# Supplementary material for: Spatiotemporal Transcriptomic Atlas Reveals the Regulatory Mechanisms Underlying Early Inflorescence Development and Sex Differentiation in Spinach
Source: Adv Sci (Weinh). 2025 Jun 26;12(36):e07818. doi: 10.1002/advs.202507818 (PMC12462940; doi:10.1002/advs.202507818)
Supplement: Supplementary file 2 — Supplemental Tables [file ADVS-12-e07818-s002.zip]

Archive with 10 entries (10 files):
- Supplementary table 1 Data quality report.xlsx
- Supplementary table 2 List of clustering gene .xlsx
- Supplementary table 3  List of marker genes.xlsx
- Supplementary table 4  Expression matrix of flower structure-related genes.xlsx
- Supplementary table 5 List of differentially expressed genes between different samples.xlsx
- Supplementary table 6 List of differentially expressed genes related to inflorescence development.xlsx
- Supplementary table 7 The list of floral meristem identity (FMI) and floral organ patterning genes.xlsx
- Supplementary table 8 List of the identified TFs in spinach.xlsx
- Supplementary table 9 List of the identified Hormone-related genes in spinach(1).xlsx
- Supplementary table 10 List of probes and qRT-pcr primers 20250408.xlsx
