# Supplementary material for: Spatiotemporal Transcriptomic Atlas Reveals the Regulatory Mechanisms Underlying Early Inflorescence Development and Sex Differentiation in Spinach
Source: Adv Sci (Weinh). 2025 Jun 26;12(36):e07818. doi: 10.1002/advs.202507818 (PMC12462940; doi:10.1002/advs.202507818)
Supplement: Supplementary file 2 — Supplemental Tables [file ADVS-12-e07818-s002.zip › Supplementary table 1 Data quality report.xlsx]

## Sheet: Sheet1
A summary of the spatial transcriptomic datasets sequenced at Level 4 in this study.
Chip	ReadSum	Q30(%)	Valid Barcodes	Valid UMIs	Confidently to Genome	Confidently to Transcriptome	No. of SupSpots Under tissue	Median Genes per SupSpot	Total Genes detected
C4-78	313759844	90.46	93.31	99.32	0.9638	0.4221	2580	980	22329
X4-74	331611890	91.64	94.05	99.46	0.9503	0.3824	2285	1736	22824
C5-74	334125566	91.45	91.21	99.26	0.9423	0.3856	2521	681	21558
X5-78	334439635	91.04	92.3	99.32	0.9535	0.4018	4960	660	22874
The number of SupSpots of each sample at Level 4 in this study.
Tissue	No. of SupSpots Under tissue	Median Genes per SupSpot
Fc	237	1119
F4	1018	921
F6	494	1234
F8	1104	971
Mc	352	2013
M4	789	1964
M6	1130	840
M8	2086	783
