# Supplementary material for: Spatiotemporal Transcriptomic Atlas Reveals the Regulatory Mechanisms Underlying Early Inflorescence Development and Sex Differentiation in Spinach
Source: Adv Sci (Weinh). 2025 Jun 26;12(36):e07818. doi: 10.1002/advs.202507818 (PMC12462940; doi:10.1002/advs.202507818)
Supplement: Supplementary file 2 — Supplemental Tables [file ADVS-12-e07818-s002.zip › Supplementary table 2 List of clustering gene .xlsx]

## Sheet: fc_avg_rate
Gene_ID	cluster 0	cluster 1	cluster 2	cluster 3	cluster 4	cluster 5	cluster 6	Gene Exp. after normalization
SOV0g000010	0.21	0.65	0.13	0	0	0	0	0.913677
SOV0g000020	0.15	0.23	0	0	0.62	0	0	1.56144
SOV0g000070	0.07	0.08	0.08	0.33	0.44	0	0	2.42768
SOV0g000090	0.21	0.22	0.1	0.46	0	0	0	1.18841
SOV0g000180	0.07	0.14	0.17	0.11	0.22	0.08	0.2	42.4419
SOV0g000190	0	0.58	0	0.42	0	0	0	0.322904
SOV0g000250	0.1	0.08	0.26	0.25	0.31	0	0	2.72434
SOV0g000260	0	0	0	1	0	0	0	0.137174
SOV0g000270	0.08	0.15	0.27	0.09	0.4	0	0	9.77137
SOV0g000340	0.04	0	0.44	0.52	0	0	0	1.03585
SOV0g000360	0.28	0.72	0	0	0	0	0	0.165875
SOV0g000380	0.21	0	0	0.79	0	0	0	1.07873
SOV0g000400	0.04	0.09	0.7	0.17	0	0	0	1.17342
SOV0g000410	0.07	0.25	0.11	0.11	0	0.46	0	3.78526
SOV0g000420	0.02	0.25	0.13	0.08	0	0.52	0	4.17201
SOV0g000430	0	0.08	0.12	0.07	0	0	0.73	3.46664
SOV0g000440	0.09	0.3	0.61	0	0	0	0	2.8706
SOV0g000450	0.16	0.23	0	0.07	0.54	0	0	1.94675
SOV0g000460	0.09	0.12	0.24	0.23	0.09	0.08	0.16	28.3425
SOV0g000470	0.1	0.14	0.21	0.16	0.26	0	0.14	18.696
SOV0g000480	0.12	0.19	0.36	0.24	0.09	0	0	12.4137
SOV0g000510	0.08	0.08	0.29	0.21	0.34	0	0	3.04708
SOV0g000580	0	0	0	1	0	0	0	0.4448
SOV0g000600	0.1	0.2	0.24	0.47	0	0	0	3.45102
SOV0g000610	0.18	0.82	0	0	0	0	0	0.229948
SOV0g000650	0	1	0	0	0	0	0	0.268809
SOV0g000680	0.04	0.13	0.19	0.19	0.12	0	0.32	7.04752
SOV0g000690	0.11	0.35	0.43	0.11	0	0	0	2.24707
SOV0g000700	0.07	0.13	0.11	0.17	0.24	0.28	0	15.7663
SOV0g000710	0.06	0.14	0.25	0.15	0.06	0.12	0.22	32.2242
SOV0g000720	0.11	0.1	0.28	0.12	0.1	0.13	0.15	16.7202
SOV0g000730	0.12	0.14	0.24	0.23	0.26	0	0	15.5559
SOV0g000740	0	0.37	0	0.63	0	0	0	0.296416
SOV0g000750	0.1	0.19	0.21	0.18	0	0.16	0.17	24.8493
SOV0g000780	0.21	0	0.79	0	0	0	0	0.1978
SOV0g000790	0.27	0.09	0.41	0.23	0	0	0	1.20336
SOV0g000870	0.38	0	0.62	0	0	0	0	0.336929
SOV0g000880	0.07	0.45	0.49	0	0	0	0	0.713332
SOV0g000900	0	0	1	0	0	0	0	0.15328
SOV0g000910	0.13	0.37	0.5	0	0	0	0	0.323057
SOV0g000920	0.09	0.09	0.43	0.39	0	0	0	0.903358
SOV0g000930	0.12	0.27	0.25	0.14	0.22	0	0	8.79594
SOV0g000940	0.07	0.22	0.16	0.2	0	0.36	0	9.76456
SOV0g000960	0	0	0	1	0	0	0	0.243665
SOV0g000990	0.4	0.6	0	0	0	0	0	0.371397
SOV0g001060	0.04	0	0.07	0	0	0	0.9	2.82146
SOV0g001070	0.05	0.04	0.08	0.09	0	0.74	0	2.91828
SOV0g001090	0	0	0	1	0	0	0	0.193708
SOV0g001130	0.56	0.44	0	0	0	0	0	0.4069
SOV0g001150	0.12	0.44	0.29	0.16	0	0	0	1.36426
SOV0g001160	0.21	0	0	0.79	0	0	0	0.309123
SOV0g001170	0	0	1	0	0	0	0	0.190578
SOV0g001190	0.19	0.33	0.48	0	0	0	0	0.310094
SOV0g001200	0.05	0.06	0.14	0.14	0.13	0.34	0.14	13.0545
SOV0g001210	0.07	0.23	0.16	0.15	0.12	0	0.26	8.70962
SOV0g001220	0.08	0.24	0.28	0.23	0.18	0	0	10.3128
SOV0g001230	0.05	0.2	0.4	0.35	0	0	0	1.01194
SOV0g001240	0.06	0.1	0.3	0.18	0	0.36	0	5.96984
SOV0g001250	0.3	0.39	0.11	0.2	0	0	0	1.4178
SOV0g001270	0.29	0.71	0	0	0	0	0	0.409093
SOV0g001280	0.08	0.24	0.33	0.19	0.16	0	0	13.4409
SOV0g001290	0.1	0	0.52	0.38	0	0	0	0.367828
SOV0g001300	0	0	1	0	0	0	0	0.150186
SOV0g001310	0	0.19	0.81	0	0	0	0	0.353546
SOV0g001320	0.06	0.1	0.16	0.18	0.14	0	0.34	7.40748
SOV0g001330	0	0	0	0	0	1	0	1.73702
SOV0g001370	0	0	1	0	0	0	0	0.397709
SOV0g001380	0.19	0.57	0.24	0	0	0	0	0.751206
SOV0g001390	0.05	0.31	0.22	0.42	0	0	0	0.941709
SOV0g001400	0.2	0.19	0	0.61	0	0	0	0.630752
SOV0g001410	0.18	0.33	0.49	0	0	0	0	0.611642
SOV0g001420	0.11	0.34	0	0.56	0	0	0	0.400592
SOV0g001430	0.1	0.2	0.52	0.17	0	0	0	1.31804
SOV0g001440	0	0	0.47	0.53	0	0	0	0.696399
SOV0g001460	0.03	0.2	0.16	0.24	0	0.36	0	4.81322
SOV0g001500	0.07	0.12	0.23	0	0.58	0	0	4.78064
SOV0g001510	0.05	0.03	0.05	0.15	0	0.32	0.41	5.51052
SOV0g001520	0.12	0.36	0.28	0.24	0	0	0	2.82687
SOV0g001530	0.06	0.17	0.17	0.4	0.19	0	0	4.95206
SOV0g001540	0	0	0.05	0	0	0	0.95	2.36868
SOV0g001550	0	0	0	0	1	0	0	1.04559
SOV0g001570	1	0	0	0	0	0	0	0.15106
SOV0g001580	0.08	0	0.21	0.7	0	0	0	1.07544
SOV0g001630	0.1	0.17	0.14	0.11	0.06	0.13	0.29	17.4825
SOV0g001640	0.08	0.19	0.27	0.22	0.15	0.09	0	19.2835
SOV0g001650	0.07	0.18	0.27	0.12	0.11	0.25	0	17.6328
SOV0g001660	0.1	0.06	0.12	0.13	0	0	0.59	4.29722
SOV0g001670	0.09	0.16	0.31	0.26	0.07	0	0.12	15.781
SOV0g001680	0.04	0.07	0.24	0.15	0	0	0.49	5.15192
SOV0g001690	0.06	0.14	0.17	0.14	0.09	0.27	0.14	36.1579
SOV0g001700	0.09	0.14	0.2	0.17	0.13	0.19	0.09	291.154
SOV0g001710	0.06	0.14	0.16	0.18	0	0.31	0.15	30.925
SOV0g001720	0.11	0.21	0.31	0.37	0	0	0	3.93241
SOV0g001730	0.09	0.14	0.22	0.22	0.06	0.26	0	30.067
SOV0g001740	0.09	0.11	0.18	0.14	0.09	0.19	0.2	31.5724
SOV0g001750	0.08	0.12	0.22	0.24	0.04	0.08	0.22	22.6114
SOV0g001760	0.03	0.06	0.34	0.11	0.12	0	0.34	7.3578
SOV0g001770	0.21	0.18	0.37	0.24	0	0	0	2.92056
SOV0g001780	0.12	0.12	0.21	0.08	0.14	0	0.33	6.81111
SOV0g001790	0.15	0.18	0.27	0.39	0	0	0	5.16279
SOV0g001800	0	0.52	0	0.48	0	0	0	0.458774
SOV0g001860	0.1	0.19	0.34	0	0	0.37	0	5.8695
SOV0g001870	0.08	0.2	0.18	0.09	0.45	0	0	2.31793
SOV0g001880	0.02	0.13	0	0	0	0	0.85	2.64073
SOV0g001890	0.18	0.33	0.38	0.11	0	0	0	1.70244
SOV0g001900	0.07	0.37	0.31	0.25	0	0	0	1.9958
SOV0g001910	0.1	0.09	0.26	0.21	0.34	0	0	2.47879
SOV0g001930	0.07	0.15	0.2	0.14	0.15	0.13	0.16	126.884
SOV0g001960	0.08	0.09	0.19	0.18	0.19	0.11	0.16	70.5411
SOV0g001970	0.05	0.03	0.41	0.52	0	0	0	1.92521
SOV0g001980	0.1	0.13	0.3	0.19	0.13	0	0.14	13.3601
SOV0g001990	0.02	0.11	0.1	0.07	0	0.7	0	8.14731
SOV0g002000	0.17	0	0.83	0	0	0	0	0.276287
SOV0g002010	0.09	0.08	0.19	0.13	0.52	0	0	2.02897
SOV0g002020	0	0.36	0.42	0.22	0	0	0	1.08878
SOV0g002080	0.01	0.09	0.17	0.1	0	0.63	0	3.4242
SOV0g002090	0.13	0.14	0.52	0.2	0	0	0	5.12644
SOV0g002100	0.07	0.2	0.12	0.21	0	0	0.39	4.81733
SOV0g002120	1	0	0	0	0	0	0	0.121252
SOV0g002130	0.08	0.14	0.21	0.19	0.15	0.15	0.08	56.1544
SOV0g002140	0.14	0.39	0.1	0.37	0	0	0	1.47743
SOV0g002150	0.09	0.16	0.19	0.17	0.12	0.15	0.12	192.19
SOV0g002160	0.1	0.19	0.16	0.25	0.21	0.05	0.04	42.2634
SOV0g002170	0.1	0.32	0.58	0	0	0	0	0.401573
SOV0g002180	0.09	0.32	0.31	0.28	0	0	0	1.05564
SOV0g002190	0.17	0.52	0.22	0.09	0	0	0	1.42543
SOV0g002200	0.08	0.12	0.18	0.16	0.1	0.22	0.14	225.26
SOV0g002210	0.04	0.08	0.14	0.29	0.45	0	0	4.2652
SOV0g002220	0.04	0.08	0.09	0.22	0	0.57	0	3.89178
SOV0g002230	0.04	0	0.06	0	0	0.9	0	1.92885
SOV0g002240	0.08	0.32	0.14	0.45	0	0	0	2.23589
SOV0g002250	0.07	0.2	0.11	0.22	0	0.4	0	4.36133
SOV0g002260	0.05	0.28	0.17	0.23	0	0	0.28	6.78016
SOV0g002270	0.05	0.07	0.32	0.17	0.38	0	0	8.40021
SOV0g002280	0	0.33	0.67	0	0	0	0	0.26171
SOV0g002290	0.08	0.14	0.16	0.15	0.17	0.28	0	6.15714
SOV0g002300	0.02	0.07	0.22	0.19	0.16	0	0.34	6.57459
SOV0g002310	0.08	0.17	0.23	0.16	0.23	0.06	0.06	29.231
SOV0g002340	0.08	0.16	0.16	0.19	0.11	0.16	0.14	105.21
SOV0g002360	0.06	0.12	0.13	0.11	0	0.18	0.4	12.55
SOV0g002370	0.09	0.14	0.18	0.18	0.11	0.21	0.09	109.728
SOV0g002380	0.17	0.29	0.54	0	0	0	0	0.977176
SOV0g002390	0.08	0.15	0.26	0.15	0.13	0.23	0	7.4818
SOV0g002400	0.06	0.11	0.19	0.15	0.09	0.25	0.15	41.0382
SOV0g002410	0.15	0.21	0.14	0.33	0.17	0	0	4.99969
SOV1g000010	0.17	0.18	0.2	0.15	0.15	0.05	0.11	36.768
SOV1g000030	0.13	0.11	0.22	0.08	0.45	0	0	3.859
SOV1g000040	0	0.38	0.62	0	0	0	0	0.260299
SOV1g000080	0.17	0.83	0	0	0	0	0	1.1148
SOV1g000130	0.32	0.68	0	0	0	0	0	0.142965
SOV1g000150	0.05	0.31	0.4	0.24	0	0	0	2.65309
SOV1g000160	0.21	0.34	0.36	0.09	0	0	0	1.68193
SOV1g000180	0	0	0	1	0	0	0	0.139098
SOV1g000220	0.16	0.19	0	0.65	0	0	0	0.525969
SOV1g000240	0.22	0.18	0.26	0.34	0	0	0	1.76792
SOV1g000270	0.14	0.14	0.14	0.1	0.3	0.19	0	30.3072
SOV1g000300	0.11	0.12	0.25	0.14	0.38	0	0	2.29952
SOV1g000310	0.09	0.07	0.25	0.59	0	0	0	1.86374
SOV1g000340	0.09	0.07	0.14	0.07	0	0.62	0	3.55816
SOV1g000360	0	0.14	0.42	0.44	0	0	0	0.477658
SOV1g000370	0.07	0.18	0.23	0.21	0.16	0.15	0	11.5206
SOV1g000380	0.04	0.07	0.12	0.14	0.09	0.16	0.38	10.7202
SOV1g000390	0.1	0.07	0.17	0.06	0.17	0.43	0	5.06238
SOV1g000410	0.1	0.17	0.14	0.08	0.3	0	0.2	12.3786
SOV1g000420	0.06	0.18	0.13	0.63	0	0	0	0.945624
SOV1g000470	0	0	1	0	0	0	0	0.150186
SOV1g000480	0	0	0.06	0	0	0.94	0	1.85126
SOV1g000510	0.06	0.23	0	0	0.71	0	0	1.36481
SOV1g000520	0.09	0.28	0.63	0	0	0	0	0.730635
SOV1g000530	0.03	0.05	0	0.11	0.24	0	0.57	4.44643
SOV1g000550	0.07	0.05	0.07	0.05	0	0.27	0.49	20.6995
SOV1g000560	0.02	0.04	0.16	0	0	0	0.78	2.39328
SOV1g000580	0.34	0	0	0.66	0	0	0	0.599603
SOV1g000590	0	0	1	0	0	0	0	0.344371
SOV1g000600	0.29	0.35	0	0.36	0	0	0	0.383027
SOV1g000630	0.12	0.04	0.1	0.03	0.21	0	0.5	5.05119
SOV1g000730	0.56	0	0.44	0	0	0	0	0.366954
SOV1g000750	0.15	0.11	0.23	0.11	0.13	0.14	0.13	28.3798
SOV1g000760	0.12	0	0.47	0.42	0	0	0	0.375138
SOV1g000770	0.15	0.23	0.39	0.24	0	0	0	1.75309
SOV1g000780	0.03	0.31	0.1	0.56	0	0	0	1.42971
SOV1g000830	0.18	0.26	0.31	0.12	0.13	0	0	8.07273
SOV1g000850	0.17	0.08	0.47	0.28	0	0	0	1.11367
SOV1g000870	0.05	0.12	0.13	0.06	0.16	0	0.48	5.25753
SOV1g000880	0.08	0.1	0.15	0.14	0.18	0.19	0.16	11.6948
SOV1g000900	0.51	0.2	0	0.29	0	0	0	1.09823
SOV1g000910	0.5	0.35	0.15	0	0	0	0	0.885886
SOV1g000930	0.14	0	0.2	0.66	0	0	0	1.26457
SOV1g000950	0.21	0.13	0.2	0.24	0.09	0.05	0.07	32.6787
SOV1g000960	0	1	0	0	0	0	0	0.110983
SOV1g000980	0.12	0.1	0.19	0.13	0.07	0.19	0.2	54.2717
SOV1g000990	0.21	0.17	0.08	0.1	0	0.21	0.24	10.7454
SOV1g001000	0.11	0.12	0.07	0	0	0.71	0	3.07895
SOV1g001080	0.04	0.11	0.02	0.13	0	0.7	0	5.63728
SOV1g001090	0.05	0.34	0	0.61	0	0	0	0.863548
SOV1g001120	0.06	0.13	0.14	0.04	0.21	0.43	0	4.07075
SOV1g001130	0.19	0.23	0.25	0.33	0	0	0	2.93442
SOV1g001160	0	1	0	0	0	0	0	0.187941
SOV1g001180	0.17	0.17	0.16	0.2	0.13	0	0.18	14.2761
SOV1g001190	0.18	0.17	0.09	0.11	0.19	0.14	0.12	61.1693
SOV1g001200	0.1	0	0.9	0	0	0	0	0.415966
SOV1g001260	0.23	0.24	0.15	0.38	0	0	0	5.42316
SOV1g001290	0.05	0.02	0.05	0.12	0	0.76	0	4.56094
SOV1g001300	0.18	0.12	0.38	0.33	0	0	0	2.16619
SOV1g001310	0.11	0.05	0.04	0.23	0.57	0	0	3.21531
SOV1g001340	0.19	0.17	0.28	0.37	0	0	0	1.42228
SOV1g001350	0.52	0.28	0	0.2	0	0	0	2.95613
SOV1g001360	1	0	0	0	0	0	0	0.240466
SOV1g001370	0.09	0.25	0.37	0.11	0.19	0	0	4.50026
SOV1g001380	0.4	0	0	0.6	0	0	0	0.628581
SOV1g001490	0.39	0	0.61	0	0	0	0	0.255776
SOV1g001520	0	0.44	0.56	0	0	0	0	0.833701
SOV1g001550	0.37	0.12	0	0.21	0	0.3	0	5.87457
SOV1g001640	0.33	0.67	0	0	0	0	0	0.195803
SOV1g001660	0.01	0.07	0	0.06	0.43	0	0.42	4.44284
SOV1g001700	0.31	0.19	0.3	0.2	0	0	0	1.21236
SOV1g001710	0.28	0.21	0.04	0.14	0.11	0.11	0.12	205.518
SOV1g001720	0.15	0.4	0.23	0.21	0	0	0	2.74815
SOV1g001730	0	0	0.07	0	0	0.93	0	1.8774
SOV1g001740	0.14	0.14	0.2	0.18	0.09	0.25	0	24.5542
SOV1g001760	0.15	0.85	0	0	0	0	0	0.275721
SOV1g001780	0.11	0.17	0.15	0.2	0	0.38	0	5.89578
SOV1g001790	0.12	0.06	0	0.21	0.6	0	0	1.74867
SOV1g001830	0	1	0	0	0	0	0	0.146972
SOV1g001850	0.49	0	0.28	0.23	0	0	0	0.627162
SOV1g001860	0.19	0.14	0.22	0.21	0.24	0	0	11.0327
SOV1g001880	0.09	0.33	0.23	0.34	0	0	0	0.533132
SOV1g001940	0.02	0.1	0.17	0	0.7	0	0	2.96663
SOV1g001950	0.42	0.31	0	0.27	0	0	0	0.57699
SOV1g002000	0.16	0.14	0.27	0.21	0.22	0	0	4.00837
SOV1g002010	0.09	0.02	0.07	0.17	0.11	0.53	0	8.13333
SOV1g002030	0.32	0.16	0	0.52	0	0	0	0.636059
SOV1g002060	0.16	0.18	0.27	0.15	0.24	0	0	6.89849
SOV1g002100	0.08	0.05	0.1	0.12	0.09	0.34	0.22	11.562
SOV1g002120	0.01	0.02	0.2	0.05	0.19	0	0.52	4.32586
SOV1g002130	0.1	0.57	0.33	0	0	0	0	0.637513
SOV1g002160	0	0	1	0	0	0	0	0.17786
SOV1g002170	0.11	0.08	0.3	0.15	0.37	0	0	2.26868
SOV1g002180	0.17	0.28	0.55	0	0	0	0	2.83391
SOV1g002190	0.11	0.15	0.1	0.13	0.19	0.32	0	5.4739
SOV1g002230	0	0	0	0.07	0	0	0.93	2.00593
SOV1g002240	0.16	0.18	0.38	0.27	0	0	0	0.528676
SOV1g002260	0.15	0.17	0.67	0	0	0	0	0.789315
SOV1g002430	0.22	0.17	0.23	0.37	0	0	0	1.65891
SOV1g002490	1	0	0	0	0	0	0	0.138337
SOV1g002520	0.1	0.1	0.13	0.15	0.53	0	0	3.46108
SOV1g002580	0.06	0.19	0	0.17	0.59	0	0	1.44103
SOV1g002620	0.21	0.24	0.13	0.18	0	0	0.24	7.69637
SOV1g002630	0.11	0.23	0	0.65	0	0	0	0.373354
SOV1g002650	0.02	0.01	0.08	0	0	0	0.88	5.73224
SOV1g002670	0	0	0	1	0	0	0	0.210119
SOV1g002700	0	0	1	0	0	0	0	0.15328
SOV1g002710	0.35	0.31	0	0.34	0	0	0	0.623538
SOV1g002740	0.16	0.41	0.2	0.23	0	0	0	2.53655
SOV1g002770	0.06	0.03	0.05	0.1	0	0.76	0	2.86253
SOV1g002840	0.04	0	0	0	0	0	0.96	1.94508
SOV1g002850	0	0	0	1	0	0	0	0.149504
SOV1g002870	0.2	0.26	0.15	0.06	0.34	0	0	2.49265
SOV1g002880	0.19	0.11	0.24	0.2	0.27	0	0	3.83727
SOV1g002910	0.2	0.8	0	0	0	0	0	0.232762
SOV1g002920	0.02	0.23	0.3	0.1	0	0.36	0	4.83056
SOV1g002930	0.29	0.71	0	0	0	0	0	0.116554
SOV1g002970	0.02	0	0	0.11	0	0.87	0	2.54677
SOV1g002990	0.11	0.28	0.61	0	0	0	0	0.376525
SOV1g003000	0	0	0.64	0.36	0	0	0	0.39277
SOV1g003010	0.11	0.09	0.23	0.13	0	0	0.44	5.12079
SOV1g003040	0.41	0	0	0.59	0	0	0	0.290471
SOV1g003050	0.48	0.52	0	0	0	0	0	0.193093
SOV1g003070	0.27	0.32	0.4	0	0	0	0	1.77805
SOV1g003120	0.15	0.09	0.06	0.27	0.43	0	0	2.43053
SOV1g003130	0.15	0.6	0	0.25	0	0	0	0.580474
SOV1g003170	0.13	0.14	0.73	0	0	0	0	0.776718
SOV1g003190	0.28	0.54	0.19	0	0	0	0	0.644291
SOV1g003210	0.14	0.09	0.14	0.18	0.46	0	0	9.67465
SOV1g003230	0.44	0.56	0	0	0	0	0	0.290735
SOV1g003260	0.09	0.3	0.22	0.38	0	0	0	2.22875
SOV1g003290	0.6	0	0.4	0	0	0	0	0.522828
SOV1g003370	0	0.26	0.74	0	0	0	0	0.337764
SOV1g003440	0.17	0.19	0.1	0.08	0.22	0	0.24	7.67572
SOV1g003450	0.09	0.05	0.07	0.06	0	0	0.74	3.03145
SOV1g003460	0.08	0.19	0.38	0.34	0	0	0	3.01245
SOV1g003470	0.15	0.12	0.18	0.19	0.08	0.12	0.14	125.35
SOV1g003480	0	0	0	1	0	0	0	0.137514
SOV1g003490	0.12	0.19	0.13	0.09	0.22	0	0.24	9.45648
SOV1g003500	0.28	0.5	0.22	0	0	0	0	0.665633
SOV1g003510	0.15	0.15	0.32	0.14	0.24	0	0	4.41901
SOV1g003530	0.08	0	0	0.92	0	0	0	0.736076
SOV1g003580	0.2	0.16	0.31	0.33	0	0	0	2.83198
SOV1g003590	0	0.2	0.28	0.52	0	0	0	0.427615
SOV1g003610	0.12	0.09	0.03	0.14	0.18	0	0.44	5.79792
SOV1g003670	0.42	0.58	0	0	0	0	0	0.539692
SOV1g003720	0.14	0.28	0	0.59	0	0	0	0.379386
SOV1g003730	0.24	0.11	0.65	0	0	0	0	1.16981
SOV1g003740	0.1	0.45	0.44	0	0	0	0	0.339808
SOV1g003780	0.09	0.2	0.71	0	0	0	0	0.571534
SOV1g003820	0.09	0.07	0	0	0	0.84	0	5.16763
SOV1g003830	0.09	0.07	0.51	0.33	0	0	0	1.10507
SOV1g003850	0.17	0.08	0.33	0.09	0.33	0	0	3.21017
SOV1g003860	0.6	0.12	0	0.27	0	0	0	0.6815
SOV1g003890	0	0	0.32	0.17	0.52	0	0	1.67108
SOV1g003900	0.23	0	0.22	0	0.55	0	0	1.74712
SOV1g003920	0.11	0.13	0.18	0.22	0.14	0	0.23	25.899
SOV1g003930	0.23	0.32	0.18	0.28	0	0	0	4.6448
SOV1g003960	0	0.33	0.67	0	0	0	0	0.303945
SOV1g004060	0.14	0.19	0.1	0.21	0	0.18	0.19	22.0072
SOV1g004070	0.03	0.05	0.06	0.16	0	0.7	0	3.18407
SOV1g004090	0.15	0.11	0.4	0	0.34	0	0	2.48721
SOV1g004130	0	0	0	1	0	0	0	0.224739
SOV1g004140	0.06	0.13	0.12	0	0	0.69	0	2.50146
SOV1g004150	0	1	0	0	0	0	0	0.100945
SOV1g004160	0.16	0.24	0.1	0.27	0.15	0	0.08	24.1762
SOV1g004240	0.11	0.15	0.16	0.07	0.17	0.11	0.23	20.7144
SOV1g004250	0.04	0.1	0.02	0	0.51	0.32	0	5.38269
SOV1g004260	0.33	0.26	0.08	0.33	0	0	0	3.63132
SOV1g004280	0.18	0.1	0.11	0.19	0	0.41	0	5.36741
SOV1g004290	0.55	0.25	0.21	0	0	0	0	0.740222
SOV1g004300	0.27	0.38	0	0.35	0	0	0	1.21678
SOV1g004320	0.35	0.26	0	0.38	0	0	0	1.2733
SOV1g004330	0.21	0.48	0	0.31	0	0	0	0.951686
SOV1g004360	0	0	1	0	0	0	0	0.2501
SOV1g004380	0.14	0.25	0.1	0.15	0.19	0.17	0	10.0879
SOV1g004400	0.14	0.11	0.25	0.06	0.43	0	0	2.43079
SOV1g004460	0.27	0.2	0.33	0.2	0	0	0	1.4564
SOV1g004530	1	0	0	0	0	0	0	0.165407
SOV1g004610	0	1	0	0	0	0	0	0.110983
SOV1g004710	0.19	0.15	0.09	0.17	0.41	0	0	2.10144
SOV1g004750	0.29	0.26	0.23	0.22	0	0	0	0.707725
SOV1g004790	0.34	0.21	0	0.45	0	0	0	0.412692
SOV1g004810	0.17	0.21	0.4	0.22	0	0	0	1.54693
SOV1g004830	0.2	0.5	0	0.3	0	0	0	0.515289
SOV1g004840	0	0.75	0.25	0	0	0	0	0.558225
SOV1g004860	0	0.37	0.63	0	0	0	0	0.18024
SOV1g004870	0.14	0.32	0.09	0.45	0	0	0	2.29798
SOV1g004910	0.18	0.2	0.29	0.33	0	0	0	1.2764
SOV1g004960	0.27	0	0.6	0.13	0	0	0	0.999879
SOV1g004970	0	0	1	0	0	0	0	0.145062
SOV1g004990	0.38	0.36	0.27	0	0	0	0	0.486722
SOV1g005050	0.09	0.1	0.2	0.61	0	0	0	0.867782
SOV1g005150	0.13	0.14	0.16	0.27	0	0.3	0	5.87858
SOV1g005320	0.14	0.17	0	0	0.69	0	0	1.56345
SOV1g005380	0	1	0	0	0	0	0	0.178844
SOV1g005390	0.09	0.12	0.05	0	0.74	0	0	2.58289
SOV1g005410	0	0	0	1	0	0	0	0.185805
SOV1g005430	0	0	0	1	0	0	0	0.12866
SOV1g005480	0.19	0.1	0.06	0.11	0	0.55	0	3.15937
SOV1g005500	0.83	0.17	0	0	0	0	0	0.485467
SOV1g005510	0.34	0.66	0	0	0	0	0	0.394727
SOV1g005580	0.11	0.15	0	0.05	0	0	0.7	2.68682
SOV1g005600	0	0	1	0	0	0	0	0.140386
SOV1g005800	0.19	0	0.81	0	0	0	0	0.802212
SOV1g005830	0.09	0.07	0.42	0	0.43	0	0	2.43777
SOV1g005850	0.07	0.18	0	0	0.74	0	0	2.58025
SOV1g005860	0.28	0.29	0.09	0.34	0	0	0	3.2836
SOV1g005870	0.02	0.06	0.09	0.05	0.27	0.5	0	11.1824
SOV1g005890	0.15	0.23	0.18	0.16	0	0	0.28	8.07205
SOV1g005900	0.32	0.68	0	0	0	0	0	0.34267
SOV1g005910	1	0	0	0	0	0	0	0.276093
SOV1g005950	0.54	0.46	0	0	0	0	0	0.192819
SOV1g005960	0.08	0.07	0.25	0.13	0	0.48	0	9.18652
SOV1g005970	0.16	0.14	0	0.12	0.21	0	0.37	5.0692
SOV1g005980	0.41	0.22	0	0.36	0	0	0	0.47351
SOV1g006000	0.07	0.74	0	0.19	0	0	0	1.19712
SOV1g006020	0.07	0.12	0.13	0.17	0.22	0	0.29	16.6607
SOV1g006100	0.12	0	0.18	0	0.7	0	0	1.21158
SOV1g006120	0.13	0.32	0.37	0.18	0	0	0	0.805429
SOV1g006180	0	1	0	0	0	0	0	0.20189
SOV1g006190	0.26	0.16	0.58	0	0	0	0	0.568208
SOV1g006200	0.41	0	0.59	0	0	0	0	0.316428
SOV1g006210	0.02	0.09	0	0.05	0	0.84	0	2.62685
SOV1g006220	0.11	0.23	0.13	0.16	0	0	0.36	5.18327
SOV1g006230	0.12	0.05	0.14	0.21	0.49	0	0	5.59387
SOV1g006250	0	0	1	0	0	0	0	0.254013
SOV1g006270	0.09	0.1	0.08	0.09	0.17	0.31	0.15	12.4408
SOV1g006290	0	1	0	0	0	0	0	0.133962
SOV1g006330	0.18	0.03	0.1	0	0.69	0	0	4.03094
SOV1g006340	0.42	0	0.58	0	0	0	0	0.505464
SOV1g006350	0	0	1	0	0	0	0	0.174557
SOV1g006400	0.1	0.19	0.07	0.1	0	0.54	0	6.48631
SOV1g006430	0.17	0.19	0.32	0.32	0	0	0	0.580898
SOV1g006440	0.09	0	0.29	0.62	0	0	0	0.461118
SOV1g006470	0.27	0.1	0.41	0.22	0	0	0	1.0023
SOV1g006480	0.1	0.08	0.28	0.54	0	0	0	1.31393
SOV1g006540	0	0	0.69	0.31	0	0	0	0.590667
SOV1g006590	0.05	0.08	0.06	0	0.8	0	0	2.36712
SOV1g006660	0.38	0	0.62	0	0	0	0	0.223396
SOV1g006680	0.4	0	0.6	0	0	0	0	0.782064
SOV1g006710	0.53	0.17	0.3	0	0	0	0	0.507965
SOV1g006720	0.12	0.51	0	0.37	0	0	0	0.999667
SOV1g006740	0.11	0	0.29	0.6	0	0	0	0.650232
SOV1g006750	0.34	0.66	0	0	0	0	0	0.133302
SOV1g006770	0.23	0	0.77	0	0	0	0	0.246556
SOV1g006780	0.2	0.31	0.13	0.36	0	0	0	1.39887
SOV1g006820	0.73	0.27	0	0	0	0	0	0.313642
SOV1g006850	0.09	0	0.1	0.29	0	0.52	0	4.26728
SOV1g006880	0.2	0.23	0	0.57	0	0	0	1.05297
SOV1g006890	0.14	0.09	0.07	0	0.7	0	0	2.71937
SOV1g006940	0.17	0.07	0.33	0.1	0.32	0	0	2.63502
SOV1g006950	0.05	0	0	0	0.95	0	0	0.908527
SOV1g006970	0	1	0	0	0	0	0	0.197821
SOV1g007000	0.11	0.1	0.11	0.2	0.48	0	0	4.20706
SOV1g007030	0.2	0	0.8	0	0	0	0	0.232057
SOV1g007040	0.35	0.65	0	0	0	0	0	0.236814
SOV1g007060	1	0	0	0	0	0	0	0.286623
SOV1g007100	0.56	0	0	0.44	0	0	0	0.314986
SOV1g007220	0.36	0.17	0	0.46	0	0	0	0.486238
SOV1g007240	0.14	0.11	0.74	0	0	0	0	0.986915
SOV1g007260	0.15	0.16	0.15	0.24	0.3	0	0	13.239
SOV1g007310	0.07	0	0.93	0	0	0	0	1.12939
SOV1g007410	0.27	0.17	0.26	0.31	0	0	0	0.597088
SOV1g007440	0.13	0.11	0.2	0.56	0	0	0	1.00979
SOV1g007450	0.38	0.23	0.38	0	0	0	0	1.02109
SOV1g007480	0.33	0.67	0	0	0	0	0	0.154965
SOV1g007490	0.19	0.13	0.08	0.17	0.07	0.14	0.24	28.1545
SOV1g007500	0.02	0.06	0.09	0.1	0	0.4	0.34	5.5554
SOV1g007510	0.19	0.16	0.12	0.2	0.17	0.02	0.14	72.7137
SOV1g007520	0.23	0	0.77	0	0	0	0	0.282436
SOV1g007610	0.45	0	0	0.55	0	0	0	0.404831
SOV1g007630	0.08	0.08	0	0.11	0	0.72	0	2.41276
SOV1g007640	0.18	0	0	0.18	0.64	0	0	1.63852
SOV1g007650	0.18	0.15	0.16	0.15	0.11	0	0.24	7.66282
SOV1g007670	0.33	0.39	0.28	0	0	0	0	0.433462
SOV1g007690	0.36	0.12	0.53	0	0	0	0	0.752201
SOV1g007710	0.05	0.28	0.67	0	0	0	0	0.797545
SOV1g007720	0.21	0	0	0.79	0	0	0	0.163675
SOV1g007740	0.38	0.32	0.11	0.19	0	0	0	1.00012
SOV1g007780	0	0	0	1	0	0	0	0.156406
SOV1g007810	0.26	0.35	0.39	0	0	0	0	1.24791
SOV1g007850	0.42	0	0.58	0	0	0	0	0.612578
SOV1g007860	0.49	0.51	0	0	0	0	0	0.265296
SOV1g007870	0.2	0.16	0	0.64	0	0	0	1.59871
SOV1g007880	0.12	0.09	0.09	0.13	0.14	0.34	0.08	86.042
SOV1g007900	0.17	0.15	0.2	0.1	0.04	0.08	0.25	22.0416
SOV1g007940	0.05	0.09	0.08	0.2	0.21	0	0.37	5.04338
SOV1g007950	0.11	0.1	0.15	0.05	0.27	0.31	0	6.92187
SOV1g007960	0.18	0.1	0.21	0.11	0	0.21	0.18	10.2051
SOV1g007980	0.08	0.11	0	0	0	0	0.82	3.09536
SOV1g008000	0.58	0.42	0	0	0	0	0	0.245395
SOV1g008030	0.34	0.32	0.34	0	0	0	0	0.404221
SOV1g008050	0.1	0.1	0.11	0.09	0.6	0	0	5.00491
SOV1g008060	0.17	0.44	0.16	0.23	0	0	0	0.806682
SOV1g008070	0.4	0.32	0.07	0.21	0	0	0	1.64067
SOV1g008110	0.08	0	0.08	0.15	0	0.34	0.35	6.43639
SOV1g008150	0.34	0.66	0	0	0	0	0	0.133495
SOV1g008160	0	0	1	0	0	0	0	0.291714
SOV1g008220	0.08	0.57	0.35	0	0	0	0	0.582736
SOV1g008250	0.41	0	0	0.59	0	0	0	0.412738
SOV1g008270	0.39	0.11	0.5	0	0	0	0	0.586283
SOV1g008350	0.1	0.15	0.2	0.31	0	0.24	0	8.98944
SOV1g008400	0.06	0.07	0.19	0	0.34	0	0.35	6.38515
SOV1g008410	0.17	0.03	0.1	0	0.69	0	0	2.76071
SOV1g008430	0.06	0.05	0	0.08	0.12	0	0.69	8.14159
SOV1g008470	1	0	0	0	0	0	0	0.129217
SOV1g008480	0.24	0.29	0.1	0.37	0	0	0	2.1972
SOV1g008520	0.03	0	0	0	0	0.97	0	2.28348
SOV1g008530	0.18	0.04	0.25	0.13	0.4	0	0	2.18323
SOV1g008560	0.02	0	0.11	0.14	0	0	0.72	3.10526
SOV1g008590	0.16	0.19	0.06	0.22	0	0	0.36	5.1773
SOV1g008610	0.11	0.08	0.04	0.1	0.2	0	0.48	5.29884
SOV1g008640	0.09	0.1	0.38	0.11	0.34	0	0	3.10818
SOV1g008650	0.3	0.22	0	0.48	0	0	0	0.389649
SOV1g008660	0.37	0.22	0.11	0.3	0	0	0	1.2298
SOV1g008670	0.14	0.11	0.6	0.15	0	0	0	0.915546
SOV1g008680	0.15	0.18	0.14	0.12	0.14	0.26	0	14.9189
SOV1g008690	0.25	0.17	0.59	0	0	0	0	0.613001
SOV1g008710	0.25	0.23	0.03	0.1	0	0	0.38	4.89704
SOV1g008780	0	1	0	0	0	0	0	0.101461
SOV1g008790	0.2	0.09	0.14	0.24	0.15	0	0.17	46.2307
SOV1g008800	0.29	0.27	0.44	0	0	0	0	0.385381
SOV1g008840	0.12	0.05	0.17	0.12	0	0.55	0	10.3071
SOV1g008920	0.19	0.18	0.55	0.08	0	0	0	1.76965
SOV1g008950	0.04	0.05	0	0.05	0	0.86	0	2.58739
SOV1g009040	0.08	0.31	0.4	0.22	0	0	0	2.91702
SOV1g009060	0.39	0	0.27	0.34	0	0	0	0.598885
SOV1g009090	0.1	0.13	0.26	0.52	0	0	0	1.39067
SOV1g009190	0.2	0.8	0	0	0	0	0	0.204869
SOV1g009200	0	0.08	0.04	0	0	0.88	0	2.46962
SOV1g009220	0.44	0.56	0	0	0	0	0	0.219421
SOV1g009240	1	0	0	0	0	0	0	0.613185
SOV1g009260	0	0.44	0	0.56	0	0	0	0.244296
SOV1g009290	0.12	0.06	0.13	0.13	0.21	0.34	0	5.04759
SOV1g009310	0.75	0.25	0	0	0	0	0	0.468534
SOV1g009350	0.08	0.21	0.31	0.08	0.31	0	0	2.78107
SOV1g009460	0	0	0	0	1	0	0	0.962835
SOV1g009470	0.22	0.44	0.13	0.21	0	0	0	1.07789
SOV1g009490	0.35	0.41	0.24	0	0	0	0	0.825976
SOV1g009500	0.05	0.03	0.03	0.13	0	0.31	0.47	14.1651
SOV1g009530	0.62	0.17	0.21	0	0	0	0	0.57805
SOV1g009580	0.38	0.62	0	0	0	0	0	0.215034
SOV1g009590	1	0	0	0	0	0	0	0.194607
SOV1g009610	0.18	0.25	0.22	0.15	0.21	0	0	9.26482
SOV1g009670	0	0.05	0	0	0	0.95	0	2.32727
SOV1g009690	0.07	0.05	0.56	0.32	0	0	0	1.17308
SOV1g009700	0.41	0.59	0	0	0	0	0	0.316144
SOV1g009750	0	1	0	0	0	0	0	0.167515
SOV1g009780	0.31	0.21	0.48	0	0	0	0	0.466044
SOV1g009800	0.03	0.12	0	0	0	0	0.85	2.9812
SOV1g009810	0.78	0	0	0.22	0	0	0	0.62911
SOV1g009820	0	0.68	0	0.32	0	0	0	0.453976
SOV1g009830	0.24	0.13	0	0.08	0.55	0	0	1.58416
SOV1g009850	0.59	0	0.06	0.35	0	0	0	1.82585
SOV1g009860	1	0	0	0	0	0	0	0.131577
SOV1g009870	0.12	0.15	0.16	0.11	0.33	0	0.13	14.5453
SOV1g009910	0.26	0.74	0	0	0	0	0	0.310713
SOV1g009920	0	0	1	0	0	0	0	0.13768
SOV1g009940	0.17	0.05	0.1	0	0.68	0	0	1.56079
SOV1g009950	0.29	0.71	0	0	0	0	0	0.209373
SOV1g009990	0.03	0.02	0.22	0.22	0	0.5	0	4.40095
SOV1g010030	0.15	0.09	0.11	0.08	0	0.57	0	3.90839
SOV1g010040	0.12	0.07	0.16	0.12	0.18	0	0.34	5.46985
SOV1g010050	0.22	0.29	0	0.49	0	0	0	0.284972
SOV1g010100	0.14	0.11	0.2	0.12	0	0.43	0	4.06677
SOV1g010120	0.24	0.51	0.24	0	0	0	0	0.758147
SOV1g010140	0.1	0	0	0.9	0	0	0	0.541182
SOV1g010180	0.24	0.76	0	0	0	0	0	0.177968
SOV1g010200	0.39	0.34	0.27	0	0	0	0	0.566656
SOV1g010210	0.3	0.2	0	0.51	0	0	0	1.35652
SOV1g010230	0.04	0.37	0.59	0	0	0	0	0.973986
SOV1g010240	0.48	0.52	0	0	0	0	0	0.332268
SOV1g010250	0.35	0.65	0	0	0	0	0	1.38076
SOV1g010270	0.32	0.16	0.52	0	0	0	0	0.602497
SOV1g010280	0.23	0.17	0.6	0	0	0	0	1.41249
SOV1g010320	0	0	0.58	0.42	0	0	0	0.586513
SOV1g010330	0.05	0.05	0	0	0	0.89	0	1.94171
SOV1g010340	0.09	0.07	0	0.13	0	0.71	0	3.07339
SOV1g010370	0.12	0.88	0	0	0	0	0	0.346022
SOV1g010390	0.22	0.17	0.2	0.42	0	0	0	1.03736
SOV1g010400	0.1	0.14	0.07	0.06	0.16	0.48	0	11.8742
SOV1g010440	0.52	0.15	0.33	0	0	0	0	0.349787
SOV1g010460	0.05	0.26	0.46	0.24	0	0	0	0.811899
SOV1g010470	0.09	0.36	0.54	0	0	0	0	0.605712
SOV1g010480	0.69	0.31	0	0	0	0	0	0.270204
SOV1g010540	0.11	0.17	0.36	0.36	0	0	0	1.8778
SOV1g010560	0.11	0.17	0	0.19	0	0	0.53	3.52243
SOV1g010570	0.33	0.24	0.31	0.12	0	0	0	2.62877
SOV1g010590	0.12	0.88	0	0	0	0	0	0.518995
SOV1g010600	0.22	0.11	0.37	0.31	0	0	0	1.62431
SOV1g010630	0.22	0.33	0.45	0	0	0	0	0.387299
SOV1g010640	0.15	0.5	0	0.35	0	0	0	0.398256
SOV1g010690	0.14	0.12	0.42	0.33	0	0	0	1.66837
SOV1g010750	0	0	0.12	0	0.88	0	0	0.987885
SOV1g010770	0.31	0	0.47	0.22	0	0	0	0.605666
SOV1g010780	0	1	0	0	0	0	0	0.119927
SOV1g010800	0.09	0.09	0	0	0.82	0	0	1.17887
SOV1g010830	0.18	0	0	0.82	0	0	0	0.224715
SOV1g010840	0.8	0.2	0	0	0	0	0	0.329484
SOV1g010850	0	0	0.08	0.13	0	0.79	0	2.20045
SOV1g010870	0.14	0.09	0	0.06	0	0.72	0	3.02583
SOV1g010980	0.18	0	0	0.82	0	0	0	0.226792
SOV1g011040	0	0.31	0.69	0	0	0	0	0.334372
SOV1g011050	1	0	0	0	0	0	0	0.114222
SOV1g011070	0.23	0.67	0.11	0	0	0	0	1.88613
SOV1g011110	0.29	0.71	0	0	0	0	0	0.162429
SOV1g011190	0.78	0.1	0	0.13	0	0	0	1.01633
SOV1g011200	0.28	0.15	0.4	0.16	0	0	0	2.32749
SOV1g011300	0.13	0.25	0.17	0.45	0	0	0	1.11111
SOV1g011320	0.2	0	0	0.8	0	0	0	0.30135
SOV1g011340	0.05	0.36	0.29	0.3	0	0	0	0.743076
SOV1g011360	0.2	0.26	0.15	0.04	0.34	0	0	3.13575
SOV1g011380	0.12	0.65	0.23	0	0	0	0	0.767725
SOV1g011390	0.27	0.18	0.23	0.32	0	0	0	7.67111
SOV1g011400	0	0	0	1	0	0	0	0.13875
SOV1g011410	0.1	0.39	0.51	0	0	0	0	1.11802
SOV1g011450	0.11	0.06	0.17	0.22	0	0.44	0	4.88367
SOV1g011460	0.21	0.04	0	0.25	0	0.51	0	3.42119
SOV1g011480	0.41	0.34	0.11	0.14	0	0	0	1.90843
SOV1g011500	0.39	0.61	0	0	0	0	0	0.142697
SOV1g011510	0.26	0	0	0.74	0	0	0	0.638386
SOV1g011540	0.13	0.17	0.35	0.16	0.19	0	0	4.48461
SOV1g011560	0	0.47	0	0.53	0	0	0	0.257441
SOV1g011580	0.12	0.1	0.18	0	0.23	0.38	0	4.6306
SOV1g011590	0.27	0.04	0.33	0.37	0	0	0	2.60086
SOV1g011620	0.3	0.7	0	0	0	0	0	0.97814
SOV1g011630	0.13	0.08	0.14	0.22	0	0.43	0	5.06436
SOV1g011640	0.37	0.17	0	0	0.46	0	0	1.89556
SOV1g011650	0.36	0.05	0.18	0.42	0	0	0	2.06813
SOV1g011660	0.35	0	0.65	0	0	0	0	0.492184
SOV1g011670	0	0.22	0.78	0	0	0	0	0.36977
SOV1g011700	0.22	0.09	0	0.69	0	0	0	1.63111
SOV1g011710	0.07	0.13	0.15	0.1	0.55	0	0	3.86826
SOV1g011830	0.13	0.32	0.55	0	0	0	0	0.334242
SOV1g011850	0.28	0	0	0	0.72	0	0	1.33411
SOV1g011920	0.21	0.16	0.39	0.24	0	0	0	1.29588
SOV1g011980	0.41	0.59	0	0	0	0	0	0.431692
SOV1g012020	0.11	0.06	0.16	0.14	0	0.53	0	3.27925
SOV1g012040	0	0	1	0	0	0	0	0.18679
SOV1g012050	0.16	0.46	0	0.38	0	0	0	0.485221
SOV1g012060	0.2	0	0.8	0	0	0	0	0.217732
SOV1g012180	0.65	0.35	0	0	0	0	0	0.314014
SOV1g012200	0.21	0.12	0.39	0.29	0	0	0	2.05272
SOV1g012260	0.14	0.1	0.54	0.22	0	0	0	0.876262
SOV1g012310	0.07	0.1	0.1	0.12	0.18	0.18	0.24	9.42001
SOV1g012340	0.04	0.08	0.02	0.64	0	0	0.22	10.1276
SOV1g012350	1	0	0	0	0	0	0	0.275809
SOV1g012390	0	0.07	0.3	0	0.63	0	0	1.33929
SOV1g012400	0.14	0.12	0.11	0.09	0.54	0	0	1.57538
SOV1g012410	0.37	0.29	0.23	0.1	0	0	0	1.29848
SOV1g012450	0.15	0.41	0.17	0.26	0	0	0	0.703517
SOV1g012480	0.12	0.25	0.34	0.28	0	0	0	1.22243
SOV1g012510	0.08	0.32	0.27	0.12	0.21	0	0	4.65606
SOV1g012560	0.27	0.43	0.3	0	0	0	0	1.08124
SOV1g012570	0.07	0.05	0.04	0.04	0	0.43	0.37	5.06686
SOV1g012580	0.1	0.11	0.61	0.03	0.15	0	0	6.28674
SOV1g012590	0.28	0.36	0	0.35	0	0	0	0.623215
SOV1g012610	0.32	0.25	0	0.43	0	0	0	0.990479
SOV1g012620	0	1	0	0	0	0	0	0.122477
SOV1g012650	1	0	0	0	0	0	0	0.141368
SOV1g012670	0.27	0	0.73	0	0	0	0	0.16572
SOV1g012680	0.61	0.39	0	0	0	0	0	0.267432
SOV1g012690	0.09	0.45	0.46	0	0	0	0	0.447626
SOV1g012700	0.16	0.06	0.07	0.11	0.2	0	0.39	4.79728
SOV1g012720	0.12	0.05	0.53	0.3	0	0	0	2.05149
SOV1g012740	0.18	0.07	0.07	0.35	0	0.33	0	6.65263
SOV1g012790	0.48	0.1	0	0.43	0	0	0	0.687476
SOV1g012800	0.04	0.19	0	0	0.78	0	0	1.0872
SOV1g012820	0.21	0.24	0.55	0	0	0	0	0.729211
SOV1g012850	0.16	0.08	0.15	0.61	0	0	0	1.35452
SOV1g012870	0.12	0.17	0.11	0.18	0.06	0.28	0.08	30.6143
SOV1g012880	0.06	0.05	0.16	0	0.73	0	0	1.31928
SOV1g012890	0.04	0.09	0.06	0.19	0.2	0	0.42	5.29387
SOV1g012910	0.06	0.1	0.53	0.3	0	0	0	1.03545
SOV1g012920	0.14	0.27	0.13	0.27	0.19	0	0	4.51558
SOV1g012940	0	0	0.25	0	0.75	0	0	1.13058
SOV1g012960	0.21	0.22	0.57	0	0	0	0	0.662514
SOV1g012970	0.12	0.13	0	0	0	0	0.75	2.50775
SOV1g012990	0.21	0.79	0	0	0	0	0	0.164164
SOV1g013040	0.18	0.13	0.15	0.2	0.23	0.05	0.06	31.9981
SOV1g013050	0.03	0.16	0.33	0.49	0	0	0	1.4601
SOV1g013120	0.25	0.27	0	0.49	0	0	0	0.378307
SOV1g013150	0.02	0	0	0	0.98	0	0	2.64065
SOV1g013210	0	0	0	1	0	0	0	0.210119
SOV1g013250	0.21	0.26	0.44	0.09	0	0	0	4.08815
SOV1g013260	0.15	0.1	0.18	0.26	0.31	0	0	3.09999
SOV1g013300	0.05	0.07	0.03	0.32	0	0	0.53	4.24178
SOV1g013360	0	0	1	0	0	0	0	0.200417
SOV1g013380	0.68	0.32	0	0	0	0	0	0.332788
SOV1g013390	0.2	0.24	0.1	0.46	0	0	0	1.5944
SOV1g013420	0.19	0.29	0.1	0.23	0.18	0	0	4.74248
SOV1g013460	0	0.28	0.72	0	0	0	0	0.301911
SOV1g013470	0.33	0.13	0.11	0.13	0	0.29	0	5.91605
SOV1g013510	0.27	0.1	0.06	0.19	0.37	0	0	4.9197
SOV1g013540	0	0.25	0	0	0.75	0	0	1.1562
SOV1g013550	0	1	0	0	0	0	0	0.100096
SOV1g013560	0.19	0.81	0	0	0	0	0	0.247957
SOV1g013570	0.33	0	0.17	0.51	0	0	0	0.90284
SOV1g013660	0	1	0	0	0	0	0	0.11588
SOV1g013700	0.14	0.15	0	0.71	0	0	0	0.691746
SOV1g013740	0.13	0.16	0.42	0.29	0	0	0	1.07121
SOV1g013750	0.25	0.19	0.14	0.21	0.21	0	0	5.02639
SOV1g013780	0.19	0.23	0.43	0.14	0	0	0	2.29374
SOV1g013830	0.13	0.25	0.31	0	0.31	0	0	3.42171
SOV1g013850	0	0.58	0	0.42	0	0	0	0.341519
SOV1g013900	0.18	0	0.23	0	0.58	0	0	1.44609
SOV1g013930	0.08	0.13	0.79	0	0	0	0	0.500321
SOV1g013960	0.07	0.14	0.1	0.2	0.21	0.15	0.13	14.4468
SOV1g013990	0.12	0.16	0.17	0.19	0	0	0.36	6.18091
SOV1g014060	0.24	0	0.21	0.23	0.32	0	0	2.66575
SOV1g014070	0.03	0.07	0.22	0	0.68	0	0	1.26748
SOV1g014080	0.1	0.24	0.26	0.02	0	0	0.37	5.99994
SOV1g014090	0.13	0.23	0.17	0.11	0.35	0	0	2.44438
SOV1g014100	0	0.41	0.59	0	0	0	0	0.568987
SOV1g014110	0.07	0.08	0.35	0	0.51	0	0	1.66447
SOV1g014120	0.16	0.24	0.6	0	0	0	0	0.435836
SOV1g014130	0.11	0.07	0.12	0.1	0.12	0.09	0.4	69.8339
SOV1g014160	0.06	0.94	0	0	0	0	0	0.630834
SOV1g014210	0.15	0.85	0	0	0	0	0	0.678214
SOV1g014280	1	0	0	0	0	0	0	0.186514
SOV1g014300	0.24	0.24	0	0.51	0	0	0	0.270779
SOV1g014310	0.42	0	0	0.58	0	0	0	0.318987
SOV1g014320	0.15	0.1	0.38	0.12	0	0.25	0	8.94372
SOV1g014350	0	0	0	1	0	0	0	0.137174
SOV1g014390	0.09	0.24	0	0.17	0.5	0	0	5.09693
SOV1g014410	0.22	0.28	0	0.5	0	0	0	0.363773
SOV1g014470	0.23	0.21	0.56	0	0	0	0	1.35856
SOV1g014510	0.11	0.09	0.25	0.14	0.25	0.16	0	10.9632
SOV1g014520	0.21	0.2	0	0.2	0.38	0	0	2.25137
SOV1g014570	0.23	0	0.57	0.21	0	0	0	0.873756
SOV1g014600	0.05	0.13	0	0.08	0	0	0.74	3.41132
SOV1g014610	0.21	0.29	0.28	0.23	0	0	0	1.51429
SOV1g014650	0.05	0.07	0	0.02	0	0.28	0.58	7.68937
SOV1g014660	0.2	0.14	0.27	0.08	0	0.31	0	5.63605
SOV1g014680	0.39	0.61	0	0	0	0	0	0.377511
SOV1g014700	0.15	0.09	0.38	0.37	0	0	0	0.892206
SOV1g014720	0.09	0.23	0.1	0.04	0	0	0.54	3.47455
SOV1g014760	0.14	0.22	0.06	0.09	0.33	0	0.16	11.529
SOV1g014770	0.04	0.2	0	0	0.77	0	0	1.25427
SOV1g014780	1	0	0	0	0	0	0	0.166651
SOV1g014810	0.15	0.26	0.28	0.31	0	0	0	1.41774
SOV1g014820	0.19	0.1	0.14	0.27	0.3	0	0	3.54107
SOV1g014840	0.1	0.13	0.14	0.01	0.23	0.13	0.26	16.8559
SOV1g014860	0.19	0.22	0.18	0.41	0	0	0	3.04293
SOV1g014870	0.12	0.52	0.35	0	0	0	0	0.41199
SOV1g014930	0.16	0.25	0.12	0.15	0.22	0.11	0	19.3363
SOV1g014940	0	0	1	0	0	0	0	0.208368
SOV1g014950	0.52	0.33	0.15	0	0	0	0	1.02005
SOV1g014970	0	1	0	0	0	0	0	0.100096
SOV1g015050	0.66	0.34	0	0	0	0	0	0.159658
SOV1g015060	0.19	0.4	0	0.41	0	0	0	0.652052
SOV1g015110	0.19	0.16	0.2	0.11	0.34	0	0	3.11835
SOV1g015170	0.27	0	0.73	0	0	0	0	0.210736
SOV1g015190	1	0	0	0	0	0	0	0.142943
SOV1g015230	0.32	0.18	0.36	0.15	0	0	0	3.24376
SOV1g015240	0.11	0.09	0.13	0	0.68	0	0	1.5882
SOV1g015250	0.07	0	0.03	0	0	0.9	0	4.35727
SOV1g015260	0.14	0.12	0.24	0.5	0	0	0	1.49591
SOV1g015280	0.31	0.29	0.21	0.19	0	0	0	3.53277
SOV1g015310	0.04	0.13	0.38	0.45	0	0	0	1.0389
SOV1g015330	0.17	0.11	0	0	0.72	0	0	1.49929
SOV1g015340	0.25	0.15	0.28	0.32	0	0	0	7.99439
SOV1g015370	0.46	0	0.54	0	0	0	0	0.386115
SOV1g015450	0	0	0	1	0	0	0	0.201873
SOV1g015470	0.16	0.51	0	0.33	0	0	0	0.563832
SOV1g015480	0.17	0.03	0.07	0.4	0.34	0	0	3.09575
SOV1g015490	0	0	1	0	0	0	0	0.23161
SOV1g015500	0.27	0.11	0.34	0.27	0	0	0	1.8899
SOV1g015520	0	0	1	0	0	0	0	0.394197
SOV1g015530	0.06	0	0	0.11	0	0.83	0	2.08106
SOV1g015540	0.2	0	0.53	0.28	0	0	0	0.671624
SOV1g015560	0.36	0.19	0.45	0	0	0	0	0.449215
SOV1g015580	0.04	0.44	0.16	0.36	0	0	0	0.918382
SOV1g015620	0.29	0.71	0	0	0	0	0	0.142912
SOV1g015630	0.05	0.06	0.32	0	0.57	0	0	1.88034
SOV1g015640	0.41	0.59	0	0	0	0	0	0.34268
SOV1g015660	0.08	0	0.92	0	0	0	0	0.622571
SOV1g015670	0.09	0.07	0.23	0.11	0.1	0.4	0	10.9417
SOV1g015680	0.19	0.26	0.26	0.29	0	0	0	1.65662
SOV1g015750	0.33	0	0.67	0	0	0	0	0.53658
SOV1g015760	0.19	0.15	0.09	0.15	0.12	0.15	0.15	14.9401
SOV1g015780	0.11	0.09	0.17	0	0.63	0	0	1.67143
SOV1g015800	0.12	0.11	0.15	0.11	0.31	0.1	0.11	21.3606
SOV1g015820	0.14	0.24	0.21	0.17	0.25	0	0	4.38797
SOV1g015850	0.43	0.57	0	0	0	0	0	0.400261
SOV1g015890	0.14	0.09	0	0.16	0.62	0	0	1.56224
SOV1g015900	0.09	0.17	0.73	0	0	0	0	0.608648
SOV1g015920	0.01	0	0.06	0.04	0.32	0	0.56	3.32865
SOV1g015930	0.32	0.36	0.18	0.14	0	0	0	1.14031
SOV1g015940	0.08	0.07	0.07	0.2	0.16	0	0.41	6.1401
SOV1g015960	0	0	1	0	0	0	0	0.154074
SOV1g015970	0.09	0.24	0.37	0.3	0	0	0	2.00584
SOV1g015980	0.3	0.08	0.12	0.49	0	0	0	0.97268
SOV1g015990	0.12	0.55	0.33	0	0	0	0	1.19413
SOV1g016040	0.27	0.14	0	0.12	0	0	0.46	4.05162
SOV1g016070	0.16	0.28	0.41	0.15	0	0	0	0.899735
SOV1g016100	0	0	0	1	0	0	0	0.319683
SOV1g016130	0	0.38	0.62	0	0	0	0	0.222351
SOV1g016140	0.25	0.12	0.28	0.35	0	0	0	2.71172
SOV1g016180	0.23	0.3	0	0.47	0	0	0	0.837791
SOV1g016190	1	0	0	0	0	0	0	0.160763
SOV1g016220	0.15	0	0.85	0	0	0	0	1.19144
SOV1g016240	0	1	0	0	0	0	0	0.101116
SOV1g016250	0.33	0.36	0.15	0.16	0	0	0	0.962416
SOV1g016260	0.16	0.09	0.08	0.03	0.44	0	0.2	11.4723
SOV1g016280	0.3	0.6	0	0.1	0	0	0	1.29831
SOV1g016300	0.17	0.2	0.17	0.12	0.17	0	0.17	15.0804
SOV1g016320	0.09	0.18	0.14	0.14	0.28	0.16	0	13.4055
SOV1g016350	0.23	0	0.77	0	0	0	0	0.870176
SOV1g016390	0.14	0.12	0.14	0.14	0.17	0.29	0	5.97792
SOV1g016420	0.14	0.11	0.1	0.21	0.44	0	0	4.55294
SOV1g016430	0.04	0.23	0.14	0.07	0.52	0	0	2.04313
SOV1g016440	0.34	0	0	0.66	0	0	0	0.318965
SOV1g016460	0.12	0.36	0.1	0.41	0	0	0	1.18553
SOV1g016480	0.16	0.05	0.22	0.19	0.19	0.19	0	11.3528
SOV1g016490	0.12	0	0	0.88	0	0	0	0.471705
SOV1g016510	0.17	0.17	0.11	0.11	0.05	0.34	0.05	37.0493
SOV1g016520	0.2	0.16	0.49	0.14	0	0	0	1.29957
SOV1g016530	0.26	0.41	0.19	0.14	0	0	0	2.04941
SOV1g016550	0	0	0.43	0.57	0	0	0	0.408968
SOV1g016560	0.1	0.27	0.64	0	0	0	0	0.961269
SOV1g016590	0.47	0.15	0	0.38	0	0	0	0.703917
SOV1g016610	0.15	0	0	0	0	0.85	0	2.05494
SOV1g016620	0.37	0.28	0.21	0.14	0	0	0	2.43517
SOV1g016650	0.6	0.4	0	0	0	0	0	0.54453
SOV1g016660	0	0	0	1	0	0	0	0.137514
SOV1g016670	0.12	0.15	0.06	0.03	0	0.64	0	6.17066
SOV1g016680	0.3	0.21	0	0.49	0	0	0	0.410078
SOV1g016710	0.05	0.7	0.16	0.09	0	0	0	1.96381
SOV1g016780	0.43	0.21	0.37	0	0	0	0	0.486872
SOV1g016840	0.04	0.07	0.17	0	0.72	0	0	1.32867
SOV1g016850	0.16	0.2	0.22	0.07	0.35	0	0	5.23757
SOV1g016870	0.06	0.13	0.17	0.17	0	0	0.48	3.92055
SOV1g016890	0	0	0	1	0	0	0	0.156406
SOV1g016900	0.12	0.15	0.16	0.11	0.16	0.3	0	11.695
SOV1g016950	0.29	0.71	0	0	0	0	0	0.198858
SOV1g017030	0.18	0.14	0.03	0.13	0	0.51	0	4.26282
SOV1g017050	0.09	0.08	0	0.42	0.41	0	0	2.08075
SOV1g017060	0.15	0.04	0	0.03	0	0.37	0.4	4.63909
SOV1g017110	0.19	0.15	0.21	0.46	0	0	0	0.825727
SOV1g017120	0.1	0.15	0.07	0.11	0.09	0.22	0.26	9.67805
SOV1g017150	0.39	0.34	0.27	0	0	0	0	0.572901
SOV1g017160	0.14	0.17	0.18	0.27	0.24	0	0	4.37292
SOV1g017190	0.17	0.06	0	0.12	0	0.64	0	2.70365
SOV1g017200	0.32	0	0	0.68	0	0	0	0.2662
SOV1g017220	0.22	0.47	0.32	0	0	0	0	1.65793
SOV1g017230	0.11	0.57	0	0.32	0	0	0	0.840541
SOV1g017240	0.37	0.25	0	0.38	0	0	0	0.363955
SOV1g017270	0	1	0	0	0	0	0	0.165651
SOV1g017280	0.23	0	0.77	0	0	0	0	0.195996
SOV1g017290	0.23	0.12	0.38	0.27	0	0	0	0.674472
SOV1g017300	0.38	0.32	0	0.3	0	0	0	1.7204
SOV1g017310	0	1	0	0	0	0	0	0.120494
SOV1g017320	0.14	0.19	0	0.15	0.52	0	0	1.64764
SOV1g017350	0.06	0.08	0	0.41	0.44	0	0	1.97816
SOV1g017360	0	0.53	0	0.47	0	0	0	0.319383
SOV1g017370	1	0	0	0	0	0	0	0.191568
SOV1g017400	0.06	0.14	0.52	0.27	0	0	0	0.668229
SOV1g017410	0.27	0.09	0.63	0	0	0	0	0.892767
SOV1g017420	0.39	0.61	0	0	0	0	0	0.147379
SOV1g017540	0.37	0.23	0.12	0.28	0	0	0	1.78749
SOV1g017550	0.09	0.3	0.62	0	0	0	0	0.660198
SOV1g017580	0.09	0.05	0.1	0.1	0.2	0.46	0	13.3175
SOV1g017590	0.17	0.23	0.25	0.08	0.27	0	0	3.11539
SOV1g017600	0.34	0.25	0	0.41	0	0	0	0.337336
SOV1g017610	0	0.35	0.11	0	0.53	0	0	2.01466
SOV1g017620	0.3	0	0.35	0.35	0	0	0	0.411683
SOV1g017630	0.17	0.16	0.5	0.17	0	0	0	0.802989
SOV1g017640	0.12	0.07	0.19	0.06	0.22	0.17	0.18	12.7187
SOV1g017650	0.13	0	0.54	0.33	0	0	0	0.550107
SOV1g017660	0.13	0.16	0.71	0	0	0	0	1.04066
SOV1g017670	0.18	0.22	0.13	0.2	0.28	0	0	3.90358
SOV1g017680	0.29	0.52	0.2	0	0	0	0	1.32776
SOV1g017700	0.03	0.04	0.06	0.14	0.32	0.41	0	5.36224
SOV1g017740	0.19	0.04	0.13	0.1	0	0	0.54	4.69227
SOV1g017750	0.11	0.09	0.12	0.21	0	0	0.47	4.75637
SOV1g017760	0	0.04	0.09	0	0	0.88	0	2.47787
SOV1g017770	0.31	0.17	0.05	0.47	0	0	0	2.72206
SOV1g017790	0.23	0.14	0.24	0.12	0.26	0	0	3.65382
SOV1g017840	0.13	0.17	0.15	0.09	0.09	0.19	0.17	11.2355
SOV1g017960	0.18	0.29	0	0.53	0	0	0	0.338107
SOV1g017980	0.4	0	0.6	0	0	0	0	0.253899
SOV1g017990	0.49	0.22	0.29	0	0	0	0	0.772446
SOV1g018000	0.23	0.16	0	0	0.62	0	0	1.56067
SOV1g018010	0.13	0.25	0.24	0.38	0	0	0	2.0177
SOV1g018040	0	0	0	0	0	1	0	8.68508
SOV1g018050	0.15	0	0.25	0.6	0	0	0	1.262
SOV1g018070	0.1	0.03	0.11	0.06	0	0	0.7	3.20558
SOV1g018100	0.1	0.13	0.1	0.16	0.51	0	0	1.87175
SOV1g018130	0.47	0.53	0	0	0	0	0	0.772179
SOV1g018140	0.12	0.08	0	0.19	0.61	0	0	3.30512
SOV1g018150	0.47	0.53	0	0	0	0	0	0.316198
SOV1g018160	0	0	0	1	0	0	0	0.185805
SOV1g018210	0.05	0	0.15	0	0	0.8	0	2.77972
SOV1g018230	1	0	0	0	0	0	0	0.101551
SOV1g018240	0.08	0	0	0.43	0.49	0	0	1.98498
SOV1g018250	0.07	0.11	0.19	0	0	0.64	0	2.71699
SOV1g018260	0.14	0.44	0.42	0	0	0	0	1.2066
SOV1g018270	0.15	0.22	0.14	0.18	0.1	0	0.2	18.9504
SOV1g018320	0.46	0.54	0	0	0	0	0	0.638818
SOV1g018330	0.33	0	0	0.67	0	0	0	0.193466
SOV1g018350	0.12	0.03	0.43	0.07	0.35	0	0	3.00004
SOV1g018410	0.08	0.07	0.18	0.08	0.11	0	0.48	8.67211
SOV1g018490	0.15	0.08	0.14	0.17	0.46	0	0	2.34101
SOV1g018500	0.11	0.09	0	0.37	0	0.43	0	4.04454
SOV1g018510	0.22	0.3	0.13	0.35	0	0	0	1.07932
SOV1g018540	0.05	0.1	0.25	0.22	0.38	0	0	2.7725
SOV1g018550	0.09	0.09	0.12	0.13	0.14	0.1	0.31	22.0162
SOV1g018560	0.4	0.13	0.14	0.33	0	0	0	1.11353
SOV1g018590	0.26	0	0.28	0.46	0	0	0	0.847339
SOV1g018630	0.14	0	0.86	0	0	0	0	0.234264
SOV1g018650	0	0.51	0.49	0	0	0	0	0.293377
SOV1g018660	0.3	0.31	0.28	0.11	0	0	0	1.22371
SOV1g018670	0.24	0.76	0	0	0	0	0	0.145998
SOV1g018690	0.51	0.36	0.14	0	0	0	0	1.41152
SOV1g018700	0.11	0.05	0.04	0.09	0.26	0	0.46	4.08583
SOV1g018710	0.1	0.2	0	0	0	0.7	0	2.48663
SOV1g018720	0.26	0.34	0.25	0.15	0	0	0	2.2683
SOV1g018750	0.18	0.21	0.19	0.18	0.25	0	0	12.0742
SOV1g018760	0	0.49	0.51	0	0	0	0	0.59287
SOV1g018770	0.05	0	0.08	0	0	0.88	0	2.52878
SOV1g018780	0	0	0	0.38	0.62	0	0	1.67677
SOV1g018800	0.31	0.16	0.4	0.14	0	0	0	1.32172
SOV1g018850	0.12	0.07	0.03	0.15	0.19	0	0.45	5.02911
SOV1g018880	0	0	1	0	0	0	0	0.174046
SOV1g018890	0.07	0.21	0.66	0.06	0	0	0	2.36738
SOV1g018900	1	0	0	0	0	0	0	0.304663
SOV1g018910	0.05	0.12	0.1	0.16	0.08	0	0.48	9.97654
SOV1g018960	0.09	0.08	0.06	0.27	0.5	0	0	1.74481
SOV1g018970	0	1	0	0	0	0	0	0.229385
SOV1g018980	0.26	0.27	0.16	0.31	0	0	0	1.15999
SOV1g018990	0.31	0.08	0.11	0	0.51	0	0	2.06468
SOV1g019020	0.22	0.16	0.2	0.11	0.32	0	0	6.36722
SOV1g019040	0.09	0	0.91	0	0	0	0	0.472797
SOV1g019060	0	1	0	0	0	0	0	0.133962
SOV1g019070	0.06	0.19	0	0.75	0	0	0	0.555535
SOV1g019090	0.1	0.02	0.1	0.03	0.21	0.54	0	4.02334
SOV1g019100	0	1	0	0	0	0	0	0.238996
SOV1g019110	0.05	0.11	0.06	0.1	0	0.67	0	6.45212
SOV1g019150	0.07	0.17	0.18	0	0.16	0	0.41	5.41689
SOV1g019170	0.18	0.13	0.16	0.12	0.17	0.1	0.14	17.6315
SOV1g019180	0.18	0	0.82	0	0	0	0	0.769529
SOV1g019210	0.16	0	0.67	0.17	0	0	0	1.70585
SOV1g019230	0.09	0.28	0.34	0.29	0	0	0	0.927696
SOV1g019240	0.26	0.74	0	0	0	0	0	0.135416
SOV1g019270	0.17	0.17	0.34	0.18	0.15	0	0	7.18261
SOV1g019280	0.12	0.07	0.15	0.66	0	0	0	1.16011
SOV1g019290	0.15	0.11	0.09	0.4	0.25	0	0	4.17228
SOV1g019300	0.33	0.15	0.39	0.13	0	0	0	1.1996
SOV1g019310	0	0.34	0.66	0	0	0	0	0.305976
SOV1g019330	0.26	0.27	0.04	0.17	0.26	0	0	4.0859
SOV1g019350	0.04	0.02	0.07	0.03	0	0	0.84	4.90485
SOV1g019370	0.31	0.19	0.5	0	0	0	0	0.462949
SOV1g019400	0	0	1	0	0	0	0	0.18524
SOV1g019410	0	0.4	0	0.6	0	0	0	0.214388
SOV1g019430	0.09	0.05	0.09	0.13	0.1	0.54	0	8.11756
SOV1g019440	0.23	0.15	0.09	0.1	0.43	0	0	4.78551
SOV1g019470	0.12	0.18	0.18	0.07	0	0.46	0	4.76217
SOV1g019480	0.15	0.2	0.13	0.21	0.11	0	0.19	9.62526
SOV1g019500	0	1	0	0	0	0	0	0.10455
SOV1g019510	0.1	0.05	0.13	0.16	0.15	0	0.41	6.23386
SOV1g019540	0.09	0	0.11	0.12	0.67	0	0	1.55068
SOV1g019550	0.18	0.82	0	0	0	0	0	0.310528
SOV1g019560	1	0	0	0	0	0	0	0.113153
SOV1g019570	0.32	0.68	0	0	0	0	0	0.128932
SOV1g019580	0.24	0	0	0.76	0	0	0	0.291627
SOV1g019590	0.03	0.17	0	0	0.8	0	0	1.20932
SOV1g019600	0.13	0.1	0.23	0	0.17	0.37	0	6.06805
SOV1g019610	1	0	0	0	0	0	0	0.11046
SOV1g019630	0.21	0.79	0	0	0	0	0	0.269014
SOV1g019650	0.26	0.51	0	0.23	0	0	0	0.619057
SOV1g019660	0.16	0	0.08	0.09	0	0	0.68	2.77259
SOV1g019690	0.05	0.17	0.37	0	0.41	0	0	2.04351
SOV1g019730	0.19	0	0.81	0	0	0	0	0.444416
SOV1g019740	0.11	0.28	0.28	0.33	0	0	0	1.24114
SOV1g019800	0.13	0.05	0.11	0	0.7	0	0	1.4896
SOV1g019820	0	0.06	0.26	0.04	0.64	0	0	3.01388
SOV1g019830	0.06	0.05	0.28	0	0	0	0.61	3.04332
SOV1g019870	0.7	0.3	0	0	0	0	0	0.276813
SOV1g019900	0.34	0	0.66	0	0	0	0	0.377175
SOV1g019920	0.27	0	0.73	0	0	0	0	0.205829
SOV1g019950	0.43	0.57	0	0	0	0	0	0.480018
SOV1g019960	0.2	0.1	0.31	0	0.39	0	0	2.18407
SOV1g019980	0.23	0.12	0.16	0.17	0.13	0.1	0.1	21.9929
SOV1g020000	0.12	0.09	0.2	0	0	0.58	0	2.98134
SOV1g020010	0.04	0	0	0	0	0	0.96	1.95016
SOV1g020020	0	0.11	0	0.89	0	0	0	0.940735
SOV1g020050	0.08	0.06	0.22	0.24	0.12	0	0.28	8.98347
SOV1g020070	0	0.06	0	0	0	0.94	0	1.84414
SOV1g020080	0.07	0.08	0.06	0	0.23	0	0.56	4.55502
SOV1g020090	0.26	0.74	0	0	0	0	0	0.161419
SOV1g020120	0.42	0.4	0.18	0	0	0	0	1.15151
SOV1g020130	0.23	0.77	0	0	0	0	0	0.183632
SOV1g020140	0	0	0	1	0	0	0	0.392628
SOV1g020170	0.18	0.12	0.17	0.15	0	0	0.38	4.93629
SOV1g020180	0.14	0.13	0.04	0.09	0	0.6	0	3.69313
SOV1g020200	0.09	0.1	0.04	0.05	0.44	0.27	0	16.1872
SOV1g020210	0.29	0.71	0	0	0	0	0	0.172581
SOV1g020240	0.35	0	0.4	0.25	0	0	0	0.530971
SOV1g020250	0.12	0.07	0.1	0	0.71	0	0	1.46829
SOV1g020260	0.06	0.03	0.17	0.18	0.56	0	0	3.40762
SOV1g020270	0.69	0.31	0	0	0	0	0	0.297724
SOV1g020280	0.14	0.38	0.49	0	0	0	0	1.17975
SOV1g020310	0.15	0.17	0.13	0.12	0.18	0.08	0.17	46.7741
SOV1g020330	0	0.38	0.25	0.38	0	0	0	0.703938
SOV1g020350	0.2	0	0.18	0.11	0.51	0	0	2.04844
SOV1g020360	0	1	0	0	0	0	0	0.277316
SOV1g020370	0	0	1	0	0	0	0	0.329351
SOV1g020410	0.13	0.7	0.17	0	0	0	0	0.68608
SOV1g020440	0.39	0.61	0	0	0	0	0	0.113058
SOV1g020450	0	0.04	0.08	0.12	0	0	0.76	2.46765
SOV1g020500	0.15	0.06	0.1	0.02	0.11	0.23	0.33	7.68241
SOV1g020510	0.15	0	0	0.85	0	0	0	0.218785
SOV1g020530	0.15	0.12	0.13	0.1	0.08	0.09	0.33	23.7253
SOV1g020570	0.11	0.43	0.14	0.32	0	0	0	0.951531
SOV1g020580	0.11	0.11	0.11	0.08	0	0.6	0	3.65118
SOV1g020590	0.2	0.21	0.14	0.26	0.19	0	0	9.81467
SOV1g020610	0.21	0.3	0.49	0	0	0	0	0.288908
SOV1g020620	0.3	0	0	0.7	0	0	0	0.622775
SOV1g020660	0.06	0.04	0.06	0.05	0	0.79	0	2.75734
SOV1g020680	0.08	0	0	0.92	0	0	0	0.750829
SOV1g020710	0.17	0.14	0.2	0.16	0.09	0.08	0.16	117.482
SOV1g020740	1	0	0	0	0	0	0	0.353942
SOV1g020750	0.14	0.38	0.48	0	0	0	0	0.68795
SOV1g020760	0.02	0	0	0	0.98	0	0	1.95192
SOV1g020780	0.03	0.31	0	0	0.66	0	0	1.59003
SOV1g020790	0	0	0	1	0	0	0	0.265816
SOV1g020810	0	0	0	0	1	0	0	1.68606
SOV1g020830	0.02	0.17	0.04	0.09	0	0	0.69	3.67988
SOV1g020840	0.22	0.78	0	0	0	0	0	0.171781
SOV1g020860	0.27	0.31	0.25	0.18	0	0	0	2.82641
SOV1g020870	0.23	0	0.3	0.48	0	0	0	0.406375
SOV1g020880	0.13	0.87	0	0	0	0	0	0.32371
SOV1g020890	0.18	0.14	0.22	0.21	0.24	0	0	4.3171
SOV1g021030	0.39	0.38	0	0.22	0	0	0	0.865767
SOV1g021040	0.1	0.11	0.11	0.2	0	0.48	0	4.50336
SOV1g021080	0.24	0.76	0	0	0	0	0	0.162517
SOV1g021100	0.18	0.15	0.1	0.28	0.3	0	0	2.92604
SOV1g021110	0.3	0.23	0.16	0.12	0.2	0	0	5.18059
SOV1g021120	0.12	0.27	0.03	0.14	0.12	0.31	0	6.98236
SOV1g021160	0	0.23	0	0.77	0	0	0	0.449937
SOV1g021170	0.42	0	0.58	0	0	0	0	0.279332
SOV1g021180	0.09	0.16	0.2	0	0.54	0	0	1.98488
SOV1g021200	0.07	0	0.06	0.1	0	0	0.77	2.43451
SOV1g021220	0.2	0.29	0.15	0.17	0.19	0	0	4.38759
SOV1g021230	0.26	0.19	0.12	0.43	0	0	0	1.20698
SOV1g021250	0.44	0	0	0.56	0	0	0	0.334636
SOV1g021280	0.25	0.75	0	0	0	0	0	0.421511
SOV1g021290	0.55	0	0.45	0	0	0	0	0.350911
SOV1g021320	0.19	0.31	0.34	0.06	0.1	0	0	9.7996
SOV1g021340	0	0	1	0	0	0	0	0.15328
SOV1g021350	0.64	0.36	0	0	0	0	0	0.245899
SOV1g021380	0	0	0	1	0	0	0	0.278195
SOV1g021390	0.03	0.03	0.08	0.11	0	0	0.76	2.95998
SOV1g021400	0.07	0.14	0.12	0	0.67	0	0	1.24982
SOV1g021420	0.32	0.15	0.54	0	0	0	0	1.53119
SOV1g021440	0.08	0.14	0.16	0.04	0	0	0.58	4.3895
SOV1g021450	0.46	0.34	0.2	0	0	0	0	0.891547
SOV1g021490	0.16	0.17	0.05	0.04	0	0.57	0	3.79438
SOV1g021500	0.11	0.89	0	0	0	0	0	0.377368
SOV1g021510	0	0	0.5	0.5	0	0	0	0.279484
SOV1g021540	0.12	0	0	0.88	0	0	0	0.333212
SOV1g021580	0.19	0.25	0.27	0.04	0.25	0	0	4.16589
SOV1g021610	0.08	0.16	0.29	0	0	0.47	0	3.70469
SOV1g021650	0	1	0	0	0	0	0	0.122898
SOV1g021670	0.48	0	0	0.52	0	0	0	0.297679
SOV1g021680	0.14	0.34	0	0.52	0	0	0	0.354147
SOV1g021700	0.13	0.14	0.11	0.11	0.11	0.17	0.23	33.4654
SOV1g021710	0.25	0.22	0.18	0.13	0.11	0	0.11	16.4308
SOV1g021750	0	0	0	1	0	0	0	0.156406
SOV1g021760	0.1	0.1	0.07	0.07	0.22	0.45	0	4.91433
SOV1g021770	0.52	0.48	0	0	0	0	0	0.180671
SOV1g021810	0.18	0.12	0.03	0.16	0.18	0.18	0.15	44.5443
SOV1g021820	0.68	0	0	0.32	0	0	0	0.435083
SOV1g021830	0.21	0.18	0.17	0.2	0.19	0	0.04	42.0806
SOV1g021850	1	0	0	0	0	0	0	0.130392
SOV1g021860	0.43	0.32	0	0.25	0	0	0	0.742868
SOV1g021900	0.17	0.11	0.32	0.4	0	0	0	0.484706
SOV1g021930	0.08	0.57	0.35	0	0	0	0	0.635568
SOV1g021940	0.09	0.07	0.22	0.26	0.36	0	0	2.37901
SOV1g021960	0.18	0.32	0.24	0.26	0	0	0	1.12351
SOV1g021980	0.21	0.18	0.16	0.1	0.2	0	0.14	17.7692
SOV1g022000	0.17	0.16	0.09	0.19	0	0	0.38	12.5993
SOV1g022010	0.19	0.09	0.15	0.2	0.1	0	0.27	28.603
SOV1g022020	0.03	0	0	0	0	0.97	0	2.2422
SOV1g022050	0.02	0.04	0.13	0	0	0	0.81	2.29944
SOV1g022060	0.06	0.19	0.49	0.27	0	0	0	0.583411
SOV1g022090	0.1	0.15	0.22	0.21	0.31	0	0	6.1402
SOV1g022100	0	0	1	0	0	0	0	0.14613
SOV1g022140	0.39	0.28	0.33	0	0	0	0	0.465965
SOV1g022170	0.35	0.65	0	0	0	0	0	0.282343
SOV1g022180	0.09	0.08	0.14	0.04	0	0.42	0.23	8.19852
SOV1g022190	0.19	0.25	0.25	0.31	0	0	0	2.56508
SOV1g022210	0.06	0.15	0.08	0.04	0.66	0	0	3.17803
SOV1g022220	0	0	1	0	0	0	0	0.230118
SOV1g022250	0.14	0.16	0.23	0.19	0.15	0.11	0.03	57.9153
SOV1g022270	0.34	0	0.33	0.33	0	0	0	0.564768
SOV1g022290	0.17	0	0.13	0.7	0	0	0	1.14132
SOV1g022310	0.58	0.42	0	0	0	0	0	0.248987
SOV1g022340	0.32	0.68	0	0	0	0	0	0.27573
SOV1g022350	0.24	0.19	0.57	0	0	0	0	0.572748
SOV1g022380	0.32	0.34	0	0.34	0	0	0	0.532225
SOV1g022390	0	0	0	1	0	0	0	0.184939
SOV1g022400	0.14	0.42	0	0.44	0	0	0	0.441439
SOV1g022420	0.44	0	0.56	0	0	0	0	0.551653
SOV1g022440	0.11	0.14	0.04	0.07	0	0.3	0.34	7.4004
SOV1g022480	0.18	0.1	0.07	0.19	0.11	0.34	0	25.8208
SOV1g022490	0.1	0.03	0.4	0.14	0.33	0	0	2.92892
SOV1g022550	0.04	0.09	0.24	0.04	0.58	0	0	3.16069
SOV1g022610	0.05	0.12	0.2	0	0	0.3	0.34	7.49247
SOV1g022620	0.12	0	0.4	0.48	0	0	0	0.778146
SOV1g022640	0.38	0.25	0	0.37	0	0	0	0.650879
SOV1g022650	0.11	0.06	0.29	0.53	0	0	0	1.44084
SOV1g022670	0.02	0.03	0.06	0.23	0	0.3	0.35	7.14277
SOV1g022720	0	1	0	0	0	0	0	0.103821
SOV1g022740	0.15	0.5	0	0.35	0	0	0	0.760619
SOV1g022750	0.23	0.27	0	0.5	0	0	0	0.369168
SOV1g022760	0.11	0	0.18	0.18	0.53	0	0	1.83335
SOV1g022770	0	0	1	0	0	0	0	0.105476
SOV1g022780	0.06	0.02	0.06	0.04	0	0.44	0.38	4.90627
SOV1g022800	0	0	1	0	0	0	0	0.15328
SOV1g022840	0.56	0.22	0.22	0	0	0	0	0.472457
SOV1g022850	0.08	0.03	0.05	0.07	0.29	0.48	0	3.65491
SOV1g022920	0.57	0.43	0	0	0	0	0	0.292657
SOV1g022950	0.17	0.1	0.07	0.23	0.43	0	0	2.49705
SOV1g022960	0.19	0	0.32	0.49	0	0	0	0.451605
SOV1g022970	0.59	0	0.21	0.2	0	0	0	0.718188
SOV1g022990	0.07	0.09	0.23	0	0.61	0	0	1.37087
SOV1g023010	0.24	0.32	0.11	0.06	0.27	0	0	3.13725
SOV1g023020	0.09	0	0.91	0	0	0	0	0.393821
SOV1g023030	0.13	0.12	0.08	0.03	0.2	0.23	0.2	9.4094
SOV1g023050	0.07	0.03	0.19	0.12	0	0	0.59	3.173
SOV1g023060	0.15	0.37	0.47	0	0	0	0	0.259769
SOV1g023070	0.41	0.59	0	0	0	0	0	0.342298
SOV1g023080	0.15	0.14	0.16	0.26	0	0.29	0	13.4571
SOV1g023110	0.22	0.15	0.2	0.14	0	0	0.29	15.0147
SOV1g023130	0.06	0.02	0.11	0.02	0.15	0.64	0	6.95991
SOV1g023140	0.14	0.13	0.18	0.22	0.12	0.07	0.13	52.1677
SOV1g023150	0.12	0.12	0.21	0.14	0.18	0.15	0.09	25.9196
SOV1g023170	0.41	0.59	0	0	0	0	0	0.185692
SOV1g023190	0	0	0	1	0	0	0	0.292398
SOV1g023200	0.52	0	0.48	0	0	0	0	0.307357
SOV1g023270	1	0	0	0	0	0	0	0.118225
SOV1g023290	0.31	0.07	0.02	0.37	0	0.18	0.06	44.5512
SOV1g023350	0.08	0.24	0	0.67	0	0	0	1.53734
SOV1g023370	0.04	0.03	0.07	0.18	0	0	0.68	3.29502
SOV1g023410	0.27	0	0.73	0	0	0	0	0.679019
SOV1g023450	0.13	0.23	0.03	0.22	0	0.39	0	5.542
SOV1g023460	0.06	0.13	0.08	0.27	0.47	0	0	2.26085
SOV1g023470	0.2	0.3	0.15	0.36	0	0	0	1.98244
SOV1g023480	0.29	0	0.71	0	0	0	0	0.290192
SOV1g023500	0	0	0	1	0	0	0	0.156406
SOV1g023550	0.2	0.26	0.54	0	0	0	0	0.602737
SOV1g023560	0.21	0.19	0.19	0.17	0.25	0	0	4.2064
SOV1g023570	0.05	0.04	0.13	0	0.77	0	0	3.2977
SOV1g023620	0	0.44	0.56	0	0	0	0	0.273207
SOV1g023630	0.15	0.12	0.13	0.12	0.29	0	0.2	9.55356
SOV1g023640	0.15	0.06	0	0.08	0.7	0	0	1.529
SOV1g023650	0.28	0	0.4	0.32	0	0	0	0.998896
SOV1g023690	0.02	0.08	0.05	0.35	0.51	0	0	13.4217
SOV1g023700	0.21	0	0.35	0.45	0	0	0	1.15788
SOV1g023710	0.27	0.27	0.46	0	0	0	0	2.24281
SOV1g023720	1	0	0	0	0	0	0	0.572971
SOV1g023730	0.41	0.31	0.28	0	0	0	0	1.71312
SOV1g023750	0.13	0	0.69	0.18	0	0	0	0.699878
SOV1g023760	0	0.39	0.61	0	0	0	0	0.21279
SOV1g023770	0.13	0.15	0.07	0.18	0.09	0.38	0	11.5429
SOV1g023780	0.06	0.09	0.08	0.04	0.35	0.38	0	5.79095
SOV1g023790	0.13	0.09	0.24	0.31	0.22	0	0	4.65874
SOV1g023810	0.17	0.22	0.24	0.26	0.12	0	0	8.08837
SOV1g023820	0.1	0	0.28	0.62	0	0	0	0.718007
SOV1g023830	0.16	0.16	0.17	0.08	0.43	0	0	10.9323
SOV1g023840	0.66	0.34	0	0	0	0	0	0.293612
SOV1g023850	0.62	0.38	0	0	0	0	0	0.322667
SOV1g023870	0.22	0.22	0.09	0.46	0	0	0	2.50914
SOV1g023900	0.2	0.37	0.12	0.32	0	0	0	1.39593
SOV1g023910	0.36	0.64	0	0	0	0	0	0.264514
SOV1g023920	0.11	0	0.5	0	0.39	0	0	2.44682
SOV1g023930	0.1	0	0	0.25	0.65	0	0	1.30018
SOV1g023950	0.16	0.14	0.12	0.13	0.15	0.31	0	5.63335
SOV1g023970	0.04	0.1	0.14	0.05	0	0	0.68	7.49047
SOV1g023980	0.2	0.09	0.07	0.11	0.14	0	0.39	5.83253
SOV1g023990	0.1	0.09	0.18	0.11	0	0.52	0	4.21633
SOV1g024010	0	0	1	0	0	0	0	0.259929
SOV1g024030	0.32	0.68	0	0	0	0	0	0.154129
SOV1g024040	0.14	0	0.23	0.63	0	0	0	0.900469
SOV1g024050	0.36	0.42	0.22	0	0	0	0	1.16723
SOV1g024060	0.11	0.05	0.03	0.04	0.34	0	0.43	5.91119
SOV1g024080	0.26	0.15	0.26	0.33	0	0	0	5.52017
SOV1g024090	0.12	0.08	0.34	0.28	0.18	0	0	5.25062
SOV1g024100	0.35	0.39	0.11	0.15	0	0	0	1.6507
SOV1g024110	0.13	0.13	0.15	0.18	0.13	0.15	0.13	71.0986
SOV1g024120	0.18	0.09	0.4	0.05	0.28	0	0	3.02566
SOV1g024130	0.05	0.1	0	0	0.85	0	0	1.01784
SOV1g024150	0.11	0	0.64	0.25	0	0	0	1.71943
SOV1g024160	0.34	0.36	0	0.3	0	0	0	1.52088
SOV1g024170	0.2	0.35	0	0.45	0	0	0	0.302597
SOV1g024180	0.08	0.04	0.07	0.1	0	0	0.71	6.29965
SOV1g024190	0.14	0.08	0.62	0.15	0	0	0	0.981472
SOV1g024210	0.14	0.08	0.06	0.09	0.09	0.2	0.34	11.149
SOV1g024220	0	0	0	1	0	0	0	0.3623
SOV1g024240	0.08	0.03	0.16	0.08	0.12	0.53	0	7.41261
SOV1g024250	0	1	0	0	0	0	0	0.270792
SOV1g024260	0	0.22	0.27	0.51	0	0	0	0.643142
SOV1g024270	0.44	0.29	0	0.27	0	0	0	0.69182
SOV1g024290	0.04	0	0	0	0.96	0	0	1.10455
SOV1g024300	0.43	0.57	0	0	0	0	0	0.515754
SOV1g024310	0.07	0.41	0	0.52	0	0	0	0.470131
SOV1g024320	0.07	0.39	0.13	0.08	0.34	0	0	3.20659
SOV1g024330	0.2	0.17	0.21	0.16	0	0	0.25	8.89149
SOV1g024340	0.15	0.17	0.1	0.14	0.16	0.07	0.2	54.0566
SOV1g024350	1	0	0	0	0	0	0	0.115115
SOV1g024360	0.69	0.21	0	0.09	0	0	0	1.44918
SOV1g024370	0.23	0.77	0	0	0	0	0	0.660166
SOV1g024380	0.16	0.23	0.19	0.41	0	0	0	0.96999
SOV1g024390	0.42	0.3	0.27	0	0	0	0	0.848651
SOV1g024400	0.05	0	0.12	0.2	0.63	0	0	1.65954
SOV1g024410	0.05	0.11	0.84	0	0	0	0	0.998153
SOV1g024420	0.12	0	0.47	0	0.41	0	0	2.57332
SOV1g024450	0.14	0	0.86	0	0	0	0	0.295505
SOV1g024460	0.13	0.08	0.21	0.2	0.38	0	0	2.53089
SOV1g024470	0.29	0.18	0.06	0.23	0.24	0	0	3.57566
SOV1g024480	0.51	0.49	0	0	0	0	0	0.771156
SOV1g024490	0.29	0.06	0.17	0.2	0.27	0	0	3.18039
SOV1g024500	0.23	0.12	0.13	0.07	0	0	0.44	4.20619
SOV1g024510	0.05	0.15	0	0.11	0.69	0	0	1.21861
SOV1g024520	0.25	0.31	0.22	0.21	0	0	0	0.80104
SOV1g024530	0.37	0.14	0.07	0.16	0.26	0	0	3.71744
SOV1g024540	0	1	0	0	0	0	0	0.185793
SOV1g024560	0	0.22	0.78	0	0	0	0	0.437204
SOV1g024570	0.15	0.85	0	0	0	0	0	0.562456
SOV1g024580	1	0	0	0	0	0	0	0.209422
SOV1g024590	0.13	0.06	0.18	0.09	0	0.55	0	6.36406
SOV1g024610	0.16	0.13	0.05	0.13	0.14	0	0.38	5.90562
SOV1g024630	0.18	0.08	0.2	0.18	0.08	0.14	0.15	12.8204
SOV1g024660	0.1	0.07	0	0.07	0.26	0	0.5	3.72966
SOV1g024670	0.2	0	0	0.8	0	0	0	0.230813
SOV1g024730	0.1	0.04	0.28	0.09	0	0.49	0	3.51673
SOV1g024760	0.1	0.15	0.22	0.53	0	0	0	3.96799
SOV1g024790	0.32	0.45	0	0.23	0	0	0	0.759339
SOV1g024800	0.14	0.24	0.21	0	0.4	0	0	2.40588
SOV1g024830	0.45	0.2	0.36	0	0	0	0	0.689872
SOV1g024840	0.37	0.21	0.14	0.27	0	0	0	1.57745
SOV1g024860	0.25	0.05	0.02	0.22	0	0	0.46	8.18389
SOV1g024880	0.16	0.84	0	0	0	0	0	0.249065
SOV1g024900	0.16	0.16	0.47	0.21	0	0	0	1.78959
SOV1g024920	0.1	0.06	0.13	0	0	0.71	0	3.14385
SOV1g024930	0.06	0.03	0.06	0.19	0.24	0	0.42	4.40422
SOV1g024940	0.01	0	0	0	0	0.99	0	4.47684
SOV1g024990	0.17	0.24	0	0.18	0.41	0	0	2.339
SOV1g025010	0.03	0	0	0.18	0.79	0	0	1.35482
SOV1g025030	0.11	0.12	0.14	0.05	0.15	0	0.43	5.84383
SOV1g025050	0.13	0.2	0.23	0.45	0	0	0	1.00923
SOV1g025080	0.15	0.3	0.55	0	0	0	0	0.674595
SOV1g025090	0.32	0.49	0	0.19	0	0	0	0.843214
SOV1g025110	0.31	0.18	0.51	0	0	0	0	0.633474
SOV1g025140	0	0.04	0.19	0	0	0.78	0	2.8555
SOV1g025160	0.16	0.14	0.33	0.36	0	0	0	2.01531
SOV1g025180	0.34	0.15	0.37	0.14	0	0	0	1.32868
SOV1g025190	0.23	0.77	0	0	0	0	0	0.302612
SOV1g025220	0.48	0	0.52	0	0	0	0	0.352189
SOV1g025230	0.1	0.18	0.45	0.27	0	0	0	2.1546
SOV1g025240	0.12	0.31	0.14	0.43	0	0	0	1.45106
SOV1g025250	0.15	0	0.39	0.46	0	0	0	0.601425
SOV1g025260	0	0.05	0	0	0	0.95	0	1.82464
SOV1g025290	0.07	0.09	0.07	0.08	0.04	0.34	0.32	30.7142
SOV1g025310	0	0.16	0.84	0	0	0	0	0.674015
SOV1g025330	0.08	0.08	0.09	0.11	0.15	0.07	0.42	33.072
SOV1g025340	0.39	0.36	0	0.25	0	0	0	0.575536
SOV1g025350	0.22	0.05	0.29	0.43	0	0	0	1.33495
SOV1g025360	0.02	0	0.08	0	0	0.9	0	2.40594
SOV1g025370	0.23	0	0.77	0	0	0	0	0.819481
SOV1g025380	0.13	0.4	0	0.47	0	0	0	0.502103
SOV1g025400	0.53	0.47	0	0	0	0	0	0.180494
SOV1g025430	0.08	0	0.26	0.66	0	0	0	0.552542
SOV1g025440	0.02	0	0	0	0	0.98	0	4.54069
SOV1g025450	0.03	0.07	0	0.06	0	0.85	0	2.55384
SOV1g025460	0.17	0.47	0.12	0.24	0	0	0	1.33219
SOV1g025470	0.43	0	0.57	0	0	0	0	0.186521
SOV1g025490	0.32	0.68	0	0	0	0	0	0.206359
SOV1g025500	0.42	0.21	0.27	0.1	0	0	0	1.52625
SOV1g025520	0.52	0.48	0	0	0	0	0	0.33122
SOV1g025530	0.08	0.15	0	0.06	0	0.72	0	2.42848
SOV1g025540	0.07	0.1	0.16	0.06	0.18	0.18	0.24	9.46515
SOV1g025550	0.32	0.2	0.34	0.14	0	0	0	1.01193
SOV1g025570	0.25	0	0	0.75	0	0	0	0.190363
SOV1g025580	0.35	0.28	0	0.37	0	0	0	0.501495
SOV1g025620	0.09	0	0.13	0.78	0	0	0	1.20178
SOV1g025640	0.04	0.06	0.03	0.02	0	0.68	0.16	16.1964
SOV1g025650	0.29	0.17	0.26	0.28	0	0	0	4.54537
SOV1g025660	0.07	0.11	0.04	0	0.25	0.52	0	4.24659
SOV1g025670	0.38	0	0	0.62	0	0	0	0.291292
SOV1g025810	0.03	0.04	0	0.08	0.39	0	0.46	4.84761
SOV1g025820	0.67	0.33	0	0	0	0	0	0.325143
SOV1g025830	0.52	0.48	0	0	0	0	0	0.176653
SOV1g025840	0.16	0.11	0.05	0	0.68	0	0	3.06853
SOV1g025870	0.18	0.12	0.16	0.16	0.06	0.1	0.21	79.7608
SOV1g025880	0.09	0.14	0.42	0.35	0	0	0	1.60352
SOV1g025890	0.09	0.05	0.05	0.11	0.09	0.4	0.19	9.68669
SOV1g025900	0.41	0.59	0	0	0	0	0	0.170343
SOV1g025920	0.2	0.29	0.51	0	0	0	0	1.9983
SOV1g025940	0.27	0.53	0.2	0	0	0	0	0.562611
SOV1g025960	0.3	0	0.7	0	0	0	0	0.291285
SOV1g025980	0.09	0.22	0.19	0.22	0.27	0	0	3.07585
SOV1g025990	0.15	0	0	0	0.85	0	0	1.22839
SOV1g026020	0.55	0.45	0	0	0	0	0	0.118447
SOV1g026050	0	0	1	0	0	0	0	0.174557
SOV1g026060	0.29	0.44	0	0.27	0	0	0	0.823275
SOV1g026070	0.17	0.14	0.1	0.11	0.23	0	0.25	7.35021
SOV1g026080	0.08	0.59	0.34	0	0	0	0	0.518202
SOV1g026090	0.07	0.06	0.13	0.08	0.1	0.56	0	11.0166
SOV1g026110	0.11	0.62	0	0.27	0	0	0	0.510567
SOV1g026140	1	0	0	0	0	0	0	0.141702
SOV1g026150	0.12	0.14	0.09	0.08	0.04	0.35	0.19	21.2033
SOV1g026160	0.2	0.38	0	0.42	0	0	0	0.442213
SOV1g026170	0.03	0	0.31	0.67	0	0	0	1.7293
SOV1g026200	0.17	0.13	0.07	0.06	0.29	0	0.29	6.52979
SOV1g026210	0	0	1	0	0	0	0	0.93985
SOV1g026220	0.06	0.08	0	0	0.86	0	0	1.12109
SOV1g026230	0	1	0	0	0	0	0	0.122898
SOV1g026240	0.39	0.43	0.18	0	0	0	0	0.740589
SOV1g026260	0.19	0.15	0.28	0.11	0	0	0.26	8.4958
SOV1g026270	0	0.44	0	0.56	0	0	0	0.330688
SOV1g026300	0.14	0	0.51	0.35	0	0	0	0.396277
SOV1g026310	0.02	0.08	0.41	0.23	0.26	0	0	3.29304
SOV1g026320	0.16	0	0	0.84	0	0	0	0.286841
SOV1g026330	1	0	0	0	0	0	0	0.106033
SOV1g026340	0.18	0	0.82	0	0	0	0	0.45866
SOV1g026350	0.49	0.16	0.35	0	0	0	0	0.536554
SOV1g026370	0.14	0.17	0.09	0.14	0.15	0.31	0	7.09581
SOV1g026390	0.43	0	0	0.57	0	0	0	0.320412
SOV1g026420	0	0.43	0	0.57	0	0	0	0.234418
SOV1g026440	0	0	0	1	0	0	0	0.329902
SOV1g026450	0.2	0	0	0.8	0	0	0	0.545301
SOV1g026470	0.22	0	0	0.78	0	0	0	0.200704
SOV1g026480	0.29	0.59	0.12	0	0	0	0	1.31821
SOV1g026500	0.04	0.03	0.23	0	0	0	0.7	3.20212
SOV1g026520	0.18	0.09	0.09	0.17	0.12	0.11	0.24	15.722
SOV1g026530	0	0.43	0.57	0	0	0	0	0.407937
SOV1g026540	0.05	0	0.06	0	0	0	0.88	2.8607
SOV1g026560	0.75	0	0.25	0	0	0	0	0.623561
SOV1g026580	0	0.55	0.45	0	0	0	0	0.321372
SOV1g026590	0.16	0.16	0.15	0.15	0	0	0.38	11.8634
SOV1g026620	0	1	0	0	0	0	0	0.100096
SOV1g026640	0.24	0.28	0.1	0.38	0	0	0	1.50598
SOV1g026650	0.34	0.09	0.33	0.25	0	0	0	0.629689
SOV1g026670	0.18	0.09	0.16	0.13	0	0	0.44	16.6814
SOV1g026710	1	0	0	0	0	0	0	0.181796
SOV1g026740	0.09	0	0.56	0.36	0	0	0	0.623696
SOV1g026750	0.39	0.13	0.48	0	0	0	0	0.807017
SOV1g026760	0.09	0.1	0.11	0.15	0	0	0.55	3.42305
SOV1g026770	1	0	0	0	0	0	0	0.118387
SOV1g026780	0.08	0.17	0	0.75	0	0	0	0.522667
SOV1g026790	0.12	0.3	0	0.58	0	0	0	0.490965
SOV1g026810	0.15	0.34	0.52	0	0	0	0	0.300527
SOV1g026820	0.23	0.77	0	0	0	0	0	0.554047
SOV1g026830	0.17	0	0	0.83	0	0	0	0.686009
SOV1g026840	0.13	0.07	0.04	0.17	0.18	0.41	0	9.42648
SOV1g026860	0	0.43	0	0.57	0	0	0	0.243525
SOV1g026870	0.19	0.51	0.3	0	0	0	0	0.841531
SOV1g026890	0.09	0.06	0.2	0.07	0.19	0.39	0	5.59621
SOV1g026960	0	0.05	0	0	0.95	0	0	1.81448
SOV1g026970	0.31	0	0.69	0	0	0	0	0.676337
SOV1g027020	0.4	0.6	0	0	0	0	0	0.401048
SOV1g027030	0.03	0.05	0.29	0.05	0	0.58	0	3.71539
SOV1g027050	0.25	0.75	0	0	0	0	0	0.523623
SOV1g027090	0.13	0.07	0.21	0.1	0.48	0	0	1.7842
SOV1g027120	1	0	0	0	0	0	0	0.201835
SOV1g027130	0	0	0	0	0	1	0	1.73702
SOV1g027140	0	0	0.54	0.46	0	0	0	0.289737
SOV1g027150	0.1	0.24	0.05	0.28	0.33	0	0	2.91785
SOV1g027170	0	1	0	0	0	0	0	0.101059
SOV1g027180	0.31	0.2	0.14	0.17	0.19	0	0	4.43403
SOV1g027190	0.19	0.13	0.34	0.08	0.26	0	0	3.26658
SOV1g027220	0	0	0	1	0	0	0	0.234412
SOV1g027270	0	0.44	0	0.56	0	0	0	0.319847
SOV1g027360	0.12	0.09	0.05	0.17	0	0.58	0	7.66754
SOV1g027400	0.39	0.61	0	0	0	0	0	0.229041
SOV1g027430	0.27	0.36	0	0.38	0	0	0	0.415616
SOV1g027440	0.23	0.25	0.07	0	0.45	0	0	2.37755
SOV1g027450	0.41	0.07	0.28	0.24	0	0	0	0.800648
SOV1g027460	0.17	0.15	0.15	0.13	0.08	0.14	0.19	180.403
SOV1g027470	0.25	0.16	0.17	0.1	0.32	0	0	6.68503
SOV1g027480	0.21	0.2	0.02	0.33	0	0	0.23	8.02095
SOV1g027500	0.46	0.28	0.25	0	0	0	0	1.38262
SOV1g027510	0.14	0.21	0.16	0.08	0.4	0	0	2.15132
SOV1g027520	0.11	0	0.89	0	0	0	0	0.578788
SOV1g027530	0.17	0	0.25	0.58	0	0	0	0.710842
SOV1g027560	0.08	0.09	0.15	0.08	0.17	0.3	0.13	54.2756
SOV1g027570	0.05	0.15	0.04	0.24	0	0	0.51	3.6507
SOV1g027580	0	0.32	0.68	0	0	0	0	0.524586
SOV1g027590	0.09	0.12	0.19	0.13	0	0.48	0	3.60824
SOV1g027600	1	0	0	0	0	0	0	0.101724
SOV1g027610	0.57	0	0.43	0	0	0	0	0.360523
SOV1g027630	0.27	0.1	0.42	0.2	0	0	0	0.880885
SOV1g027650	0.02	0.02	0	0	0	0.96	0	4.58342
SOV1g027660	0.03	0.04	0.12	0.07	0	0	0.73	3.06073
SOV1g027700	0.05	0.05	0.12	0.41	0	0.37	0	28.1136
SOV1g027750	0.14	0.28	0.41	0.17	0	0	0	0.86495
SOV1g027760	0.06	0.08	0.07	0.12	0	0	0.67	6.58656
SOV1g027770	0	0	0	1	0	0	0	0.184939
SOV1g027780	0	0	1	0	0	0	0	0.340864
SOV1g027800	0.03	0.06	0.25	0.06	0	0.59	0	3.66366
SOV1g027810	0.41	0	0.59	0	0	0	0	0.306138
SOV1g027820	0.59	0.41	0	0	0	0	0	0.223506
SOV1g027840	0.26	0.29	0.31	0.14	0	0	0	3.58939
SOV1g027850	0.12	0.21	0.23	0.16	0.29	0	0	10.3187
SOV1g027870	0.09	0.14	0.38	0.4	0	0	0	2.37391
SOV1g027880	0.18	0.07	0.02	0.21	0.17	0.35	0	6.22847
SOV1g027890	0.18	0.41	0.41	0	0	0	0	0.342607
SOV1g027910	0.47	0.53	0	0	0	0	0	0.202261
SOV1g027920	0.27	0.19	0.29	0.26	0	0	0	2.4104
SOV1g027930	0.22	0.26	0.53	0	0	0	0	0.811504
SOV1g027950	0.6	0.4	0	0	0	0	0	0.219153
SOV1g027960	0.3	0.29	0	0.41	0	0	0	0.923838
SOV1g027990	0.39	0.19	0.25	0.16	0	0	0	0.911307
SOV1g028010	0.36	0.64	0	0	0	0	0	0.250954
SOV1g028030	0.32	0.12	0	0.56	0	0	0	1.0275
SOV1g028060	0.09	0.13	0.04	0.07	0.23	0	0.44	4.27124
SOV1g028080	0	0	0	1	0	0	0	0.210119
SOV1g028090	0.01	0.03	0.13	0.12	0	0	0.71	3.18279
SOV1g028100	0.27	0.27	0	0.46	0	0	0	0.376494
SOV1g028110	0.12	0.32	0	0.11	0	0.45	0	4.87349
SOV1g028120	0.16	0.2	0.37	0.27	0	0	0	0.62599
SOV1g028140	0.24	0.06	0.47	0.22	0	0	0	1.27539
SOV1g028170	0.33	0.15	0.4	0.12	0	0	0	1.63845
SOV1g028220	0.25	0	0.75	0	0	0	0	0.307337
SOV1g028230	0	0	1	0	0	0	0	0.200417
SOV1g028240	0.16	0.11	0.18	0.11	0.22	0.07	0.14	152.54
SOV1g028260	0.19	0.07	0	0.04	0	0	0.69	3.24366
SOV1g028270	0.11	0.19	0	0.13	0.27	0.3	0	7.5086
SOV1g028280	0.26	0.19	0.03	0.05	0.47	0	0	4.0744
SOV1g028290	0.13	0.27	0.24	0.36	0	0	0	0.506072
SOV1g028300	0.41	0.59	0	0	0	0	0	0.28022
SOV1g028320	0.03	0.1	0	0	0	0.87	0	2.49207
SOV1g028330	0	0	0	1	0	0	0	0.149504
SOV1g028360	0.28	0.13	0	0.12	0.47	0	0	1.82299
SOV1g028370	0.04	0.03	0.04	0.06	0	0	0.82	4.53899
SOV1g028380	0	0	0	1	0	0	0	0.244308
SOV1g028390	0.53	0.32	0.16	0	0	0	0	0.87504
SOV1g028400	0.06	0.15	0.6	0.19	0	0	0	1.38547
SOV1g028410	1	0	0	0	0	0	0	0.180214
SOV1g028420	0.03	0.12	0.09	0	0	0.5	0.26	8.70805
SOV1g028440	0.82	0	0	0.18	0	0	0	0.789744
SOV1g028450	0.25	0.4	0.35	0	0	0	0	0.717125
SOV1g028460	0	0.07	0	0.19	0.74	0	0	1.17186
SOV1g028470	0.35	0.31	0.34	0	0	0	0	0.631443
SOV1g028490	0.19	0.21	0.25	0.15	0.2	0	0	5.41574
SOV1g028500	0.25	0.23	0.21	0.32	0	0	0	1.30302
SOV1g028510	0.42	0	0.58	0	0	0	0	0.302556
SOV1g028520	0	0	1	0	0	0	0	0.325445
SOV1g028540	0.13	0.26	0.61	0	0	0	0	0.752617
SOV1g028570	0.35	0.65	0	0	0	0	0	0.13397
SOV1g028580	0.1	0.23	0.27	0.11	0.29	0	0	2.94579
SOV1g028590	0.51	0	0	0.49	0	0	0	0.990051
SOV1g028600	0.11	0.12	0.36	0.26	0.14	0	0	6.05528
SOV1g028610	0.09	0	0	0.03	0	0	0.89	5.38116
SOV1g028620	0.17	0.23	0.13	0.1	0.37	0	0	2.27999
SOV1g028670	0	0	0	0	1	0	0	1.07527
SOV1g028680	0	0	0	1	0	0	0	0.184939
SOV1g028690	0.46	0.54	0	0	0	0	0	0.228396
SOV1g028700	0.17	0.14	0.07	0.02	0.08	0.18	0.34	12.0552
SOV1g028710	0.3	0.17	0	0.54	0	0	0	0.608563
SOV1g028720	0.01	0	0.05	0	0.26	0	0.68	3.31275
SOV1g028730	0.07	0.05	0.13	0.05	0.07	0.33	0.3	15.7618
SOV1g028740	0.33	0.17	0.05	0.09	0.35	0	0	2.94956
SOV1g028750	0.19	0.12	0.11	0.1	0.07	0.15	0.28	14.9402
SOV1g028760	0.41	0.59	0	0	0	0	0	0.228846
SOV1g028770	0	0	0	1	0	0	0	0.375375
SOV1g028780	0.32	0.23	0	0.45	0	0	0	0.702981
SOV1g028790	0.31	0	0	0.69	0	0	0	0.208973
SOV1g028800	0.42	0	0.58	0	0	0	0	0.239221
SOV1g028820	0	1	0	0	0	0	0	0.125225
SOV1g028830	0.15	0.09	0.2	0.11	0.14	0.09	0.23	68.2456
SOV1g028840	0.31	0.06	0.11	0.52	0	0	0	1.25378
SOV1g028850	0.07	0.5	0.17	0.26	0	0	0	0.865119
SOV1g028860	0.05	0	0.95	0	0	0	0	1.03574
SOV1g028880	0.2	0.2	0.07	0.11	0.18	0.16	0.08	55.3716
SOV1g028930	0.05	0	0	0.08	0	0	0.87	2.89623
SOV1g028950	0.32	0.09	0.31	0.28	0	0	0	3.02946
SOV1g028960	0.14	0.08	0	0.14	0.64	0	0	1.62253
SOV1g028980	0.22	0.28	0	0.5	0	0	0	0.369402
SOV1g028990	0.05	0.17	0.19	0.08	0.51	0	0	2.07013
SOV1g029010	0.12	0.09	0	0.15	0.17	0	0.46	4.83711
SOV1g029040	0.37	0.14	0	0.48	0	0	0	0.695063
SOV1g029060	0.08	0.13	0.1	0.15	0	0	0.55	3.41327
SOV1g029070	0.49	0.51	0	0	0	0	0	0.232376
SOV1g029090	0.36	0.44	0.2	0	0	0	0	1.12368
SOV1g029110	0.18	0.27	0.18	0.18	0.2	0	0	5.25919
SOV1g029120	0.18	0.12	0.22	0.12	0.2	0.16	0	25.4916
SOV1g029130	0.31	0.3	0.38	0	0	0	0	0.403032
SOV1g029150	0.27	0.2	0	0.53	0	0	0	0.846636
SOV1g029160	0.17	0.21	0.14	0.15	0.14	0.13	0.05	41.3418
SOV1g029170	0.02	0.05	0	0	0	0.93	0	2.33884
SOV1g029180	0	0.2	0.8	0	0	0	0	0.494294
SOV1g029190	0	0.26	0.4	0.34	0	0	0	0.383
SOV1g029200	0.13	0.56	0.31	0	0	0	0	0.366761
SOV1g029210	0.12	0.17	0.71	0	0	0	0	0.584676
SOV1g029240	0	1	0	0	0	0	0	0.139369
SOV1g029300	0.22	0.42	0.36	0	0	0	0	0.588795
SOV1g029320	0.32	0.26	0.42	0	0	0	0	1.38997
SOV1g029330	0.31	0.69	0	0	0	0	0	0.148093
SOV1g029340	0.15	0.18	0.33	0.13	0.21	0	0	5.12389
SOV1g029350	0.1	0.06	0.06	0.2	0	0.59	0	5.88543
SOV1g029400	0	0.3	0	0.7	0	0	0	0.414875
SOV1g029410	0.15	0.19	0.07	0.15	0.44	0	0	1.97434
SOV1g029420	0.42	0.58	0	0	0	0	0	0.241532
SOV1g029440	0.29	0.34	0	0.37	0	0	0	0.652962
SOV1g029500	1	0	0	0	0	0	0	0.136268
SOV1g029510	0.61	0.39	0	0	0	0	0	0.284919
SOV1g029520	0.01	0.06	0.13	0.08	0.09	0	0.64	9.82003
SOV1g029540	0.17	0.21	0.61	0	0	0	0	0.660394
SOV1g029550	0.1	0.07	0.17	0.09	0.57	0	0	3.31855
SOV1g029560	0.09	0.29	0.12	0	0.5	0	0	1.68343
SOV1g029570	0.02	0.1	0	0	0	0	0.88	2.54942
SOV1g029580	0.65	0	0.35	0	0	0	0	0.42816
SOV1g029590	0.09	0.05	0.14	0.13	0.18	0.4	0	5.38698
SOV1g029610	0.04	0.09	0	0.06	0	0.81	0	4.83338
SOV1g029620	0.14	0	0.86	0	0	0	0	0.263004
SOV1g029690	0.09	0.11	0.34	0.12	0	0.34	0	6.37523
SOV1g029700	0.4	0.29	0	0.31	0	0	0	1.06403
SOV1g029720	0.28	0.09	0.33	0.31	0	0	0	3.42066
SOV1g029730	0.05	0	0.11	0	0	0	0.83	2.6954
SOV1g029750	0.1	0.31	0.22	0.38	0	0	0	0.649367
SOV1g029760	0.1	0.07	0.13	0.25	0	0.45	0	4.95356
SOV1g029770	0.35	0.65	0	0	0	0	0	0.609596
SOV1g029780	0.33	0.29	0.29	0.08	0	0	0	1.93373
SOV1g029790	0.17	0	0.83	0	0	0	0	0.276057
SOV1g029820	0.14	0.3	0.56	0	0	0	0	0.345779
SOV1g029830	0.09	0.22	0	0.69	0	0	0	0.468706
SOV1g029840	0.15	0.31	0.54	0	0	0	0	0.272655
SOV1g029850	0.11	0	0.4	0.5	0	0	0	0.819854
SOV1g029860	0.47	0.36	0.17	0	0	0	0	1.17837
SOV1g029880	0	0	0	0	1	0	0	0.864902
SOV1g029890	0.1	0.07	0.06	0	0	0.77	0	2.87286
SOV1g029900	0	0.44	0.56	0	0	0	0	0.221532
SOV1g029930	0.36	0.16	0.14	0.34	0	0	0	1.30405
SOV1g029940	0.31	0	0.12	0.56	0	0	0	0.848351
SOV1g029950	0	1	0	0	0	0	0	0.185177
SOV1g029960	0.14	0.05	0.08	0.12	0.61	0	0	1.74293
SOV1g029970	0.02	0.07	0.31	0.09	0.51	0	0	1.70132
SOV1g029990	0	0.64	0.36	0	0	0	0	0.520169
SOV1g030020	0.13	0.13	0.1	0.35	0.29	0	0	3.72389
SOV1g030030	0.04	0.03	0.17	0.13	0	0	0.63	3.57208
SOV1g030040	0.16	0.06	0.3	0.48	0	0	0	1.33428
SOV1g030060	0.02	0.04	0	0.05	0	0.89	0	2.45202
SOV1g030070	0.03	0.04	0	0	0	0.93	0	9.46927
SOV1g030110	0.4	0.6	0	0	0	0	0	0.486559
SOV1g030120	0.21	0.16	0.46	0.17	0	0	0	1.88666
SOV1g030130	0.07	0.1	0.61	0.22	0	0	0	1.32034
SOV1g030190	0.11	0.15	0.16	0.19	0.14	0.25	0	41.2624
SOV1g030200	0.17	0.13	0.15	0	0.56	0	0	1.86693
SOV1g030220	0.03	0	0.17	0.12	0.68	0	0	1.55133
SOV1g030230	0.05	0.05	0.12	0.06	0	0.72	0	10.3484
SOV1g030240	0.14	0.06	0.09	0.71	0	0	0	1.36501
SOV1g030250	0.05	0.05	0.07	0.42	0.41	0	0	2.34251
SOV1g030260	0.14	0.1	0.18	0.17	0.13	0.12	0.16	14.4389
SOV1g030270	0.24	0.15	0.4	0.21	0	0	0	0.684472
SOV1g030280	0.58	0.42	0	0	0	0	0	0.195225
SOV1g030290	0.21	0.52	0.14	0.14	0	0	0	1.34352
SOV1g030310	0	1	0	0	0	0	0	0.103821
SOV1g030320	0.09	0.19	0.14	0.07	0.17	0.34	0	5.07042
SOV1g030330	0	0	0	1	0	0	0	0.210119
SOV1g030340	0.1	0.31	0.29	0.09	0.22	0	0	3.8986
SOV1g030350	0.57	0.43	0	0	0	0	0	0.203524
SOV1g030370	0.03	0.11	0	0	0	0.86	0	2.58586
SOV1g030380	0.37	0.27	0.27	0.09	0	0	0	1.42543
SOV1g030390	0.06	0.06	0.03	0.15	0	0.7	0	6.34414
SOV1g030410	0.49	0.51	0	0	0	0	0	0.185486
SOV1g030420	0.29	0.26	0	0.45	0	0	0	1.19156
SOV1g030430	0.09	0.3	0	0.62	0	0	0	0.672001
SOV1g030440	0.08	0.09	0.07	0.04	0	0	0.72	3.14335
SOV1g030450	0	0.53	0	0.47	0	0	0	0.331734
SOV1g030460	1	0	0	0	0	0	0	0.295204
SOV1g030470	0.47	0.53	0	0	0	0	0	0.970832
SOV1g030480	0.14	0.15	0.14	0.14	0.24	0	0.19	13.077
SOV1g030490	0.26	0	0.4	0.34	0	0	0	1.15715
SOV1g030510	0.29	0.36	0.35	0	0	0	0	0.412448
SOV1g030520	0.19	0.25	0.37	0.18	0	0	0	1.0189
SOV1g030550	0	0	0	1	0	0	0	0.243665
SOV1g030570	0.37	0.34	0	0.29	0	0	0	0.998874
SOV1g030580	0.02	0.07	0.08	0.08	0.2	0.26	0.3	8.53311
SOV1g030600	0.07	0.09	0.06	0.29	0	0.49	0	4.41468
SOV1g030610	0.18	0.14	0.07	0.21	0.11	0.13	0.15	114.144
SOV1g030620	0.21	0.09	0.05	0.19	0.13	0.33	0	6.6088
SOV1g030630	0.21	0	0	0.79	0	0	0	0.971559
SOV1g030640	0.05	0.08	0.32	0.55	0	0	0	1.24588
SOV1g030650	0.21	0.12	0.15	0.18	0.35	0	0	5.5205
SOV1g030660	0.38	0.25	0	0.36	0	0	0	1.02298
SOV1g030670	0.15	0.19	0.22	0.44	0	0	0	1.34173
SOV1g030680	0.09	0.21	0.33	0.38	0	0	0	0.492894
SOV1g030700	0.44	0.11	0.18	0.26	0	0	0	1.11485
SOV1g030750	0.26	0.74	0	0	0	0	0	0.136131
SOV1g030760	0	0	1	0	0	0	0	0.287555
SOV1g030780	0.13	0.16	0.17	0.16	0.38	0	0	2.82186
SOV1g030790	0	1	0	0	0	0	0	0.110983
SOV1g030800	0.79	0	0	0.21	0	0	0	0.656018
SOV1g030830	0.2	0.12	0.1	0.28	0.1	0.2	0	11.0568
SOV1g030840	0.11	0.19	0.09	0.19	0	0.18	0.24	9.46656
SOV1g030850	0.36	0.28	0	0.36	0	0	0	0.393958
SOV1g030860	0.13	0.51	0.35	0	0	0	0	0.863567
SOV1g030870	0.17	0.15	0.2	0.48	0	0	0	4.462
SOV1g030880	0.17	0.08	0.09	0.3	0	0.37	0	4.72626
SOV1g030900	0	0	0	0	0	0	1	2.2477
SOV1g030910	0.41	0.2	0.14	0.25	0	0	0	2.21212
SOV1g030930	0.77	0.23	0	0	0	0	0	0.372301
SOV1g030940	0.09	0	0.91	0	0	0	0	0.42967
SOV1g030960	0	1	0	0	0	0	0	0.148315
SOV1g031020	0.17	0.27	0.16	0.13	0.28	0	0	7.73142
SOV1g031030	0.16	0.14	0.11	0.17	0.15	0.18	0.09	25.0758
SOV1g031040	0.34	0.29	0	0.37	0	0	0	0.508888
SOV1g031060	0.72	0.28	0	0	0	0	0	0.297998
SOV1g031070	0.25	0.19	0.55	0	0	0	0	0.69147
SOV1g031080	0.12	0.16	0.1	0.15	0.19	0.14	0.16	28.3584
SOV1g031100	0.22	0.13	0.24	0.18	0.08	0	0.15	12.4115
SOV1g031160	0.3	0.59	0	0.11	0	0	0	1.22996
SOV1g031180	0.04	0.21	0	0	0	0.74	0	2.33207
SOV1g031200	0.56	0.44	0	0	0	0	0	0.297183
SOV1g031210	0.23	0.13	0.3	0.34	0	0	0	2.36733
SOV1g031220	0.11	0.1	0.03	0.28	0	0.48	0	3.62769
SOV1g031230	0.08	0.1	0	0.18	0.64	0	0	1.31788
SOV1g031240	0.14	0.15	0.02	0.03	0	0.44	0.21	8.99359
SOV1g031280	0.07	0.02	0.03	0.06	0	0.82	0	4.80233
SOV1g031290	0.17	0.22	0.17	0.11	0.17	0.15	0	11.2423
SOV1g031300	0.36	0	0.64	0	0	0	0	0.679606
SOV1g031310	1	0	0	0	0	0	0	0.10514
SOV1g031320	0.08	0.14	0.13	0.11	0.16	0.37	0	11.904
SOV1g031340	0.39	0.4	0.21	0	0	0	0	0.975276
SOV1g031370	0.26	0.51	0.14	0.09	0	0	0	1.99346
SOV1g031390	0.4	0.33	0.1	0.16	0	0	0	4.02635
SOV1g031420	0.16	0.12	0.12	0.17	0.09	0.18	0.16	88.81
SOV1g031430	0.14	0.16	0.14	0.13	0.14	0.29	0	5.97959
SOV1g031440	0	1	0	0	0	0	0	0.109486
SOV1g031450	0.11	0.73	0.16	0	0	0	0	1.05615
SOV1g031470	0.21	0	0	0.07	0.73	0	0	2.76623
SOV1g031490	0.05	0.17	0.46	0.32	0	0	0	1.23805
SOV1g031500	0.18	0.16	0.04	0.12	0.26	0	0.24	10.3511
SOV1g031510	0.38	0.62	0	0	0	0	0	0.27913
SOV1g031550	0.16	0.08	0.16	0.24	0.36	0	0	2.71057
SOV1g031560	0.07	0.03	0.07	0.08	0	0	0.75	2.50056
SOV1g031590	0.06	0.2	0.12	0	0.61	0	0	1.72274
SOV1g031600	0.28	0.38	0.35	0	0	0	0	0.456726
SOV1g031620	0.15	0.02	0.04	0.08	0.23	0.48	0	4.51095
SOV1g031630	0.07	0.06	0.05	0.04	0.25	0.25	0.27	6.87616
SOV1g031670	0.37	0.63	0	0	0	0	0	0.602125
SOV1g031680	0	0	1	0	0	0	0	0.201776
SOV1g031710	0.16	0.26	0.18	0.4	0	0	0	3.61674
SOV1g031720	0	0	0	0	0	1	0	3.9548
SOV1g031750	0.07	0.24	0.12	0.05	0.17	0.34	0	5.09795
SOV1g031800	0.07	0.26	0	0.67	0	0	0	1.23539
SOV1g031810	0.2	0	0	0.8	0	0	0	0.30478
SOV1g031830	0.02	0.04	0.14	0.12	0	0.68	0	2.54623
SOV1g031870	0.73	0.27	0	0	0	0	0	0.449499
SOV1g031880	0.09	0.02	0.06	0.04	0.22	0	0.58	3.90697
SOV1g031890	0.1	0.14	0.05	0.11	0	0.6	0	3.68327
SOV1g031900	0.15	0.29	0.2	0.36	0	0	0	1.03206
SOV1g031920	0.44	0	0	0.56	0	0	0	0.770363
SOV1g031930	0.16	0.08	0.2	0.16	0.39	0	0	4.69252
SOV1g031940	0.18	0.15	0.19	0.14	0.09	0.14	0.11	41.2859
SOV1g031950	0	0.37	0.63	0	0	0	0	0.324342
SOV1g031970	0.3	0.7	0	0	0	0	0	0.247427
SOV1g032010	0	0	0	1	0	0	0	0.298637
SOV1g032020	0.09	0.07	0.14	0.09	0	0	0.61	3.09222
SOV1g032050	0.04	0.05	0.03	0.09	0.25	0	0.53	4.26225
SOV1g032060	0.09	0.1	0.13	0	0	0.68	0	2.5445
SOV1g032080	0.07	0.49	0.44	0	0	0	0	0.667775
SOV1g032090	0.4	0.6	0	0	0	0	0	0.176454
SOV1g032110	0.08	0	0	0.92	0	0	0	0.467931
SOV1g032120	0.27	0.28	0.19	0.27	0	0	0	3.07742
SOV1g032130	0	0	1	0	0	0	0	0.203849
SOV1g032140	0.18	0.2	0.29	0.33	0	0	0	0.537693
SOV1g032150	0	1	0	0	0	0	0	0.369179
SOV1g032170	0	0.29	0.71	0	0	0	0	0.759653
SOV1g032190	0.12	0.17	0.1	0.3	0.32	0	0	3.30337
SOV1g032230	0	0	0.06	0	0	0	0.94	1.99459
SOV1g032240	0	0	1	0	0	0	0	0.105476
SOV1g032270	0.22	0	0.78	0	0	0	0	0.222586
SOV1g032280	0	1	0	0	0	0	0	0.222995
SOV1g032290	0.17	0.18	0.16	0.5	0	0	0	1.07181
SOV1g032310	0.16	0.2	0.64	0	0	0	0	1.09708
SOV1g032320	0.32	0	0.68	0	0	0	0	0.516314
SOV1g032340	0.37	0.18	0.23	0.23	0	0	0	1.98977
SOV1g032360	0.18	0.4	0.28	0.14	0	0	0	4.38179
SOV1g032370	0.18	0.17	0.17	0.33	0.15	0	0	5.94532
SOV1g032380	0.31	0.18	0.14	0.13	0.07	0	0.17	14.698
SOV1g032390	0.36	0.29	0.35	0	0	0	0	0.901544
SOV1g032410	0.15	0.12	0.16	0.14	0.16	0.14	0.13	161.185
SOV1g032420	0	0.38	0	0.62	0	0	0	0.231398
SOV1g032430	0.15	0.13	0.14	0.16	0.16	0.17	0.09	77.6365
SOV1g032440	0.22	0.14	0.1	0.1	0.14	0.21	0.09	20.8443
SOV1g032450	0.19	0.14	0.15	0.15	0.24	0.14	0	12.6794
SOV1g032460	0.18	0.45	0	0.37	0	0	0	0.370148
SOV1g032470	0.14	0.11	0.13	0.15	0.07	0.13	0.27	30.2139
SOV1g032500	0.13	0.05	0.15	0	0	0	0.67	5.60303
SOV1g032510	0.12	0.13	0.24	0.11	0	0	0.4	5.65362
SOV1g032580	0.04	0.08	0.05	0	0.17	0	0.66	6.22709
SOV1g032610	0.28	0	0.72	0	0	0	0	0.159516
SOV1g032620	0.13	0.07	0.17	0.07	0	0	0.56	7.87162
SOV1g032630	0.12	0.18	0	0.69	0	0	0	0.674811
SOV1g032640	0.15	0.06	0.38	0.41	0	0	0	3.18849
SOV1g032670	0.1	0	0.38	0.52	0	0	0	0.464091
SOV1g032700	0.17	0.34	0.06	0.44	0	0	0	2.80562
SOV1g032710	0	0.27	0.73	0	0	0	0	0.302551
SOV1g032720	0.12	0.06	0	0	0.82	0	0	1.29429
SOV1g032740	0.07	0.03	0.13	0.09	0.69	0	0	2.9289
SOV1g032760	0.17	0	0	0.83	0	0	0	0.351591
SOV1g032770	0.56	0.44	0	0	0	0	0	0.338453
SOV1g032780	0.42	0	0.58	0	0	0	0	0.207067
SOV1g032800	0.1	0	0.9	0	0	0	0	0.398807
SOV1g032810	0.03	0	0.12	0.19	0.66	0	0	1.46659
SOV1g032830	0.22	0	0.78	0	0	0	0	0.261917
SOV1g032860	0.17	0.23	0.47	0.12	0	0	0	2.61031
SOV1g032900	0.09	0.1	0.15	0.09	0.13	0.12	0.32	13.9119
SOV1g032990	0.19	0.2	0.32	0.29	0	0	0	1.33796
SOV1g033010	0.33	0.39	0.27	0	0	0	0	0.8466
SOV1g033020	0.09	0	0	0.91	0	0	0	0.460015
SOV1g033030	0.37	0.23	0.4	0	0	0	0	0.359549
SOV1g033040	0.21	0.17	0.47	0.15	0	0	0	1.58399
SOV1g033060	0.18	0.03	0.15	0.13	0	0.52	0	4.2634
SOV1g033100	0.22	0.26	0.35	0.17	0	0	0	3.29571
SOV1g033110	0	0.44	0.56	0	0	0	0	0.455839
SOV1g033120	0	0	0.06	0	0.3	0.64	0	3.48061
SOV1g033130	0.21	0.11	0.07	0.07	0.26	0	0.29	6.54288
SOV1g033140	0.49	0.31	0.2	0	0	0	0	0.766351
SOV1g033160	0.15	0.09	0.06	0.05	0	0	0.65	8.64129
SOV1g033170	0	0.53	0.47	0	0	0	0	0.516901
SOV1g033190	0	1	0	0	0	0	0	0.107121
SOV1g033200	0.12	0.13	0.2	0.55	0	0	0	0.723273
SOV1g033210	0.24	0.16	0.04	0.11	0.25	0	0.2	29.4083
SOV1g033220	0.4	0.34	0	0.26	0	0	0	1.39906
SOV1g033230	0.03	0.04	0.02	0.18	0.72	0	0	5.33859
SOV1g033240	0.1	0.22	0.31	0.36	0	0	0	2.00579
SOV1g033260	0.35	0	0	0.65	0	0	0	0.545631
SOV1g033270	0.12	0.08	0.08	0.04	0.19	0.49	0	4.48551
SOV1g033280	0.15	0.13	0.04	0	0	0.68	0	5.8004
SOV1g033290	0	0.61	0.39	0	0	0	0	0.356564
SOV1g033340	0	1	0	0	0	0	0	0.213114
SOV1g033370	0.06	0.04	0.18	0.03	0.22	0	0.47	4.82368
SOV1g033380	0	0	0	0	1	0	0	0.843028
SOV1g033400	0.04	0.19	0.25	0.17	0.36	0	0	2.70357
SOV1g033420	0	0.16	0.54	0.3	0	0	0	0.516859
SOV1g033430	0.59	0.41	0	0	0	0	0	0.232071
SOV1g033440	0	0	0.14	0.17	0.69	0	0	1.22257
SOV1g033450	0.08	0.19	0.52	0.22	0	0	0	0.584911
SOV1g033460	0.47	0.53	0	0	0	0	0	0.211467
SOV1g033490	0	0.22	0.78	0	0	0	0	0.440824
SOV1g033560	0.08	0.24	0.68	0	0	0	0	1.73661
SOV1g033570	0.39	0.25	0.36	0	0	0	0	1.19446
SOV1g033600	0	0.03	0.08	0.08	0	0	0.8	2.79302
SOV1g033610	0.13	0.05	0.06	0	0	0	0.76	3.31304
SOV1g033620	1	0	0	0	0	0	0	0.146799
SOV1g033630	0.13	0.12	0	0.11	0	0.64	0	3.39149
SOV1g033640	0.09	0.32	0.53	0.06	0	0	0	2.9721
SOV1g033660	0	0	0	0	1	0	0	0.864902
SOV1g033680	0.29	0.18	0.53	0	0	0	0	0.29929
SOV1g033690	0	0	0	0	0	1	0	1.73702
SOV1g033700	0.12	0.41	0.47	0	0	0	0	0.405647
SOV1g033720	0.05	0.02	0.13	0.05	0.15	0	0.59	6.32486
SOV1g033750	0.09	0	0.36	0	0.55	0	0	1.56622
SOV1g033760	0.15	0.11	0.21	0.2	0.15	0.05	0.13	31.5854
SOV1g033770	0.21	0.22	0.21	0.19	0.17	0	0	10.9126
SOV1g033800	0.72	0.28	0	0	0	0	0	0.833505
SOV1g033830	0.21	0.2	0.13	0.16	0.3	0	0	7.04616
SOV1g033850	0.33	0	0	0.67	0	0	0	0.232711
SOV1g033920	0.39	0	0	0.61	0	0	0	0.227373
SOV1g033930	0.06	0.15	0.24	0.1	0.13	0.32	0	6.85373
SOV1g033940	0.15	0.12	0.1	0.14	0.12	0.2	0.17	47.0186
SOV1g033950	0.07	0.08	0.07	0.11	0	0.67	0	3.32006
SOV1g033990	0.12	0.12	0.12	0.08	0	0.39	0.17	11.202
SOV1g034030	0.03	0.21	0.51	0.25	0	0	0	1.60011
SOV1g034040	0.24	0.29	0.14	0.33	0	0	0	0.996134
SOV1g034050	0.07	0.16	0.17	0.23	0.37	0	0	2.28043
SOV1g034060	0.1	0.09	0.37	0.44	0	0	0	1.84674
SOV1g034080	0.39	0	0.61	0	0	0	0	0.450245
SOV1g034090	0.05	0	0.07	0.06	0.16	0.67	0	6.57911
SOV1g034120	0.75	0	0	0.25	0	0	0	0.55792
SOV1g034130	0.04	0.06	0.02	0.14	0.12	0.31	0.31	7.21414
SOV1g034140	0.34	0.17	0.29	0.21	0	0	0	3.25983
SOV1g034150	0	0	1	0	0	0	0	0.14613
SOV1g034160	0.04	0.17	0	0.07	0.72	0	0	2.65912
SOV1g034170	0.08	0.09	0.09	0.74	0	0	0	1.12065
SOV1g034180	0.14	0.2	0.24	0.42	0	0	0	2.71343
SOV1g034190	0.08	0.1	0.09	0.08	0.24	0	0.41	4.51577
SOV1g034230	1	0	0	0	0	0	0	0.18066
SOV1g034250	0.2	0.37	0.43	0	0	0	0	0.644392
SOV1g034270	0.08	0.3	0.47	0.15	0	0	0	3.13671
SOV1g034280	0.08	0.02	0.05	0.04	0.1	0.18	0.53	9.5285
SOV1g034300	0	0	0	1	0	0	0	0.286678
SOV1g034310	0.17	0.14	0.19	0.14	0.05	0.14	0.17	40.2185
SOV1g034330	0.23	0.24	0	0.53	0	0	0	0.691593
SOV1g034340	0.22	0	0.39	0.39	0	0	0	0.349902
SOV1g034380	0.25	0	0.58	0.17	0	0	0	0.798741
SOV1g034420	0.1	0.14	0.13	0.17	0.17	0.15	0.14	108.879
SOV1g034430	0	0	0.19	0	0.81	0	0	1.06736
SOV1g034440	0.2	0.09	0.31	0.26	0.13	0	0	8.02398
SOV1g034450	0.08	0.1	0.17	0.64	0	0	0	1.17367
SOV1g034460	0.74	0.26	0	0	0	0	0	0.249076
SOV1g034470	0	0	0	1	0	0	0	0.172105
SOV1g034480	0.4	0.15	0.46	0	0	0	0	0.442871
SOV1g034490	0.22	0.1	0.06	0.05	0	0.58	0	2.98986
SOV1g034500	0.12	0.15	0.1	0.25	0	0.38	0	5.73477
SOV1g034510	0.05	0.17	0.15	0.21	0.41	0	0	2.58978
SOV1g034520	0	0.36	0	0.64	0	0	0	0.245781
SOV1g034530	0	1	0	0	0	0	0	0.173961
SOV1g034540	0.27	0.34	0.22	0.17	0	0	0	0.80655
SOV1g034550	0.12	0.11	0.14	0.06	0	0.11	0.45	16.0915
SOV1g034560	0.16	0.06	0.34	0.13	0.09	0.23	0	9.59941
SOV1g034570	0.26	0.34	0	0.09	0.31	0	0	2.70024
SOV1g034580	0.28	0.26	0.09	0.13	0.24	0	0	7.89634
SOV1g034600	0.13	0.09	0.07	0.29	0.42	0	0	4.16264
SOV1g034650	0.39	0.22	0.39	0	0	0	0	0.538504
SOV1g034660	0.16	0.37	0.47	0	0	0	0	0.260598
SOV1g034680	0.19	0.34	0.15	0.32	0	0	0	0.744897
SOV1g034700	0.28	0.44	0	0.28	0	0	0	0.489518
SOV1g034710	0.12	0.14	0.04	0.09	0	0	0.62	7.69557
SOV1g034720	0.15	0.03	0.2	0.23	0.39	0	0	4.82741
SOV1g034730	0.12	0.12	0.26	0.51	0	0	0	0.706145
SOV1g034740	0.3	0.7	0	0	0	0	0	0.319295
SOV1g034750	0.59	0.41	0	0	0	0	0	0.24657
SOV1g034770	0	0	0	0	1	0	0	0.962835
SOV1g034780	0.52	0.48	0	0	0	0	0	0.381282
SOV1g034810	0.02	0.04	0.06	0	0.88	0	0	2.42858
SOV1g034820	0	1	0	0	0	0	0	0.179792
SOV1g034840	0.16	0.3	0.55	0	0	0	0	0.638031
SOV1g034850	0.06	0	0.23	0.7	0	0	0	0.787026
SOV1g034870	1	0	0	0	0	0	0	0.101347
SOV1g034890	0.57	0.43	0	0	0	0	0	0.193092
SOV1g034900	0.11	0.12	0.2	0.08	0.24	0	0.25	16.6532
SOV1g034950	0.36	0.24	0.14	0.26	0	0	0	2.18169
SOV1g034960	0.07	0.11	0.27	0.06	0	0.49	0	4.43621
SOV1g034970	0.12	0.28	0.4	0.21	0	0	0	0.727124
SOV1g034980	0.33	0.67	0	0	0	0	0	0.131245
SOV1g035000	0.3	0.5	0	0.2	0	0	0	1.09992
SOV1g035010	0.16	0.13	0.18	0.11	0.1	0.24	0.08	22.1244
SOV1g035020	0.39	0.61	0	0	0	0	0	0.354921
SOV1g035030	0.11	0.09	0.16	0.16	0.48	0	0	2.20066
SOV1g035040	0.44	0.49	0.06	0	0	0	0	2.28046
SOV1g035050	1	0	0	0	0	0	0	0.251241
SOV1g035060	0.27	0.24	0.49	0	0	0	0	0.833714
SOV1g035070	0.34	0	0	0	0.66	0	0	1.45419
SOV1g035100	0	0.5	0.5	0	0	0	0	0.417803
SOV1g035110	0.23	0.16	0.08	0.37	0.15	0	0	6.82178
SOV1g035140	0.49	0.51	0	0	0	0	0	0.401193
SOV1g035150	0.1	0.56	0	0.34	0	0	0	0.391578
SOV1g035160	0.13	0.16	0.04	0.11	0.06	0	0.5	16.5155
SOV1g035180	0.32	0.24	0.18	0.25	0	0	0	1.79796
SOV1g035190	0.02	0.05	0.14	0.08	0	0	0.72	2.6107
SOV1g035200	0	0.34	0.24	0.42	0	0	0	0.585908
SOV1g035220	0.44	0.28	0.28	0	0	0	0	1.19315
SOV1g035270	0.75	0.25	0	0	0	0	0	0.492313
SOV1g035280	0.28	0.33	0.12	0.27	0	0	0	2.82479
SOV1g035290	0.34	0.22	0.45	0	0	0	0	0.687997
SOV1g035300	0.3	0.08	0	0	0.62	0	0	1.55327
SOV1g035320	0.36	0	0.64	0	0	0	0	0.349669
SOV1g035330	0.07	0.31	0.28	0	0.34	0	0	2.45738
SOV1g035340	0.05	0.14	0.08	0.33	0	0.4	0	4.3192
SOV1g035360	0.07	0.04	0.11	0.1	0.68	0	0	4.77597
SOV1g035380	0	0	0	0	1	0	0	1.05686
SOV1g035400	0.24	0.34	0.22	0.19	0	0	0	3.04152
SOV1g035410	0.08	0.09	0.01	0.06	0.24	0.25	0.28	15.9115
SOV1g035420	0.06	0.11	0.16	0.06	0	0.62	0	3.59946
SOV1g035440	0	0	1	0	0	0	0	0.349148
SOV1g035450	0.19	0	0.81	0	0	0	0	0.209556
SOV1g035470	0.47	0.53	0	0	0	0	0	0.633265
SOV1g035490	0.2	0	0.41	0.39	0	0	0	0.398551
SOV1g035500	0.21	0	0.79	0	0	0	0	0.307163
SOV1g035510	0.03	0	0	0	0.97	0	0	1.09068
SOV1g035520	0.17	0.13	0.05	0.11	0.54	0	0	3.86983
SOV1g035530	0.12	0.15	0.14	0.15	0.44	0	0	7.23807
SOV1g035540	0.1	0.09	0.11	0.11	0.12	0.46	0	16.8248
SOV1g035550	0	0	0.09	0.35	0.56	0	0	1.51479
SOV1g035560	0.38	0.24	0	0.38	0	0	0	0.485992
SOV1g035570	0.18	0.13	0.15	0.11	0.08	0.34	0	11.5615
SOV1g035580	0.02	0.13	0.12	0	0	0.73	0	2.3741
SOV1g035590	0.25	0.46	0.16	0.13	0	0	0	1.2447
SOV1g035600	1	0	0	0	0	0	0	0.140268
SOV1g035610	0.47	0.27	0.26	0	0	0	0	1.02056
SOV1g035620	0	0	0	0	1	0	0	1.04559
SOV1g035630	0.08	0.09	0.14	0.05	0.63	0	0	4.8775
SOV1g035650	0.3	0.27	0.2	0.23	0	0	0	1.13492
SOV1g035670	0.32	0.14	0	0.55	0	0	0	0.607266
SOV1g035680	0.06	0.06	0	0.11	0	0.76	0	2.84935
SOV1g035730	0.1	0.07	0.11	0.06	0	0.66	0	2.61456
SOV1g035740	0.1	0.12	0.05	0.07	0.18	0	0.48	9.41251
SOV1g035750	0.15	0.07	0.06	0.21	0.16	0	0.35	5.42107
SOV1g035760	0.23	0.17	0.08	0.22	0	0.29	0	15.0519
SOV1g035770	0	0	0	0.07	0	0	0.93	2.02111
SOV1g035790	0.12	0.09	0.18	0.15	0.16	0	0.3	6.20637
SOV1g035810	0.26	0.24	0.06	0.44	0	0	0	2.01848
SOV1g035820	0.11	0.22	0.17	0.29	0	0.21	0	10.4969
SOV1g035830	0.24	0	0.76	0	0	0	0	0.427312
SOV1g035840	0.19	0.31	0.17	0.17	0.06	0.1	0	17.534
SOV1g035850	1	0	0	0	0	0	0	0.104759
SOV1g035870	0.18	0.36	0.25	0.21	0	0	0	4.25566
SOV1g035880	0.31	0.11	0.2	0.37	0	0	0	1.06306
SOV1g035890	0.78	0	0.22	0	0	0	0	0.548566
SOV1g035900	0.53	0.32	0	0.15	0	0	0	0.985822
SOV1g035910	0.06	0.08	0.02	0.13	0.12	0.29	0.3	7.45414
SOV1g035940	0.16	0.07	0.13	0.64	0	0	0	1.36535
SOV1g035970	0	0.63	0.37	0	0	0	0	0.386115
SOV1g035980	0.43	0.13	0.35	0.08	0	0	0	1.62014
SOV1g035990	0.12	0.17	0.17	0.19	0	0.34	0	11.3769
SOV1g036000	0.08	0.08	0.12	0.12	0.17	0	0.44	5.13633
SOV1g036010	0.43	0.06	0.1	0.4	0	0	0	1.44941
SOV1g036020	0.14	0.19	0.2	0.17	0.3	0	0	6.72177
SOV1g036040	0.09	0	0.07	0	0	0	0.84	2.99373
SOV1g036060	0.09	0.14	0.14	0.18	0.45	0	0	2.34558
SOV1g036090	0.16	0.13	0.14	0.06	0	0	0.51	4.93067
SOV1g036110	0.07	0.14	0.19	0.07	0	0.53	0	4.17203
SOV1g036120	0.03	0.14	0	0.08	0	0.74	0	2.97935
SOV1g036130	0.06	0.29	0.21	0.44	0	0	0	0.669725
SOV1g036140	0.17	0.59	0.24	0	0	0	0	0.770114
SOV1g036150	0.16	0.17	0.33	0.33	0	0	0	0.559701
SOV1g036160	0.26	0.21	0	0.54	0	0	0	0.94587
SOV1g036210	0.18	0.82	0	0	0	0	0	0.273578
SOV1g036220	0	0.07	0.18	0.12	0.63	0	0	1.66194
SOV1g036240	0.3	0.09	0.2	0.4	0	0	0	0.698975
SOV1g036250	0.08	0	0.92	0	0	0	0	0.613359
SOV1g036260	0	0.23	0	0.77	0	0	0	0.427058
SOV1g036270	0.21	0.52	0	0.27	0	0	0	0.678045
SOV1g036280	0.02	0	0	0	0.29	0	0.69	3.66068
SOV1g036290	0.13	0.14	0.08	0.22	0.21	0	0.23	9.61946
SOV1g036310	0	0	0.43	0.57	0	0	0	0.467592
SOV1g036360	0.19	0.3	0	0.51	0	0	0	0.70524
SOV1g036370	0.03	0	0	0.07	0	0.91	0	2.39463
SOV1g036380	0	1	0	0	0	0	0	0.135693
SOV1g036390	0.62	0.38	0	0	0	0	0	0.25059
SOV1g036400	0	0	0	1	0	0	0	0.184939
SOV1g036420	0.08	0.27	0	0.65	0	0	0	0.546659
SOV1g036450	0.11	0.39	0	0.5	0	0	0	0.299204
SOV1g036500	0.11	0.02	0.03	0	0.84	0	0	4.95155
SOV1g036510	0.05	0.17	0.47	0.31	0	0	0	0.991586
SOV1g036520	0.05	0.05	0.27	0.63	0	0	0	3.43643
SOV1g036540	0.2	0.13	0.68	0	0	0	0	0.88253
SOV1g036560	0.15	0.25	0.1	0.06	0.22	0	0.21	9.0522
SOV1g036570	0.19	0	0.62	0.19	0	0	0	2.16501
SOV1g036580	0.47	0.31	0.22	0	0	0	0	0.677808
SOV1g036600	0.02	0.02	0	0.06	0	0.9	0	4.929
SOV1g036610	0.18	0.48	0	0.33	0	0	0	0.796094
SOV1g036640	0.09	0.46	0.17	0.28	0	0	0	1.73358
SOV1g036650	0.04	0.07	0.15	0.04	0	0.69	0	3.13741
SOV1g036660	0	0	0	1	0	0	0	0.134322
SOV1g036680	0.33	0.36	0.18	0.13	0	0	0	1.04694
SOV1g036690	0	0	1	0	0	0	0	0.659426
SOV1g036700	0.11	0.13	0.29	0.09	0.38	0	0	7.38845
SOV1g036710	0.15	0.18	0.66	0	0	0	0	0.654785
SOV1g036720	0.32	0.41	0.12	0.15	0	0	0	1.04838
SOV1g036730	0.21	0.14	0.65	0	0	0	0	0.695207
SOV1g036740	0.03	0.06	0	0.13	0.25	0.52	0	4.18186
SOV1g036750	0.15	0.13	0.08	0.1	0.11	0.18	0.26	9.82578
SOV1g036790	0.13	0.23	0.26	0.21	0.17	0	0	4.89978
SOV1g036800	0.08	0.12	0	0.2	0.59	0	0	6.42939
SOV1g036810	0.11	0.11	0.07	0.11	0.28	0.19	0.12	31.4146
SOV1g036820	0.08	0.05	0	0	0	0.86	0	2.01438
SOV1g036830	0.16	0.37	0.2	0.27	0	0	0	1.44734
SOV1g036840	0.23	0.07	0.54	0.16	0	0	0	1.80701
SOV1g036850	0.21	0.3	0.15	0.34	0	0	0	1.83016
SOV1g036860	0.2	0	0.13	0	0.68	0	0	1.41931
SOV1g036870	0.6	0	0.4	0	0	0	0	0.505575
SOV1g036880	0.21	0	0	0.79	0	0	0	0.309123
SOV1g036890	0.33	0	0.67	0	0	0	0	0.372097
SOV1g036900	0.16	0.21	0.17	0.11	0.35	0	0	2.49749
SOV1g036910	0.45	0.55	0	0	0	0	0	0.184775
SOV1g036920	0.26	0.12	0.17	0.17	0.16	0	0.11	17.0094
SOV1g037000	0.12	0.18	0.4	0	0.31	0	0	3.42797
SOV1g037010	0.23	0.77	0	0	0	0	0	0.29148
SOV1g037030	0.45	0	0.55	0	0	0	0	0.32306
SOV1g037040	0.03	0	0.16	0.23	0.58	0	0	1.80952
SOV1g037050	0.55	0	0.45	0	0	0	0	0.562132
SOV1g037060	0.06	0.03	0.11	0.11	0	0.69	0	3.13284
SOV1g037070	0.28	0.22	0.08	0.42	0	0	0	2.46929
SOV1g037080	0.48	0.31	0.21	0	0	0	0	0.492796
SOV1g037090	0.48	0.25	0.27	0	0	0	0	0.700768
SOV1g037120	0.18	0.2	0.17	0.46	0	0	0	3.63498
SOV1g037130	0.07	0.63	0.3	0	0	0	0	0.676074
SOV1g037140	0	0	1	0	0	0	0	0.287555
SOV1g037150	0.16	0.09	0.14	0.14	0.1	0.19	0.18	58.3041
SOV1g037160	0.14	0.08	0	0.77	0	0	0	1.19615
SOV1g037170	0.28	0	0	0.72	0	0	0	0.208295
SOV1g037180	0.05	0.12	0.09	0.14	0.21	0	0.38	4.94896
SOV1g037220	0	0	0.15	0	0	0.85	0	2.56018
SOV1g037230	0.11	0.1	0.25	0.33	0.2	0	0	9.98027
SOV1g037250	0.1	0.13	0.04	0.15	0	0.59	0	3.70735
SOV1g037260	0	0.14	0.86	0	0	0	0	0.585361
SOV1g037270	0.04	0.06	0	0	0.9	0	0	1.19035
SOV1g037290	0.11	0.08	0.16	0.31	0.35	0	0	2.41731
SOV1g037300	1	0	0	0	0	0	0	0.266525
SOV1g037310	0.17	0.16	0.24	0.43	0	0	0	0.637842
SOV1g037320	0.12	0.1	0.06	0	0.31	0.4	0	5.43884
SOV1g037340	0.18	0.55	0	0.27	0	0	0	0.507837
SOV1g037350	0.14	0.1	0.13	0.63	0	0	0	1.57663
SOV1g037360	0.04	0.09	0.18	0.69	0	0	0	2.14419
SOV1g037390	0.22	0	0.78	0	0	0	0	0.260156
SOV1g037400	0.46	0	0.54	0	0	0	0	0.321267
SOV1g037410	0.18	0	0.59	0.24	0	0	0	0.764588
SOV1g037420	0.26	0.23	0.3	0.21	0	0	0	3.9128
SOV1g037430	0.25	0.29	0.46	0	0	0	0	1.41464
SOV1g037440	0.14	0.28	0.59	0	0	0	0	0.313887
SOV1g037450	0.27	0.38	0.16	0.2	0	0	0	4.47031
SOV1g037460	0.03	0.03	0.04	0	0.38	0.23	0.29	7.62271
SOV1g037470	0.14	0.13	0	0	0	0	0.73	2.57218
SOV1g037480	0.02	0.12	0.06	0.08	0.73	0	0	2.78522
SOV1g037490	0.11	0.16	0.11	0.05	0.17	0.39	0	21.4248
SOV1g037510	0.16	0.13	0.58	0.13	0	0	0	1.07742
SOV1g037520	0.12	0.13	0.18	0.09	0.05	0	0.43	17.579
SOV1g037530	0.05	0.07	0.08	0.07	0.06	0.52	0.15	17.0874
SOV1g037550	0.46	0.37	0.18	0	0	0	0	0.740258
SOV1g037570	0.05	0	0.46	0.49	0	0	0	0.850644
SOV1g037580	0.06	0.09	0	0.16	0.69	0	0	1.26025
SOV1g037590	1	0	0	0	0	0	0	0.234634
SOV1g037610	0.09	0	0.05	0.11	0.25	0.5	0	3.4533
SOV1g037680	0	0	1	0	0	0	0	0.208368
SOV1g037700	0.16	0.84	0	0	0	0	0	0.304215
SOV1g037740	0.24	0.13	0.12	0.02	0	0.5	0	7.95566
SOV1g037750	0.15	0.12	0.08	0.13	0.27	0	0.24	19.5925
SOV1g037760	0.07	0.04	0	0.14	0	0.75	0	2.30346
SOV1g037780	0.33	0	0.15	0.52	0	0	0	0.807569
SOV1g037800	0.03	0.02	0.05	0.13	0	0.31	0.46	5.53654
SOV1g037810	0.06	0.05	0	0.08	0.26	0	0.55	4.08344
SOV1g037820	0.18	0.11	0.33	0.38	0	0	0	2.90147
SOV1g037840	0	1	0	0	0	0	0	0.106229
SOV1g037850	0.13	0.04	0.09	0.09	0.19	0	0.45	5.006
SOV1g037860	0.13	0.16	0.18	0.17	0.36	0	0	10.7264
SOV1g037870	0.05	0.09	0.05	0.53	0.28	0	0	3.73555
SOV1g037890	0	0	0	1	0	0	0	0.480584
SOV1g037940	0	0	0	1	0	0	0	0.172105
SOV1g037950	0.12	0.16	0.08	0.19	0.06	0.29	0.1	19.4331
SOV1g037960	0.32	0.68	0	0	0	0	0	0.490984
SOV1g037970	0.11	0	0.1	0.07	0	0.32	0.41	5.50221
SOV1g037980	0.35	0.65	0	0	0	0	0	0.126829
SOV1g037990	0.11	0.08	0.03	0.09	0.11	0	0.58	7.5686
SOV1g038020	0.07	0	0.21	0.2	0.52	0	0	3.67727
SOV1g038030	0.06	0.06	0.04	0.16	0	0.67	0	3.29242
SOV1g038040	0.31	0.69	0	0	0	0	0	0.152122
SOV1g038060	0.4	0.36	0.24	0	0	0	0	0.716654
SOV1g038090	0.14	0.53	0	0.33	0	0	0	0.58512
SOV1g038110	0.4	0	0.6	0	0	0	0	0.475995
SOV1g038120	0.66	0.34	0	0	0	0	0	0.252507
SOV1g038130	0.14	0.09	0.23	0.21	0.32	0	0	8.53864
SOV1g038140	0.35	0.26	0.39	0	0	0	0	0.399388
SOV1g038150	0.1	0.16	0	0	0.74	0	0	1.29632
SOV1g038170	0.01	0.09	0.07	0.08	0	0	0.76	2.9583
SOV1g038180	0	1	0	0	0	0	0	0.134568
SOV1g038190	0.31	0	0	0.69	0	0	0	0.802881
SOV1g038200	1	0	0	0	0	0	0	0.130392
SOV1g038210	0.13	0.04	0.34	0.08	0	0	0.4	5.61142
SOV1g038220	0.08	0.09	0.12	0.28	0.12	0.07	0.24	30.8885
SOV1g038230	0.19	0.08	0.3	0.43	0	0	0	1.05848
SOV1g038250	0.02	0.19	0	0.05	0	0	0.74	3.39687
SOV1g038260	0.26	0.74	0	0	0	0	0	0.150614
SOV1g038310	0.37	0	0	0.63	0	0	0	0.295249
SOV1g038320	0.07	0.28	0.26	0.39	0	0	0	1.81847
SOV1g038330	0.06	0.17	0.47	0.31	0	0	0	1.62983
[truncated: 14,134 more rows]

## Sheet: fc_diff
Gene_ID	p_val	avg_log2FC	pct.1	pct.2	p_val_adj	cluster
SOV5g007470	1.05595e-19	1.64307	0.948	0.331	1.91413e-15	0
SOV3g018400	1.11049e-18	1.61241	0.792	0.169	2.01298e-14	0
SOV6g025540	2.95195e-17	1.49847	0.935	0.425	5.351e-13	0
SOV1g001710	7.45922e-17	1.12419	1	0.769	1.35213e-12	0
SOV4g040010	1.2479e-15	2.47233	0.597	0.131	2.26206e-11	0
SOV2g036520	4.38016e-15	1.4075	0.857	0.3	7.93992e-11	0
SOV4g046270	2.10366e-14	1.49109	0.805	0.262	3.8133e-10	0
SOV5g007450	9.19483e-14	0.885612	1	0.806	1.66675e-09	0
SOV4g006620	9.58848e-14	1.43327	0.442	0.044	1.7381e-09	0
SOV0g001700	1.04131e-13	-0.931906	0.987	1	1.88758e-09	0
SOV2g036510	2.24011e-13	1.19985	0.883	0.356	4.06065e-09	0
SOV1g039620	1.03485e-12	1.19243	0.909	0.438	1.87587e-08	0
SOV3g014090	1.86278e-12	0.874327	1	0.894	3.37667e-08	0
SOV0g002200	2.30233e-12	-0.959661	0.974	0.975	4.17344e-08	0
SOV5g032010	5.70994e-12	1.05436	0.779	0.238	1.03504e-07	0
SOV1g046400	7.19341e-12	1.08249	0.792	0.262	1.30395e-07	0
SOV3g010040	7.38474e-12	1.07942	0.844	0.331	1.33863e-07	0
SOV6g008430	8.78465e-12	1.20447	0.753	0.231	1.59239e-07	0
SOV1g023290	1.20968e-11	1.22224	0.779	0.275	2.19278e-07	0
SOV2g016260	5.6703e-11	0.978152	0.273	0.006	1.02785e-06	0
SOV2g007000	8.59201e-11	-0.873641	0.974	0.975	1.55747e-06	0
SOV0g002150	1.16921e-10	-0.888684	0.987	0.988	2.11942e-06	0
SOV3g004190	1.47671e-10	1.0963	0.584	0.15	2.67683e-06	0
YY00516	1.62495e-10	1.42008	0.299	0.019	2.94554e-06	0
SOV0g001930	7.29542e-10	-1.07937	0.909	0.875	1.32244e-05	0
SOV5g010340	1.50451e-09	1.03277	0.506	0.112	2.72723e-05	0
SOV5g012300	2.21805e-09	1.13493	0.351	0.05	4.02066e-05	0
YY01334	2.74262e-09	0.946606	0.481	0.1	4.97154e-05	0
SOV1g033210	2.82148e-09	0.943631	0.831	0.356	5.1145e-05	0
SOV5g002250	3.32349e-09	0.661543	0.987	0.887	6.0245e-05	0
SOV3g006920	5.72407e-09	1.23155	0.221	0.006	0.00010376	0
SOV1g024860	7.619e-09	0.855303	0.39	0.069	0.00013811	0
SOV1g040300	8.93586e-09	0.922194	0.195	0	0.00016198	0
SOV4g015040	9.07279e-09	0.645531	1	0.669	0.000164462	0
SOV6g048110	1.39572e-08	0.893116	0.351	0.056	0.000253002	0
SOV4g012620	1.40314e-08	-0.984054	0.792	0.85	0.000254348	0
SOV4g038760	1.77792e-08	1.02963	0.377	0.069	0.000322283	0
SOV4g035030	1.79297e-08	0.844248	0.805	0.344	0.000325012	0
SOV6g005200	1.81136e-08	0.709928	0.974	0.588	0.000328345	0
SOV6g043290	1.88459e-08	0.971077	0.455	0.106	0.000341619	0
YY00801	2.01401e-08	0.804121	0.416	0.081	0.00036508	0
SOV0g002340	2.59402e-08	-0.907504	0.896	0.875	0.000470219	0
SOV1g013470	3.68402e-08	0.794608	0.429	0.094	0.000667802	0
SOV6g049430	5.42965e-08	0.805061	0.325	0.05	0.000984233	0
YY19925	7.39402e-08	0.670046	0.987	0.65	0.00134031	0
SOV1g043150	7.48094e-08	0.930544	0.286	0.038	0.00135607	0
SOV1g045690	8.97839e-08	0.871904	0.714	0.288	0.00162751	0
SOV4g051920	9.03231e-08	0.81053	0.364	0.069	0.00163729	0
SOV4g043930	9.54763e-08	0.764382	0.506	0.138	0.0017307	0
SOV1g001350	1.1516e-07	0.843333	0.312	0.05	0.00208751	0
SOV6g047090	1.20194e-07	0.850485	0.377	0.081	0.00217876	0
SOV5g000360	1.22871e-07	0.688515	0.935	0.5	0.00222729	0
YY01648	1.30247e-07	0.753536	0.208	0.013	0.00236098	0
SOV2g037890	1.40027e-07	0.71437	0.299	0.044	0.00253827	0
SOV3g022340	1.56761e-07	0.697861	0.247	0.025	0.00284161	0
SOV5g037270	1.62815e-07	0.639263	0.805	0.312	0.00295136	0
SOV4g003000	1.69333e-07	0.678964	0.299	0.044	0.0030695	0
SOV4g038340	1.7554e-07	1.16502	0.39	0.094	0.00318202	0
SOV1g045200	1.75583e-07	0.719022	0.948	0.625	0.00318279	0
SOV2g036500	2.02389e-07	0.708348	0.714	0.294	0.00366871	0
SOV4g034840	2.05509e-07	0.749362	0.532	0.162	0.00372526	0
SOV1g039540	2.0839e-07	0.808989	0.39	0.088	0.00377748	0
SOV4g051690	2.10064e-07	0.890624	0.61	0.225	0.00380782	0
SOV4g030680	2.37186e-07	0.930272	0.286	0.044	0.00429946	0
SOV3g010260	4.20774e-07	0.635151	0.974	0.65	0.00762737	0
SOV2g034630	4.28092e-07	0.683718	0.442	0.119	0.00776003	0
SOV1g040410	5.34562e-07	0.935824	0.26	0.038	0.00969	0
SOV5g001090	6.71936e-07	0.76015	0.39	0.094	0.0121802	0
SOV4g047240	6.78065e-07	0.839058	0.416	0.112	0.0122913	0
SOV2g006990	7.58535e-07	-0.765113	0.961	0.931	0.01375	0
SOV1g001550	7.79531e-07	1.00749	0.364	0.094	0.0141306	0
SOV2g001220	8.2505e-07	0.651729	0.844	0.4	0.0149557	0
SOV1g028440	8.27489e-07	0.678984	0.169	0.006	0.0149999	0
SOV1g009850	8.32468e-07	0.816932	0.208	0.019	0.0150901	0
SOV5g011810	8.89142e-07	0.620434	0.208	0.019	0.0161175	0
SOV3g040590	9.34473e-07	0.475168	0.364	0.081	0.0169392	0
YY02451	9.95692e-07	0.814234	0.532	0.175	0.0180489	0
SOV1g024360	1.00789e-06	0.817212	0.221	0.025	0.0182701	0
SOV2g040550	1.03328e-06	0.665039	0.416	0.106	0.0187303	0
SOV1g047290	1.10133e-06	0.47952	0.987	0.863	0.0199639	0
SOV2g035250	1.18421e-06	0.77241	0.182	0.013	0.0214662	0
SOV5g020830	1.22049e-06	0.66713	0.701	0.275	0.0221239	0
SOV2g023900	1.36059e-06	0.681371	0.571	0.2	0.0246634	0
SOV6g037300	1.37681e-06	0.681916	0.883	0.425	0.0249575	0
SOV1g011190	1.46172e-06	0.749877	0.182	0.013	0.0264965	0
SOV6g025170	1.48115e-06	-0.589925	1	0.969	0.0268488	0
SOV4g038360	1.49616e-06	0.848213	0.182	0.013	0.0271208	0
SOV5g011400	1.56739e-06	0.697067	0.182	0.013	0.0284121	0
SOV5g009650	1.94722e-06	0.551455	0.74	0.312	0.0352973	0
SOV2g011510	2.04282e-06	0.696448	0.364	0.088	0.0370302	0
SOV1g021810	2.2124e-06	0.739408	0.857	0.444	0.0401043	0
SOV4g045560	2.75877e-06	0.5628	0.247	0.038	0.0500082	0
SOV2g031070	3.12429e-06	0.864514	0.351	0.088	0.056634	0
YY33644	3.2557e-06	0.721129	0.273	0.05	0.0590161	0
SOV1g039720	3.42407e-06	0.628965	0.13	0	0.0620682	0
SOV1g009240	3.42422e-06	0.689912	0.13	0	0.0620708	0
SOV1g036920	3.48708e-06	0.633014	0.649	0.269	0.0632103	0
SOV6g033590	3.52858e-06	0.876791	0.714	0.356	0.0639625	0
SOV3g014270	3.60285e-06	0.681531	0.429	0.125	0.0653088	0
SOV6g021070	3.62117e-06	0.645989	0.312	0.069	0.0656409	0
SOV2g003830	3.7008e-06	0.562515	0.442	0.131	0.0670843	0
SOV1g024530	3.71716e-06	0.713164	0.299	0.062	0.067381	0
SOV2g032570	3.78644e-06	0.62349	0.325	0.075	0.0686369	0
SOV2g024370	4.16968e-06	0.579941	0.455	0.138	0.0755837	0
SOV4g017610	4.17327e-06	0.502846	0.883	0.469	0.0756488	0
SOV1g028750	4.36438e-06	0.525458	0.506	0.175	0.0791132	0
SOV3g030730	4.49702e-06	0.522196	0.961	0.637	0.0815175	0
YY13594	4.50299e-06	0.592017	0.896	0.562	0.0816257	0
SOV2g039060	4.79897e-06	0.563269	0.74	0.325	0.086991	0
SOV6g046480	5.8776e-06	0.727499	0.623	0.244	0.106543	0
SOV3g031780	6.25349e-06	0.758211	0.182	0.019	0.113357	0
SOV1g016260	7.24271e-06	0.527742	0.403	0.112	0.131289	0
SOV5g010920	7.32659e-06	0.642761	0.247	0.044	0.132809	0
YY27778	7.43271e-06	0.64298	0.779	0.4	0.134733	0
SOV5g003710	7.43947e-06	0.447422	0.403	0.112	0.134855	0
SOV1g045640	7.46221e-06	0.47116	0.377	0.1	0.135268	0
YY07501	7.57103e-06	0.610485	0.26	0.05	0.13724	0
SOV6g009480	8.17468e-06	0.454883	0.623	0.238	0.148182	0
SOV4g002000	8.21377e-06	0.673508	0.143	0.006	0.148891	0
SOV6g005620	8.53627e-06	0.729777	0.351	0.094	0.154737	0
SOV1g016040	9.57998e-06	0.64064	0.26	0.05	0.173656	0
SOV6g046970	9.70278e-06	0.582932	0.857	0.45	0.175882	0
SOV4g000470	1.06747e-05	0.576133	0.701	0.306	0.1935	0
SOV1g033130	1.0785e-05	0.556326	0.312	0.075	0.195499	0
YY15795	1.08138e-05	0.502639	0.273	0.056	0.196022	0
YY01815	1.10476e-05	0.526731	0.117	0	0.200259	0
SOV4g002720	1.1048e-05	0.506635	0.117	0	0.200268	0
SOV2g005180	1.11372e-05	0.408452	0.714	0.288	0.201884	0
SOV5g032990	1.11579e-05	0.509849	0.571	0.206	0.20226	0
SOV5g004750	1.15285e-05	0.64653	0.364	0.1	0.208977	0
SOV6g032180	1.16195e-05	0.657317	0.312	0.075	0.210626	0
YY07443	1.21125e-05	0.548389	0.195	0.025	0.219564	0
SOV1g037740	1.21666e-05	0.711854	0.312	0.081	0.220544	0
SOV5g020770	1.33402e-05	0.767934	0.156	0.013	0.241819	0
SOV2g018230	1.40807e-05	0.751766	0.364	0.106	0.255242	0
SOV1g032380	1.44803e-05	0.827339	0.571	0.244	0.262484	0
SOV6g025200	1.48862e-05	0.503634	0.779	0.362	0.269842	0
SOV1g019980	1.64703e-05	0.531001	0.701	0.306	0.298557	0
SOV2g035700	1.72613e-05	0.646417	0.351	0.1	0.312896	0
SOV4g017720	1.87699e-05	0.633434	0.26	0.056	0.340243	0
SOV6g017600	1.8939e-05	0.657973	0.286	0.069	0.343307	0
YY01236	2.08777e-05	0.546989	0.766	0.356	0.378451	0
SOV2g003660	2.11773e-05	0.584654	0.247	0.05	0.383881	0
SOV3g011160	2.15232e-05	0.624923	0.286	0.069	0.390152	0
SOV5g011860	2.23878e-05	0.701725	0.169	0.019	0.405823	0
SOV2g001400	2.28562e-05	0.711361	0.169	0.019	0.414315	0
SOV6g035850	2.35076e-05	0.827895	0.532	0.212	0.426122	0
SOV4g003560	2.39191e-05	0.464888	0.857	0.412	0.433581	0
SOV1g034580	2.47298e-05	0.521832	0.481	0.162	0.448277	0
SOV4g049070	2.48238e-05	0.432091	1	0.869	0.449981	0
SOV2g030520	2.53419e-05	0.581459	0.169	0.019	0.459372	0
SOV4g052880	2.53716e-05	0.687	0.403	0.131	0.459911	0
YY27776	2.722e-05	0.493441	0.13	0.006	0.493417	0
SOV6g023310	2.83609e-05	0.569897	0.182	0.025	0.514098	0
SOV5g010130	2.89995e-05	0.565595	0.506	0.194	0.525674	0
SOV0g002370	2.98495e-05	-0.770453	0.948	0.875	0.541082	0
SOV6g010020	3.00218e-05	0.743666	0.195	0.031	0.544205	0
SOV6g010380	3.01052e-05	0.455481	0.455	0.156	0.545718	0
SOV6g026430	3.12416e-05	0.63037	0.182	0.025	0.566316	0
SOV6g024160	3.12416e-05	0.563521	0.182	0.025	0.566316	0
SOV2g030670	3.23138e-05	0.71476	0.195	0.031	0.585752	0
SOV4g007670	3.3103e-05	0.522233	0.377	0.119	0.600058	0
SOV3g000020	3.43989e-05	0.580432	0.182	0.025	0.623549	0
SOV3g001400	3.46544e-05	0.468193	0.662	0.269	0.62818	0
SOV4g035020	3.47831e-05	0.494899	0.987	0.812	0.630513	0
YY11901	3.5497e-05	0.531693	0.104	0	0.643455	0
SOV6g025420	3.67101e-05	0.559439	0.87	0.475	0.665443	0
SOV3g024360	3.67963e-05	0.576035	0.455	0.162	0.667006	0
SOV2g006070	3.90572e-05	0.512289	0.61	0.256	0.707989	0
SOV2g000500	3.92128e-05	0.321391	0.442	0.15	0.710811	0
SOV3g032620	3.9505e-05	0.539304	0.195	0.031	0.716108	0
SOV1g004260	4.14365e-05	0.357636	0.299	0.075	0.75112	0
SOV5g002210	4.17156e-05	0.583987	0.195	0.031	0.756179	0
SOV4g001150	4.32532e-05	0.564331	0.195	0.031	0.784051	0
SOV1g032440	4.35431e-05	0.674345	0.597	0.269	0.789306	0
SOV5g026730	4.61828e-05	0.557583	0.39	0.125	0.837156	0
SOV6g039410	4.63451e-05	0.564722	0.143	0.013	0.840097	0
SOV4g052060	4.67555e-05	0.637003	0.312	0.088	0.847536	0
SOV1g039420	4.68656e-05	0.649556	0.364	0.119	0.849532	0
SOV1g026520	4.73268e-05	0.444116	0.532	0.2	0.857893	0
YY08588	4.73388e-05	0.399495	0.195	0.031	0.85811	0
SOV2g016140	4.73569e-05	0.491371	0.338	0.1	0.858438	0
SOV5g033560	4.82319e-05	0.48484	0.545	0.212	0.8743	0
SOV4g057190	4.88245e-05	0.550936	0.351	0.106	0.885041	0
SOV3g020560	5.06362e-05	0.477767	0.208	0.038	0.917883	0
SOV2g023980	5.0637e-05	0.525701	0.208	0.038	0.917897	0
SOV6g044800	5.2567e-05	0.559443	0.221	0.044	0.952881	0
SOV5g034950	5.3312e-05	0.471249	0.208	0.038	0.966386	0
SOV3g045350	5.43654e-05	0.607581	0.26	0.062	0.985481	0
SOV3g044430	5.44808e-05	0.596773	0.584	0.262	0.987573	0
YY01647	5.51691e-05	0.509549	0.208	0.038	1	0
SOV3g008250	5.51691e-05	0.49452	0.208	0.038	1	0
SOV1g033800	5.66084e-05	0.565411	0.156	0.019	1	0
SOV3g011070	5.70748e-05	0.594453	0.221	0.044	1	0
SOV1g000990	5.88533e-05	0.504126	0.403	0.138	1	0
SOV5g032450	6.01709e-05	0.70809	0.156	0.019	1	0
SOV2g021630	6.45605e-05	0.425362	0.234	0.05	1	0
YY07424	6.5252e-05	0.526676	0.156	0.019	1	0
SOV6g047300	6.79423e-05	0.581248	0.156	0.019	1	0
SOV1g028880	6.84193e-05	0.558511	0.896	0.575	1	0
SOV2g010560	6.9264e-05	0.579375	0.74	0.338	1	0
SOV5g033420	6.93265e-05	0.57481	0.156	0.019	1	0
SOV1g017740	7.09382e-05	0.416106	0.234	0.05	1	0
SOV2g015130	7.11474e-05	0.599549	0.545	0.25	1	0
SOV4g047260	7.20603e-05	0.480689	0.273	0.069	1	0
SOV0g002130	7.28356e-05	-0.954194	0.675	0.7	1	0
SOV1g039590	7.36942e-05	0.55506	0.117	0.006	1	0
SOV6g030130	7.75636e-05	0.515224	0.442	0.156	1	0
SOV4g038820	7.87752e-05	0.802337	0.221	0.05	1	0
SOV4g045210	7.93272e-05	0.444717	0.831	0.438	1	0
SOV1g008710	8.00588e-05	0.474571	0.286	0.075	1	0
SOV6g028650	8.16514e-05	0.630634	0.182	0.031	1	0
SOV3g043810	8.18068e-05	0.507432	0.571	0.238	1	0
YY02026	8.31995e-05	0.528862	0.117	0.006	1	0
SOV1g035890	8.52346e-05	0.450752	0.117	0.006	1	0
SOV3g047570	9.01152e-05	0.471166	0.494	0.181	1	0
SOV4g027000	9.1067e-05	0.526029	0.532	0.225	1	0
SOV1g018990	9.25247e-05	0.474965	0.169	0.025	1	0
YY33382	9.75768e-05	0.622712	0.182	0.031	1	0
YY08382	9.91007e-05	0.5801	0.195	0.038	1	0
YY24960	9.93198e-05	0.662704	0.182	0.031	1	0
YY01701	0.000101357	0.534369	0.909	0.556	1	0
SOV4g021760	0.000101428	0.552603	0.273	0.075	1	0
SOV4g044370	0.000101578	0.403739	0.169	0.025	1	0
SOV6g036990	0.000104794	0.647478	0.247	0.062	1	0
SOV1g046320	0.000106917	0.398564	0.545	0.219	1	0
SOV6g047620	0.000108177	0.602532	0.364	0.125	1	0
SOV6g043330	0.000111588	0.499907	0.208	0.044	1	0
SOV2g039680	0.000112384	0.474321	0.182	0.031	1	0
SOV2g009990	0.000116404	0.527034	0.182	0.031	1	0
YY33096	0.000117281	0.527621	0.195	0.038	1	0
SOV1g044310	0.000118464	0.494177	0.182	0.031	1	0
SOV3g011710	0.000119976	0.481627	0.299	0.088	1	0
SOV2g012160	0.000121511	0.486944	0.403	0.144	1	0
YY40937	0.000122581	-0.698374	0.896	0.819	1	0
SOV3g009910	0.000126901	0.56065	0.26	0.069	1	0
SOV6g009960	0.000127513	0.497212	0.87	0.506	1	0
SOV4g015640	0.000127517	0.527263	0.13	0.013	1	0
SOV6g018390	0.00012818	0.305874	0.494	0.2	1	0
SOV1g030620	0.000128896	0.526331	0.299	0.088	1	0
YY13511	0.000129897	0.539506	0.273	0.075	1	0
SOV2g016430	0.000131026	0.552965	0.208	0.044	1	0
SOV4g032290	0.000131503	0.358836	0.675	0.312	1	0
SOV5g006200	0.000133947	0.575914	0.221	0.05	1	0
YY31763	0.000140264	0.529226	0.221	0.05	1	0
SOV2g026900	0.000142044	0.511613	0.13	0.013	1	0
SOV2g027510	0.000142253	0.300396	0.779	0.419	1	0
SOV6g009450	0.000142989	0.433264	0.299	0.088	1	0
SOV2g019750	0.00014686	0.44974	0.221	0.05	1	0
SOV3g047380	0.000147324	0.533213	0.234	0.056	1	0
YY08563	0.00014828	0.409219	0.13	0.013	1	0
SOV2g023730	0.00014828	0.406985	0.13	0.013	1	0
SOV5g026990	0.00014828	0.373922	0.13	0.013	1	0
SOV1g028700	0.000149189	0.539451	0.39	0.138	1	0
SOV2g021370	0.000151559	0.494622	0.584	0.262	1	0
SOV1g035760	0.000152792	0.494773	0.558	0.244	1	0
SOV2g022910	0.000153101	0.406345	0.455	0.169	1	0
YY30828	0.00015574	0.483931	0.312	0.094	1	0
SOV1g027470	0.000156719	0.414315	0.364	0.119	1	0
SOV6g022510	0.000164009	0.426	0.429	0.156	1	0
YY01732	0.000164098	0.295805	0.39	0.131	1	0
SOV2g030010	0.000165387	0.461767	0.494	0.194	1	0
SOV1g027880	0.000179688	0.447783	0.273	0.075	1	0
SOV3g016070	0.000180057	0.515753	0.143	0.019	1	0
SOV1g022480	0.000182102	0.473105	0.701	0.331	1	0
SOV1g045460	0.000183641	0.58123	0.143	0.019	1	0
SOV2g030970	0.000191839	0.451338	0.234	0.056	1	0
SOV4g056430	0.000192379	0.616264	0.623	0.294	1	0
SOV2g025010	0.00019449	0.540051	0.299	0.094	1	0
SOV1g016620	0.000196996	0.354216	0.247	0.062	1	0
SOV1g039650	0.000199957	0.258956	0.312	0.094	1	0
SOV1g031390	0.000201948	0.576267	0.299	0.094	1	0
SOV3g030300	0.000202592	0.511272	0.143	0.019	1	0
SOV3g043590	0.000202592	0.420955	0.143	0.019	1	0
YY19923	0.000206596	0.369993	0.143	0.019	1	0
SOV2g005900	0.000214828	0.330675	0.143	0.019	1	0
SOV2g027110	0.000216781	0.334697	0.416	0.15	1	0
SOV2g022670	0.000223559	0.515879	0.156	0.025	1	0
SOV2g003840	0.000225638	0.434299	0.558	0.238	1	0
SOV6g035810	0.000229461	0.478929	0.636	0.312	1	0
SOV2g001440	0.000229767	0.573037	0.156	0.025	1	0
SOV3g018090	0.000232882	0.553169	0.39	0.144	1	0
SOV2g001260	0.00023357	0.452189	0.779	0.4	1	0
SOV1g043010	0.000236145	0.41881	0.156	0.025	1	0
YY12228	0.000236555	0.57037	0.338	0.112	1	0
SOV2g003210	0.000237492	0.478093	0.481	0.194	1	0
SOV3g022230	0.000237524	0.544992	0.169	0.031	1	0
SOV4g019340	0.000240508	0.648166	0.234	0.062	1	0
SOV3g009020	0.00024586	0.363482	0.675	0.3	1	0
SOV5g008790	0.000246772	0.393418	0.545	0.231	1	0
SOV2g001700	0.000249393	0.555915	0.156	0.025	1	0
YY08460	0.00025012	0.512646	0.169	0.031	1	0
SOV2g032010	0.000251908	0.3838	0.87	0.419	1	0
SOV6g035010	0.000252792	0.517043	0.104	0.006	1	0
SOV6g031270	0.000255964	0.274193	0.442	0.162	1	0
SOV6g021850	0.000258209	0.399953	0.974	0.675	1	0
YY02074	0.000258609	0.431237	0.156	0.025	1	0
SOV1g038810	0.000258886	0.575185	0.104	0.006	1	0
YY01081	0.000258886	0.496467	0.104	0.006	1	0
SOV3g000930	0.000258886	0.463281	0.104	0.006	1	0
YY15047	0.000258886	0.419057	0.104	0.006	1	0
YY31611	0.000259434	0.423916	0.351	0.119	1	0
SOV3g043550	0.00026142	0.583092	0.247	0.069	1	0
SOV1g005500	0.000265117	0.444782	0.104	0.006	1	0
SOV1g035270	0.000265117	0.3928	0.104	0.006	1	0
SOV2g025520	0.000265117	0.310228	0.104	0.006	1	0
SOV1g017060	0.000267891	0.551966	0.169	0.031	1	0
SOV3g012660	0.000269107	0.373816	0.87	0.488	1	0
SOV2g018770	0.000269424	0.367995	0.377	0.131	1	0
SOV4g040750	0.00027605	0.539491	0.247	0.069	1	0
SOV2g019700	0.000277214	0.518086	0.169	0.031	1	0
SOV6g019610	0.000278008	0.375498	0.156	0.025	1	0
SOV5g022480	0.000278832	0.597047	0.312	0.106	1	0
SOV2g035040	0.000280936	0.509402	0.273	0.081	1	0
SOV1g021710	0.000281639	0.378424	0.662	0.306	1	0
YY12169	0.00028403	0.467432	0.766	0.394	1	0
YY16032	0.000284354	0.569376	0.429	0.175	1	0
SOV1g011460	0.000286837	0.444254	0.169	0.031	1	0
SOV5g002510	0.000291102	0.403213	0.87	0.481	1	0
SOV1g028740	0.000291654	0.575037	0.221	0.056	1	0
YY24203	0.000291654	0.514663	0.221	0.056	1	0
SOV1g008790	0.000293777	0.415502	0.896	0.512	1	0
SOV5g015110	0.000294378	0.441246	0.831	0.438	1	0
SOV5g012560	0.00029678	0.472496	0.169	0.031	1	0
YY21658	0.000300079	0.373241	0.584	0.262	1	0
SOV1g030610	0.000303925	0.429171	0.974	0.713	1	0
YY00277	0.00030488	0.508563	0.208	0.05	1	0
SOV3g017750	0.000307041	0.519382	0.169	0.031	1	0
SOV3g001840	0.000310009	0.547783	0.182	0.038	1	0
SOV6g024210	0.000312295	0.429473	0.169	0.031	1	0
SOV2g005940	0.000313316	0.391587	0.61	0.262	1	0
SOV3g045370	0.000316117	0.468815	0.364	0.131	1	0
SOV4g004690	0.000316503	0.374865	0.312	0.1	1	0
SOV1g036010	0.000317633	0.421252	0.169	0.031	1	0
SOV2g033880	0.000317633	0.409639	0.169	0.031	1	0
SOV2g004420	0.000317936	0.470924	0.221	0.056	1	0
YY07323	0.000325389	0.511294	0.182	0.038	1	0
SOV6g011870	0.000328406	0.54205	0.208	0.05	1	0
SOV5g024570	0.000329995	0.548947	0.195	0.044	1	0
SOV5g033650	0.000334165	0.385064	0.169	0.031	1	0
SOV1g024490	0.000335785	0.414178	0.208	0.05	1	0
YY22534	0.000336036	0.447929	0.182	0.038	1	0
SOV2g024090	0.000336036	0.420173	0.182	0.038	1	0
YY40048	0.000341481	0.448627	0.182	0.038	1	0
SOV6g001260	0.000342098	0.380236	0.351	0.125	1	0
SOV3g042510	0.00034212	0.468494	0.26	0.075	1	0
SOV5g005640	0.000343021	0.633458	0.351	0.131	1	0
SOV6g025040	0.000345511	0.396344	0.987	0.744	1	0
SOV5g018370	0.000346713	0.338497	0.506	0.206	1	0
SOV3g007110	0.000348094	0.406361	0.312	0.1	1	0
SOV4g058360	0.000351151	0.520005	0.26	0.075	1	0
SOV2g027140	0.000353052	0.415478	0.818	0.412	1	0
SOV6g049590	0.000356531	0.454492	0.532	0.238	1	0
SOV4g052190	0.000365073	0.459145	0.74	0.388	1	0
SOV4g036820	0.000365114	0.425337	0.26	0.075	1	0
SOV1g035040	0.000366723	0.476236	0.221	0.056	1	0
YY00748	0.000378047	0.574318	0.377	0.144	1	0
SOV5g005710	0.000381016	0.483192	0.844	0.45	1	0
SOV4g037120	0.000382672	0.264942	0.221	0.056	1	0
SOV1g007490	0.000390656	0.532579	0.675	0.362	1	0
SOV2g016570	0.000391729	0.343976	0.312	0.1	1	0
SOV4g046450	0.00040429	0.321661	0.831	0.45	1	0
SOV3g012800	0.000410698	0.422948	0.221	0.056	1	0
SOV4g037760	0.00041185	0.427641	0.117	0.013	1	0
YY26317	0.000413351	0.422484	0.234	0.062	1	0
SOV4g046590	0.000414588	0.369782	0.39	0.144	1	0
SOV5g026980	0.00042058	0.433678	0.117	0.013	1	0
SOV3g021720	0.000429481	0.458808	0.117	0.013	1	0
SOV4g038190	0.000429481	0.417401	0.117	0.013	1	0
SOV5g003390	0.00043184	0.336492	0.26	0.075	1	0
SOV3g029420	0.000437436	0.493721	0.325	0.112	1	0
YY25884	0.000437988	0.318021	0.545	0.231	1	0
SOV5g037660	0.000438559	0.393248	0.117	0.013	1	0
SOV1g022970	0.000438559	0.389473	0.117	0.013	1	0
SOV2g021900	0.000438559	0.389406	0.117	0.013	1	0
SOV2g007560	0.000438559	0.361145	0.117	0.013	1	0
SOV4g055670	0.000453176	0.339403	0.221	0.056	1	0
SOV6g044060	0.000455242	-1.02536	0.701	0.738	1	0
SOV0g000710	0.000455411	-1.12971	0.429	0.519	1	0
SOV2g033230	0.000463105	-1.74153	0.078	0.256	1	0
SOV5g000060	0.000472324	0.333488	0.26	0.075	1	0
SOV3g028260	0.000474291	0.497075	0.558	0.256	1	0
SOV1g033160	0.000495774	0.45036	0.273	0.088	1	0
SOV2g027270	0.00049795	0.408468	0.649	0.312	1	0
SOV4g035530	0.000498094	0.361741	0.325	0.112	1	0
SOV5g007500	0.000499256	0.386804	0.961	0.675	1	0
SOV3g035660	0.000500087	0.363816	0.506	0.206	1	0
SOV6g040170	0.000507927	0.575057	0.325	0.119	1	0
SOV4g017740	0.000521208	0.51864	0.338	0.125	1	0
SOV2g029630	0.000522493	0.322711	0.377	0.138	1	0
SOV2g038420	0.000528669	0.494456	0.13	0.019	1	0
SOV5g032600	0.000538839	0.468355	0.13	0.019	1	0
SOV1g023110	0.00055939	0.354568	0.558	0.262	1	0
SOV4g050850	0.000559618	0.41185	0.948	0.588	1	0
SOV4g021200	0.000564646	0.50425	0.299	0.1	1	0
SOV2g034880	0.000570717	0.430745	0.26	0.081	1	0
SOV3g038580	0.000571121	0.50661	0.403	0.162	1	0
YY02398	0.000581372	0.441294	0.13	0.019	1	0
SOV6g043210	0.000581372	0.402202	0.13	0.019	1	0
SOV3g047920	0.000585557	0.498222	0.675	0.344	1	0
SOV6g042740	0.000595343	0.300338	0.545	0.238	1	0
SOV3g047170	0.000598451	0.621123	0.156	0.031	1	0
SOV5g030320	0.000603792	0.404367	0.13	0.019	1	0
SOV4g042850	0.000603913	0.340978	0.286	0.094	1	0
SOV3g048490	0.000608969	0.300552	0.325	0.112	1	0
SOV5g005230	0.000614938	0.538064	0.143	0.025	1	0
SOV3g018420	0.000617015	0.442589	0.273	0.088	1	0
SOV4g020170	0.000617015	0.335799	0.273	0.088	1	0
SOV4g050330	0.000620325	0.613631	0.208	0.056	1	0
SOV3g030620	0.000630686	0.364036	0.377	0.144	1	0
SOV5g027920	0.000635248	0.410862	0.844	0.5	1	0
SOV1g044460	0.000636997	0.359521	0.143	0.025	1	0
SOV1g026670	0.000638832	0.336299	0.506	0.225	1	0
SOV1g023980	0.000642738	0.499895	0.247	0.075	1	0
SOV2g031440	0.0006483	0.567198	0.143	0.025	1	0
SOV2g021830	0.000649001	0.539401	0.312	0.112	1	0
SOV2g035680	0.000649898	0.404788	0.403	0.162	1	0
SOV2g028910	0.000661684	0.556001	0.221	0.062	1	0
SOV5g014620	0.000667608	0.524524	0.247	0.075	1	0
SOV5g008520	0.000669182	0.333674	0.649	0.312	1	0
SOV2g009680	0.000671468	0.457307	0.143	0.025	1	0
SOV1g000900	0.000683339	0.440633	0.143	0.025	1	0
SOV5g018180	0.000698832	0.590719	0.325	0.119	1	0
SOV2g014120	0.000702153	0.458617	0.247	0.075	1	0
SOV4g058730	0.000703482	0.651151	0.286	0.094	1	0
SOV5g001470	0.000703795	0.495111	0.558	0.262	1	0
SOV4g001240	0.000716572	0.536501	0.169	0.038	1	0
SOV1g035980	0.000718106	0.387054	0.156	0.031	1	0
SOV4g044620	0.000718246	0.318192	0.312	0.106	1	0
SOV2g037450	0.000720132	0.351196	0.143	0.025	1	0
SOV2g013690	0.000720132	0.282777	0.143	0.025	1	0
SOV5g019690	0.000721152	0.953267	0.273	0.088	1	0
SOV6g023650	0.000729145	0.493399	0.247	0.075	1	0
SOV2g036170	0.000742117	0.507417	0.156	0.031	1	0
SOV4g041410	0.000745674	0.3704	0.143	0.025	1	0
SOV5g018060	0.000745674	0.347242	0.143	0.025	1	0
SOV4g024130	0.000748362	0.444248	0.26	0.081	1	0
SOV3g020150	0.000748879	0.306558	0.883	0.488	1	0
SOV2g021460	0.000754404	0.293091	0.286	0.094	1	0
SOV6g045590	0.000756304	0.389841	0.221	0.062	1	0
SOV3g020340	0.000763674	0.656729	0.299	0.112	1	0
SOV4g034580	0.000767335	0.323623	0.909	0.537	1	0
SOV1g007510	0.000771451	0.271026	0.922	0.713	1	0
SOV1g001190	0.000773378	0.388912	0.896	0.594	1	0
SOV2g034600	0.000786842	0.455202	0.169	0.038	1	0
SOV2g029120	0.000792392	0.451342	0.156	0.031	1	0
YY02167	0.000797911	0.509229	0.623	0.306	1	0
SOV6g000820	0.000802811	0.272613	0.312	0.106	1	0
SOV1g041420	0.000803917	0.491085	0.234	0.069	1	0
SOV4g004810	0.000804086	0.338185	0.792	0.419	1	0
SOV1g041860	0.000805446	0.42942	0.156	0.031	1	0
SOV4g044720	0.000818699	0.498912	0.156	0.031	1	0
SOV4g034860	0.000818699	0.372592	0.156	0.031	1	0
SOV1g024470	0.000824802	0.420973	0.234	0.069	1	0
SOV6g048120	0.000824802	0.419869	0.234	0.069	1	0
SOV1g043460	0.000829848	0.440112	0.221	0.062	1	0
SOV6g034420	0.000830992	0.322326	0.961	0.613	1	0
SOV1g017540	0.000837186	0.323043	0.169	0.038	1	0
SOV3g013370	0.000840888	0.419357	0.221	0.062	1	0
SOV4g023880	0.000855618	0.490455	0.195	0.05	1	0
SOV6g044390	0.000857622	0.32033	0.247	0.075	1	0
SOV4g030700	0.000859681	0.43276	0.156	0.031	1	0
SOV1g047210	0.0008693	0.367121	0.351	0.131	1	0
SOV2g024490	0.000887637	0.407224	0.208	0.056	1	0
SOV3g009350	0.0008901	0.373786	0.922	0.581	1	0
SOV6g009700	0.000892692	0.30667	0.195	0.05	1	0
SOV0g001960	0.000902733	-0.836493	0.766	0.713	1	0
SOV2g001150	0.0009124	0.282071	0.247	0.075	1	0
SOV2g026290	0.00091823	0.397708	0.195	0.05	1	0
SOV3g021200	0.000918329	0.372739	0.169	0.038	1	0
SOV6g028760	0.000922012	0.459109	0.221	0.062	1	0
SOV3g017410	0.000925163	0.417468	0.234	0.069	1	0
YY00355	0.000928897	0.334169	0.364	0.138	1	0
SOV3g043860	0.00093974	0.389208	0.468	0.2	1	0
SOV1g041380	0.000940215	0.498444	0.506	0.238	1	0
SOV4g058590	0.000944442	0.262173	0.195	0.05	1	0
SOV2g032690	0.000944442	0.260662	0.195	0.05	1	0
SOV3g039770	0.000951301	0.358501	0.818	0.481	1	0
YY00854	0.000958951	0.405046	0.221	0.062	1	0
SOV1g027480	0.000964988	0.269179	0.39	0.15	1	0
SOV1g044100	0.000971347	0.337112	0.195	0.05	1	0
SOV1g012700	0.000989279	0.318474	0.208	0.056	1	0
SOV1g011650	0.00101304	0.352493	0.195	0.05	1	0
SOV1g021110	0.00103859	0.444796	0.325	0.125	1	0
SOV5g034570	0.00105637	0.336263	0.195	0.05	1	0
SOV3g000090	0.00106317	0.264523	0.234	0.069	1	0
YY27420	0.00107458	0.391001	0.273	0.094	1	0
SOV4g030710	0.00108671	0.42851	0.104	0.013	1	0
SOV1g045610	0.00111298	0.372991	0.818	0.556	1	0
YY29115	0.00113777	0.370587	0.273	0.094	1	0
SOV2g022630	0.00113968	0.295483	0.805	0.425	1	0
SOV1g039630	0.00117935	0.528077	0.104	0.013	1	0
SOV1g019170	0.0011873	0.273433	0.571	0.256	1	0
SOV4g053850	0.0012088	0.459656	0.39	0.162	1	0
SOV1g035300	0.00122834	0.435848	0.104	0.013	1	0
YY00036	0.00122836	0.447527	0.104	0.013	1	0
SOV1g028590	0.00122836	0.438136	0.104	0.013	1	0
SOV5g018250	0.00122836	0.419961	0.104	0.013	1	0
SOV3g005730	0.00122836	0.419269	0.104	0.013	1	0
SOV2g031110	0.00122836	0.4122	0.104	0.013	1	0
SOV4g038170	0.00122836	0.410041	0.104	0.013	1	0
SOV4g006150	0.00122836	0.322291	0.104	0.013	1	0
SOV3g018330	0.00123464	0.385855	0.532	0.244	1	0
SOV5g009690	0.00123887	0.315493	0.636	0.3	1	0
SOV4g053230	0.00125357	0.378772	0.104	0.013	1	0
SOV6g023990	0.00125357	0.374031	0.104	0.013	1	0
SOV3g017970	0.00125357	0.373193	0.104	0.013	1	0
SOV2g036530	0.00125357	0.348777	0.104	0.013	1	0
YY01246	0.00125357	0.324204	0.104	0.013	1	0
SOV4g032950	0.00127925	0.388648	0.104	0.013	1	0
YY26950	0.00127925	0.349078	0.104	0.013	1	0
SOV5g019000	0.00127925	0.331218	0.104	0.013	1	0
SOV2g027650	0.00127925	0.284147	0.104	0.013	1	0
SOV3g009600	0.00127995	0.357262	1	0.881	1	0
SOV5g010850	0.00128163	0.447523	0.234	0.075	1	0
SOV3g023840	0.00128185	0.290329	0.325	0.119	1	0
SOV5g016920	0.00129237	0.545952	0.403	0.175	1	0
SOV2g020420	0.00129914	0.312346	0.286	0.1	1	0
SOV2g005170	0.00130912	0.346222	0.818	0.456	1	0
SOV3g018970	0.00133902	0.353292	0.26	0.088	1	0
SOV4g036990	0.00134346	0.359433	0.701	0.35	1	0
SOV1g035570	0.00134605	0.304155	0.416	0.175	1	0
SOV6g023580	0.00139194	0.480148	0.662	0.356	1	0
SOV4g055370	0.00141071	0.366978	0.636	0.319	1	0
SOV3g046680	0.00141123	-0.830527	0.649	0.625	1	0
SOV3g047150	0.0014118	0.500053	0.117	0.019	1	0
SOV3g000840	0.00141211	0.273219	0.221	0.069	1	0
SOV5g002570	0.00141238	0.367597	0.584	0.294	1	0
SOV1g037150	0.0014285	0.348401	0.844	0.544	1	0
SOV6g048960	0.00143818	0.27083	1	0.85	1	0
SOV4g050350	0.00144017	0.564798	0.156	0.038	1	0
SOV1g031470	0.0014919	0.491459	0.117	0.019	1	0
YY08475	0.00151073	0.50468	0.182	0.05	1	0
SOV6g001190	0.00151255	0.410525	0.299	0.112	1	0
SOV3g024880	0.00151952	0.43296	0.117	0.019	1	0
SOV4g037330	0.00151952	0.418809	0.117	0.019	1	0
SOV2g028650	0.00153145	0.337157	0.351	0.138	1	0
SOV2g040420	0.00153162	0.257001	0.312	0.112	1	0
SOV1g021980	0.00154516	0.351295	0.597	0.3	1	0
SOV5g037130	0.00154739	0.537002	0.273	0.1	1	0
YY33554	0.00154751	0.386092	0.247	0.081	1	0
SOV2g007610	0.00154761	0.393038	0.117	0.019	1	0
SOV6g023410	0.00156538	0.453804	0.234	0.075	1	0
SOV1g011640	0.00157096	0.569492	0.13	0.025	1	0
SOV2g022210	0.00157615	0.448364	0.117	0.019	1	0
SOV4g042660	0.00157618	0.378511	0.117	0.019	1	0
SOV2g009200	0.00157618	0.373277	0.117	0.019	1	0
SOV3g011060	0.00159448	0.482946	0.299	0.112	1	0
SOV3g036050	0.00162521	0.565661	0.13	0.025	1	0
SOV3g025830	0.00163475	0.290247	0.117	0.019	1	0
SOV1g028390	0.00163478	0.353078	0.117	0.019	1	0
SOV3g046710	0.00163911	0.410176	0.221	0.069	1	0
YY12130	0.00166482	0.342851	0.117	0.019	1	0
YY02388	0.00166482	0.341076	0.117	0.019	1	0
SOV1g047120	0.00166482	0.334129	0.117	0.019	1	0
SOV4g032020	0.00166482	0.31885	0.117	0.019	1	0
SOV4g024120	0.00166482	0.315676	0.117	0.019	1	0
SOV4g002230	0.00166482	0.303048	0.117	0.019	1	0
SOV1g018560	0.00166482	0.286625	0.117	0.019	1	0
YY15068	0.00170087	0.274706	0.221	0.069	1	0
SOV2g000030	0.00171858	-0.987898	0.571	0.575	1	0
SOV2g038680	0.00172164	0.282056	0.26	0.088	1	0
SOV3g044940	0.00173893	0.312426	0.13	0.025	1	0
SOV5g020410	0.00173945	0.313668	0.649	0.338	1	0
SOV1g028260	0.00176848	0.500616	0.13	0.025	1	0
SOV3g032690	0.00177992	0.425258	0.935	0.656	1	0
YY30177	0.00178274	0.30005	0.195	0.056	1	0
SOV1g024210	0.00178907	0.432562	0.325	0.125	1	0
SOV5g014400	0.00179849	0.371417	0.13	0.025	1	0
SOV2g026130	0.00180711	0.320637	0.325	0.125	1	0
SOV4g052770	0.00182896	0.36774	0.13	0.025	1	0
SOV3g010200	0.00185613	0.40417	0.182	0.05	1	0
SOV5g026050	0.00185984	0.302987	0.208	0.062	1	0
SOV1g047780	0.00186073	0.505026	0.156	0.038	1	0
SOV5g002260	0.00186073	0.35612	0.156	0.038	1	0
SOV3g020790	0.0018748	0.447842	0.143	0.031	1	0
SOV5g022970	0.00187668	0.337719	0.857	0.537	1	0
YY01189	0.00189135	0.344699	0.13	0.025	1	0
SOV6g012260	0.00190341	0.390124	0.195	0.056	1	0
SOV5g030880	0.00190982	0.30522	0.545	0.256	1	0
SOV6g034280	0.00191609	0.353149	0.481	0.219	1	0
SOV2g033370	0.00192842	0.462297	0.195	0.056	1	0
SOV6g041190	0.0019347	0.455139	0.143	0.031	1	0
SOV4g025590	0.00194573	0.320812	0.156	0.038	1	0
SOV4g041490	0.00195374	0.343052	0.195	0.056	1	0
SOV1g008410	0.00195568	0.297398	0.13	0.025	1	0
SOV6g022680	0.00195568	0.264645	0.13	0.025	1	0
SOV1g006330	0.0019653	0.438549	0.143	0.031	1	0
YY01876	0.0019653	0.37783	0.143	0.031	1	0
SOV4g010260	0.00198076	0.38525	0.208	0.062	1	0
SOV2g006880	0.00199635	0.690718	0.143	0.031	1	0
SOV5g002810	0.00199635	0.414894	0.143	0.031	1	0
SOV5g006730	0.00199635	0.357646	0.143	0.031	1	0
SOV3g031800	0.0020257	0.449394	0.169	0.044	1	0
SOV3g036340	0.0020257	0.443428	0.169	0.044	1	0
SOV6g044540	0.0020257	0.414205	0.169	0.044	1	0
SOV4g022090	0.00202784	0.411783	0.143	0.031	1	0
SOV4g011630	0.00202784	0.347272	0.143	0.031	1	0
SOV4g047670	0.00203111	0.305722	0.208	0.062	1	0
SOV1g027180	0.00204858	0.45448	0.26	0.094	1	0
SOV4g011810	0.00205448	0.406812	0.169	0.044	1	0
SOV3g013810	0.0020598	0.312647	0.143	0.031	1	0
SOV5g038950	0.0020598	0.264054	0.143	0.031	1	0
SOV6g031530	0.0020687	0.357673	0.182	0.05	1	0
YY22632	0.00208264	0.309034	0.208	0.062	1	0
SOV3g005470	0.00208497	0.381324	0.195	0.056	1	0
SOV5g024680	0.00210991	0.339297	0.948	0.662	1	0
SOV5g012340	0.00211216	0.277021	0.195	0.056	1	0
SOV5g013360	0.00211316	0.316835	0.169	0.044	1	0
SOV2g023290	0.00211837	0.307326	0.481	0.219	1	0
SOV4g019470	0.0021423	0.334826	0.26	0.088	1	0
SOV5g023450	0.00216219	0.369523	0.208	0.062	1	0
SOV1g047550	0.00217053	0.252902	0.221	0.069	1	0
SOV6g036540	0.0021774	0.324677	0.312	0.125	1	0
SOV2g011630	0.00218953	0.359679	0.442	0.2	1	0
SOV1g041160	0.00222902	0.401304	0.325	0.131	1	0
SOV5g017330	0.00223163	-1.53675	0.364	0.469	1	0
SOV3g015200	0.00224887	0.468047	0.26	0.094	1	0
SOV5g038320	0.00228229	0.287476	0.195	0.056	1	0
SOV4g039790	0.00228357	0.301272	0.519	0.244	1	0
SOV2g009820	0.00228883	0.300316	0.156	0.038	1	0
SOV4g057400	0.00232923	0.265963	1	0.794	1	0
SOV5g020420	0.00233222	0.307807	0.494	0.231	1	0
SOV1g039640	0.00233638	0.616266	0.208	0.069	1	0
SOV1g033060	0.00234173	0.293468	0.195	0.056	1	0
SOV3g019410	0.00236887	0.364461	0.468	0.212	1	0
YY11985	0.00242635	0.297424	0.61	0.3	1	0
SOV1g046640	0.00248632	0.3303	0.909	0.662	1	0
SOV5g018290	0.0025752	0.28248	0.896	0.544	1	0
SOV5g006220	0.00261887	0.292604	1	0.956	1	0
SOV2g005710	0.00270088	0.475461	0.286	0.112	1	0
SOV2g005300	0.00271364	0.391364	0.286	0.106	1	0
SOV3g046290	0.00273142	0.412188	0.247	0.088	1	0
SOV2g025180	0.00279552	0.369641	0.727	0.394	1	0
SOV5g020070	0.00287258	0.250152	0.338	0.138	1	0
SOV5g010700	0.00288204	0.258364	0.221	0.075	1	0
SOV3g047550	0.0029259	0.283603	0.312	0.125	1	0
YY21617	0.00302663	0.260578	1	0.912	1	0
SOV5g000250	0.00305311	0.42907	0.234	0.081	1	0
YY07326	0.00305713	0.587111	0.182	0.056	1	0
SOV1g025870	0.00308219	0.334609	0.974	0.7	1	0
SOV4g049000	0.00313521	0.304785	0.961	0.762	1	0
SOV4g035480	0.00317594	0.381621	0.818	0.537	1	0
SOV1g016510	0.00323203	0.283761	0.779	0.444	1	0
SOV5g028890	0.00324365	0.410209	0.857	0.55	1	0
SOV3g018540	0.00328237	0.387881	0.338	0.144	1	0
SOV1g019330	0.00330155	0.313363	0.234	0.081	1	0
SOV1g024500	0.0033096	0.402686	0.208	0.069	1	0
SOV3g044060	0.00333982	0.358333	0.883	0.562	1	0
SOV3g010230	0.00337583	0.303161	0.234	0.081	1	0
SOV5g014960	0.00339805	0.263891	0.247	0.088	1	0
SOV6g047290	0.00341275	0.333404	0.403	0.181	1	0
SOV1g046650	0.00344438	0.34714	0.377	0.162	1	0
YY33367	0.00354856	0.270227	0.234	0.081	1	0
SOV6g001940	0.00356826	0.279358	0.234	0.081	1	0
SOV3g014180	0.00360585	0.466949	0.182	0.056	1	0
YY32251	0.00362623	0.264095	0.221	0.075	1	0
SOV5g028020	0.00362815	0.394779	0.247	0.094	1	0
SOV1g034490	0.00363234	0.422362	0.156	0.044	1	0
SOV5g012710	0.00367945	0.373113	0.208	0.069	1	0
YY01409	0.00369342	0.289253	0.351	0.15	1	0
SOV2g033700	0.00370103	0.265278	0.208	0.069	1	0
SOV5g018190	0.00375715	0.324016	0.312	0.125	1	0
SOV1g013510	0.00377264	0.587779	0.234	0.088	1	0
SOV2g018210	0.00378271	0.323747	0.87	0.531	1	0
SOV1g037750	0.00379521	0.269213	0.506	0.244	1	0
SOV1g030910	0.00383973	0.458058	0.182	0.056	1	0
SOV4g056290	0.00387727	0.403316	0.26	0.1	1	0
SOV1g010570	0.00388141	0.255212	0.221	0.075	1	0
SOV1g031420	0.00389012	0.305091	0.974	0.688	1	0
YY34292	0.00390079	0.378222	0.208	0.069	1	0
SOV1g037990	0.00392548	0.281371	0.221	0.075	1	0
SOV5g031300	0.00393704	0.437458	0.169	0.05	1	0
SOV3g043950	0.00393708	0.421337	0.182	0.056	1	0
SOV1g018690	0.00394066	0.463843	0.143	0.038	1	0
SOV3g017350	0.00394648	0.319624	0.208	0.069	1	0
SOV3g014110	0.00395331	0.427501	0.195	0.062	1	0
SOV6g037590	0.00397001	0.257978	0.221	0.075	1	0
SOV3g010570	0.00397317	0.461437	0.104	0.019	1	0
SOV4g052230	0.00398864	0.383048	0.169	0.05	1	0
SOV4g035650	0.00403667	0.326131	0.182	0.056	1	0
SOV3g037500	0.00404367	0.447975	0.104	0.019	1	0
SOV5g020130	0.00408945	0.362069	0.584	0.3	1	0
SOV5g014820	0.0040926	0.332813	0.364	0.162	1	0
SOV1g044840	0.00409369	0.678621	0.169	0.05	1	0
SOV3g003840	0.00409369	0.438795	0.169	0.05	1	0
SOV6g027660	0.00411531	0.424205	0.104	0.019	1	0
SOV1g033280	0.00414715	0.407401	0.169	0.05	1	0
SOV5g018070	0.00415841	0.292914	0.636	0.319	1	0
SOV2g038300	0.00416483	0.275623	0.961	0.769	1	0
SOV2g038630	0.0041881	0.347245	0.104	0.019	1	0
YY02297	0.00419795	0.25012	0.195	0.062	1	0
SOV1g041410	0.00420894	0.460472	0.26	0.1	1	0
SOV1g015760	0.00421161	0.414181	0.468	0.225	1	0
SOV5g005480	0.0042329	0.442092	0.143	0.038	1	0
SOV3g047640	0.00425598	0.389106	0.169	0.05	1	0
YY00192	0.00425979	0.661052	0.117	0.025	1	0
SOV2g016580	0.00426206	0.371308	0.104	0.019	1	0
SOV4g001610	0.00427814	0.387671	0.156	0.044	1	0
SOV2g028470	0.00428019	0.254534	0.208	0.069	1	0
SOV3g016180	0.00429572	0.311353	0.182	0.056	1	0
SOV6g040410	0.00432912	0.420934	0.117	0.025	1	0
YY00432	0.00432912	0.287168	0.117	0.025	1	0
SOV2g024570	0.0043364	0.420186	0.156	0.044	1	0
SOV2g040600	0.0043364	0.377268	0.156	0.044	1	0
SOV5g021360	0.00433719	0.32846	0.104	0.019	1	0
SOV1g019660	0.00433719	0.31919	0.104	0.019	1	0
SOV4g015050	0.00433719	0.315667	0.104	0.019	1	0
SOV3g048160	0.00433719	0.309084	0.104	0.019	1	0
SOV3g012290	0.00433719	0.30485	0.104	0.019	1	0
SOV2g040040	0.00433719	0.304481	0.104	0.019	1	0
SOV1g023730	0.0043493	0.332371	0.182	0.056	1	0
YY13588	0.00436739	0.383706	0.169	0.05	1	0
SOV1g034570	0.00436739	0.281612	0.169	0.05	1	0
YY21760	0.00439948	0.451647	0.117	0.025	1	0
SOV4g056370	0.00439948	0.423534	0.117	0.025	1	0
SOV2g039190	0.00439948	0.395643	0.117	0.025	1	0
SOV1g030700	0.00441353	0.339265	0.104	0.019	1	0
SOV2g024460	0.00447088	0.49511	0.117	0.025	1	0
YY08381	0.00447568	0.372847	0.13	0.031	1	0
SOV2g026370	0.0044807	0.393518	0.143	0.038	1	0
SOV1g047700	0.00448144	0.34617	0.169	0.05	1	0
SOV1g004290	0.00449108	0.329328	0.104	0.019	1	0
YY30827	0.00449108	0.324059	0.104	0.019	1	0
SOV2g032990	0.00449108	0.295032	0.104	0.019	1	0
SOV5g025100	0.00449108	0.271804	0.104	0.019	1	0
SOV2g017370	0.00449108	0.269655	0.104	0.019	1	0
SOV1g018130	0.00449108	0.253733	0.104	0.019	1	0
SOV5g003480	0.0045139	0.283707	0.779	0.444	1	0
YY00677	0.00451552	0.397165	0.156	0.044	1	0
SOV3g035650	0.00453636	0.41269	0.727	0.444	1	0
SOV1g035900	0.00454332	0.412725	0.117	0.025	1	0
SOV1g028360	0.00454332	0.36872	0.117	0.025	1	0
SOV5g000600	0.00454332	0.29755	0.117	0.025	1	0
SOV0g002400	0.00454367	-1.01854	0.429	0.506	1	0
SOV5g022830	0.00461173	0.301603	0.714	0.444	1	0
SOV5g018600	0.00461214	0.41146	0.13	0.031	1	0
YY08582	0.00461682	0.387728	0.117	0.025	1	0
SOV3g022980	0.00461893	0.403255	0.247	0.094	1	0
SOV3g009750	0.0046751	0.35626	0.143	0.038	1	0
SOV4g055310	0.0046751	0.315935	0.143	0.038	1	0
SOV3g006050	0.00468177	0.279519	0.13	0.031	1	0
SOV1g017190	0.00469134	0.331694	0.117	0.025	1	0
SOV3g001820	0.0046914	0.379228	0.117	0.025	1	0
SOV2g031930	0.0046914	0.317292	0.117	0.025	1	0
YY00373	0.00471176	0.284169	0.429	0.2	1	0
SOV5g036180	0.00473469	0.447205	0.273	0.112	1	0
SOV2g030930	0.00476477	0.394096	0.156	0.044	1	0
SOV3g015750	0.0048089	0.29641	0.143	0.038	1	0
SOV3g021520	0.0048239	0.408962	0.13	0.031	1	0
SOV2g033350	0.0048239	0.365813	0.13	0.031	1	0
SOV2g033810	0.0048239	0.2661	0.13	0.031	1	0
SOV2g037320	0.00482899	0.371128	0.156	0.044	1	0
SOV3g033340	0.00482899	0.269131	0.156	0.044	1	0
SOV6g023520	0.00484205	0.285551	0.195	0.062	1	0
SOV3g022280	0.00484384	0.328806	0.117	0.025	1	0
SOV4g021210	0.00484384	0.305018	0.117	0.025	1	0
SOV4g038110	0.00489642	0.365167	0.13	0.031	1	0
SOV5g018780	0.00489642	0.344713	0.13	0.031	1	0
SOV5g038550	0.00492173	0.31335	0.117	0.025	1	0
SOV3g035740	0.00492173	0.280687	0.117	0.025	1	0
SOV0g001690	0.00494095	-1.00295	0.416	0.475	1	0
SOV2g010500	0.00496578	0.359694	0.247	0.094	1	0
SOV4g007730	0.00496992	0.305813	0.13	0.031	1	0
SOV2g038770	0.00496992	0.277099	0.13	0.031	1	0
SOV4g010630	0.00500075	0.301594	0.117	0.025	1	0
SOV1g021450	0.00500075	0.271716	0.117	0.025	1	0
SOV3g035490	0.00500075	0.257123	0.117	0.025	1	0
YY28684	0.005008	0.309918	0.597	0.3	1	0
YY01726	0.00501612	0.266368	0.143	0.038	1	0
SOV1g035610	0.00504442	0.314049	0.13	0.031	1	0
YY23956	0.00509381	0.294375	0.156	0.044	1	0
SOV3g032450	0.00509381	0.281828	0.156	0.044	1	0
YY13710	0.00511992	0.315909	0.13	0.031	1	0
SOV6g039930	0.00515871	0.305581	0.143	0.038	1	0
SOV4g045550	0.00517227	0.380111	0.234	0.088	1	0
SOV4g054080	0.00519645	0.281811	0.13	0.031	1	0
SOV2g012890	0.00522505	0.440247	0.221	0.081	1	0
SOV1g020500	0.00531049	0.416411	0.221	0.081	1	0
SOV1g021830	0.00533708	0.257216	0.961	0.575	1	0
SOV2g035710	0.00536358	0.404833	0.208	0.075	1	0
SOV1g047190	0.00546423	0.296089	0.351	0.156	1	0
SOV1g034140	0.00548005	0.327456	0.234	0.088	1	0
SOV1g030830	0.00549472	0.309003	0.429	0.206	1	0
SOV3g044490	0.0055405	0.262724	0.935	0.694	1	0
SOV6g006790	0.00559717	0.457922	0.364	0.169	1	0
SOV6g033240	0.00562821	0.513919	0.195	0.069	1	0
SOV6g034120	0.00564751	0.309534	0.325	0.138	1	0
SOV0g002160	0.00566808	-0.746702	0.61	0.625	1	0
SOV5g009960	0.00567871	0.373096	0.948	0.694	1	0
SOV1g031500	0.0057179	0.412129	0.377	0.175	1	0
YY12139	0.00580528	0.317858	0.429	0.206	1	0
SOV2g026280	0.00589123	0.408229	0.195	0.069	1	0
SOV3g044600	0.0060625	0.330817	0.455	0.212	1	0
SOV5g001150	0.00612204	0.298352	0.39	0.188	1	0
SOV2g006940	0.00614344	-0.758662	0.74	0.669	1	0
SOV6g036490	0.00614426	0.307192	0.468	0.238	1	0
SOV5g026610	0.00622806	0.35409	0.571	0.312	1	0
SOV6g032340	0.00630084	0.312234	0.429	0.206	1	0
SOV2g013590	0.00630803	0.328207	0.792	0.5	1	0
SOV4g050130	0.00633954	0.252729	0.312	0.138	1	0
SOV0g001280	0.00634777	-1.03327	0.195	0.338	1	0
SOV3g009410	0.00652395	0.358132	0.195	0.069	1	0
SOV3g005150	0.00663252	0.258802	0.987	0.7	1	0
SOV4g025820	0.00663524	0.514218	0.182	0.062	1	0
SOV2g012870	0.00666005	0.307735	0.286	0.119	1	0
SOV3g017580	0.00666923	0.354388	0.299	0.131	1	0
SOV1g034950	0.0066726	0.330695	0.195	0.069	1	0
SOV5g009770	0.00672757	0.383195	0.39	0.181	1	0
SOV6g037810	0.00673937	0.294275	0.74	0.406	1	0
YY12222	0.00675323	0.281812	0.221	0.081	1	0
SOV3g017370	0.00675323	0.257806	0.221	0.081	1	0
SOV5g005470	0.0068831	0.501455	0.169	0.056	1	0
SOV4g052740	0.00691096	0.257784	0.286	0.119	1	0
SOV0g002310	0.00702023	-0.97626	0.455	0.488	1	0
SOV4g026020	0.0070326	0.42086	0.182	0.062	1	0
SOV5g003130	0.00709758	0.285205	0.61	0.338	1	0
SOV6g039290	0.00719745	0.502699	0.182	0.062	1	0
SOV5g013820	0.00719745	0.359762	0.182	0.062	1	0
SOV3g000030	0.00723264	0.264736	0.519	0.269	1	0
SOV4g010810	0.00736915	0.279544	0.208	0.075	1	0
SOV5g014660	0.00745243	0.283001	0.338	0.15	1	0
YY36685	0.00745958	0.300178	0.325	0.144	1	0
SOV2g032020	0.00750544	0.257367	0.662	0.338	1	0
SOV4g027720	0.0075243	0.320414	0.766	0.512	1	0
SOV1g028950	0.00763014	0.298565	0.195	0.069	1	0
SOV4g052920	0.00764401	0.342233	0.39	0.181	1	0
SOV5g002370	0.0076694	0.257577	0.974	0.713	1	0
YY27740	0.00769426	0.322061	0.299	0.131	1	0
SOV3g011560	0.00780125	0.355993	0.195	0.069	1	0
SOV4g035760	0.00780125	0.297642	0.195	0.069	1	0
SOV3g015720	0.00793733	0.365482	0.182	0.062	1	0
SOV6g034550	0.00794941	0.434168	0.156	0.05	1	0
SOV2g025600	0.00796136	0.311949	0.584	0.319	1	0
SOV1g005970	0.00797574	0.303467	0.195	0.069	1	0
SOV1g022010	0.00807168	0.340583	0.688	0.412	1	0
SOV5g019410	0.00808626	0.250392	0.26	0.106	1	0
SOV2g001510	0.00811575	0.291547	0.429	0.206	1	0
YY15835	0.00822191	0.279613	0.351	0.156	1	0
SOV3g026420	0.00824934	0.278694	0.844	0.562	1	0
SOV3g027770	0.00825101	0.357389	0.156	0.05	1	0
SOV4g012780	0.00830234	0.44833	0.221	0.088	1	0
SOV3g020500	0.00863704	0.294368	0.169	0.056	1	0
SOV3g025270	0.00864844	0.494571	0.13	0.038	1	0
SOV3g023770	0.00872275	0.475273	0.143	0.044	1	0
SOV3g045830	0.00884315	0.34451	0.169	0.056	1	0
SOV1g031240	0.00885529	0.391466	0.26	0.112	1	0
YY01683	0.00891355	0.351728	0.221	0.088	1	0
SOV4g003530	0.00915743	0.376003	0.779	0.531	1	0
SOV1g032340	0.00921819	0.32142	0.156	0.05	1	0
SOV2g005510	0.00929211	0.381318	0.364	0.175	1	0
SOV2g001990	0.00930305	0.393117	0.143	0.044	1	0
SOV2g034620	0.00933167	0.381034	0.156	0.05	1	0
SOV6g030100	0.00937441	0.365403	0.221	0.088	1	0
SOV3g020780	0.00951184	0.4471	0.13	0.038	1	0
SOV4g028720	0.00964126	0.359316	0.13	0.038	1	0
SOV2g037480	0.0097122	0.32781	0.169	0.056	1	0
SOV3g032200	0.00973228	0.555958	0.104	0.025	1	0
YY33515	0.00975829	0.380413	0.221	0.088	1	0
SOV5g019960	0.00977225	0.404992	0.13	0.038	1	0
SOV1g045920	0.00979184	0.400819	0.143	0.044	1	0
SOV1g039330	0.00979815	0.30752	0.156	0.05	1	0
SOV4g045490	0.00979815	0.296471	0.156	0.05	1	0
SOV2g037990	0.00979815	0.280579	0.156	0.05	1	0
SOV1g019440	0.00985642	0.391409	0.221	0.088	1	0
SOV3g006880	0.0099377	0.255765	0.234	0.094	1	0
SOV5g006220.1	2.96263e-14	0.951734	1	0.961	5.37036e-10	1
YY11817	4.85919e-11	1.53051	0.839	0.481	8.80824e-07	1
SOV5g003160	6.63966e-11	1.40184	0.821	0.425	1.20357e-06	1
SOV2g026970	4.91257e-10	1.13886	0.929	0.58	8.90501e-06	1
SOV1g045900	1.30802e-09	1.31197	0.661	0.254	2.37104e-05	1
SOV6g048080	2.62915e-09	0.957675	0.929	0.536	4.76586e-05	1
SOV6g008740	4.57457e-09	0.506183	0.982	0.895	8.29232e-05	1
SOV3g043070	2.11773e-08	1.25709	0.5	0.155	0.000383882	1
SOV3g014090.1	2.9857e-08	0.729712	1	0.906	0.000541218	1
SOV6g038210	3.70144e-08	0.704703	1	0.823	0.000670961	1
SOV4g052190.1	9.43668e-08	1.04448	0.786	0.414	0.00171059	1
SOV6g001340	5.03747e-07	0.951662	0.839	0.575	0.00913143	1
SOV6g026960	6.73979e-07	1.02619	0.857	0.564	0.0122172	1
SOV6g032560	1.30631e-06	1.25217	0.357	0.094	0.0236796	1
SOV5g002150	2.89515e-06	1.49225	0.304	0.077	0.0524804	1
SOV4g008630	8.60124e-06	0.990031	0.554	0.254	0.155915	1
SOV6g041890	9.96983e-06	1.4326	0.286	0.072	0.180723	1
SOV4g057400.1	1.17691e-05	0.661122	1	0.818	0.213339	1
SOV5g010330	1.79925e-05	0.696109	0.821	0.591	0.326149	1
SOV5g007010	2.39183e-05	1.33175	0.536	0.298	0.433567	1
SOV4g035330	4.04675e-05	1.28506	0.339	0.122	0.733555	1
YY11819	4.06786e-05	1.04109	0.179	0.028	0.737381	1
SOV2g016080	4.10593e-05	0.924623	0.464	0.21	0.744282	1
SOV6g015880	4.11095e-05	0.917572	0.589	0.315	0.745193	1
SOV5g026630	4.33927e-05	0.705323	0.821	0.564	0.78658	1
SOV2g033620	6.18414e-05	-0.413474	1	0.994	1	1
SOV3g020450	6.31999e-05	1.14255	0.268	0.077	1	1
SOV3g016660	7.1567e-05	0.505757	0.929	0.79	1	1
SOV3g008350	7.20337e-05	0.834991	0.196	0.039	1	1
YY02051	8.57362e-05	0.7432	0.107	0.006	1	1
SOV5g015330	0.000131332	0.357344	1	0.961	1	1
SOV1g024320	0.000131411	0.779114	0.196	0.039	1	1
SOV6g028470	0.000169753	0.923826	0.393	0.177	1	1
SOV6g044140	0.000174462	0.728575	0.375	0.155	1	1
SOV2g001260.1	0.000183854	0.882678	0.679	0.475	1	1
SOV5g008670	0.000207727	0.530186	0.804	0.564	1	1
SOV5g011090	0.000228809	0.826279	0.196	0.044	1	1
SOV3g006790	0.000296042	0.619906	0.768	0.503	1	1
SOV2g018210.1	0.000301709	0.583944	0.804	0.591	1	1
YY02262	0.000306875	0.528541	0.964	0.812	1	1
SOV2g030530	0.000324528	0.773389	0.196	0.044	1	1
SOV3g026780	0.000332617	0.655065	0.732	0.514	1	1
SOV6g001470	0.000338431	0.767275	0.143	0.022	1	1
SOV5g007280	0.000376983	0.84306	0.5	0.271	1	1
SOV2g033230.1	0.000379226	-1.84601	0.036	0.249	1	1
SOV5g003710.1	0.000380476	-1.24004	0.036	0.26	1	1
SOV2g036550	0.000381721	-1.18694	0.625	0.735	1	1
SOV6g044510	0.000394249	-2.06015	0.179	0.409	1	1
SOV3g020070	0.000403406	0.619288	0.125	0.017	1	1
SOV2g025680	0.000411981	0.833386	0.196	0.05	1	1
SOV4g039720	0.000433772	0.620778	0.125	0.017	1	1
YY02138	0.000461395	0.734536	0.75	0.558	1	1
YY21719	0.000466262	0.727618	0.125	0.017	1	1
SOV5g002940	0.000471242	0.575839	0.107	0.011	1	1
SOV2g021790	0.000497062	0.676592	0.107	0.011	1	1
SOV3g032340	0.000510461	0.739036	0.107	0.011	1	1
SOV5g013060	0.000575568	0.651582	0.804	0.641	1	1
SOV1g028830	0.00075725	-0.727314	0.607	0.779	1	1
SOV6g021090	0.000783243	0.650273	0.75	0.547	1	1
SOV1g008790.1	0.000875265	-0.852639	0.482	0.685	1	1
SOV1g035840	0.000962841	0.691511	0.625	0.414	1	1
SOV1g028240	0.000989182	-0.450811	0.929	0.934	1	1
SOV5g007480	0.00102642	0.625038	0.714	0.514	1	1
SOV6g015960	0.00114796	1.02949	0.179	0.05	1	1
SOV3g010580	0.00115858	0.623302	0.125	0.022	1	1
YY12137	0.00116392	0.468304	0.643	0.431	1	1
SOV6g017980	0.00116782	0.697953	0.571	0.359	1	1
YY01118	0.00121417	-0.893305	0.196	0.459	1	1
SOV1g011070	0.00124637	0.857761	0.161	0.039	1	1
SOV6g000390	0.00129287	0.862865	0.286	0.122	1	1
SOV3g007390	0.00147409	0.358655	1	0.917	1	1
SOV6g036430	0.00149145	0.961544	0.536	0.343	1	1
SOV5g038810	0.00159659	0.708073	0.357	0.166	1	1
SOV1g004160	0.00163194	0.479805	0.679	0.47	1	1
SOV2g021120	0.00167788	0.618194	0.107	0.017	1	1
SOV6g034990	0.00178345	-1.92377	0.089	0.287	1	1
SOV1g014930	0.00182935	0.642141	0.571	0.365	1	1
SOV0g000420	0.00183799	0.641001	0.161	0.039	1	1
SOV3g042190	0.00183898	0.684179	0.107	0.017	1	1
SOV3g047850	0.00192474	0.551686	0.107	0.017	1	1
SOV5g021390	0.00192474	0.520957	0.107	0.017	1	1
SOV3g018400.1	0.00192561	-1.07993	0.214	0.42	1	1
SOV6g014250	0.0019284	0.826825	0.161	0.044	1	1
SOV6g043200	0.00196899	0.708792	0.107	0.017	1	1
YY27824	0.00196899	0.555854	0.107	0.017	1	1
SOV2g024070	0.00199678	0.597093	0.393	0.21	1	1
SOV6g000220	0.00201793	1.03052	0.232	0.088	1	1
SOV2g036650	0.0021264	0.736146	0.268	0.11	1	1
SOV2g034330	0.00219654	0.809995	0.25	0.094	1	1
SOV1g042300	0.00220071	0.744296	0.607	0.398	1	1
SOV4g007630	0.00220457	0.519483	0.107	0.017	1	1
SOV6g040120	0.00225271	0.797555	0.196	0.061	1	1
SOV1g003470	0.00225273	-0.404743	0.857	0.917	1	1
SOV4g054190	0.00229633	-0.422744	0.911	0.906	1	1
YY00565	0.00232017	0.579845	0.196	0.061	1	1
SOV5g020280	0.00239556	0.725647	0.161	0.044	1	1
SOV3g047990	0.00274612	0.757274	0.446	0.265	1	1
SOV5g015110.1	0.00295149	0.559442	0.714	0.519	1	1
YY02440	0.00303703	-1.21149	0.089	0.276	1	1
SOV3g000200	0.00305967	0.875176	0.125	0.028	1	1
SOV3g034690	0.0030664	0.604484	0.304	0.133	1	1
SOV1g023290.1	0.00319355	-1.39551	0.304	0.481	1	1
SOV5g000360.1	0.00325632	-0.635802	0.5	0.685	1	1
SOV1g045570	0.00328864	0.67687	0.518	0.326	1	1
SOV3g027160	0.00352109	0.681479	0.25	0.105	1	1
SOV3g039770.1	0.00358034	0.532523	0.75	0.541	1	1
SOV2g017670	0.00380874	0.808303	0.179	0.061	1	1
SOV2g034270	0.00388295	0.60286	0.268	0.116	1	1
SOV2g023900.1	0.00395675	-0.788857	0.161	0.37	1	1
SOV5g013420	0.00397976	0.412414	0.964	0.851	1	1
SOV3g042890	0.00401934	-0.496438	0.911	0.928	1	1
SOV6g021850.1	0.00418326	0.48101	0.911	0.729	1	1
SOV3g013280	0.00422636	-0.907323	0	0.133	1	1
SOV6g021690	0.00422636	-1.08737	0	0.133	1	1
SOV5g004750.1	0.00424426	-0.802378	0.054	0.227	1	1
SOV2g026390	0.00424974	-1.59792	0.071	0.238	1	1
SOV1g010250	0.00426952	0.660802	0.161	0.05	1	1
SOV4g034210	0.00431147	0.583036	0.286	0.122	1	1
SOV3g010120	0.00431806	-0.379004	0.964	0.939	1	1
SOV1g016480	0.00446412	-0.938199	0.089	0.276	1	1
SOV3g017730	0.0045037	0.597138	0.143	0.039	1	1
SOV1g029160	0.00452965	0.417077	0.768	0.597	1	1
SOV6g029690	0.00457982	0.67939	0.196	0.072	1	1
SOV1g036560	0.00496148	0.667081	0.321	0.171	1	1
SOV2g024330	0.0050749	0.515	0.839	0.674	1	1
YY22598	0.00516095	0.749819	0.375	0.21	1	1
SOV4g035040	0.00518904	0.532816	0.107	0.022	1	1
SOV6g048570	0.00518904	0.392479	0.107	0.022	1	1
SOV1g028880.1	0.00523918	0.449105	0.804	0.641	1	1
SOV3g011680	0.00527393	0.733615	0.25	0.11	1	1
SOV1g038250	0.00550579	0.557613	0.107	0.022	1	1
SOV4g004570	0.00556911	0.620771	0.536	0.381	1	1
YY28048	0.0055835	0.620329	0.196	0.072	1	1
SOV4g002560	0.00561519	0.515831	0.107	0.022	1	1
SOV1g032360	0.00568984	0.588419	0.286	0.127	1	1
SOV6g043820	0.00631367	0.430636	0.107	0.022	1	1
SOV4g057310	0.00631377	0.535807	0.107	0.022	1	1
SOV2g023980.1	0.00639373	-0.762969	0	0.122	1	1
SOV4g022550	0.00644132	0.612112	0.125	0.033	1	1
SOV3g017950	0.00662789	-0.721987	0.071	0.249	1	1
SOV2g036640	0.00675985	0.41047	0.839	0.646	1	1
SOV0g000410	0.0067893	0.546524	0.161	0.05	1	1
YY37990	0.00692752	0.579013	0.446	0.26	1	1
SOV2g029220	0.00701429	0.562977	0.125	0.033	1	1
SOV6g033590.1	0.00717722	-0.768838	0.357	0.508	1	1
SOV3g029830	0.00717941	0.642274	0.304	0.149	1	1
SOV2g021450	0.00725601	0.600254	0.125	0.033	1	1
SOV0g001220	0.00728109	0.331092	0.393	0.204	1	1
SOV3g048430	0.00737896	-0.708965	0.571	0.707	1	1
SOV3g043990	0.00737966	0.874001	0.125	0.033	1	1
SOV6g031210	0.00750518	0.771738	0.125	0.033	1	1
SOV2g034430	0.00750518	0.593958	0.125	0.033	1	1
SOV3g020910	0.00762298	-0.613351	0.018	0.155	1	1
SOV3g025250	0.0076624	-0.84484	0.054	0.21	1	1
SOV1g035160	0.00770274	0.483491	0.411	0.215	1	1
YY07432	0.00777173	0.6661	0.161	0.055	1	1
SOV4g030890	0.00785376	-0.737926	0	0.116	1	1
SOV6g025160	0.00785376	-0.922129	0	0.116	1	1
SOV2g008320	0.00785904	0.713561	0.411	0.249	1	1
SOV6g000510	0.00799321	0.84046	0.161	0.055	1	1
YY15027	0.00802666	0.563238	0.125	0.033	1	1
SOV2g001640	0.00805693	-0.829571	0.054	0.21	1	1
SOV2g026960	0.00807342	0.817422	0.232	0.105	1	1
YY01590	0.00851078	0.721131	0.214	0.094	1	1
SOV1g021120	0.00857128	0.779301	0.268	0.133	1	1
SOV1g014080	0.00868879	0.415933	0.214	0.088	1	1
SOV2g016090	0.0087789	0.764532	0.179	0.066	1	1
SOV2g030020	0.00882523	0.537056	0.321	0.16	1	1
SOV4g000520	0.00922236	-0.992636	0.018	0.144	1	1
SOV2g015170	0.00928638	0.73787	0.232	0.11	1	1
SOV4g027840	0.00930423	0.391976	0.411	0.227	1	1
SOV4g047980	0.00937782	0.886969	0.321	0.188	1	1
SOV3g014140	0.00951104	0.539649	0.25	0.116	1	1
SOV3g003440	0.00963968	-0.912019	0	0.11	1	1
SOV3g014090.2	6.61872e-25	-2.64891	0.696	1	1.19978e-20	2
SOV1g001710.1	1.3567e-20	-2.28208	0.411	0.978	2.45929e-16	2
SOV6g008740.1	1.20411e-17	-1.34554	0.661	0.994	2.18269e-13	2
YY19925.1	1.78891e-17	-2.10386	0.268	0.912	3.24276e-13	2
SOV5g007450.1	5.15305e-17	-1.66062	0.518	0.978	9.34093e-13	2
SOV6g046970.1	5.95495e-15	-2.10697	0.054	0.746	1.07945e-10	2
SOV5g002250.1	1.37299e-14	-1.34478	0.696	0.989	2.48882e-10	2
SOV6g047610	1.87235e-14	-1.30697	0.518	0.961	3.39401e-10	2
SOV6g025540.1	1.7563e-13	-2.19163	0.125	0.735	3.18365e-09	2
SOV6g005200.1	2.35931e-13	-1.57563	0.232	0.862	4.27672e-09	2
SOV1g039620.1	2.48108e-13	-2.19829	0.125	0.735	4.49745e-09	2
SOV2g036520.1	3.9799e-13	-2.26162	0.018	0.624	7.21436e-09	2
SOV4g046270.1	8.26439e-13	-2.7981	0	0.575	1.49809e-08	2
SOV4g052190.2	9.29567e-13	-2.09727	0.036	0.646	1.68503e-08	2
SOV3g016660.1	1.01071e-12	-1.23842	0.464	0.934	1.83212e-08	2
SOV4g015040.1	1.06109e-12	-1.3085	0.339	0.912	1.92343e-08	2
SOV2g036510.1	1.36392e-12	-2.08631	0.071	0.669	2.47238e-08	2
SOV3g010040.1	1.02703e-11	-2.3141	0.071	0.63	1.86171e-07	2
SOV1g021810.1	1.31284e-11	-1.76545	0.125	0.718	2.37978e-07	2
SOV3g030730.1	1.80929e-11	-1.492	0.304	0.878	3.2797e-07	2
SOV2g001260.2	1.89381e-11	-1.90623	0.089	0.657	3.4329e-07	2
SOV2g036500.1	2.04144e-11	-2.31937	0.018	0.558	3.70052e-07	2
SOV1g023290.2	6.47469e-11	-2.55816	0.036	0.564	1.17367e-06	2
SOV5g037270.1	7.48476e-11	-1.78024	0.054	0.602	1.35676e-06	2
SOV5g006220.2	1.46543e-10	-1.06021	0.911	0.989	2.65639e-06	2
SOV5g007470.1	1.84451e-10	-1.83085	0.107	0.663	3.34355e-06	2
SOV5g015110.2	2.79378e-10	-1.50683	0.125	0.702	5.06428e-06	2
SOV1g043320	6.43043e-10	-1.35328	0.411	0.895	1.16564e-05	2
SOV2g018210.2	7.06476e-10	-1.11378	0.196	0.779	1.28063e-05	2
SOV1g033210.1	7.16228e-10	-1.47373	0.089	0.641	1.29831e-05	2
SOV5g020830.1	1.07943e-09	-1.54947	0.036	0.53	1.95668e-05	2
SOV1g030610.1	1.25694e-09	-1.18208	0.429	0.912	2.27846e-05	2
SOV2g026970.1	1.39692e-09	-1.4731	0.25	0.79	2.53219e-05	2
SOV6g037300.1	1.42828e-09	-1.46761	0.161	0.702	2.58904e-05	2
SOV1g046400.1	1.64318e-09	-1.91062	0.054	0.552	2.97859e-05	2
SOV1g028880.2	4.24881e-09	-1.10635	0.268	0.807	7.70182e-05	2
SOV2g032010.1	8.98918e-09	-1.15769	0.143	0.696	0.000162947	2
SOV6g009960.1	9.60257e-09	-1.36437	0.232	0.746	0.000174066	2
SOV4g057400.2	1.17824e-08	-1.00561	0.5	0.972	0.00021358	2
SOV4g036990.1	1.32989e-08	-1.48606	0.089	0.58	0.000241069	2
SOV6g008430.1	1.35234e-08	-1.75566	0.054	0.508	0.000245138	2
SOV5g032010.1	1.67236e-08	-1.25614	0.054	0.525	0.000303149	2
SOV4g035030.1	1.69941e-08	-1.40489	0.125	0.608	0.000308053	2
SOV1g045200.1	1.89416e-08	-1.19769	0.357	0.845	0.000343354	2
YY27778.1	2.06808e-08	-1.43064	0.143	0.641	0.00037488	2
SOV2g039060.1	2.19218e-08	-1.38865	0.089	0.575	0.000397376	2
SOV5g027920.1	4.51488e-08	-1.11147	0.214	0.735	0.000818412	2
SOV2g001220.1	1.05985e-07	-0.947807	0.161	0.663	0.00192118	2
SOV6g044060.1	1.37069e-07	1.37345	0.786	0.707	0.00248465	2
SOV1g045690.1	1.60256e-07	-1.20969	0.089	0.53	0.00290496	2
SOV6g025310	1.74671e-07	1.16745	0.875	0.851	0.00316626	2
YY11817.1	2.63029e-07	-1.41834	0.214	0.674	0.00476794	2
SOV2g024330.1	3.4783e-07	-1.01555	0.357	0.823	0.00630511	2
SOV3g018400.2	4.38054e-07	-1.65444	0.071	0.464	0.0079406	2
SOV4g034580.1	4.86435e-07	-0.643612	0.25	0.785	0.0088176	2
SOV6g036430.1	4.8899e-07	-1.38881	0.071	0.486	0.00886393	2
SOV4g035020.1	5.58961e-07	-0.763584	0.589	0.956	0.0101323	2
SOV6g026960.1	5.81354e-07	-0.817075	0.232	0.757	0.0105382	2
SOV5g002570.1	6.79685e-07	-0.993407	0.071	0.486	0.0123206	2
SOV4g040010.1	7.51977e-07	-2.39253	0.018	0.365	0.0136311	2
SOV4g035730	1.05804e-06	-0.948304	0.214	0.696	0.0191791	2
SOV3g039770.2	1.12728e-06	-0.982439	0.232	0.702	0.0204342	2
SOV5g003130.1	1.15797e-06	-1.1724	0.107	0.525	0.0209905	2
SOV0g002200.1	1.23529e-06	0.623091	0.946	0.983	0.0223922	2
SOV3g047570.1	1.23984e-06	-1.3524	0.018	0.365	0.0224746	2
SOV2g006070.1	1.39847e-06	-1.23895	0.071	0.464	0.02535	2
SOV2g003840.1	1.47715e-06	-1.34578	0.054	0.431	0.0267762	2
SOV6g021850.2	1.49818e-06	-0.800126	0.446	0.873	0.0271575	2
SOV4g045210.1	1.54e-06	-1.17434	0.214	0.674	0.0279157	2
SOV3g035650.1	1.75756e-06	-0.779198	0.196	0.641	0.0318594	2
SOV3g031810	2.29653e-06	-0.890287	0.125	0.552	0.0416291	2
SOV2g016080.1	2.55794e-06	-1.46243	0.018	0.348	0.0463678	2
SOV3g044430.1	2.64121e-06	-0.936313	0.071	0.459	0.0478772	2
SOV6g011450	2.74166e-06	-0.444032	0.946	0.994	0.049698	2
SOV6g049590.1	2.80427e-06	-1.05172	0.054	0.42	0.050833	2
SOV4g051690.1	3.01801e-06	-1.3581	0.071	0.436	0.0547074	2
SOV2g027510.1	4.11472e-06	-0.727786	0.196	0.641	0.0745876	2
SOV5g003160.1	4.16904e-06	-0.904792	0.179	0.624	0.0755722	2
SOV6g028470.1	4.45168e-06	-1.42962	0	0.298	0.0806955	2
SOV1g004160.1	4.7226e-06	-0.741608	0.179	0.624	0.0856066	2
SOV0g001700.1	4.75038e-06	0.66226	1	0.994	0.0861102	2
SOV3g010260.1	4.77159e-06	-0.856933	0.446	0.851	0.0864946	2
SOV4g017610.1	5.04502e-06	-0.985653	0.268	0.707	0.0914511	2
SOV4g000470.1	5.2108e-06	-1.00815	0.125	0.53	0.0944561	2
SOV6g035850.1	5.23222e-06	-1.30477	0.054	0.398	0.0948444	2
SOV2g015110	5.37151e-06	-0.727328	0.429	0.884	0.0973694	2
YY01334.1	5.73056e-06	-1.44431	0	0.293	0.103878	2
SOV6g046480.1	5.88683e-06	-1.28322	0.089	0.453	0.106711	2
SOV2g007830	5.95786e-06	-1.1728	0.018	0.331	0.107998	2
SOV1g007490.1	6.37681e-06	-0.811939	0.143	0.564	0.115592	2
SOV6g021090.1	6.39699e-06	-0.851035	0.268	0.696	0.115958	2
SOV6g043290.1	7.36303e-06	-1.40169	0	0.287	0.13347	2
SOV4g034840.1	8.40279e-06	-1.08871	0.036	0.359	0.152317	2
SOV6g001340.1	9.75085e-06	-1.04806	0.339	0.729	0.176754	2
SOV2g021370.1	1.03807e-05	-0.963603	0.089	0.453	0.188171	2
SOV5g013420.1	1.06042e-05	-0.707015	0.607	0.961	0.192222	2
SOV4g047240.1	1.20882e-05	-1.49664	0	0.276	0.219122	2
SOV5g004690	1.29026e-05	1.37714	0.625	0.464	0.233885	2
SOV2g032020.1	1.29335e-05	-0.978252	0.143	0.536	0.234445	2
SOV6g034420.1	1.30201e-05	-0.784734	0.375	0.834	0.236016	2
SOV6g035840	1.39912e-05	-1.51119	0.018	0.309	0.253619	2
SOV6g017980.1	1.55683e-05	-1.10592	0.125	0.497	0.282206	2
SOV3g006270	1.62523e-05	-0.961312	0.089	0.453	0.294605	2
SOV1g022480.1	2.04029e-05	-0.78367	0.143	0.547	0.369843	2
YY00435	2.0849e-05	-0.717845	0.107	0.481	0.37793	2
YY13594.1	2.38394e-05	-0.75436	0.357	0.768	0.432137	2
SOV5g028910	2.51765e-05	-0.771653	0.179	0.58	0.456375	2
SOV5g037310	2.72223e-05	-0.8873	0.179	0.586	0.493459	2
SOV2g030010.1	2.97966e-05	-1.15824	0.054	0.365	0.540122	2
SOV1g027480.1	3.08531e-05	-1.2351	0.018	0.293	0.559275	2
SOV3g004190.1	3.0907e-05	-1.10825	0.054	0.365	0.560252	2
SOV1g001190.1	3.35208e-05	-0.755954	0.411	0.779	0.607631	2
SOV3g003780	3.36815e-05	-1.08314	0.054	0.359	0.610544	2
SOV5g018290.1	4.28573e-05	-0.763575	0.321	0.762	0.776875	2
SOV6g010380.1	4.54958e-05	-0.96133	0.036	0.32	0.824703	2
YY00748.1	4.69737e-05	-1.22133	0.018	0.282	0.851493	2
YY12228.1	5.12453e-05	-1.21628	0	0.243	0.928923	2
SOV2g007820	5.59717e-05	-1.07399	0.054	0.348	1	2
YY02138.1	5.77982e-05	-0.69441	0.268	0.707	1	2
SOV2g001510.1	5.9428e-05	-0.905638	0.054	0.348	1	2
SOV4g039790.1	6.36888e-05	-0.827834	0.089	0.409	1	2
SOV1g001550.1	6.48025e-05	-1.27577	0	0.238	1	2
YY01409.1	6.59417e-05	-1.14944	0.018	0.276	1	2
SOV3g038580.1	8.32351e-05	-1.11569	0.036	0.304	1	2
SOV3g043070.1	8.46276e-05	-1.24879	0.036	0.298	1	2
SOV3g044730	9.03128e-05	-0.61446	0.107	0.442	1	2
SOV4g003160	9.91924e-05	-0.592176	0.429	0.884	1	2
SOV1g031500.1	0.000100137	-0.953113	0.036	0.304	1	2
SOV4g050850.1	0.000100734	-0.7293	0.393	0.801	1	2
SOV2g012870.1	0.000103115	-1.1848	0	0.227	1	2
SOV4g006620.1	0.000103115	-1.1962	0	0.227	1	2
SOV3g020340.1	0.000103115	-1.24668	0	0.227	1	2
SOV3g011060.1	0.000103115	-1.26391	0	0.227	1	2
SOV6g047620.1	0.000114126	-1.51812	0.018	0.26	1	2
SOV3g048270	0.000121092	-0.617298	0.107	0.431	1	2
SOV1g044730	0.000123359	-1.15558	0.018	0.26	1	2
YY02451.1	0.0001244	-0.94743	0.071	0.359	1	2
SOV3g014170	0.000127589	-0.898772	0.125	0.453	1	2
YY02262.1	0.000133147	-0.570609	0.536	0.945	1	2
SOV3g043810.1	0.00013501	-0.945577	0.107	0.42	1	2
SOV0g001930.1	0.000138347	0.748078	0.857	0.895	1	2
SOV5g007480.1	0.000145676	-0.526061	0.25	0.657	1	2
SOV6g009480.1	0.000150097	-0.316132	0.107	0.442	1	2
SOV4g050830	0.000150181	-0.889611	0.107	0.414	1	2
SOV1g046320.1	0.000150504	-0.545667	0.089	0.398	1	2
SOV2g040670	0.000153975	-0.683351	0.232	0.602	1	2
SOV5g033560.1	0.000159832	-0.6147	0.089	0.392	1	2
SOV6g046050	0.00016303	-1.1111	0	0.215	1	2
SOV2g022910.1	0.000163244	-0.874728	0.054	0.326	1	2
SOV3g028260.1	0.000164393	-0.69998	0.107	0.431	1	2
SOV6g036770	0.000184018	1.3518	0.429	0.249	1	2
SOV2g025790	0.000229825	1.42727	0.143	0.022	1	2
SOV5g001090.1	0.000230684	-1.14277	0.018	0.243	1	2
SOV2g038300.1	0.000233256	-0.542419	0.554	0.917	1	2
SOV2g025470	0.000235428	-0.93439	0.054	0.315	1	2
SOV5g002510.1	0.000244772	-0.632359	0.286	0.707	1	2
SOV4g047980.1	0.000248658	-1.08416	0.036	0.276	1	2
SOV1g031030	0.000253156	-0.342175	0.179	0.541	1	2
SOV5g016920.1	0.000257525	-0.889117	0.054	0.309	1	2
SOV1g042300.1	0.000258433	-0.702772	0.179	0.53	1	2
SOV5g007020	0.000282155	-1.04989	0.054	0.309	1	2
SOV1g041360	0.000293698	-0.610431	0.125	0.453	1	2
SOV5g003480.1	0.000294005	-0.696706	0.268	0.641	1	2
SOV0g002150.1	0.000296072	0.532021	0.982	0.989	1	2
SOV3g047550.1	0.000307136	-1.09812	0.018	0.238	1	2
SOV4g015600	0.000310296	-0.735059	0.107	0.403	1	2
SOV2g000500.1	0.000315471	-1.00177	0.054	0.304	1	2
YY12139.1	0.000318029	-0.733755	0.071	0.343	1	2
YY29115.1	0.00032038	-1.2024	0	0.199	1	2
SOV3g023970	0.00032038	-1.25339	0	0.199	1	2
SOV6g048110.1	0.000320383	-1.14538	0	0.199	1	2
YY27420.1	0.000320383	-1.22438	0	0.199	1	2
SOV1g004060	0.000326527	-0.567134	0.179	0.541	1	2
SOV3g018330.1	0.000334489	-0.625782	0.107	0.409	1	2
SOV4g027000.1	0.000336845	-0.746324	0.107	0.392	1	2
SOV2g035680.1	0.000348411	-1.12062	0.054	0.298	1	2
SOV4g004570.1	0.000350212	-0.542099	0.161	0.497	1	2
SOV1g030830.1	0.000354362	-0.539606	0.071	0.343	1	2
SOV2g020500	0.000360054	-0.770042	0.107	0.398	1	2
SOV3g026780.1	0.000383437	-0.440973	0.268	0.657	1	2
SOV5g033790	0.000395995	-0.561552	0.107	0.403	1	2
SOV5g012300.1	0.00040011	-0.986753	0	0.193	1	2
SOV4g055960	0.00040011	-1.25042	0	0.193	1	2
SOV3g047920.1	0.000401381	-0.670868	0.196	0.53	1	2
YY00278	0.000404302	-0.34615	0.25	0.663	1	2
SOV2g005170.1	0.000411022	-0.386378	0.286	0.663	1	2
SOV2g014550	0.000439008	-0.598524	0.339	0.785	1	2
SOV6g038210.1	0.000447438	-0.371504	0.661	0.928	1	2
SOV5g008790.1	0.000464909	-0.40391	0.107	0.403	1	2
SOV6g047090.1	0.000495265	-0.997403	0.018	0.227	1	2
SOV5g028020.1	0.000498959	-1.05869	0	0.188	1	2
SOV1g028270	0.000498959	-1.07585	0	0.188	1	2
SOV5g010340.1	0.000504842	-0.729543	0.054	0.298	1	2
SOV2g005510.1	0.000532827	-0.907175	0.054	0.293	1	2
SOV3g005150.1	0.000540052	-0.524716	0.518	0.878	1	2
SOV3g016000	0.000549383	-1.03714	0.054	0.287	1	2
SOV1g024860.1	0.000557104	-1.0958	0.018	0.221	1	2
SOV1g035760.1	0.000562213	-0.844861	0.125	0.414	1	2
SOV1g034580.1	0.000572309	-0.733036	0.071	0.326	1	2
SOV4g049840	0.000575182	-0.920151	0.089	0.348	1	2
SOV1g035160.1	0.000579463	-0.932325	0.071	0.32	1	2
SOV2g031070.1	0.000585708	-0.963997	0.018	0.221	1	2
SOV1g035410	0.000585712	-1.08104	0.018	0.221	1	2
SOV3g019410.1	0.000600622	-0.800523	0.089	0.359	1	2
SOV6g031950	0.000616595	-0.412317	0.268	0.652	1	2
SOV3g027160.1	0.000621357	-0.936271	0	0.182	1	2
YY01478	0.000621357	-0.974044	0	0.182	1	2
SOV6g044500	0.000623396	-0.873625	0.018	0.221	1	2
YY00529	0.000631981	-0.685634	0.089	0.359	1	2
SOV2g015130.1	0.000637691	-0.421886	0.125	0.414	1	2
SOV3g034310	0.00064911	-0.898469	0.054	0.287	1	2
SOV2g007000.1	0.000651808	0.555459	0.964	0.978	1	2
SOV4g032290.1	0.000661052	-0.607286	0.179	0.508	1	2
SOV1g016510.1	0.000677619	-0.435197	0.268	0.641	1	2
YY13689	0.000678459	-0.566029	0.089	0.359	1	2
SOV4g038760.1	0.000683298	-1.14323	0.018	0.215	1	2
SOV2g006990.1	0.000689312	0.51662	0.911	0.95	1	2
SOV3g012330	0.00069536	-0.891557	0.036	0.254	1	2
SOV1g014760	0.000716105	-0.733937	0.071	0.32	1	2
YY01243	0.000722143	-0.510172	0.143	0.448	1	2
YY40937.1	0.000725366	0.757186	0.768	0.867	1	2
SOV5g005140	0.00072835	-0.454284	0.571	0.917	1	2
SOV1g039420.1	0.00073884	-0.83212	0.036	0.249	1	2
SOV5g003390.1	0.000772719	-0.934549	0	0.177	1	2
SOV1g001350.1	0.000772719	-1.02116	0	0.177	1	2
SOV4g000650	0.000782367	-0.600841	0.054	0.287	1	2
SOV6g048710	0.000803079	-0.5253	0.268	0.641	1	2
YY16032.1	0.000805429	-0.707403	0.071	0.315	1	2
SOV2g003830.1	0.000817212	-0.258188	0.054	0.287	1	2
SOV4g012200	0.000819488	-0.988602	0.089	0.337	1	2
SOV1g024340	0.000819543	-0.559233	0.357	0.735	1	2
SOV6g023580.1	0.000852533	-0.724892	0.214	0.53	1	2
SOV4g053690	0.000868015	-0.859721	0.071	0.309	1	2
SOV4g027720.1	0.000894655	-0.640511	0.339	0.674	1	2
SOV1g028750.1	0.000912923	-0.296035	0.089	0.343	1	2
SOV4g059190	0.000940138	-0.756086	0.054	0.282	1	2
SOV5g036180.1	0.000947284	-0.953715	0.018	0.21	1	2
SOV5g024680.1	0.000957004	-0.367593	0.482	0.84	1	2
SOV1g021120.1	0.000959028	-0.880404	0.018	0.21	1	2
SOV6g030100.1	0.000959668	-0.9345	0	0.171	1	2
SOV5g002150.1	0.000959668	-1.19736	0	0.171	1	2
SOV5g006280	0.000970907	-0.894177	0.018	0.21	1	2
SOV4g037300	0.00102329	-0.931896	0.036	0.243	1	2
SOV6g045610	0.00104403	-0.852882	0.089	0.337	1	2
SOV4g038340.1	0.00104901	-1.09773	0.036	0.238	1	2
SOV1g000990.1	0.0011041	-0.588946	0.054	0.276	1	2
SOV3g009430	0.00111626	-0.910855	0.018	0.204	1	2
SOV6g040280	0.00114828	-0.650828	0.179	0.486	1	2
SOV5g016010	0.00115032	-0.924348	0.054	0.271	1	2
SOV1g041810	0.00115127	-0.708649	0.125	0.403	1	2
SOV3g031990	0.00116491	-0.731437	0.089	0.337	1	2
SOV4g040750.1	0.0011903	-0.940028	0	0.166	1	2
SOV2g037890.1	0.0011903	-1.04544	0	0.166	1	2
YY12222.1	0.0011903	-1.08965	0	0.166	1	2
SOV1g031240.1	0.00120157	-0.796723	0.018	0.204	1	2
SOV6g047670	0.00121782	-0.845419	0.036	0.238	1	2
SOV1g026520.1	0.00123469	-0.480193	0.107	0.37	1	2
SOV2g024070.1	0.00127252	-0.338701	0.071	0.309	1	2
SOV3g047990.1	0.00133233	-0.619356	0.107	0.37	1	2
SOV1g028700.1	0.00136647	-0.52345	0.054	0.271	1	2
SOV4g050940	0.00139885	-0.759097	0.071	0.304	1	2
SOV3g015990	0.00143246	-0.415127	0.554	0.89	1	2
SOV5g037130.1	0.00144919	-0.93305	0.018	0.199	1	2
YY33644.1	0.00147448	-0.818491	0	0.16	1	2
YY01590.1	0.00147448	-0.861481	0	0.16	1	2
SOV4g030680.1	0.00147448	-0.903326	0	0.16	1	2
SOV6g021320	0.00147448	-0.927013	0	0.16	1	2
SOV6g048120.1	0.00147448	-0.936761	0	0.16	1	2
SOV1g045150	0.00147448	-0.948668	0	0.16	1	2
SOV1g022000	0.00147481	-0.523289	0.089	0.337	1	2
SOV2g033230.2	0.00149251	1.3902	0.321	0.16	1	2
SOV5g007500.1	0.00149993	-0.462465	0.5	0.851	1	2
SOV3g011710.1	0.00150313	-0.591383	0.018	0.199	1	2
YY27740.1	0.00151483	-0.88826	0.036	0.232	1	2
SOV1g014930.1	0.00155588	-0.464318	0.179	0.486	1	2
SOV6g040170.1	0.00156711	-0.758079	0.036	0.232	1	2
SOV5g001390	0.00170963	-0.563844	0.179	0.475	1	2
SOV5g013860	0.00173843	-1.00748	0.036	0.227	1	2
SOV5g006240	0.00179544	-0.817481	0.054	0.26	1	2
SOV5g026610.1	0.00179679	-0.61019	0.179	0.464	1	2
SOV1g016040.1	0.00182428	-0.830507	0	0.155	1	2
SOV1g043150.1	0.00182428	-0.844188	0	0.155	1	2
YY26317.1	0.00182428	-0.911219	0	0.155	1	2
SOV4g045750	0.00182428	-1.01127	0	0.155	1	2
SOV2g005670	0.00182428	-1.01437	0	0.155	1	2
SOV6g045350	0.00182428	-1.32174	0	0.155	1	2
YY13643	0.00190273	-0.615964	0.125	0.381	1	2
SOV4g012620.1	0.00191464	0.597694	0.804	0.84	1	2
SOV2g035700.1	0.0019238	-0.702024	0.036	0.227	1	2
SOV6g001370	0.00202488	-0.613122	0.143	0.409	1	2
SOV3g009860	0.00203969	-0.291499	0.161	0.464	1	2
SOV4g045850	0.00204278	-0.622138	0.071	0.293	1	2
SOV3g044600.1	0.00210031	-0.71202	0.107	0.348	1	2
SOV2g018770.1	0.0021034	-0.690301	0.054	0.26	1	2
SOV2g039430	0.00211194	-0.983332	0.071	0.282	1	2
SOV6g021070.1	0.0021264	-0.870039	0.018	0.188	1	2
SOV4g035530.1	0.00212716	-0.336016	0.036	0.227	1	2
SOV3g047540	0.0021897	-0.870628	0.054	0.254	1	2
SOV1g032440.1	0.00221919	-0.503104	0.161	0.442	1	2
SOV5g032990.1	0.00222479	-0.422686	0.125	0.387	1	2
SOV2g023900.2	0.00223895	-0.513021	0.125	0.381	1	2
SOV2g025600.1	0.00224165	-0.416388	0.179	0.475	1	2
SOV2g033700.1	0.00225438	-0.838111	0	0.149	1	2
SOV1g043460.1	0.00225438	-0.845273	0	0.149	1	2
SOV2g003660.1	0.0022544	-0.723367	0	0.149	1	2
SOV6g028760.1	0.0022544	-0.737662	0	0.149	1	2
SOV2g030970.1	0.0022544	-0.795451	0	0.149	1	2
SOV6g045590.1	0.0022544	-0.841421	0	0.149	1	2
SOV1g012870	0.00227756	-0.333963	0.214	0.541	1	2
SOV1g045570.1	0.00228831	-0.571441	0.161	0.436	1	2
SOV5g008520.1	0.00230478	-0.460076	0.196	0.492	1	2
SOV1g035110	0.00230785	-0.744532	0.054	0.254	1	2
SOV3g042890.1	0.00233493	0.616607	0.875	0.939	1	2
SOV1g036810	0.00234108	-0.578929	0.196	0.508	1	2
SOV1g047180	0.00238447	-0.605892	0.036	0.221	1	2
SOV1g041570	0.00240323	-0.421117	0.214	0.547	1	2
SOV2g040550.1	0.00240651	-0.667081	0.054	0.254	1	2
SOV3g009350.1	0.00241003	-0.395208	0.429	0.773	1	2
SOV2g021830.1	0.0024927	-0.6863	0.036	0.221	1	2
SOV3g013390	0.00252516	-0.913234	0.018	0.182	1	2
SOV3g010310	0.00252986	-0.856416	0.071	0.282	1	2
SOV6g044380	0.00256179	-0.421977	0.054	0.254	1	2
SOV3g024510	0.00260541	-0.507109	0.036	0.221	1	2
SOV1g008710.1	0.00268198	-0.79795	0.018	0.182	1	2
SOV1g036560.1	0.00272618	-0.390155	0.054	0.254	1	2
SOV3g008740	0.00273236	-0.624836	0.125	0.37	1	2
SOV3g001810	0.00276114	-0.770885	0.036	0.215	1	2
SOV4g019470.1	0.00278026	-0.717465	0.018	0.182	1	2
SOV3g011560.1	0.00278275	-0.735258	0	0.144	1	2
SOV1g005970.1	0.00278275	-0.805491	0	0.144	1	2
SOV4g025530	0.00278275	-0.843533	0	0.144	1	2
SOV5g010920.1	0.00278275	-0.876964	0	0.144	1	2
SOV2g026280.1	0.00278275	-0.92517	0	0.144	1	2
SOV3g009410.1	0.00278275	-0.951469	0	0.144	1	2
SOV5g031780	0.00278275	-1.00181	0	0.144	1	2
YY00516.1	0.00278275	-1.03306	0	0.144	1	2
SOV4g000060	0.00278294	-0.60544	0.196	0.492	1	2
SOV6g044140.1	0.00278309	-0.316619	0.054	0.254	1	2
SOV5g022480.1	0.00279192	-0.822763	0.036	0.215	1	2
YY08570	0.0028524	-0.484741	0.571	0.867	1	2
SOV3g038930	0.00295976	-0.931668	0.018	0.177	1	2
SOV3g021680	0.00298322	-0.634128	0.036	0.215	1	2
SOV3g044950	0.00299931	-0.782511	0.071	0.276	1	2
SOV5g037650	0.00301934	0.736841	0.821	0.845	1	2
SOV1g023770	0.00302006	-0.604618	0.054	0.249	1	2
SOV1g013470.1	0.0030514	-0.472111	0.054	0.249	1	2
YY12201	0.00305194	-0.616149	0.071	0.282	1	2
SOV6g020510	0.00305414	-0.758209	0.089	0.304	1	2
YY26465	0.00311498	-0.457396	0.054	0.249	1	2
SOV4g010620	0.00311731	-0.324041	0.036	0.215	1	2
SOV2g035420	0.00314337	-0.823401	0.018	0.177	1	2
SOV2g036350	0.00316071	0.673837	0.768	0.779	1	2
SOV3g007390.1	0.00316645	-0.293924	0.768	0.989	1	2
YY25884.1	0.00323448	-0.445462	0.143	0.392	1	2
SOV2g015170.1	0.00325845	-0.813958	0.018	0.177	1	2
SOV1g027880.1	0.0033373	-0.763571	0.018	0.177	1	2
SOV5g005640.1	0.00334709	-0.497037	0.054	0.249	1	2
SOV3g006880.1	0.00337737	-0.751325	0.018	0.177	1	2
SOV6g022820	0.00338153	-0.261032	0.054	0.249	1	2
SOV2g038670	0.00343117	-0.90785	0	0.138	1	2
SOV2g027970	0.0034312	-0.722343	0	0.138	1	2
SOV6g018260	0.0034312	-0.779436	0	0.138	1	2
SOV5g006200.1	0.0034312	-0.786589	0	0.138	1	2
SOV4g050330.1	0.0034312	-0.83557	0	0.138	1	2
SOV4g038820.1	0.0034312	-0.841779	0	0.138	1	2
SOV3g035590	0.0034312	-1.00779	0	0.138	1	2
SOV6g017600.1	0.00345881	-0.339115	0.018	0.177	1	2
YY13511.1	0.00345881	-0.604044	0.018	0.177	1	2
SOV1g024530.1	0.00345883	-0.568476	0.018	0.177	1	2
SOV1g034710	0.00345883	-0.570314	0.018	0.177	1	2
SOV6g038720	0.00360971	-0.426573	0.446	0.785	1	2
SOV6g049170	0.0036758	-0.51701	0.107	0.337	1	2
SOV6g020700	0.00370451	-0.460532	0.446	0.801	1	2
SOV4g043930.1	0.00373656	-0.455199	0.089	0.309	1	2
SOV4g002670	0.003743	-0.592853	0.054	0.243	1	2
SOV6g025380	0.0038005	0.924466	0.589	0.58	1	2
YY33554.1	0.00381531	-0.766579	0.018	0.171	1	2
SOV6g001260.1	0.00385934	-0.358623	0.054	0.243	1	2
SOV6g012710	0.00389119	-0.479975	0.036	0.21	1	2
SOV4g003830	0.00389215	-0.339113	0.179	0.453	1	2
SOV1g007510.1	0.00393324	-0.457995	0.571	0.845	1	2
SOV3g040300	0.0039337	-0.705332	0.054	0.238	1	2
SOV2g015120	0.00394425	-0.783597	0.036	0.204	1	2
SOV2g018620	0.00395292	-0.366989	0.554	0.895	1	2
SOV4g046140	0.00395838	-0.291279	0.196	0.497	1	2
SOV4g003560.1	0.00398768	-0.309729	0.286	0.641	1	2
SOV6g037270	0.00400529	-0.500916	0.214	0.492	1	2
SOV1g015760.1	0.0041739	-0.607132	0.125	0.359	1	2
SOV5g035650	0.00419646	-0.585762	0.018	0.171	1	2
SOV4g048610	0.00422636	-0.811452	0	0.133	1	2
SOV6g038790	0.00422636	-0.896803	0	0.133	1	2
SOV1g028110	0.00422636	-0.911623	0	0.133	1	2
YY22598.1	0.0042564	-0.670241	0.089	0.298	1	2
SOV2g029240	0.00431245	-0.699967	0.054	0.238	1	2
SOV2g019300	0.00443319	-0.44404	0.339	0.652	1	2
SOV2g025460	0.00444478	-0.560324	0.107	0.326	1	2
SOV5g003530	0.00456804	-0.421815	0.071	0.271	1	2
YY20092	0.00462329	-0.765638	0.054	0.232	1	2
YY36120	0.00463702	-0.314848	0.429	0.779	1	2
YY00801.1	0.00476662	-0.67041	0.054	0.232	1	2
YY02167.1	0.00486138	-0.56153	0.196	0.475	1	2
YY28495	0.00486441	-0.721549	0.054	0.232	1	2
SOV5g022970.1	0.00488438	-0.445751	0.375	0.724	1	2
SOV5g000250.1	0.00490873	-0.757294	0.018	0.166	1	2
SOV1g041250	0.00495554	-0.55232	0.125	0.359	1	2
SOV6g023650.1	0.00496715	-0.717404	0.018	0.166	1	2
SOV1g019330.1	0.00496715	-0.745594	0.018	0.166	1	2
SOV4g056810	0.00508584	-0.753775	0.018	0.166	1	2
SOV2g036640.1	0.00509037	-0.335511	0.411	0.779	1	2
SOV2g013590.1	0.00509161	-0.417379	0.321	0.68	1	2
SOV4g052060.1	0.00513312	-0.727503	0.036	0.199	1	2
YY21658.1	0.00513766	-0.334383	0.161	0.431	1	2
YY15835.1	0.00518862	-0.551001	0.071	0.265	1	2
SOV4g035650.1	0.00520068	-0.662879	0	0.127	1	2
SOV4g023880.1	0.00520068	-0.676642	0	0.127	1	2
SOV2g038240	0.00520068	-0.706687	0	0.127	1	2
YY07326.1	0.00520068	-0.792318	0	0.127	1	2
YY02191	0.00520068	-0.795439	0	0.127	1	2
SOV3g014180.1	0.00520068	-0.80509	0	0.127	1	2
SOV6g019660	0.00520068	-0.806679	0	0.127	1	2
SOV6g034080	0.00520068	-0.868663	0	0.127	1	2
SOV2g014120.1	0.00520716	-0.454266	0.018	0.166	1	2
SOV3g006890	0.00524411	-0.346188	0.339	0.685	1	2
SOV2g032740	0.00527398	-0.546151	0.054	0.232	1	2
SOV3g030620.1	0.00528836	-0.530401	0.071	0.265	1	2
SOV1g037750.1	0.00529908	-0.481505	0.143	0.387	1	2
SOV1g033940	0.00538136	-0.338948	0.339	0.663	1	2
SOV5g037040	0.00542882	-0.458305	0.125	0.354	1	2
SOV4g039240	0.00544471	-0.461847	0.107	0.326	1	2
YY01701.1	0.00545633	-0.49321	0.411	0.751	1	2
SOV6g009450.1	0.00560881	-0.912155	0.036	0.193	1	2
SOV1g031390.1	0.00565515	-0.6641	0.036	0.199	1	2
SOV6g025360	0.00566766	0.630415	0.804	0.856	1	2
SOV2g025010.1	0.00571601	-0.349572	0.036	0.199	1	2
SOV1g040550	0.00575261	-0.346501	0.089	0.298	1	2
SOV5g009460	0.00575382	1.12954	0.554	0.519	1	2
SOV6g013630	0.00577179	-0.533191	0.054	0.232	1	2
YY01709	0.00593957	-0.531763	0.107	0.326	1	2
SOV1g037950	0.0059754	-0.572296	0.161	0.409	1	2
SOV4g052880.1	0.00597984	-0.501682	0.071	0.265	1	2
SOV6g043750	0.00601419	-0.772116	0.018	0.16	1	2
YY19871	0.00601586	-0.551836	0.071	0.254	1	2
SOV2g036550.1	0.00611303	-0.686674	0.464	0.785	1	2
SOV1g021110.1	0.00612679	-0.270273	0.054	0.232	1	2
SOV4g001900	0.00615733	-0.710677	0.018	0.16	1	2
SOV4g037340	0.00615733	-0.758918	0.018	0.16	1	2
SOV0g000440	0.00622411	0.99409	0.179	0.066	1	2
SOV6g023410.1	0.00622999	-0.657215	0.018	0.16	1	2
SOV4g003000.1	0.00623003	-0.580534	0.018	0.16	1	2
SOV6g011220	0.0063035	-0.640355	0.018	0.16	1	2
SOV3g045350.1	0.0063035	-0.658482	0.018	0.16	1	2
SOV5g000360.2	0.00633213	-0.316411	0.393	0.718	1	2
SOV3g017580.1	0.0063745	-0.47272	0.054	0.227	1	2
SOV3g010470	0.00637775	-0.347488	0.018	0.16	1	2
YY02109	0.00637775	-0.576908	0.018	0.16	1	2
SOV2g016260.1	0.00639373	-0.559214	0	0.122	1	2
SOV3g010200.1	0.00639373	-0.635364	0	0.122	1	2
SOV5g005470.1	0.00639373	-0.674589	0	0.122	1	2
SOV3g014570	0.00639373	-0.67544	0	0.122	1	2
YY01647.1	0.00639373	-0.712929	0	0.122	1	2
SOV6g031530.1	0.00639373	-0.724543	0	0.122	1	2
SOV4g049680	0.00639373	-0.755637	0	0.122	1	2
SOV2g002840	0.00639373	-0.78673	0	0.122	1	2
SOV2g031310	0.00639373	-0.872409	0	0.122	1	2
SOV1g030620.1	0.00645129	-0.634357	0.036	0.193	1	2
SOV1g026840	0.00652058	-0.658272	0.036	0.193	1	2
SOV2g035910	0.00653235	-0.488837	0.071	0.26	1	2
SOV3g047960	0.00655243	0.857102	0.125	0.033	1	2
SOV5g019410.1	0.00666119	-0.563687	0.036	0.193	1	2
SOV6g024580	0.00676019	-0.694812	0.054	0.221	1	2
SOV6g042870	0.00678169	-0.465434	0.071	0.26	1	2
SOV1g026150	0.00679932	-0.30718	0.161	0.414	1	2
SOV2g032570.1	0.00680452	-0.42981	0.036	0.193	1	2
SOV2g032370	0.00683829	-0.475618	0.161	0.409	1	2
SOV3g023840.1	0.0069015	-0.417455	0.054	0.227	1	2
SOV6g016420	0.00694074	-0.84667	0.018	0.155	1	2
SOV5g016340	0.00696582	-0.671677	0.054	0.221	1	2
SOV6g009390	0.00697003	-0.342426	0.054	0.227	1	2
SOV3g045440	0.00702492	-0.490965	0.089	0.287	1	2
SOV1g012340	0.00710595	-1.22518	0.018	0.155	1	2
SOV6g046320	0.00713166	-0.550286	0.071	0.254	1	2
SOV4g056290.1	0.00719856	-0.578038	0.036	0.188	1	2
SOV5g005710.1	0.00729145	-0.457111	0.339	0.652	1	2
SOV6g011890	0.00736039	-0.819912	0.018	0.155	1	2
YY02042	0.00744696	-0.699136	0.018	0.155	1	2
SOV2g002130	0.007447	-0.763896	0.018	0.155	1	2
SOV1g023450	0.007447	-0.777031	0.018	0.155	1	2
SOV6g000220.1	0.007447	-0.798892	0.018	0.155	1	2
SOV6g041890.1	0.007447	-0.835363	0.018	0.155	1	2
SOV4g014870	0.00750711	-0.580502	0.179	0.414	1	2
SOV4g017720.1	0.00753453	-0.654837	0.018	0.155	1	2
SOV3g025130	0.00753453	-0.71672	0.018	0.155	1	2
SOV1g020200	0.00754297	-0.612776	0.071	0.254	1	2
SOV1g020590	0.00770333	-0.330379	0.125	0.354	1	2
SOV1g037990.1	0.00771235	-0.555661	0.018	0.155	1	2
SOV6g036990.1	0.00771235	-0.602092	0.018	0.155	1	2
SOV2g001070	0.00775648	-0.388273	0.071	0.254	1	2
SOV2g036010	0.00775648	-0.435951	0.071	0.254	1	2
YY32251.1	0.00780262	-0.461472	0.018	0.155	1	2
SOV3g029990	0.00780267	-0.49377	0.018	0.155	1	2
SOV1g024470.1	0.00780267	-0.570062	0.018	0.155	1	2
SOV2g017670.1	0.00785371	-0.714196	0	0.116	1	2
YY08382.1	0.00785376	-0.563957	0	0.116	1	2
SOV1g024360.1	0.00785376	-0.632138	0	0.116	1	2
SOV3g047640.1	0.00785376	-0.688791	0	0.116	1	2
SOV2g009250	0.00785376	-0.697265	0	0.116	1	2
YY13588.1	0.00785376	-0.709006	0	0.116	1	2
SOV6g038220	0.00785376	-0.713352	0	0.116	1	2
SOV1g034570.1	0.00785376	-0.729096	0	0.116	1	2
SOV5g030400	0.00785376	-0.735657	0	0.116	1	2
SOV4g054200	0.00785376	-0.738726	0	0.116	1	2
SOV6g048020	0.00785376	-0.757025	0	0.116	1	2
SOV3g034450	0.00785376	-0.862458	0	0.116	1	2
SOV5g034320	0.00785376	-0.881914	0	0.116	1	2
YY00355.1	0.00790182	-0.536315	0.071	0.254	1	2
SOV1g045590	0.00792321	-0.555179	0.054	0.221	1	2
SOV5g002370.1	0.00798122	-0.373896	0.536	0.878	1	2
SOV1g041410.1	0.00800636	-0.565884	0.036	0.188	1	2
SOV5g014660.1	0.00812439	-0.472827	0.071	0.254	1	2
SOV6g022540	0.00812961	-0.42006	0.518	0.812	1	2
SOV5g016430	0.00814695	-0.459334	0.339	0.68	1	2
SOV6g023730	0.00822972	-0.716696	0.071	0.249	1	2
SOV2g038170	0.00823947	-0.482809	0.179	0.425	1	2
SOV5g017330.1	0.00846621	1.30027	0.5	0.414	1	2
SOV1g004380	0.0085113	-0.464184	0.089	0.282	1	2
SOV3g018320	0.00851406	1.12025	0.446	0.354	1	2
SOV1g033130.1	0.00852912	-0.408053	0.036	0.188	1	2
SOV5g002960	0.00856832	-0.646698	0.054	0.215	1	2
SOV5g010760	0.00861253	-0.548305	0.143	0.365	1	2
SOV2g026020	0.00903152	-0.433066	0.161	0.387	1	2
SOV3g038980	0.00903342	-0.558696	0.107	0.304	1	2
SOV2g011510.1	0.00917781	-0.536907	0.054	0.215	1	2
SOV1g046650.1	0.00918332	-0.576378	0.089	0.276	1	2
SOV1g004260.1	0.00921537	-0.645504	0.036	0.182	1	2
SOV3g004140	0.00926718	-0.322611	0.143	0.37	1	2
SOV3g013460	0.00926801	-0.56505	0.054	0.215	1	2
SOV0g001960.1	0.00933552	0.714032	0.679	0.746	1	2
SOV2g000270	0.00951175	-0.488427	0.304	0.608	1	2
SOV5g023890	0.00953551	-0.572998	0.018	0.149	1	2
SOV6g044290	0.00953556	-0.44978	0.018	0.149	1	2
SOV6g033590.2	0.00954394	-0.504496	0.268	0.536	1	2
SOV5g001150.1	0.00955831	-0.732958	0.107	0.298	1	2
SOV2g016140.1	0.00963662	-0.468587	0.054	0.215	1	2
SOV4g001150.1	0.00963961	-0.617043	0	0.11	1	2
SOV3g027770.1	0.00963968	-0.589183	0	0.11	1	2
SOV3g001840.1	0.00963968	-0.615652	0	0.11	1	2
YY40048.1	0.00963968	-0.629068	0	0.11	1	2
SOV6g044540.1	0.00963968	-0.635024	0	0.11	1	2
YY29265	0.00963968	-0.642078	0	0.11	1	2
SOV5g002400	0.00963968	-0.646258	0	0.11	1	2
SOV6g024600	0.00963968	-0.652077	0	0.11	1	2
SOV4g058540	0.00963968	-0.654674	0	0.11	1	2
SOV4g011810.1	0.00963968	-0.660805	0	0.11	1	2
SOV5g002210.1	0.00963968	-0.66198	0	0.11	1	2
SOV2g017470	0.00963968	-0.666121	0	0.11	1	2
SOV3g014220	0.00963968	-0.671573	0	0.11	1	2
SOV2g030670.1	0.00963968	-0.678123	0	0.11	1	2
SOV3g021710	0.00963968	-0.68155	0	0.11	1	2
SOV3g017020	0.00963968	-0.774206	0	0.11	1	2
SOV3g048300	0.00963968	-0.782646	0	0.11	1	2
SOV3g030720	0.00963968	-0.785882	0	0.11	1	2
SOV1g014390	0.00963968	-0.872403	0	0.11	1	2
SOV1g036800	0.00963968	-0.885798	0	0.11	1	2
SOV3g003620	0.00963968	-0.940587	0	0.11	1	2
SOV3g018420.1	0.00971282	-0.569389	0.036	0.182	1	2
SOV4g035480.1	0.0098333	-0.501006	0.393	0.702	1	2
SOV4g007670.1	0.00984356	-0.333986	0.071	0.243	1	2
SOV4g056430.1	0.0098696	-0.385734	0.196	0.464	1	2
SOV5g001240	0.00991842	-0.630083	0.036	0.182	1	2
SOV1g030840	0.0099216	-0.380824	0.054	0.215	1	2
SOV6g044510.1	1.15848e-17	2.74757	0.861	0.264	2.09998e-13	3
SOV1g027700	1.83529e-14	2.08282	0.75	0.194	3.32683e-10	3
SOV2g036550.2	2.92378e-14	1.95329	1	0.657	5.29993e-10	3
SOV6g045350.1	6.28577e-12	2.34711	0.444	0.06	1.13942e-07	3
SOV2g026390.1	2.1204e-10	2.54357	0.556	0.134	3.84365e-06	3
SOV5g006220.3	2.78569e-10	-1.44716	0.944	0.975	5.04961e-06	3
SOV6g034990.1	8.89701e-09	2.55669	0.583	0.179	0.000161276	3
SOV1g041900	1.90532e-08	1.64789	0.389	0.07	0.000345377	3
SOV6g038210.2	9.29131e-08	-1.20427	0.639	0.905	0.00168424	3
SOV2g033230.3	1.1806e-07	1.39622	0.528	0.139	0.00214007	3
SOV5g019830	1.58091e-07	1.54183	0.306	0.045	0.00286571	3
YY31569	7.94338e-07	1.75468	0.306	0.055	0.014399	3
SOV3g012440	1.36393e-06	1.27898	0.167	0.01	0.024724	3
SOV4g037290	2.03405e-06	1.21493	0.111	0	0.0368713	3
SOV1g043320.1	2.50486e-06	1.09236	0.917	0.756	0.0454057	3
SOV3g002550	3.12443e-06	1.4234	0.278	0.05	0.0566365	3
SOV1g041890	3.42011e-06	2.27583	0.25	0.04	0.0619963	3
YY02440.1	1.09073e-05	1.28217	0.5	0.184	0.197718	3
YY08397	1.11565e-05	1.03008	0.25	0.045	0.202233	3
SOV5g015330.1	1.75871e-05	-0.623241	0.972	0.97	0.318801	3
SOV2g036500.2	1.89175e-05	1.41041	0.667	0.388	0.342918	3
SOV4g039330	1.981e-05	1.23832	0.25	0.045	0.359095	3
YY11817.2	3.21647e-05	-1.53025	0.222	0.627	0.58305	3
SOV2g012390	3.88496e-05	1.48314	0.194	0.03	0.704226	3
SOV3g001380	4.19899e-05	0.98275	0.167	0.02	0.76115	3
YY01417	4.35291e-05	1.22437	0.111	0.005	0.789053	3
SOV4g005940	4.40185e-05	2.6014	0.333	0.104	0.797923	3
SOV1g012340.1	4.76192e-05	2.33292	0.306	0.09	0.863194	3
SOV6g025310.1	8.36599e-05	-0.96233	0.583	0.905	1	3
SOV1g037870	9.03683e-05	1.25455	0.222	0.045	1	3
SOV6g025540.2	9.77303e-05	-1.44384	0.333	0.637	1	3
SOV6g048080.1	0.000103018	-1.11556	0.278	0.692	1	3
SOV1g023690	0.000123144	1.72678	0.306	0.09	1	3
SOV4g005410	0.000130138	1.0342	0.139	0.015	1	3
SOV5g010330.1	0.000141041	-1.41985	0.361	0.697	1	3
SOV1g036520	0.000142964	1.19902	0.222	0.045	1	3
SOV1g047470	0.000144456	1.34719	0.472	0.209	1	3
SOV2g017600	0.000153535	0.80572	0.222	0.045	1	3
SOV3g014090.3	0.000163135	-0.864059	1	0.915	1	3
SOV2g026970.2	0.00020876	-1.13762	0.389	0.711	1	3
SOV6g020510.1	0.000231248	1.31724	0.444	0.219	1	3
SOV4g055960.1	0.000236491	1.25916	0.333	0.114	1	3
SOV5g022250	0.0002532	1.45591	0.194	0.04	1	3
SOV5g007010.1	0.000255047	-1.86222	0.083	0.403	1	3
SOV6g025040.1	0.000305498	-0.802976	0.639	0.856	1	3
SOV3g016050	0.000350556	0.823108	0.111	0.01	1	3
SOV5g017330.2	0.0003635	1.18541	0.639	0.398	1	3
YY12175	0.000391642	0.767396	0.111	0.01	1	3
SOV1g045900.1	0.000394934	-1.59771	0.083	0.398	1	3
SOV3g022570	0.000437194	0.715692	0.111	0.01	1	3
SOV6g031180	0.000458592	1.30945	0.333	0.124	1	3
SOV2g003840.2	0.000465369	1.09522	0.528	0.308	1	3
SOV4g059090	0.000480274	1.33894	0.139	0.02	1	3
SOV6g042550	0.000494806	0.9849	0.139	0.02	1	3
SOV2g018240	0.00052511	0.970097	0.139	0.02	1	3
SOV6g049270	0.000540902	0.741693	0.139	0.02	1	3
SOV3g003620.1	0.000578693	1.56468	0.222	0.06	1	3
SOV1g026170	0.000645334	0.884623	0.139	0.02	1	3
SOV5g008770	0.000707832	-0.791485	0.444	0.756	1	3
SOV6g021690.1	0.000899285	1.15292	0.25	0.075	1	3
SOV4g000060.1	0.000902509	0.877194	0.611	0.388	1	3
SOV5g027920.2	0.000916874	1.01245	0.722	0.592	1	3
SOV2g017900	0.000962007	1.09073	0.167	0.035	1	3
SOV4g039450	0.00107786	1.16961	0.222	0.065	1	3
SOV1g041500	0.0011098	2.47319	0.306	0.124	1	3
SOV1g030610.2	0.00119318	0.605827	0.889	0.781	1	3
SOV6g001340.2	0.001274	-0.965582	0.417	0.677	1	3
SOV5g003130.2	0.00130923	0.869662	0.611	0.393	1	3
YY07389	0.00133777	0.868788	0.167	0.035	1	3
SOV6g035840.1	0.00145564	1.23831	0.417	0.209	1	3
YY01599	0.0014645	1.00595	0.111	0.015	1	3
SOV1g023290.3	0.00146637	1.22872	0.611	0.408	1	3
SOV1g014840	0.00148394	-1.44917	0.028	0.274	1	3
SOV3g003430	0.00155575	0.958094	0.139	0.025	1	3
SOV2g021200	0.00160703	1.10766	0.111	0.015	1	3
SOV2g024130	0.00160703	1.01196	0.111	0.015	1	3
SOV3g011910	0.00160703	0.700448	0.111	0.015	1	3
SOV6g038290	0.00163694	-1.17789	0.056	0.328	1	3
SOV0g001580	0.00165731	0.679719	0.111	0.015	1	3
SOV6g021780	0.00170904	0.657273	0.111	0.015	1	3
SOV1g035940	0.00181709	0.690782	0.139	0.025	1	3
SOV3g006040	0.00187325	0.598341	0.111	0.015	1	3
SOV0g002200.2	0.00197649	0.421004	0.972	0.975	1	3
SOV2g025180.1	0.00200114	-0.813733	0.194	0.557	1	3
SOV0g001700.2	0.00202108	0.378017	1	0.995	1	3
SOV5g034100	0.00211476	0.41672	0.111	0.015	1	3
SOV3g038040	0.00221511	-1.41243	0.028	0.264	1	3
SOV3g018220	0.00247276	1.01984	0.167	0.04	1	3
SOV4g058380	0.00279299	0.694926	0.722	0.577	1	3
SOV1g040970	0.00300051	-1.2766	0.083	0.333	1	3
SOV1g009990	0.0031207	0.518506	0.167	0.04	1	3
SOV1g045190	0.00316887	-1.33539	0.028	0.254	1	3
SOV5g013240	0.00320603	0.984344	0.139	0.03	1	3
SOV2g039760	0.00320648	-1.21646	0.028	0.254	1	3
SOV6g047610.1	0.00321617	0.680489	0.944	0.841	1	3
SOV1g028700.2	0.00348127	-1.04874	0.028	0.254	1	3
SOV1g038220	0.00356175	1.23075	0.528	0.363	1	3
SOV1g030250	0.00360213	0.781322	0.139	0.03	1	3
SOV5g003610	0.00360295	-1.13569	0	0.199	1	3
SOV5g020040	0.00381824	0.757464	0.167	0.045	1	3
YY35696	0.00384827	0.698764	0.639	0.463	1	3
SOV6g015880.1	0.00388281	-1.09448	0.139	0.423	1	3
SOV6g035810.1	0.00391877	-1.00982	0.194	0.458	1	3
SOV6g019520	0.0039505	0.72822	0.139	0.03	1	3
SOV1g000310	0.00404225	0.772087	0.139	0.03	1	3
SOV6g001370.1	0.00409398	0.718309	0.528	0.313	1	3
SOV4g021200.1	0.00413176	-1.15839	0	0.194	1	3
SOV1g039650.1	0.00413176	-1.16351	0	0.194	1	3
SOV1g022670	0.0043	1.03069	0.167	0.045	1	3
SOV3g048170	0.00437361	0.802591	0.306	0.129	1	3
SOV6g034660	0.00440641	0.798575	0.111	0.02	1	3
SOV1g034170	0.00440641	0.74474	0.111	0.02	1	3
SOV2g015110.1	0.00458138	0.588954	0.917	0.751	1	3
SOV4g008630.1	0.00463369	-0.8947	0.111	0.363	1	3
SOV6g002860	0.00463444	0.647807	0.139	0.03	1	3
SOV1g018240	0.0046457	0.762019	0.111	0.02	1	3
SOV2g024070.2	0.00467533	-1.03023	0.056	0.289	1	3
YY36087	0.00476971	0.629705	0.111	0.02	1	3
SOV4g049070.1	0.00478012	-0.444212	0.861	0.92	1	3
YY19769	0.00502674	0.605801	0.111	0.02	1	3
SOV4g045650	0.00513547	1.01786	0.222	0.075	1	3
SOV5g000650	0.0051599	0.695797	0.111	0.02	1	3
SOV6g033630	0.00518023	-1.08021	0.028	0.234	1	3
SOV5g007480.2	0.00521737	-0.824731	0.333	0.602	1	3
YY21616	0.00533946	0.872499	0.222	0.08	1	3
SOV3g029200	0.00593844	-1.19958	0.028	0.224	1	3
SOV1g021320	0.00611312	-1.12326	0.083	0.318	1	3
SOV6g048110.2	0.00620099	-1.0645	0	0.179	1	3
SOV6g048090	0.00642666	-0.892693	0.167	0.428	1	3
SOV1g020050	0.00661109	0.615392	0.306	0.124	1	3
SOV2g013290	0.00702348	-1.0576	0.056	0.269	1	3
SOV2g038270	0.0070379	0.747489	0.222	0.08	1	3
SOV6g021850.3	0.00706121	-0.637155	0.667	0.791	1	3
SOV5g012300.2	0.00708865	-0.913827	0	0.174	1	3
SOV1g037360	0.00709491	1.05098	0.139	0.035	1	3
SOV2g039740	0.00720761	-0.963266	0.194	0.448	1	3
SOV2g002460	0.00744912	0.888241	0.222	0.085	1	3
SOV4g021550	0.00751148	-0.842107	0.111	0.353	1	3
SOV5g020500	0.00786871	-0.540711	0.694	0.846	1	3
SOV0g001860	0.0080974	-1.08635	0	0.169	1	3
SOV2g028840	0.00820004	0.69933	0.139	0.035	1	3
SOV3g021680.1	0.00820844	0.967365	0.306	0.149	1	3
SOV1g006850	0.00821455	0.790781	0.167	0.05	1	3
SOV3g016000.1	0.00835862	1.14674	0.361	0.209	1	3
SOV2g019790	0.0083699	0.683137	0.139	0.035	1	3
SOV3g028860	0.0087191	0.717475	0.139	0.035	1	3
SOV3g022410	0.0087191	0.615738	0.139	0.035	1	3
SOV3g039000	0.00880255	-0.989477	0.111	0.343	1	3
SOV3g030730.2	0.00886492	0.772595	0.806	0.731	1	3
SOV5g009460.1	0.00906349	-0.881647	0.306	0.567	1	3
SOV6g038220.1	0.00910724	0.909654	0.194	0.07	1	3
SOV4g057400.3	0.00918925	-0.401792	0.861	0.861	1	3
SOV6g038240	0.00924306	-1.07494	0	0.164	1	3
YY23824	0.00934472	-0.958257	0.139	0.368	1	3
SOV6g048050	0.00935829	-0.954722	0.25	0.483	1	3
SOV1g019290	0.00954473	0.825421	0.222	0.085	1	3
SOV6g000570	0.00963611	0.655185	0.25	0.104	1	3
SOV6g025360.1	0.00965733	-0.511905	0.667	0.876	1	3
SOV3g026910	0.00969695	-0.571637	0.472	0.736	1	3
SOV3g039770.3	0.00970852	-0.573389	0.361	0.632	1	3
SOV3g014270.1	0.00982024	-0.973896	0.056	0.254	1	3
SOV4g029310	0.00983595	0.920633	0.167	0.055	1	3
SOV4g058850	1.71662e-18	1.9896	0.333	0	3.11171e-14	4
YY29406	1.71662e-18	1.54684	0.333	0	3.11171e-14	4
SOV2g031190	1.1011e-12	1.62005	0.333	0.004	1.99596e-08	4
SOV4g052530	1.1011e-12	1.62002	0.333	0.004	1.99596e-08	4
YY11967	1.1011e-12	1.61825	0.333	0.004	1.99596e-08	4
SOV4g044060	1.1011e-12	1.6162	0.333	0.004	1.99596e-08	4
SOV6g000840	1.1011e-12	1.61326	0.333	0.004	1.99596e-08	4
SOV3g037620	1.1011e-12	1.6062	0.333	0.004	1.99596e-08	4
SOV1g020760	1.1011e-12	1.52148	0.333	0.004	1.99596e-08	4
SOV6g002900	1.1011e-12	1.46026	0.333	0.004	1.99596e-08	4
SOV4g002410	1.7267e-12	1.50736	0.333	0.004	3.12999e-08	4
SOV4g050430	1.7267e-12	1.50185	0.333	0.004	3.12999e-08	4
SOV6g039130	8.75726e-11	2.19112	0.5	0.022	1.58743e-06	4
YY30314	6.49286e-10	1.63864	0.167	0	1.17696e-05	4
SOV3g035460	6.49286e-10	1.62816	0.167	0	1.17696e-05	4
SOV4g035550	6.49286e-10	1.62816	0.167	0	1.17696e-05	4
SOV5g009190	6.49286e-10	1.62816	0.167	0	1.17696e-05	4
SOV1g020810	6.49286e-10	1.42549	0.167	0	1.17696e-05	4
SOV1g028670	6.49286e-10	1.0533	0.167	0	1.17696e-05	4
SOV2g019780	6.49286e-10	1.0533	0.167	0	1.17696e-05	4
SOV2g022700	6.49286e-10	1.0533	0.167	0	1.17696e-05	4
SOV2g028930	6.49286e-10	1.0533	0.167	0	1.17696e-05	4
SOV3g008540	6.49286e-10	1.0533	0.167	0	1.17696e-05	4
SOV3g028130	6.49286e-10	1.0533	0.167	0	1.17696e-05	4
SOV3g031390	6.49286e-10	1.0533	0.167	0	1.17696e-05	4
SOV3g047670	6.49286e-10	1.0533	0.167	0	1.17696e-05	4
SOV4g012240	6.49286e-10	1.0533	0.167	0	1.17696e-05	4
SOV4g037900	6.49286e-10	1.0533	0.167	0	1.17696e-05	4
SOV5g023510	6.49286e-10	1.0533	0.167	0	1.17696e-05	4
YY00370	6.49286e-10	1.0533	0.167	0	1.17696e-05	4
YY11999	6.49286e-10	1.0533	0.167	0	1.17696e-05	4
YY27573	6.49286e-10	1.0533	0.167	0	1.17696e-05	4
SOV1g035380	6.49286e-10	1.04044	0.167	0	1.17696e-05	4
SOV1g042210	6.49286e-10	1.04044	0.167	0	1.17696e-05	4
SOV1g042830	6.49286e-10	1.04044	0.167	0	1.17696e-05	4
SOV1g043230	6.49286e-10	1.04044	0.167	0	1.17696e-05	4
SOV2g032120	6.49286e-10	1.04044	0.167	0	1.17696e-05	4
SOV3g011930	6.49286e-10	1.04044	0.167	0	1.17696e-05	4
SOV4g007390	6.49286e-10	1.04044	0.167	0	1.17696e-05	4
SOV4g018360	6.49286e-10	1.04044	0.167	0	1.17696e-05	4
SOV5g009520	6.49286e-10	1.04044	0.167	0	1.17696e-05	4
SOV5g039340	6.49286e-10	1.04044	0.167	0	1.17696e-05	4
SOV6g033330	6.49286e-10	1.04044	0.167	0	1.17696e-05	4
SOV6g039320	6.49286e-10	1.04044	0.167	0	1.17696e-05	4
YY15010	6.49286e-10	1.04044	0.167	0	1.17696e-05	4
YY15036	6.49286e-10	1.04044	0.167	0	1.17696e-05	4
SOV0g001550	6.49286e-10	1.03252	0.167	0	1.17696e-05	4
SOV1g035620	6.49286e-10	1.03252	0.167	0	1.17696e-05	4
SOV1g042240	6.49286e-10	1.03252	0.167	0	1.17696e-05	4
SOV2g033540	6.49286e-10	1.03252	0.167	0	1.17696e-05	4
SOV3g022000	6.49286e-10	1.03252	0.167	0	1.17696e-05	4
SOV3g027930	6.49286e-10	1.03252	0.167	0	1.17696e-05	4
SOV3g029590	6.49286e-10	1.03252	0.167	0	1.17696e-05	4
SOV3g032240	6.49286e-10	1.03252	0.167	0	1.17696e-05	4
SOV5g003860	6.49286e-10	1.03252	0.167	0	1.17696e-05	4
SOV5g004060	6.49286e-10	1.03252	0.167	0	1.17696e-05	4
SOV5g012220	6.49286e-10	1.03252	0.167	0	1.17696e-05	4
SOV6g009820	6.49286e-10	1.03252	0.167	0	1.17696e-05	4
SOV6g033570	6.49286e-10	1.03252	0.167	0	1.17696e-05	4
YY00769	6.49286e-10	1.03252	0.167	0	1.17696e-05	4
YY02304	6.49286e-10	1.03252	0.167	0	1.17696e-05	4
YY28597	6.49286e-10	1.03252	0.167	0	1.17696e-05	4
SOV1g009460	6.49286e-10	0.972939	0.167	0	1.17696e-05	4
SOV1g034770	6.49286e-10	0.972939	0.167	0	1.17696e-05	4
SOV2g011830	6.49286e-10	0.972939	0.167	0	1.17696e-05	4
SOV2g030560	6.49286e-10	0.972939	0.167	0	1.17696e-05	4
SOV2g036950	6.49286e-10	0.972939	0.167	0	1.17696e-05	4
SOV4g011740	6.49286e-10	0.972939	0.167	0	1.17696e-05	4
SOV4g038440	6.49286e-10	0.972939	0.167	0	1.17696e-05	4
SOV4g043020	6.49286e-10	0.972939	0.167	0	1.17696e-05	4
SOV5g025040	6.49286e-10	0.972939	0.167	0	1.17696e-05	4
YY00092	6.49286e-10	0.972939	0.167	0	1.17696e-05	4
YY00411	6.49286e-10	0.972939	0.167	0	1.17696e-05	4
YY01445	6.49286e-10	0.972939	0.167	0	1.17696e-05	4
YY08305	6.49286e-10	0.972939	0.167	0	1.17696e-05	4
YY27563	6.49286e-10	0.972939	0.167	0	1.17696e-05	4
YY31266	6.49286e-10	0.972939	0.167	0	1.17696e-05	4
SOV1g029880	6.49286e-10	0.8991	0.167	0	1.17696e-05	4
SOV1g033660	6.49286e-10	0.8991	0.167	0	1.17696e-05	4
SOV2g009850	6.49286e-10	0.8991	0.167	0	1.17696e-05	4
SOV2g032000	6.49286e-10	0.8991	0.167	0	1.17696e-05	4
SOV2g034460	6.49286e-10	0.8991	0.167	0	1.17696e-05	4
SOV3g002090	6.49286e-10	0.8991	0.167	0	1.17696e-05	4
SOV3g011230	6.49286e-10	0.8991	0.167	0	1.17696e-05	4
SOV3g014670	6.49286e-10	0.8991	0.167	0	1.17696e-05	4
SOV3g015310	6.49286e-10	0.8991	0.167	0	1.17696e-05	4
SOV4g018600	6.49286e-10	0.8991	0.167	0	1.17696e-05	4
SOV4g034940	6.49286e-10	0.8991	0.167	0	1.17696e-05	4
SOV4g047030	6.49286e-10	0.8991	0.167	0	1.17696e-05	4
SOV5g017740	6.49286e-10	0.8991	0.167	0	1.17696e-05	4
SOV5g029800	6.49286e-10	0.8991	0.167	0	1.17696e-05	4
SOV6g000620	6.49286e-10	0.8991	0.167	0	1.17696e-05	4
SOV6g015720	6.49286e-10	0.8991	0.167	0	1.17696e-05	4
YY01265	6.49286e-10	0.8991	0.167	0	1.17696e-05	4
YY01396	6.49286e-10	0.8991	0.167	0	1.17696e-05	4
SOV1g033380	6.49286e-10	0.882078	0.167	0	1.17696e-05	4
SOV1g047940	6.49286e-10	0.882078	0.167	0	1.17696e-05	4
SOV2g006020	6.49286e-10	0.882078	0.167	0	1.17696e-05	4
SOV2g026630	6.49286e-10	0.882078	0.167	0	1.17696e-05	4
SOV2g038370	6.49286e-10	0.882078	0.167	0	1.17696e-05	4
SOV3g001320	6.49286e-10	0.882078	0.167	0	1.17696e-05	4
SOV3g022030	6.49286e-10	0.882078	0.167	0	1.17696e-05	4
SOV4g040900	6.49286e-10	0.882078	0.167	0	1.17696e-05	4
SOV5g015730	6.49286e-10	0.882078	0.167	0	1.17696e-05	4
YY26528	6.49286e-10	0.882078	0.167	0	1.17696e-05	4
YY39669	6.49286e-10	0.882078	0.167	0	1.17696e-05	4
SOV4g053910	9.19866e-10	1.48689	0.333	0.009	1.66744e-05	4
YY01488	1.80331e-09	1.54498	0.333	0.009	3.26886e-05	4
SOV1g036500	1.56926e-08	2.05678	0.5	0.03	0.000284461	4
SOV4g057330	1.73544e-08	1.75148	0.5	0.03	0.000314583	4
SOV3g030670	3.59239e-08	2.34861	0.5	0.035	0.000651192	4
SOV6g049190	5.22092e-08	1.70415	0.5	0.035	0.000946397	4
SOV6g033750	5.3426e-08	1.5181	0.333	0.013	0.000968452	4
SOV1g034810	7.0045e-08	1.5415	0.333	0.013	0.00126971	4
SOV3g015480	7.5555e-08	1.80179	0.5	0.035	0.00136958	4
SOV1g033230	2.58256e-07	1.90531	0.5	0.039	0.00468141	4
SOV5g029170	8.14703e-07	2.23302	0.333	0.017	0.0147681	4
SOV3g015920	9.26467e-07	1.68054	0.5	0.043	0.0167941	4
SOV4g015390	1.02134e-06	1.85699	0.333	0.017	0.0185139	4
SOV3g022390	1.02134e-06	1.32806	0.333	0.017	0.0185139	4
SOV6g043890	1.14274e-06	1.43241	0.333	0.017	0.0207145	4
SOV1g037460	5.88807e-06	1.62211	0.5	0.052	0.106733	4
SOV2g012970	6.36141e-06	1.43896	0.333	0.022	0.115313	4
YY02258	7.00811e-06	1.4759	0.333	0.022	0.127036	4
SOV3g016930	7.00811e-06	1.32522	0.333	0.022	0.127036	4
SOV3g020710	7.71741e-06	1.38644	0.333	0.022	0.139893	4
SOV4g012260	7.71741e-06	1.35735	0.333	0.022	0.139893	4
SOV4g028740	9.34725e-06	1.41967	0.333	0.022	0.169438	4
SOV4g020800	1.02808e-05	1.33485	0.333	0.022	0.186359	4
SOV1g019820	1.02808e-05	1.21806	0.333	0.022	0.186359	4
YY01261	1.24217e-05	1.36197	0.333	0.022	0.225168	4
SOV2g020250	1.24217e-05	1.34556	0.333	0.022	0.225168	4
SOV2g020300	1.24217e-05	1.20709	0.333	0.022	0.225168	4
SOV5g006670	1.7789e-05	1.66676	0.833	0.169	0.322461	4
SOV1g013150	1.8475e-05	1.82395	0.167	0.004	0.334897	4
SOV4g044850	1.8475e-05	1.63942	0.167	0.004	0.334897	4
SOV2g017970	1.8475e-05	1.63886	0.167	0.004	0.334897	4
SOV3g046530	1.8475e-05	1.61064	0.167	0.004	0.334897	4
SOV1g026960	1.8475e-05	1.41948	0.167	0.004	0.334897	4
YY19784	1.8475e-05	1.39447	0.167	0.004	0.334897	4
SOV5g022530	1.8475e-05	1.03359	0.167	0.004	0.334897	4
SOV5g034520	1.8475e-05	1.03227	0.167	0.004	0.334897	4
SOV4g049700	1.8475e-05	1.03174	0.167	0.004	0.334897	4
SOV4g012950	1.8475e-05	1.03137	0.167	0.004	0.334897	4
SOV2g030290	1.8475e-05	1.03054	0.167	0.004	0.334897	4
SOV6g031500	1.8475e-05	1.03004	0.167	0.004	0.334897	4
YY13724	1.8475e-05	1.0296	0.167	0.004	0.334897	4
SOV3g042920	1.8475e-05	1.02956	0.167	0.004	0.334897	4
YY01623	1.8475e-05	1.02678	0.167	0.004	0.334897	4
SOV1g035510	1.8475e-05	1.02427	0.167	0.004	0.334897	4
YY00491	1.8475e-05	1.02426	0.167	0.004	0.334897	4
SOV2g012530	1.8475e-05	1.02402	0.167	0.004	0.334897	4
SOV2g022580	1.8475e-05	1.02362	0.167	0.004	0.334897	4
YY12014	1.8475e-05	1.02243	0.167	0.004	0.334897	4
YY11844	1.8475e-05	1.02157	0.167	0.004	0.334897	4
SOV5g035410	1.8475e-05	1.02127	0.167	0.004	0.334897	4
SOV2g031430	1.8475e-05	1.02095	0.167	0.004	0.334897	4
SOV3g048180	1.8475e-05	1.02033	0.167	0.004	0.334897	4
YY01209	1.8475e-05	1.01865	0.167	0.004	0.334897	4
SOV1g024290	1.8475e-05	1.01769	0.167	0.004	0.334897	4
SOV4g005550	1.8475e-05	1.01755	0.167	0.004	0.334897	4
SOV3g008180	1.8475e-05	1.0167	0.167	0.004	0.334897	4
YY01651	1.8475e-05	1.01634	0.167	0.004	0.334897	4
SOV3g004180	1.8475e-05	1.01388	0.167	0.004	0.334897	4
SOV5g035560	1.8475e-05	1.01065	0.167	0.004	0.334897	4
SOV4g019600	1.8475e-05	1.00998	0.167	0.004	0.334897	4
SOV4g001680	1.8475e-05	1.00943	0.167	0.004	0.334897	4
YY02373	1.8475e-05	1.0092	0.167	0.004	0.334897	4
SOV6g027870	1.8475e-05	1.00847	0.167	0.004	0.334897	4
SOV6g026300	1.8475e-05	0.997771	0.167	0.004	0.334897	4
SOV4g055280	1.8475e-05	0.996089	0.167	0.004	0.334897	4
SOV4g046460	1.8475e-05	0.955784	0.167	0.004	0.334897	4
SOV3g013890	1.8475e-05	0.952951	0.167	0.004	0.334897	4
SOV4g000330	1.8475e-05	0.949683	0.167	0.004	0.334897	4
YY08625	1.8475e-05	0.946425	0.167	0.004	0.334897	4
YY11915	1.8475e-05	0.94475	0.167	0.004	0.334897	4
SOV6g004370	1.8475e-05	0.944712	0.167	0.004	0.334897	4
SOV4g012770	1.8475e-05	0.941083	0.167	0.004	0.334897	4
YY25883	1.8475e-05	0.938709	0.167	0.004	0.334897	4
YY01562	1.8475e-05	0.879928	0.167	0.004	0.334897	4
SOV1g006950	1.8475e-05	0.878272	0.167	0.004	0.334897	4
SOV4g038470	1.8475e-05	0.877237	0.167	0.004	0.334897	4
YY00622	1.8475e-05	0.875394	0.167	0.004	0.334897	4
SOV6g021000	1.8475e-05	0.875358	0.167	0.004	0.334897	4
SOV5g025270	1.8475e-05	0.871618	0.167	0.004	0.334897	4
SOV6g002450	1.8475e-05	0.871618	0.167	0.004	0.334897	4
SOV4g001990	1.8475e-05	0.868583	0.167	0.004	0.334897	4
SOV2g009830	1.8475e-05	0.868083	0.167	0.004	0.334897	4
SOV6g030380	1.8475e-05	0.863438	0.167	0.004	0.334897	4
SOV4g032230	1.8475e-05	0.861798	0.167	0.004	0.334897	4
YY20034	1.8475e-05	0.861463	0.167	0.004	0.334897	4
SOV3g046270	1.8475e-05	0.860472	0.167	0.004	0.334897	4
SOV5g009050	1.8475e-05	0.859323	0.167	0.004	0.334897	4
SOV2g031560	1.8475e-05	0.859164	0.167	0.004	0.334897	4
SOV5g031260	1.8475e-05	0.858823	0.167	0.004	0.334897	4
SOV2g015390	1.8475e-05	0.858382	0.167	0.004	0.334897	4
SOV4g047830	1.8475e-05	0.855083	0.167	0.004	0.334897	4
SOV3g025310	2.19082e-05	1.00855	0.167	0.004	0.397131	4
SOV2g013110	2.19082e-05	1.00502	0.167	0.004	0.397131	4
SOV2g035200	2.19082e-05	0.997535	0.167	0.004	0.397131	4
SOV1g048170	2.19082e-05	0.996982	0.167	0.004	0.397131	4
SOV2g034060	2.19082e-05	0.99413	0.167	0.004	0.397131	4
YY28514	2.19082e-05	0.990975	0.167	0.004	0.397131	4
SOV2g034520	2.19082e-05	0.987404	0.167	0.004	0.397131	4
SOV3g007900	2.19082e-05	0.979541	0.167	0.004	0.397131	4
SOV5g012620	2.19082e-05	0.968622	0.167	0.004	0.397131	4
SOV1g045160	2.19082e-05	0.962926	0.167	0.004	0.397131	4
SOV6g013150	2.19082e-05	0.959169	0.167	0.004	0.397131	4
SOV6g000790	2.19082e-05	0.926831	0.167	0.004	0.397131	4
SOV4g040820	2.19082e-05	0.921345	0.167	0.004	0.397131	4
YY40249	2.19082e-05	0.915509	0.167	0.004	0.397131	4
SOV6g037920	2.19082e-05	0.904456	0.167	0.004	0.397131	4
SOV4g048650	2.19082e-05	0.864452	0.167	0.004	0.397131	4
SOV4g006680	2.19082e-05	0.864356	0.167	0.004	0.397131	4
SOV4g007680	2.19082e-05	0.860298	0.167	0.004	0.397131	4
SOV2g017040	2.19082e-05	0.856888	0.167	0.004	0.397131	4
SOV2g023850	2.19082e-05	0.856888	0.167	0.004	0.397131	4
SOV1g010750	2.19082e-05	0.856716	0.167	0.004	0.397131	4
SOV5g015190	2.19082e-05	0.852406	0.167	0.004	0.397131	4
YY08367	2.19082e-05	0.84885	0.167	0.004	0.397131	4
SOV4g028080	2.19082e-05	0.844285	0.167	0.004	0.397131	4
YY29582	2.19082e-05	0.841903	0.167	0.004	0.397131	4
YY05955	2.19082e-05	0.830314	0.167	0.004	0.397131	4
SOV1g034430	2.19082e-05	0.829973	0.167	0.004	0.397131	4
SOV4g015700	2.19082e-05	0.819088	0.167	0.004	0.397131	4
SOV2g036850	2.19082e-05	0.815494	0.167	0.004	0.397131	4
SOV4g050600	2.19082e-05	0.813256	0.167	0.004	0.397131	4
[truncated: 1,460 more rows]

## Sheet: f4_avg_rate
Gene_ID	cluster 0	cluster 1	cluster 2	cluster 3	cluster 4	cluster 5	cluster 6	cluster 7	cluster 8	cluster 9	Gene Exp. after normalization
SOV0g000010	0.09	0.05	0.06	0.27	0.05	0.04	0.09	0.05	0.1	0.21	2.59134
SOV0g000020	0.14	0	0	0.31	0	0	0	0.55	0	0	0.200926
SOV0g000060	0.14	0.15	0	0.43	0	0	0	0	0.29	0	0.411158
SOV0g000070	0.11	0.05	0.06	0.08	0.15	0.13	0.09	0.14	0.1	0.1	5.39296
SOV0g000090	0.14	0.15	0.1	0.1	0.11	0.06	0.08	0.06	0.12	0.09	3.71936
SOV0g000180	0.09	0.15	0.12	0.08	0.16	0.1	0.1	0.07	0.04	0.1	52.4822
SOV0g000190	0	0	0.23	0.32	0	0	0	0.45	0	0	0.280522
SOV0g000250	0.08	0.16	0.09	0.03	0.09	0.23	0.03	0.08	0.09	0.11	11.681
SOV0g000270	0.07	0.16	0.14	0.04	0.14	0.13	0.07	0.07	0.08	0.09	15.9507
SOV0g000340	0.03	0.16	0.08	0.08	0.12	0.15	0.05	0	0.13	0.19	1.4251
SOV0g000360	0	0	0.36	0	0	0	0.23	0	0	0.41	0.267702
SOV0g000370	0.06	0.13	0.31	0	0.08	0	0	0.42	0	0	0.587589
SOV0g000380	0.11	0.21	0.03	0.07	0.16	0.18	0.05	0.11	0	0.06	3.74644
SOV0g000400	0.05	0.17	0.18	0.1	0.16	0.13	0.08	0.1	0	0.03	3.60031
SOV0g000410	0.11	0.14	0.07	0.15	0.15	0.21	0.06	0.01	0	0.09	6.01583
SOV0g000420	0.08	0.25	0.04	0.07	0.19	0.08	0.15	0.02	0.12	0.02	6.11511
SOV0g000430	0.06	0.11	0.19	0.07	0.21	0	0.09	0.07	0.2	0	1.52534
SOV0g000440	0.08	0.18	0.16	0.09	0.14	0.13	0.07	0.04	0.04	0.07	13.3295
SOV0g000450	0.09	0.2	0.19	0.06	0.11	0.07	0.07	0.02	0.05	0.15	6.38777
SOV0g000460	0.09	0.17	0.1	0.06	0.16	0.14	0.07	0.05	0.08	0.08	52.5659
SOV0g000470	0.09	0.17	0.12	0.06	0.14	0.15	0.1	0.03	0.06	0.09	35.1196
SOV0g000480	0.08	0.19	0.1	0.05	0.14	0.15	0.08	0.04	0.05	0.11	27.8457
SOV0g000510	0.12	0.2	0.14	0.04	0.18	0.03	0.14	0.06	0.02	0.06	4.23379
SOV0g000560	0	0.68	0	0	0.32	0	0	0	0	0	0.181732
SOV0g000580	0.22	0	0.45	0	0.13	0	0	0	0	0.2	0.363218
SOV0g000590	0.13	0.12	0	0.21	0	0	0.19	0	0.35	0	0.407933
SOV0g000600	0.08	0.14	0.12	0.07	0.13	0.18	0.03	0.08	0.05	0.11	14.5157
SOV0g000610	0.07	0.23	0.06	0.05	0.29	0	0.09	0.2	0	0	1.04762
SOV0g000650	0	0	0.61	0	0.39	0	0	0	0	0	0.163416
SOV0g000680	0.07	0.21	0.11	0.06	0.11	0.08	0.11	0.07	0.06	0.11	10.6416
SOV0g000690	0.11	0.23	0.2	0.07	0.15	0	0.09	0.05	0	0.1	3.95386
SOV0g000700	0.09	0.2	0.09	0.06	0.15	0.15	0.07	0.05	0.05	0.09	25.2049
SOV0g000710	0.07	0.16	0.11	0.07	0.14	0.17	0.07	0.08	0.05	0.08	57.2298
SOV0g000720	0.09	0.16	0.1	0.06	0.19	0.12	0.08	0.04	0.07	0.08	28.3712
SOV0g000730	0.09	0.15	0.11	0.06	0.15	0.15	0.07	0.07	0.06	0.07	35.8923
SOV0g000740	0	0.1	0.15	0	0.13	0	0.13	0.19	0	0.3	0.476527
SOV0g000750	0.07	0.18	0.09	0.05	0.15	0.15	0.08	0.06	0.07	0.09	42.4935
SOV0g000790	0.09	0	0.06	0.17	0.12	0.44	0.06	0	0.07	0	1.08701
SOV0g000880	0.06	0.06	0	0	0.21	0.32	0	0.11	0	0.25	1.11825
SOV0g000890	0.07	0.06	0.1	0.03	0.06	0	0.08	0.12	0.21	0.26	1.01004
SOV0g000900	0.04	0.13	0.08	0.17	0	0	0.14	0.19	0.24	0	0.672666
SOV0g000910	0	0	0.07	0	0	0.24	0	0.3	0	0.39	0.777124
SOV0g000920	0	0.17	0.08	0	0.25	0.27	0.05	0.11	0	0.07	1.48464
SOV0g000930	0.07	0.16	0.1	0.04	0.16	0.17	0.09	0.04	0.06	0.1	21.9605
SOV0g000940	0.08	0.17	0.1	0.06	0.13	0.16	0.14	0.07	0.04	0.05	19.6635
SOV0g000970	0	0	0	0	0	1	0	0	0	0	0.223184
SOV0g000990	0.05	0.17	0.11	0.02	0.11	0.25	0.03	0.11	0.08	0.08	2.07877
SOV0g001010	0.09	0.2	0.1	0.02	0.19	0.16	0.1	0	0.08	0.06	2.08992
SOV0g001060	0.12	0.29	0.11	0	0.14	0	0	0	0.34	0	0.440656
SOV0g001070	0.04	0.16	0.08	0.04	0.19	0.19	0.09	0.11	0	0.09	2.24698
SOV0g001080	0.1	0.25	0	0	0.26	0	0.19	0.21	0	0	0.561318
SOV0g001090	0.08	0.19	0.06	0.04	0.11	0.11	0.16	0.19	0	0.07	1.59221
SOV0g001100	0.07	0.07	0	0	0	0.87	0	0	0	0	0.913812
SOV0g001120	0.05	0.1	0.11	0.31	0.43	0	0	0	0	0	0.584135
SOV0g001130	0.09	0.21	0.05	0.06	0.24	0.21	0	0.06	0	0.09	1.81197
SOV0g001150	0.17	0.21	0.12	0.08	0.06	0.19	0	0.02	0.04	0.12	3.84563
SOV0g001160	0.12	0.33	0	0	0.55	0	0	0	0	0	0.254284
SOV0g001170	0.3	0.3	0	0	0	0	0	0	0.4	0	0.22435
SOV0g001180	0	0.12	0.13	0.14	0.32	0	0	0.29	0	0	0.3603
SOV0g001190	0.07	0.24	0.26	0.18	0.25	0	0	0	0	0	0.246177
SOV0g001200	0.07	0.17	0.13	0.04	0.16	0.17	0.07	0.08	0.05	0.07	11.1313
SOV0g001210	0.07	0.11	0.11	0.06	0.12	0.1	0.12	0.1	0.06	0.14	12.1734
SOV0g001220	0.07	0.19	0.1	0.08	0.16	0.12	0.08	0.05	0.09	0.06	19.7352
SOV0g001230	0.12	0.28	0.12	0.07	0.14	0.03	0.1	0	0.08	0.07	3.74176
SOV0g001240	0.07	0.17	0.12	0.08	0.14	0.09	0.1	0.04	0.06	0.12	10.7451
SOV0g001270	0.11	0.17	0.18	0.3	0.09	0.06	0.04	0	0	0.05	1.92346
SOV0g001280	0.06	0.19	0.09	0.05	0.12	0.16	0.11	0.06	0.07	0.12	29.0865
SOV0g001290	0.2	0.17	0.15	0.11	0.19	0	0	0	0.18	0	0.891483
SOV0g001300	0	0.39	0.36	0.12	0.13	0	0	0	0	0	0.420594
SOV0g001310	0.1	0.17	0.07	0.03	0.11	0.41	0	0.06	0	0.06	1.74943
SOV0g001320	0.06	0.19	0.13	0.09	0.13	0.12	0.08	0.07	0.05	0.1	14.9743
SOV0g001370	0.09	0.05	0.18	0.09	0.09	0	0.5	0	0	0	1.13016
SOV0g001380	0.15	0.28	0.09	0.08	0.18	0	0.06	0.09	0.08	0	2.00454
SOV0g001390	0.09	0.12	0.09	0.05	0.13	0.21	0.07	0.04	0.03	0.17	3.45214
SOV0g001400	0.06	0.2	0.21	0.11	0.09	0.23	0	0	0	0.09	1.00606
SOV0g001410	0.11	0.21	0.22	0.08	0.2	0	0.19	0	0	0	1.27835
SOV0g001420	0.12	0.26	0.2	0	0	0	0.22	0.2	0	0	0.444679
SOV0g001430	0.04	0.13	0.2	0.06	0.06	0.16	0.12	0.03	0.12	0.08	3.44038
SOV0g001440	0.25	0	0.07	0.2	0.38	0	0.1	0	0	0	0.709971
SOV0g001450	0.16	0.11	0.12	0.09	0.32	0	0	0.11	0.1	0	1.00502
SOV0g001460	0.03	0.14	0.12	0.06	0.09	0.19	0.05	0.03	0.07	0.2	4.27133
SOV0g001500	0.08	0.21	0.14	0.09	0.18	0.09	0.08	0.01	0.03	0.09	8.12568
SOV0g001510	0.08	0.17	0.11	0.06	0.16	0.13	0.08	0.07	0.04	0.1	7.66739
SOV0g001520	0.07	0.25	0.14	0.07	0.18	0.05	0.09	0.08	0	0.08	5.4883
SOV0g001530	0.05	0.11	0.15	0.04	0.21	0.07	0.09	0.14	0.02	0.12	4.97051
SOV0g001540	0.16	0.28	0.15	0.2	0.11	0	0.09	0	0	0	0.793641
SOV0g001570	0.04	0.25	0	0.07	0.06	0.35	0.1	0.13	0	0	0.609826
SOV0g001580	0.03	0.14	0	0.12	0.15	0.08	0.19	0.2	0	0.08	1.94103
SOV0g001630	0.07	0.15	0.08	0.05	0.14	0.21	0.08	0.07	0.07	0.09	28.3887
SOV0g001640	0.09	0.22	0.11	0.06	0.17	0.1	0.05	0.04	0.05	0.1	35.0747
SOV0g001650	0.09	0.18	0.12	0.06	0.14	0.13	0.07	0.04	0.08	0.09	33.715
SOV0g001660	0.07	0.2	0.12	0.11	0.17	0	0.07	0.09	0.04	0.14	2.60016
SOV0g001670	0.07	0.17	0.1	0.05	0.15	0.12	0.08	0.08	0.09	0.1	39.6524
SOV0g001680	0.07	0.17	0.07	0.08	0.1	0.07	0.13	0.11	0.1	0.11	5.56754
SOV0g001690	0.08	0.19	0.09	0.05	0.13	0.15	0.09	0.06	0.06	0.1	51.7498
SOV0g001700	0.08	0.17	0.11	0.06	0.14	0.15	0.08	0.05	0.06	0.09	515.606
SOV0g001710	0.07	0.16	0.11	0.05	0.15	0.16	0.08	0.06	0.08	0.08	58.8424
SOV0g001720	0.09	0.16	0.1	0.06	0.15	0.14	0.07	0.01	0.1	0.13	7.07786
SOV0g001730	0.07	0.16	0.11	0.05	0.16	0.13	0.06	0.09	0.08	0.09	74.7575
SOV0g001740	0.08	0.15	0.09	0.07	0.14	0.17	0.07	0.07	0.07	0.09	46.7916
SOV0g001750	0.07	0.19	0.14	0.06	0.14	0.13	0.07	0.05	0.05	0.1	36.909
SOV0g001760	0.07	0.17	0.13	0.08	0.19	0.09	0.04	0.08	0.04	0.12	9.8831
SOV0g001770	0.08	0.17	0.18	0.04	0.21	0.06	0.1	0.07	0.04	0.06	6.83542
SOV0g001780	0.06	0.19	0.11	0.07	0.12	0.13	0.08	0.04	0.1	0.09	21.9927
SOV0g001790	0.07	0.21	0.13	0.07	0.12	0.13	0.06	0.02	0.05	0.14	7.97279
SOV0g001800	0.06	0.16	0.07	0.09	0.1	0.11	0.07	0.09	0.05	0.21	3.05237
SOV0g001860	0.1	0.2	0.09	0.07	0.15	0.15	0.06	0.02	0.05	0.1	11.0822
SOV0g001870	0.08	0.26	0.14	0.07	0.11	0.12	0.07	0.02	0.03	0.1	4.48805
SOV0g001880	0.11	0.26	0.05	0.06	0.14	0.03	0.13	0.07	0.08	0.05	3.06496
SOV0g001890	0.08	0.09	0.14	0.05	0.11	0.21	0.08	0.06	0.08	0.1	6.59666
SOV0g001900	0.1	0.21	0.07	0.06	0.17	0.1	0.07	0.04	0.06	0.13	3.9027
SOV0g001910	0.02	0.19	0.15	0.09	0.13	0.16	0.06	0.02	0.06	0.12	4.08049
SOV0g001920	0.04	0.28	0	0	0	0	0	0	0.26	0.42	0.629948
SOV0g001930	0.09	0.17	0.11	0.08	0.15	0.1	0.09	0.05	0.06	0.1	202.716
SOV0g001940	0.15	0.32	0	0	0.21	0	0.32	0	0	0	0.212927
SOV0g001960	0.07	0.17	0.1	0.05	0.15	0.16	0.06	0.04	0.07	0.13	115.779
SOV0g001970	0.08	0.28	0.1	0.03	0.14	0.05	0.11	0	0.11	0.09	4.15261
SOV0g001980	0.07	0.19	0.08	0.07	0.14	0.12	0.06	0.07	0.08	0.11	33.2749
SOV0g001990	0.08	0.2	0.13	0.08	0.22	0	0.12	0.02	0.12	0.03	4.64257
SOV0g002000	0.19	0.43	0.08	0.03	0.09	0	0.19	0	0	0	1.47526
SOV0g002010	0.08	0.14	0.19	0.08	0.09	0.11	0.11	0	0.06	0.15	3.39838
SOV0g002020	0.18	0.24	0.11	0.08	0.15	0.05	0.11	0.03	0	0.06	2.56086
SOV0g002060	0	0	0	0	0	1	0	0	0	0	0.215332
SOV0g002080	0.16	0.25	0.13	0.09	0.12	0.07	0.04	0.08	0	0.06	2.254
SOV0g002090	0.08	0.16	0.07	0.04	0.13	0.11	0.06	0.08	0.07	0.2	13.3088
SOV0g002100	0.08	0.24	0.2	0.07	0.16	0.03	0.04	0.04	0.08	0.06	6.61008
SOV0g002110	0.06	0	0.18	0.14	0.36	0	0	0.12	0.14	0	0.875542
SOV0g002120	0.18	0.12	0.13	0.08	0.1	0	0.15	0	0.24	0	1.13791
SOV0g002130	0.07	0.18	0.1	0.05	0.17	0.13	0.08	0.07	0.05	0.11	83.2648
SOV0g002140	0.09	0.2	0.06	0.07	0.13	0.19	0.1	0.01	0.04	0.12	5.83203
SOV0g002150	0.08	0.19	0.11	0.06	0.14	0.13	0.07	0.06	0.07	0.09	339.795
SOV0g002160	0.08	0.18	0.1	0.06	0.14	0.14	0.07	0.08	0.08	0.08	88.2574
SOV0g002170	0.11	0.44	0.24	0	0	0	0.2	0	0	0	0.423806
SOV0g002180	0.03	0.2	0.07	0.08	0.07	0.31	0.19	0.06	0	0	2.5348
SOV0g002190	0.07	0.26	0.1	0.08	0.13	0.07	0.09	0.02	0.09	0.1	6.137
SOV0g002200	0.08	0.18	0.11	0.06	0.15	0.13	0.08	0.06	0.07	0.1	354.097
SOV0g002210	0.07	0.1	0.1	0.06	0.3	0.05	0.27	0	0	0.04	3.25855
SOV0g002220	0.05	0.22	0.22	0.06	0.26	0	0.04	0.07	0	0.08	3.39732
SOV0g002230	0.14	0	0.09	0.14	0.1	0.15	0.27	0.1	0	0	1.65384
SOV0g002240	0.04	0.12	0.1	0.08	0.14	0.32	0.03	0.02	0	0.15	5.08838
SOV0g002250	0.11	0.23	0.07	0.07	0.21	0.04	0.06	0.05	0.07	0.09	6.15656
SOV0g002260	0.1	0.22	0.11	0.05	0.18	0.07	0.09	0.04	0.02	0.12	13.7097
SOV0g002270	0.08	0.21	0.09	0.06	0.12	0.2	0.07	0.02	0.08	0.08	11.956
SOV0g002280	0.06	0	0.1	0.28	0.13	0	0.21	0	0	0.21	0.505029
SOV0g002290	0.1	0.18	0.1	0.07	0.13	0.22	0.06	0.05	0.03	0.06	13.6255
SOV0g002300	0.11	0.14	0.14	0.06	0.17	0.06	0.1	0.02	0.07	0.13	7.8462
SOV0g002310	0.07	0.2	0.13	0.05	0.14	0.11	0.07	0.04	0.08	0.11	53.2778
SOV0g002340	0.07	0.17	0.1	0.05	0.15	0.16	0.07	0.06	0.08	0.11	171.895
SOV0g002360	0.1	0.17	0.12	0.06	0.1	0.16	0.1	0.08	0.03	0.09	13.8304
SOV0g002370	0.08	0.17	0.1	0.07	0.15	0.14	0.08	0.05	0.07	0.09	192.206
SOV0g002380	0.1	0.16	0.06	0.09	0.14	0.17	0.14	0	0.04	0.1	2.56773
SOV0g002390	0.08	0.19	0.11	0.09	0.18	0.08	0.1	0.07	0.01	0.08	11.1173
SOV0g002400	0.07	0.17	0.09	0.06	0.15	0.18	0.07	0.05	0.08	0.09	59.786
SOV0g002410	0.1	0.2	0.11	0.1	0.19	0.03	0.13	0.03	0.05	0.07	11.499
SOV1g000010	0.09	0.07	0.07	0.13	0.09	0.12	0.11	0.11	0.12	0.09	62.7856
SOV1g000030	0.15	0.14	0.04	0.09	0.22	0.03	0.1	0.13	0.03	0.05	3.12629
SOV1g000040	0	0	0	0	0	0	0.46	0	0.54	0	0.231828
SOV1g000050	0.18	0.39	0.17	0.26	0	0	0	0	0	0	0.317157
SOV1g000080	0.11	0.04	0.15	0.05	0.11	0	0.07	0.12	0.24	0.11	3.34241
SOV1g000130	0.1	0.22	0	0.28	0.07	0.34	0	0	0	0	0.885967
SOV1g000140	0	0	0.52	0.48	0	0	0	0	0	0	0.122886
SOV1g000150	0.05	0.14	0.06	0.03	0.15	0.05	0.05	0.08	0.3	0.09	4.63148
SOV1g000160	0.11	0.06	0.09	0.12	0.07	0.19	0.08	0.05	0.14	0.06	4.884
SOV1g000180	0.23	0	0	0.32	0.45	0	0	0	0	0	0.101849
SOV1g000220	0.18	0	0	0	0.17	0	0	0.46	0	0.19	0.548843
SOV1g000240	0.08	0.17	0.17	0.11	0.09	0	0	0.3	0.09	0	1.43097
SOV1g000250	0	0	0	0.33	0	0	0.67	0	0	0	0.102584
SOV1g000270	0.1	0.07	0.09	0.1	0.09	0.14	0.07	0.09	0.1	0.15	45.9302
SOV1g000300	0.07	0.16	0.05	0.07	0.13	0.11	0.13	0.11	0.05	0.13	5.45056
SOV1g000310	0.12	0.21	0.14	0.06	0.17	0.08	0.13	0.03	0	0.06	4.30407
SOV1g000320	0.18	0	0	0	0.31	0	0	0	0	0.51	0.166265
SOV1g000340	0.07	0.12	0.06	0.12	0.04	0.23	0.09	0.19	0.05	0.03	4.95913
SOV1g000350	0	0	0	0.78	0.22	0	0	0	0	0	0.218399
SOV1g000360	0.19	0.14	0	0.17	0.14	0	0.37	0	0	0	0.448333
SOV1g000370	0.13	0.06	0.08	0.11	0.06	0.12	0.13	0.05	0.14	0.11	16.0128
SOV1g000380	0.15	0.11	0.12	0.1	0.07	0.14	0.1	0.02	0.07	0.13	8.57533
SOV1g000390	0.15	0.07	0.04	0.14	0.01	0.07	0.28	0.06	0.08	0.1	5.12346
SOV1g000400	0	0.1	0.08	0	0	0.41	0	0	0.42	0	0.391679
SOV1g000410	0.11	0.11	0.1	0.12	0.1	0.03	0.09	0.09	0.17	0.08	11.7962
SOV1g000420	0.08	0.04	0.12	0.17	0.11	0.11	0	0	0.38	0	1.44424
SOV1g000460	0	0	0	0	0	0	0	1	0	0	0.140944
SOV1g000470	0.12	0	0	0.88	0	0	0	0	0	0	0.149592
SOV1g000490	0.03	0.07	0.11	0.05	0.1	0.2	0.3	0	0.15	0	1.57778
SOV1g000510	0.04	0	0.1	0.11	0.14	0.09	0.16	0.07	0.29	0	1.54797
SOV1g000520	0.03	0.18	0	0.22	0.11	0	0.33	0.13	0	0	0.995819
SOV1g000530	0.09	0.02	0.09	0.08	0.19	0.04	0.16	0.04	0.2	0.1	2.81167
SOV1g000540	0.1	0	0	0	0	0	0	0.3	0.6	0	0.266945
SOV1g000550	0.09	0.05	0.07	0.15	0.1	0.07	0.13	0.12	0.1	0.12	12.6959
SOV1g000560	0.1	0.03	0.05	0.2	0.14	0.11	0.05	0.11	0.2	0	2.03737
SOV1g000580	0.06	0.12	0.16	0.19	0.05	0	0.07	0.25	0	0.09	0.903844
SOV1g000590	0.15	0	0.09	0.24	0.14	0	0	0	0	0.38	0.540053
SOV1g000600	0.12	0.03	0.07	0.17	0.12	0.07	0.07	0.19	0.03	0.13	3.08401
SOV1g000610	0.21	0.12	0	0.24	0	0	0.31	0.11	0	0	0.910365
SOV1g000630	0.11	0.05	0.08	0.08	0.07	0.12	0.12	0.09	0.12	0.17	8.51297
SOV1g000730	0	0.13	0.08	0.3	0	0.49	0	0	0	0	0.576016
SOV1g000750	0.11	0.08	0.08	0.13	0.09	0.09	0.13	0.1	0.09	0.11	49.6126
SOV1g000770	0.09	0.11	0.09	0.08	0.16	0.19	0.01	0.02	0.05	0.19	6.4911
SOV1g000780	0.12	0.15	0.04	0.08	0.16	0.07	0.12	0.04	0.14	0.08	1.67298
SOV1g000830	0.07	0.12	0.09	0.14	0.1	0.11	0.11	0.1	0.08	0.07	29.3851
SOV1g000850	0.12	0.07	0.1	0.19	0.08	0.05	0.02	0.22	0.12	0.04	3.05842
SOV1g000870	0.12	0.07	0.05	0.05	0.06	0.19	0.27	0.07	0	0.13	0.852126
SOV1g000880	0.09	0.01	0.08	0.13	0.11	0.03	0.23	0.17	0.15	0	4.70032
SOV1g000900	0.06	0.12	0.17	0.07	0.12	0.26	0.09	0.06	0	0.06	4.75902
SOV1g000910	0.06	0.2	0.07	0.03	0.14	0.25	0	0.15	0.05	0.04	2.79139
SOV1g000930	0.02	0	0.01	0.04	0.02	0.07	0.08	0.07	0.69	0	7.23283
SOV1g000950	0.1	0.07	0.08	0.11	0.08	0.11	0.11	0.11	0.12	0.11	56.514
SOV1g000960	0.06	0	0.07	0.19	0.06	0.25	0.26	0.12	0	0	0.874269
SOV1g000980	0.13	0.09	0.08	0.14	0.09	0.06	0.13	0.09	0.1	0.09	48.3684
SOV1g000990	0.1	0.07	0.05	0.08	0.14	0.16	0.14	0.07	0.11	0.08	9.8146
SOV1g001000	0.2	0.13	0.05	0.2	0.21	0	0.14	0	0	0.07	1.95242
SOV1g001020	0.16	0.04	0.05	0.04	0.22	0.2	0	0.19	0.1	0	1.30041
SOV1g001080	0.14	0.13	0.05	0.16	0.14	0	0.09	0.07	0.06	0.15	1.71481
SOV1g001090	0.08	0.26	0.18	0	0.47	0	0	0	0	0	0.244271
SOV1g001120	0.12	0.07	0.01	0.23	0.03	0.12	0.05	0.13	0.19	0.06	4.34136
SOV1g001130	0.12	0.07	0.05	0.14	0.06	0.08	0.08	0.14	0.15	0.11	14.9121
SOV1g001160	0	0	0	1	0	0	0	0	0	0	0.126588
SOV1g001180	0.1	0.12	0.1	0.12	0.1	0.11	0.09	0.1	0.09	0.06	48.6252
SOV1g001190	0.09	0.1	0.14	0.04	0.11	0.12	0.07	0.11	0.1	0.12	112.112
SOV1g001210	0	0	0	0	0	0	0	1	0	0	0.104855
SOV1g001240	0	0	0	0	0	0	0	0	1	0	0.108582
SOV1g001250	0	0	0	0	0	0	0	0	1	0	0.224497
SOV1g001260	0.12	0.08	0.08	0.14	0.08	0.01	0.11	0.15	0.11	0.11	7.1196
SOV1g001290	0.08	0.08	0.11	0.36	0.09	0	0.1	0.12	0	0.06	1.65264
SOV1g001300	0.1	0.1	0.12	0.1	0.05	0.17	0.15	0.08	0.1	0.03	4.13894
SOV1g001310	0.09	0.2	0.12	0.09	0.11	0.14	0.15	0	0	0.1	1.85228
SOV1g001340	0.18	0.06	0.08	0.03	0.05	0	0.08	0.24	0.27	0	0.956085
SOV1g001350	0.12	0.03	0	0.02	0.13	0	0.03	0.1	0.05	0.53	4.29518
SOV1g001360	0.03	0.02	0	0.01	0.01	0	0	0.1	0.06	0.77	5.88324
SOV1g001370	0.09	0.11	0.22	0.07	0.09	0.05	0.12	0.1	0.05	0.1	6.66867
SOV1g001380	0.29	0	0.14	0.07	0.08	0.2	0.22	0	0	0	0.593332
SOV1g001390	0.2	0	0	0.36	0.21	0	0.23	0	0	0	0.324602
SOV1g001410	0.28	0.72	0	0	0	0	0	0	0	0	0.122528
SOV1g001450	0.56	0	0	0	0	0	0.44	0	0	0	0.176832
SOV1g001490	0.09	0.21	0	0.16	0.04	0	0.07	0.32	0	0.1	1.17782
SOV1g001520	0.21	0.55	0	0.24	0	0	0	0	0	0	0.447721
SOV1g001550	0.14	0.13	0.06	0.02	0.18	0.13	0	0.09	0.05	0.21	4.63216
SOV1g001560	0	0.34	0	0	0	0	0	0.66	0	0	0.187299
SOV1g001640	0.11	0.19	0.14	0.15	0.1	0	0	0	0.31	0	0.665307
SOV1g001660	0.1	0.05	0	0.52	0	0.18	0	0.15	0	0	0.926734
SOV1g001680	0.1	0	0	0	0	0	0.51	0	0	0.39	0.624655
SOV1g001700	0.15	0	0.08	0.17	0	0.16	0.15	0	0.28	0	1.38728
SOV1g001710	0.08	0.14	0.12	0.02	0.11	0.12	0.03	0.2	0.08	0.09	37.3365
SOV1g001720	0.22	0.1	0.05	0.19	0.14	0	0.08	0.04	0.07	0.11	2.05093
SOV1g001730	0.25	0.13	0.07	0.13	0	0	0.13	0	0	0.28	0.491656
SOV1g001740	0.1	0.08	0.05	0.17	0.07	0.07	0.16	0.07	0.12	0.12	36.1515
SOV1g001760	0.13	0	0.32	0.13	0.07	0	0.08	0.28	0	0	1.10652
SOV1g001780	0.11	0.09	0.12	0.08	0.08	0.04	0.09	0.14	0.15	0.09	6.49938
SOV1g001790	0.1	0.1	0.05	0.19	0.04	0.21	0.11	0.07	0.06	0.06	5.62996
SOV1g001830	0	0.52	0	0.48	0	0	0	0	0	0	0.123093
SOV1g001850	0.22	0.04	0.25	0.1	0.17	0	0.08	0.15	0	0	1.60151
SOV1g001860	0.16	0.04	0.09	0.13	0.07	0.16	0.05	0.07	0.08	0.13	12.4885
SOV1g001880	0.04	0.04	0	0.1	0	0	0	0.1	0.71	0	1.2326
SOV1g001900	0.19	0.15	0.2	0.08	0.12	0	0.25	0	0	0	0.485798
SOV1g001930	0.12	0	0	0.51	0	0.36	0	0	0	0	0.267745
SOV1g001940	0.07	0.14	0.07	0.2	0.05	0.16	0.11	0.16	0	0.04	3.0815
SOV1g001950	0.1	0.2	0.07	0.09	0.03	0	0.15	0.05	0.25	0.06	1.79175
SOV1g002000	0.1	0.06	0.08	0.14	0.09	0.06	0.07	0.16	0.16	0.08	14.0783
SOV1g002010	0.09	0.09	0.08	0.15	0.07	0.14	0.06	0.14	0.1	0.08	5.48651
SOV1g002020	0.24	0	0	0	0.4	0	0	0.36	0	0	0.256269
SOV1g002030	0.06	0.08	0.08	0.19	0.19	0	0.19	0.09	0.07	0.06	1.86236
SOV1g002060	0.12	0.03	0.11	0.16	0.06	0.14	0	0.16	0.04	0.19	4.0446
SOV1g002100	0.08	0.01	0.07	0.16	0.07	0.26	0.1	0.07	0.11	0.06	9.05181
SOV1g002120	0.03	0.06	0.32	0.16	0.05	0	0.16	0.06	0.16	0	1.478
SOV1g002130	0.06	0.06	0.07	0.18	0.13	0.35	0	0.07	0.08	0	1.35235
SOV1g002150	0	0	0.4	0	0	0	0	0.6	0	0	0.160239
SOV1g002160	0.28	0	0	0	0	0	0	0	0.72	0	0.192842
SOV1g002170	0.11	0.15	0.08	0.05	0.06	0.15	0.17	0.13	0.1	0	2.02802
SOV1g002180	0.04	0.02	0.16	0.1	0.11	0	0.21	0.31	0	0.04	1.89435
SOV1g002190	0.09	0.13	0.07	0.06	0.11	0.12	0.24	0.04	0.1	0.05	10.4865
SOV1g002240	0.07	0.07	0.08	0.15	0.04	0.15	0	0.05	0.07	0.32	1.61444
SOV1g002250	0.62	0	0.38	0	0	0	0	0	0	0	0.181068
SOV1g002260	0.1	0.09	0.19	0.04	0.11	0.03	0.16	0.05	0.06	0.16	3.08342
SOV1g002310	0.11	0	0.05	0.2	0.05	0	0.17	0.12	0.2	0.09	1.1318
SOV1g002320	0.18	0	0.63	0.19	0	0	0	0	0	0	0.157241
SOV1g002400	0.16	0.09	0.16	0.09	0.05	0.06	0.21	0.12	0.07	0	2.24081
SOV1g002420	0	0	0	0	0	0	0	0	1	0	0.202396
SOV1g002430	0.17	0	0.06	0.2	0.22	0	0.35	0	0	0	1.43913
SOV1g002490	0	0	0.16	0.27	0	0.32	0	0.26	0	0	0.36204
SOV1g002520	0.1	0.1	0.14	0.05	0.11	0.1	0.08	0.07	0.18	0.08	3.81212
SOV1g002580	0.36	0.46	0.19	0	0	0	0	0	0	0	0.275558
SOV1g002620	0.09	0.1	0.1	0.13	0.08	0.15	0.1	0.05	0.11	0.08	11.5479
SOV1g002630	0	0	0.51	0.49	0	0	0	0	0	0	0.188648
SOV1g002650	0.1	0.06	0	0.17	0.12	0.16	0	0.17	0.09	0.14	1.67799
SOV1g002660	0	0	0	0	1	0	0	0	0	0	0.160171
SOV1g002670	0.5	0.5	0	0	0	0	0	0	0	0	0.127202
SOV1g002710	0.15	0	0.07	0.14	0	0	0.18	0.1	0.2	0.17	0.803438
SOV1g002730	0.12	0	0.1	0.23	0	0	0.15	0.16	0	0.24	0.653243
SOV1g002740	0.07	0.08	0.18	0.06	0.09	0.14	0.11	0	0.04	0.24	2.80111
SOV1g002770	0.17	0.19	0.02	0.08	0.03	0	0.12	0.24	0.08	0.06	1.76442
SOV1g002810	0.59	0	0	0.41	0	0	0	0	0	0	0.101574
SOV1g002820	0	0	0.28	0.14	0	0	0	0.58	0	0	0.23364
SOV1g002870	0.11	0.11	0.18	0.05	0.06	0.18	0.03	0.14	0.06	0.08	6.87998
SOV1g002880	0.1	0.08	0.09	0.14	0.08	0.03	0.12	0.1	0.1	0.17	6.23883
SOV1g002920	0.11	0.09	0.11	0.3	0	0	0.2	0.19	0	0	2.03179
SOV1g002930	0.09	0	0	0.41	0	0	0.5	0	0	0	0.186004
SOV1g002960	0	0.27	0.24	0	0	0	0.49	0	0	0	0.207151
SOV1g002970	0.04	0.27	0	0.14	0	0	0.15	0	0.39	0	0.426074
SOV1g002990	0.04	0.2	0	0.14	0.05	0	0.15	0.07	0.34	0	1.16953
SOV1g003010	0.06	0.08	0.14	0.07	0.13	0.03	0.12	0.08	0.17	0.12	4.43085
SOV1g003040	0	0	0.43	0	0	0	0.12	0.22	0	0.23	0.722828
SOV1g003050	0.13	0.08	0.08	0.07	0.09	0.06	0.44	0	0.06	0	3.31892
SOV1g003070	0.06	0.09	0.2	0.09	0.2	0.12	0.11	0.05	0	0.07	1.81036
SOV1g003120	0.13	0.11	0.04	0.15	0.13	0.11	0.16	0	0.05	0.12	4.1335
SOV1g003130	0.12	0.14	0.04	0.1	0.07	0.17	0.08	0.1	0.06	0.12	2.61484
SOV1g003180	0.09	0	0	0	0.15	0	0	0	0	0.76	0.351128
SOV1g003190	0.04	0.06	0	0.05	0.21	0	0.19	0.33	0.12	0	2.16979
SOV1g003200	0.06	0.07	0.11	0.21	0.03	0.06	0.21	0.19	0.07	0	1.77201
SOV1g003210	0.14	0.11	0.1	0.09	0.1	0.03	0.07	0.21	0.06	0.1	12.3321
SOV1g003220	0.12	0.28	0.03	0.2	0.11	0	0.07	0.07	0.13	0	1.28977
SOV1g003230	0.09	0.11	0.19	0.19	0	0	0.18	0.09	0.15	0	1.04686
SOV1g003260	0.11	0.1	0.08	0.16	0.13	0.05	0.07	0.11	0.1	0.08	4.35002
SOV1g003270	0.08	0	0.1	0.18	0.19	0	0.17	0	0.15	0.13	1.01377
SOV1g003290	0.15	0	0.14	0.06	0.04	0.17	0.31	0	0	0.15	1.3714
SOV1g003370	0.02	0.05	0.04	0.04	0.04	0	0.2	0.11	0.52	0	1.26938
SOV1g003440	0.09	0.06	0.08	0.11	0.07	0.08	0.14	0.07	0.15	0.14	4.96285
SOV1g003450	0.12	0.1	0.17	0.06	0.16	0.16	0.03	0	0.04	0.16	3.8524
SOV1g003460	0.1	0.09	0.07	0.21	0.05	0.09	0.16	0.04	0	0.21	2.25412
SOV1g003470	0.09	0.11	0.08	0.09	0.1	0.12	0.09	0.1	0.11	0.1	157.334
SOV1g003490	0.12	0.05	0.11	0.09	0.07	0.08	0.2	0.11	0.09	0.07	10.5799
SOV1g003500	0.16	0.06	0.16	0.06	0.09	0.09	0.12	0.13	0	0.13	4.75359
SOV1g003510	0.13	0.12	0.05	0.2	0	0.18	0.04	0.22	0	0.07	2.02272
SOV1g003530	0.28	0	0	0.72	0	0	0	0	0	0	0.101402
SOV1g003580	0.08	0.06	0.17	0.01	0.17	0.12	0.09	0.07	0.1	0.12	9.6598
SOV1g003590	0.07	0.05	0.02	0.13	0.03	0.25	0.15	0.1	0.19	0.03	2.82942
SOV1g003610	0.07	0.1	0.12	0.15	0.05	0.07	0.11	0.1	0.13	0.1	6.54566
SOV1g003670	0.16	0.06	0.12	0.12	0.04	0.13	0.06	0.07	0.15	0.09	3.28464
SOV1g003720	0.25	0	0.75	0	0	0	0	0	0	0	0.118297
SOV1g003730	0.13	0.26	0.19	0	0.09	0	0.12	0	0	0.21	0.665226
SOV1g003740	0.12	0.04	0.08	0.16	0.08	0.06	0.12	0.13	0.21	0	6.8827
SOV1g003750	0.09	0	0	0.06	0	0.72	0	0.13	0	0	0.649863
SOV1g003760	0.12	0.12	0.15	0.13	0.08	0.06	0.2	0.08	0	0.06	2.93556
SOV1g003780	0.03	0.04	0	0.22	0.12	0.23	0.09	0.06	0.21	0	1.49132
SOV1g003810	0	0	0	0	0	0	0	0	0	1	0.101462
SOV1g003820	0.05	0.07	0.01	0.14	0.07	0.29	0.04	0.04	0.12	0.17	4.53634
SOV1g003830	0.08	0.11	0.12	0.24	0	0	0	0	0	0.45	0.782303
SOV1g003850	0.12	0.1	0.09	0.22	0.11	0	0.18	0.08	0.06	0.04	4.75859
SOV1g003860	0.08	0.25	0.06	0.04	0.07	0	0.04	0	0.42	0.04	2.59332
SOV1g003890	0.08	0	0.09	0.31	0.08	0	0.22	0.1	0.12	0	1.17613
SOV1g003900	0.48	0	0.08	0.12	0.14	0.07	0	0.06	0	0.06	1.50636
SOV1g003920	0.13	0.08	0.06	0.16	0.07	0.12	0.12	0.08	0.07	0.1	51.2462
SOV1g003930	0.1	0.12	0.1	0.07	0.08	0.16	0.08	0.13	0.07	0.09	17.0434
SOV1g003960	0.05	0.04	0.01	0.16	0.02	0.05	0.08	0	0.55	0.04	2.09335
SOV1g003970	0.19	0	0.06	0.03	0.05	0	0.26	0.25	0.16	0	1.00515
SOV1g004000	0.08	0.1	0.18	0.12	0.09	0.13	0.14	0.06	0.03	0.07	4.00465
SOV1g004060	0.06	0.13	0.13	0.05	0.12	0.17	0.08	0.11	0.08	0.07	45.0555
SOV1g004070	0.05	0.16	0.22	0.01	0.13	0.21	0	0.1	0.08	0.04	5.66535
SOV1g004080	0.29	0.26	0	0	0	0.25	0	0.21	0	0	0.491665
SOV1g004090	0.22	0	0.05	0.05	0.03	0.09	0.13	0.33	0.1	0	1.46893
SOV1g004130	0.1	0	0.15	0.32	0.17	0	0	0.27	0	0	0.340167
SOV1g004140	0.16	0	0	0.23	0.18	0	0.07	0	0.36	0	1.57291
SOV1g004150	0	0	0	0.41	0.26	0	0.2	0.14	0	0	0.449035
SOV1g004160	0.08	0.12	0.11	0.09	0.08	0.14	0.1	0.1	0.09	0.09	61.1899
SOV1g004170	0.57	0.43	0	0	0	0	0	0	0	0	0.172268
SOV1g004210	0.09	0	0.06	0.57	0	0.17	0.1	0	0	0	1.04071
SOV1g004240	0.09	0.1	0.12	0.09	0.1	0.12	0.1	0.11	0.06	0.09	18.3304
SOV1g004250	0.19	0.13	0.12	0.12	0.08	0	0	0.22	0	0.14	0.797204
SOV1g004260	0.08	0.1	0.07	0.07	0.17	0.08	0.07	0.17	0.06	0.13	2.98604
SOV1g004280	0.1	0	0.05	0	0	0	0.35	0.2	0.19	0.11	1.2579
SOV1g004290	0.09	0.09	0.11	0.04	0.09	0.06	0.09	0.1	0.24	0.09	1.91605
SOV1g004300	0.05	0.02	0.13	0.16	0.07	0.09	0.2	0.11	0	0.17	2.47439
SOV1g004320	0.19	0.13	0.06	0.12	0.11	0	0.15	0.13	0	0.12	1.80228
SOV1g004330	0.12	0.03	0.08	0.22	0.15	0.09	0.24	0.06	0	0	2.25195
SOV1g004360	0.07	0.18	0.13	0.28	0.12	0	0	0	0	0.22	0.382646
SOV1g004380	0.15	0.09	0.19	0.14	0.1	0.03	0.17	0.03	0.02	0.07	14.9236
SOV1g004400	0.1	0	0.22	0.19	0.12	0.12	0.07	0	0.1	0.09	1.48191
SOV1g004420	0.24	0	0.32	0.44	0	0	0	0	0	0	0.207517
SOV1g004430	0.1	0	0.2	0.43	0.27	0	0	0	0	0	0.207482
SOV1g004460	0.08	0.06	0.02	0.11	0.05	0.29	0.06	0.08	0.08	0.16	1.76016
SOV1g004530	0.35	0	0.26	0.14	0	0	0	0.25	0	0	0.390983
SOV1g004610	0.12	0.05	0.05	0.04	0.11	0	0.26	0.14	0.15	0.08	2.61657
SOV1g004670	0.08	0.2	0	0.09	0.14	0	0	0.09	0.41	0	1.03342
SOV1g004700	0	0	0	0	0	0	1	0	0	0	0.121982
SOV1g004710	0.05	0.06	0.09	0.22	0	0.17	0.1	0.08	0.12	0.1	1.29229
SOV1g004750	0.08	0.05	0.03	0.11	0.07	0.12	0.12	0.19	0.19	0.06	4.67868
SOV1g004790	0.18	0.1	0.18	0.1	0.06	0.08	0.05	0.05	0.08	0.13	1.94159
SOV1g004810	0.1	0.08	0.15	0.2	0.12	0	0	0.16	0.1	0.08	2.1003
SOV1g004830	0.09	0.05	0.09	0.1	0.09	0.13	0.05	0	0.33	0.06	1.95981
SOV1g004840	0.06	0	0.11	0	0.43	0.26	0.14	0	0	0	0.568289
SOV1g004860	0.12	0.03	0.1	0.3	0.03	0	0.06	0.2	0.16	0	1.83023
SOV1g004870	0.14	0.16	0.11	0.04	0.1	0.2	0.12	0.03	0.06	0.04	2.89972
SOV1g004900	0	0	0	0.13	0	0	0	0.29	0.57	0	0.330627
SOV1g004910	0.18	0.06	0.17	0.17	0.02	0	0	0.09	0	0.3	1.80762
SOV1g004960	0.21	0.22	0.02	0.15	0.07	0	0	0.26	0	0.07	1.40766
SOV1g004970	0	0	0	0	0	0.52	0.48	0	0	0	0.349479
SOV1g004990	0.02	0.19	0.05	0.04	0.05	0	0.06	0.4	0.13	0.07	1.28009
SOV1g005030	0.07	0	0.13	0	0	0	0.8	0	0	0	0.411208
SOV1g005050	0.07	0.03	0.11	0.16	0.06	0	0.18	0.07	0.18	0.13	1.70125
SOV1g005150	0.11	0.17	0.05	0.12	0.1	0.03	0.08	0.05	0.21	0.09	7.77678
SOV1g005180	0	0	0	0	0	0	0	0	1	0	0.201094
SOV1g005270	0.1	0	0	0.45	0	0	0	0	0	0.45	0.295135
SOV1g005320	0.05	0	0	0.27	0	0	0.37	0.3	0	0	0.333897
SOV1g005330	0	0.53	0	0	0.47	0	0	0	0	0	0.130635
SOV1g005380	0.09	0	0.14	0	0	0.45	0	0	0.32	0	0.324183
SOV1g005390	0.06	0	0.11	0.05	0.04	0.33	0.06	0.16	0.15	0.06	1.7086
SOV1g005410	0.14	0.21	0.22	0.12	0.05	0.1	0.05	0	0	0.12	2.42425
SOV1g005420	0.43	0	0	0	0	0	0.57	0	0	0	0.119596
SOV1g005430	0.07	0	0.05	0.12	0.15	0	0.61	0	0	0	0.753302
SOV1g005480	0.08	0.02	0.13	0.08	0.02	0.17	0.2	0.1	0.16	0.05	2.93921
SOV1g005500	0.16	0.03	0	0.02	0.18	0.06	0	0.39	0.07	0.08	1.77663
SOV1g005510	0.01	0.14	0.17	0.13	0.34	0	0	0.1	0.12	0	1.31806
SOV1g005520	0.07	0.13	0.11	0	0.29	0	0	0.39	0	0	0.472392
SOV1g005550	0.08	0	0.25	0	0.18	0	0	0	0	0.5	0.339025
SOV1g005580	0.07	0.02	0.1	0.09	0.04	0.11	0.25	0.05	0.16	0.09	2.79585
SOV1g005600	0.24	0	0	0	0	0	0.76	0	0	0	0.144879
SOV1g005650	0	0	1	0	0	0	0	0	0	0	0.117047
SOV1g005660	0	0	0.46	0	0.54	0	0	0	0	0	0.13787
SOV1g005800	0.09	0.11	0.15	0.06	0.24	0	0.04	0.09	0.06	0.14	2.11148
SOV1g005810	0.06	0.04	0.03	0.02	0.18	0.17	0.45	0.07	0	0	1.97742
SOV1g005820	0.69	0	0	0.31	0	0	0	0	0	0	0.101408
SOV1g005830	0.1	0.22	0.13	0.16	0.06	0	0.09	0	0.11	0.13	2.70653
SOV1g005840	0.14	0.57	0.29	0	0	0	0	0	0	0	0.19214
SOV1g005850	0.03	0.16	0.04	0.06	0	0.15	0.21	0.16	0	0.19	1.89451
SOV1g005860	0.05	0.07	0.2	0.07	0.14	0	0.07	0.13	0.19	0.08	5.16506
SOV1g005870	0.08	0.12	0.08	0.13	0.06	0.07	0.16	0.11	0.18	0	3.14361
SOV1g005890	0.1	0.11	0.1	0.12	0.1	0.06	0.06	0.12	0.15	0.07	13.4051
SOV1g005900	0.13	0.19	0.14	0	0.08	0.23	0	0.24	0	0	0.750849
SOV1g005910	0	0	0	0	0	0	0	0	1	0	0.222896
SOV1g005950	0.05	0	0	0.12	0	0.37	0	0	0	0.46	0.496763
SOV1g005960	0.1	0.06	0.01	0.17	0.12	0.12	0.21	0.06	0.05	0.11	7.20221
SOV1g005970	0.1	0.14	0.07	0.07	0.12	0.05	0.03	0.18	0.12	0.13	5.47975
SOV1g005980	0.11	0.09	0.08	0.15	0.05	0.21	0.06	0.06	0.12	0.06	1.84229
SOV1g006000	0.14	0.03	0.13	0.01	0.02	0.06	0.03	0.15	0.25	0.18	3.62882
SOV1g006020	0.06	0.18	0.09	0.11	0.11	0.15	0.03	0.12	0.1	0.05	6.00873
SOV1g006040	0	0	0	0.26	0	0	0	0	0	0.74	0.228408
SOV1g006100	0.09	0.07	0.19	0.12	0.05	0	0.18	0.08	0.08	0.14	1.7427
SOV1g006120	0.1	0.03	0.08	0.14	0.07	0.08	0.16	0.2	0.11	0.03	2.10995
SOV1g006190	0.04	0.1	0.18	0.17	0.06	0.19	0.1	0.16	0	0	1.20897
SOV1g006200	0.19	0.2	0.08	0.05	0.12	0.05	0.11	0.13	0	0.08	2.14825
SOV1g006210	0.09	0	0.13	0.53	0	0	0	0.26	0	0	0.438299
SOV1g006220	0.18	0.11	0.07	0.06	0.13	0.05	0.03	0.09	0.22	0.05	2.69158
SOV1g006230	0.07	0.06	0.06	0.07	0.05	0.21	0.07	0.16	0.2	0.04	5.33882
SOV1g006250	0.05	0	0.14	0.25	0	0	0	0	0.56	0	0.750236
SOV1g006270	0.14	0.04	0.08	0.21	0.11	0.07	0.12	0.09	0.06	0.07	17.1345
SOV1g006290	0.06	0	0.41	0	0.28	0	0	0	0.24	0	0.419355
SOV1g006310	0	0	0	0	0	0	0	0	0	1	0.102835
SOV1g006320	0	0	0	0	0	0	0.43	0	0.57	0	0.157472
SOV1g006330	0.1	0.1	0.11	0.1	0.17	0.09	0.13	0.03	0.14	0.03	5.6681
SOV1g006340	0.03	0.03	0.11	0.09	0.05	0.37	0.1	0	0.07	0.14	1.78452
SOV1g006350	0.07	0	0	0.21	0.22	0	0	0.5	0	0	0.238997
SOV1g006400	0.11	0.05	0.08	0.15	0.08	0.16	0.15	0.09	0.02	0.12	5.93339
SOV1g006430	0.05	0.09	0.13	0.11	0.12	0	0	0.21	0.12	0.17	0.936742
SOV1g006440	0.19	0.26	0.27	0	0.29	0	0	0	0	0	0.181149
SOV1g006450	0.04	0.18	0	0	0	0.32	0	0.21	0.26	0	0.538939
SOV1g006470	0.13	0	0.12	0.18	0.14	0	0.1	0.07	0.1	0.15	3.22147
SOV1g006480	0.09	0.05	0.2	0.05	0.06	0	0.07	0.24	0.17	0.06	1.89216
SOV1g006530	0	0	0	0	0	0	0	0	1	0	0.151699
SOV1g006540	0.23	0	0.05	0.3	0	0.06	0.22	0	0.13	0	1.535
SOV1g006590	0.21	0.04	0.1	0.06	0.08	0	0.07	0.09	0.35	0	1.21321
SOV1g006600	0.32	0	0.52	0.16	0	0	0	0	0	0	0.260741
SOV1g006660	0.16	0.21	0.13	0.03	0.04	0	0.06	0.11	0.15	0.1	1.19873
SOV1g006680	0.06	0.03	0.12	0.03	0.03	0.12	0	0.15	0.45	0	1.65722
SOV1g006720	0.2	0.2	0.04	0	0.12	0	0.29	0	0.15	0	1.25837
SOV1g006740	0.34	0	0	0.13	0	0	0	0	0.52	0	0.246995
SOV1g006750	0	0	0	0.56	0	0	0	0	0	0.44	0.234476
SOV1g006770	0.09	0	0.08	0.05	0.18	0.36	0	0.24	0	0	0.707417
SOV1g006780	0.1	0.13	0.05	0.09	0.08	0.15	0.22	0.12	0	0.06	2.45952
SOV1g006820	0.11	0.05	0.07	0.11	0.17	0.03	0.12	0.08	0.14	0.1	4.67309
SOV1g006850	0.12	0.15	0.05	0.23	0.09	0.13	0.12	0	0.08	0.05	2.83902
SOV1g006880	0.08	0.04	0.05	0.15	0.11	0.15	0.11	0.14	0.03	0.15	2.96906
SOV1g006890	0.15	0.13	0	0.16	0.2	0.19	0.17	0	0	0	1.68599
SOV1g006940	0.18	0.07	0.14	0.14	0.06	0	0.08	0.07	0.17	0.08	3.21034
SOV1g006950	0.14	0	0	0.18	0.08	0.22	0.09	0.13	0.17	0	1.05619
SOV1g006970	0.22	0.21	0.08	0.07	0.11	0	0	0.14	0.17	0	0.582886
SOV1g007000	0.13	0.05	0.07	0.16	0.09	0.27	0.11	0.09	0	0.03	2.61897
SOV1g007010	0.08	0	0	0.4	0	0	0	0	0.53	0	0.275439
SOV1g007030	0.1	0	0.07	0.09	0.15	0	0.3	0.13	0	0.17	1.75187
SOV1g007040	0.42	0.27	0.31	0	0	0	0	0	0	0	0.20702
SOV1g007080	0.24	0.19	0.46	0.11	0	0	0	0	0	0	0.277152
SOV1g007100	0.15	0	0.08	0.1	0.11	0	0	0	0.56	0	0.713862
SOV1g007220	0.09	0.07	0.08	0.07	0	0	0.24	0	0.3	0.14	1.24652
SOV1g007240	0.08	0.08	0.04	0.1	0.12	0	0.18	0.11	0.16	0.12	3.13079
SOV1g007260	0.07	0.08	0.06	0.16	0.07	0.12	0.11	0.1	0.1	0.14	43.351
SOV1g007280	0.16	0.04	0	0.1	0.1	0.35	0.17	0	0.08	0	1.40082
SOV1g007300	0	0	0	0	0	0	0	0	1	0	0.331741
SOV1g007310	0.12	0.1	0.04	0	0.05	0.2	0.35	0.14	0	0	1.06881
SOV1g007410	0.04	0.18	0.19	0.15	0	0	0.07	0	0.18	0.2	0.871935
SOV1g007440	0.1	0.06	0.11	0.05	0.15	0	0.16	0.11	0	0.27	2.35295
SOV1g007450	0.1	0.06	0.11	0.06	0.04	0.05	0	0.2	0.18	0.19	2.91131
SOV1g007480	0.13	0.08	0.11	0.09	0.09	0	0.04	0.13	0.34	0	2.16212
SOV1g007490	0.1	0.09	0.1	0.08	0.11	0.09	0.09	0.13	0.11	0.1	43.1826
SOV1g007500	0.12	0.09	0.1	0.18	0.03	0.13	0.16	0	0.08	0.1	2.81819
SOV1g007510	0.09	0.09	0.06	0.13	0.1	0.1	0.09	0.12	0.11	0.1	115.547
SOV1g007530	0	0	0	0	0	0	0	0	0	1	0.128095
SOV1g007560	0	0	0	0	0	0	0	1	0	0	0.151515
SOV1g007600	1	0	0	0	0	0	0	0	0	0	0.149096
SOV1g007610	0.33	0	0	0	0	0	0	0	0.67	0	0.248955
SOV1g007630	0.29	0.12	0.02	0.06	0.12	0	0.03	0.14	0	0.22	1.70713
SOV1g007640	0.17	0.13	0.11	0.17	0.04	0	0.08	0	0.31	0	1.46049
SOV1g007650	0.13	0.11	0.11	0.11	0.16	0.09	0.07	0.05	0.09	0.08	7.40052
SOV1g007670	0.06	0	0.06	0.13	0.05	0	0.12	0.2	0.39	0	1.07893
SOV1g007690	0.05	0.05	0.17	0.03	0.11	0.23	0.17	0.18	0	0	1.21344
SOV1g007710	0.07	0	0.07	0.2	0.13	0.1	0.33	0	0.06	0.04	1.61061
SOV1g007740	0.12	0.02	0.05	0.19	0.04	0	0.12	0.17	0.25	0.03	2.71736
SOV1g007770	0	0	0	0	0	0	0	0	0.73	0.27	0.438518
SOV1g007780	0.19	0	0.17	0.14	0.15	0	0.09	0	0.25	0	0.767354
SOV1g007810	0.08	0	0.07	0.02	0.11	0.14	0.2	0	0.25	0.12	1.89223
SOV1g007850	0.1	0.06	0.06	0.31	0.08	0.11	0.16	0.06	0	0.05	3.15483
SOV1g007860	0.06	0.06	0.13	0.15	0.17	0	0.21	0	0.11	0.11	0.935129
SOV1g007870	0.11	0	0.04	0.05	0.15	0	0.17	0.21	0.08	0.2	1.58612
SOV1g007880	0.12	0.09	0.11	0.12	0.11	0.06	0.1	0.13	0.06	0.1	69.4265
SOV1g007900	0.13	0.1	0.09	0.14	0.11	0.06	0.11	0.1	0.09	0.07	21.2279
SOV1g007940	0.09	0.05	0.06	0.29	0.09	0	0.22	0.06	0.1	0.03	3.61941
SOV1g007950	0.16	0.05	0.16	0.09	0.04	0.17	0.09	0.07	0.17	0.02	6.2524
SOV1g007960	0.09	0.14	0.07	0.07	0.13	0.12	0.09	0.07	0.13	0.09	17.877
SOV1g007980	0.29	0	0	0.45	0	0	0.25	0	0	0	0.231739
SOV1g008000	0.11	0.23	0.08	0.07	0.08	0	0	0.07	0.22	0.12	1.36041
SOV1g008030	0.08	0.1	0.13	0.09	0.09	0.11	0.18	0.12	0	0.08	1.9808
SOV1g008050	0.08	0.2	0.16	0.12	0.04	0.09	0	0.13	0	0.17	2.66261
SOV1g008060	0.13	0.13	0	0.05	0.08	0.09	0.09	0.31	0.12	0	1.23607
SOV1g008070	0.12	0.16	0.09	0.12	0.17	0	0.09	0.07	0.18	0	3.23299
SOV1g008080	0.06	0.11	0.14	0.23	0.14	0	0.32	0	0	0	0.444403
SOV1g008090	0.2	0.15	0	0.14	0.1	0.15	0.1	0.08	0	0.09	1.13107
SOV1g008100	0.07	0	0.19	0.13	0.08	0	0.12	0	0.41	0	0.740938
SOV1g008110	0.07	0.02	0.05	0.17	0.06	0.09	0.37	0.05	0.01	0.1	8.41208
SOV1g008150	0.18	0	0	0	0	0	0.23	0.59	0	0	0.461672
SOV1g008160	0.23	0.16	0	0.23	0	0	0.22	0.15	0	0	0.505197
SOV1g008220	0.01	0.07	0.09	0.02	0.1	0.42	0.05	0.14	0	0.09	2.56567
SOV1g008250	0.11	0.09	0.07	0.13	0	0	0.44	0.15	0	0	0.662795
SOV1g008270	0.08	0	0	0.07	0.14	0	0.24	0.23	0.24	0	0.801849
SOV1g008350	0.11	0.12	0.11	0.13	0.11	0.11	0.12	0.06	0.05	0.08	19.6266
SOV1g008380	0.13	0.06	0	0.19	0	0.48	0	0.15	0	0	0.711754
SOV1g008400	0.09	0.04	0	0.05	0.2	0.39	0.06	0	0	0.17	1.47539
SOV1g008410	0.08	0.04	0.01	0.01	0.02	0.24	0.01	0.1	0.23	0.25	5.85016
SOV1g008430	0.11	0.02	0.03	0.06	0.02	0.16	0.02	0.25	0.21	0.12	3.90186
SOV1g008440	0.08	0.04	0.56	0.01	0.03	0.07	0.12	0.05	0	0.04	3.4637
SOV1g008470	0.05	0.08	0.07	0.04	0.07	0.38	0.2	0.1	0	0	1.49021
SOV1g008480	0.11	0.14	0.06	0.04	0.07	0.03	0.09	0.22	0.22	0.02	4.21697
SOV1g008490	0.08	0.1	0.18	0.13	0.1	0.19	0	0.22	0	0	0.629703
SOV1g008500	0.08	0.26	0	0	0	0	0.66	0	0	0	0.208643
SOV1g008530	0.13	0.04	0.11	0.2	0.09	0.03	0.1	0.17	0.05	0.07	3.18896
SOV1g008560	0.34	0.1	0	0.09	0.13	0	0	0	0	0.33	0.414774
SOV1g008590	0.07	0.15	0.09	0.1	0.1	0	0.04	0.16	0.11	0.18	3.13976
SOV1g008610	0.11	0.07	0.15	0.23	0.07	0.08	0.08	0.08	0.03	0.1	7.5097
SOV1g008640	0.23	0.04	0.04	0.22	0.15	0	0.12	0.03	0.03	0.14	2.7169
SOV1g008650	0.15	0.09	0.08	0.07	0	0.09	0.12	0.39	0	0	1.21296
SOV1g008660	0.15	0.1	0.13	0.2	0.07	0	0.04	0.27	0	0.05	1.98606
SOV1g008670	0.07	0.11	0.09	0.24	0.08	0	0.19	0.11	0	0.1	1.66082
SOV1g008680	0.13	0.11	0.06	0.11	0.09	0.17	0.06	0.11	0.09	0.07	11.4238
SOV1g008690	0.07	0.2	0	0.04	0.04	0.31	0	0.16	0.14	0.05	1.54496
SOV1g008710	0.11	0.05	0.08	0.12	0.17	0.18	0.07	0.08	0.06	0.08	5.12057
SOV1g008780	0	0.21	0	0.07	0.14	0	0.24	0.34	0	0	0.369917
SOV1g008790	0.11	0.07	0.07	0.13	0.11	0.07	0.12	0.11	0.08	0.13	81.6509
SOV1g008800	0.07	0	0	0.23	0.18	0	0.52	0	0	0	0.29901
SOV1g008840	0.1	0.09	0.06	0.12	0.06	0.09	0.03	0.22	0.12	0.11	11.4405
SOV1g008920	0.08	0.04	0.04	0.13	0.02	0.22	0.13	0.16	0	0.17	5.12361
SOV1g008950	0.14	0	0	0.05	0	0	0.33	0.16	0	0.31	0.750184
SOV1g009040	0.1	0.08	0.11	0.17	0.07	0.06	0.24	0.04	0.05	0.09	12.6094
SOV1g009060	0.1	0.06	0.14	0.11	0.09	0	0.24	0	0.18	0.07	2.0947
SOV1g009090	0.2	0.04	0.08	0.11	0.08	0.14	0.02	0.03	0.21	0.1	3.2772
SOV1g009120	0.09	0	0.11	0.49	0	0.31	0	0	0	0	0.318999
SOV1g009190	0.09	0.18	0.39	0	0	0.34	0	0	0	0	0.341848
SOV1g009200	0	0	0	0.25	0	0	0.15	0	0.6	0	0.555118
SOV1g009210	0	0	0	0	0.16	0.34	0.15	0	0	0.35	0.473518
SOV1g009220	0.22	0	0	0.18	0.39	0	0.21	0	0	0	0.420355
SOV1g009240	0.21	0.14	0.21	0.1	0.09	0.19	0	0	0	0.06	1.28073
SOV1g009250	0.02	0.13	0.06	0.02	0.15	0.26	0.05	0	0.07	0.23	1.45641
SOV1g009260	0.07	0.29	0.16	0.13	0.05	0	0.1	0.06	0	0.14	1.9171
SOV1g009290	0.1	0.06	0.16	0.18	0.04	0.02	0.14	0.14	0.05	0.1	5.99335
SOV1g009310	0.08	0.04	0.06	0.14	0.08	0	0.26	0.05	0.29	0	1.55835
SOV1g009350	0.06	0.04	0.04	0.16	0.1	0.2	0.1	0.18	0.1	0.02	2.85361
SOV1g009460	0	0.02	0.04	0.07	0.04	0.58	0	0.1	0.15	0	2.49785
SOV1g009470	0.1	0.06	0.04	0.17	0.08	0.11	0.06	0.11	0.16	0.1	3.68452
SOV1g009490	0.07	0.28	0.04	0.12	0.12	0.14	0	0	0.16	0.07	1.47256
SOV1g009500	0.1	0.05	0.09	0.24	0.05	0.03	0.1	0.11	0.07	0.15	7.03334
SOV1g009530	0.05	0.2	0.18	0.11	0.1	0.14	0.08	0.09	0	0.04	1.58673
SOV1g009590	0	0	0.43	0	0.16	0	0	0	0	0.4	0.592632
SOV1g009610	0.12	0.07	0.08	0.17	0.07	0.13	0.12	0.09	0.1	0.05	22.4999
SOV1g009670	0.18	0.13	0.2	0.05	0.19	0	0.04	0	0.06	0.16	2.13853
SOV1g009690	0.1	0.38	0	0	0.52	0	0	0	0	0	0.661223
SOV1g009750	0.02	0.23	0	0.18	0	0.18	0.11	0.09	0.18	0	0.875204
SOV1g009780	0.02	0.25	0.06	0.05	0.05	0.21	0	0.09	0	0.28	1.131
SOV1g009800	0.03	0	0	0.29	0.13	0	0.31	0	0.23	0	0.783606
SOV1g009810	0.11	0.12	0.09	0.22	0.22	0	0.24	0	0	0	1.00569
SOV1g009820	0.13	0	0.15	0.1	0	0	0.61	0	0	0	0.515047
SOV1g009830	0.02	0	0.06	0	0	0	0	0	0	0.92	1.09121
SOV1g009850	0.03	0.03	0.02	0.02	0.08	0.05	0	0.05	0.04	0.67	18.1443
SOV1g009860	0.05	0.11	0.06	0.07	0.13	0	0.09	0.1	0.11	0.29	1.86929
SOV1g009870	0.1	0.1	0.07	0.11	0.06	0.16	0.15	0.08	0.09	0.07	18.7704
SOV1g009890	0.05	0.3	0	0.46	0	0	0	0	0	0.19	0.574234
SOV1g009900	0	0	0.56	0.44	0	0	0	0	0	0	0.102288
SOV1g009910	0.04	0.09	0.08	0.11	0	0.38	0.07	0	0.08	0.16	1.69213
SOV1g009920	0	0	0	0	0	0	0	0.36	0	0.64	0.222158
SOV1g009930	0.03	0	0	0.36	0.05	0	0.07	0.22	0.26	0	1.22411
SOV1g009940	0.11	0.08	0.1	0.06	0.08	0.05	0.18	0	0	0.33	1.88298
SOV1g009950	0.2	0	0.21	0.58	0	0	0	0	0	0	0.251344
SOV1g009980	0.15	0	0.06	0.15	0	0	0.21	0.14	0.13	0.17	0.987901
SOV1g009990	0.1	0.18	0.13	0.09	0.14	0.09	0.18	0	0.04	0.05	3.2371
SOV1g010010	0.22	0	0	0.08	0	0	0.33	0.37	0	0	0.405202
SOV1g010030	0.11	0.1	0.15	0.03	0.14	0.06	0.14	0.17	0	0.1	3.07443
SOV1g010040	0.1	0.09	0.06	0.04	0.06	0.12	0.05	0.16	0.09	0.23	9.9108
SOV1g010050	0.14	0.03	0.02	0.04	0.05	0.18	0.01	0.15	0.1	0.27	9.3036
SOV1g010060	0.13	0.09	0	0	0.3	0	0.22	0.26	0	0	0.549148
SOV1g010100	0.07	0.14	0.08	0.17	0.06	0.09	0.08	0.08	0.11	0.12	3.15204
SOV1g010120	0.19	0.06	0.09	0.31	0.08	0	0.16	0.11	0	0	0.917617
SOV1g010180	0.18	0	0	0.36	0	0	0	0	0	0.46	0.268769
SOV1g010190	0	0.34	0.35	0.31	0	0	0	0	0	0	0.164711
SOV1g010200	0.16	0	0.05	0.03	0.13	0	0	0.55	0.08	0	1.34139
SOV1g010210	0.22	0.04	0.2	0.04	0.08	0	0	0.15	0.12	0.16	1.51936
SOV1g010230	0	0	0.16	0.09	0.16	0	0	0	0	0.59	0.332902
SOV1g010240	0.15	0.27	0	0.23	0	0.17	0.05	0	0.14	0	1.47297
SOV1g010250	0.11	0.11	0.13	0.12	0.11	0.03	0.08	0.11	0.09	0.11	3.91649
SOV1g010270	0.19	0.06	0.09	0.21	0.12	0	0.33	0	0	0	0.921476
SOV1g010280	0.14	0.18	0.1	0.18	0.06	0	0.16	0	0.07	0.1	1.73005
SOV1g010320	0.12	0.23	0.08	0.17	0.05	0	0.07	0	0	0.29	1.16233
SOV1g010330	0.1	0.29	0.12	0	0	0.49	0	0	0	0	0.465254
SOV1g010340	0.09	0.15	0.2	0.06	0.18	0	0.18	0.08	0	0.07	1.28871
SOV1g010370	0.08	0	0.12	0.21	0.1	0	0.07	0.07	0.08	0.27	1.23378
SOV1g010390	0.12	0.14	0.08	0.15	0.13	0.05	0.03	0.14	0.13	0.04	3.5722
SOV1g010400	0.1	0.11	0.16	0.06	0.06	0.06	0.16	0.12	0.07	0.1	10.5799
SOV1g010440	0.05	0.08	0.04	0.1	0.12	0.13	0	0.09	0.14	0.24	3.88359
SOV1g010460	0.09	0.18	0	0.22	0.06	0.12	0.04	0	0.16	0.14	1.75863
SOV1g010470	0.13	0	0	0.13	0	0	0.59	0.15	0	0	0.850661
SOV1g010480	0.25	0.08	0.12	0.08	0.09	0	0.39	0	0	0	0.526971
SOV1g010540	0.15	0.13	0.22	0.08	0.13	0.04	0.1	0.03	0	0.12	3.56543
SOV1g010560	0.06	0.18	0.05	0.13	0.08	0.09	0.04	0.12	0.22	0.04	3.70868
SOV1g010570	0.12	0.11	0.06	0.13	0.09	0.13	0.1	0.1	0.08	0.09	7.076
SOV1g010590	0	0.26	0.59	0.06	0.08	0	0	0	0	0	0.505881
SOV1g010600	0.05	0.02	0.17	0.14	0.14	0.07	0.15	0.08	0.15	0.04	3.69995
SOV1g010630	0.1	0	0	0.15	0	0.12	0.2	0	0.1	0.33	1.00228
SOV1g010640	0.17	0	0.18	0.15	0.18	0	0	0	0	0.32	0.898926
SOV1g010690	0.06	0.01	0	0.21	0.04	0.05	0.33	0.03	0.27	0	4.83938
SOV1g010750	0.23	0	0.41	0	0	0	0.36	0	0	0	0.160008
SOV1g010770	0.08	0.04	0.22	0.06	0.13	0	0.08	0.24	0.11	0.03	2.9914
SOV1g010780	0.08	0	0	0	0.2	0	0	0	0.72	0	0.245231
SOV1g010800	0.17	0.17	0	0.05	0.17	0	0.09	0	0	0.35	0.70536
SOV1g010840	0.02	0.05	0.09	0.16	0.09	0.27	0.02	0.07	0.03	0.18	2.58424
SOV1g010850	0.06	0.11	0.12	0.09	0.18	0.1	0.17	0.09	0.03	0.05	3.57463
SOV1g010870	0.13	0.02	0.09	0.12	0.02	0.17	0.2	0.11	0.09	0.06	3.27831
SOV1g010880	0	0.12	0.3	0.33	0	0	0	0	0.25	0	0.43731
SOV1g010890	0.09	0	0	0.14	0	0	0.18	0	0.28	0.3	0.319136
SOV1g010960	0.11	0	0	0.06	0.12	0	0.54	0.17	0	0	0.532394
SOV1g010980	0.06	0	0.03	0.24	0.11	0	0	0.07	0.11	0.38	1.28387
SOV1g010990	0	0	0	0	0	0.31	0.13	0	0.57	0	0.802999
SOV1g011050	0.11	0.24	0.21	0.09	0.1	0	0	0	0	0.24	0.548279
SOV1g011070	0.08	0.03	0.09	0.07	0.13	0.09	0.1	0.14	0.08	0.19	3.96705
SOV1g011110	0.58	0	0.42	0	0	0	0	0	0	0	0.289992
SOV1g011120	0	0	0	0	0	1	0	0	0	0	0.491666
SOV1g011140	0.15	0.14	0.23	0.1	0	0	0.24	0.14	0	0	0.983781
SOV1g011150	0	0	0	0	0	0	0	0	1	0	0.161582
SOV1g011190	0.1	0.1	0.24	0.04	0.1	0.14	0.14	0.06	0.05	0.02	4.38167
SOV1g011200	0.07	0.04	0.06	0.1	0.07	0.16	0.17	0.16	0.09	0.07	3.81266
SOV1g011210	0.15	0	0	0.08	0.08	0.29	0	0.21	0	0.2	0.821658
SOV1g011220	0	0	0	0.39	0.29	0	0.32	0	0	0	0.222596
SOV1g011300	0.1	0.07	0.07	0.11	0.12	0.21	0.05	0.15	0.09	0.03	2.88986
SOV1g011320	0.04	0	0.03	0.11	0.02	0.39	0.12	0.09	0.2	0	2.14816
SOV1g011340	0.07	0.05	0.04	0.21	0.08	0.12	0.23	0.11	0	0.09	2.61674
SOV1g011360	0.1	0.07	0.1	0.13	0.11	0.12	0.05	0.13	0.1	0.07	5.80724
SOV1g011380	0.09	0.08	0.13	0.1	0.15	0.11	0.03	0.14	0.07	0.1	3.62735
SOV1g011390	0.13	0.09	0.13	0.07	0.1	0.08	0.14	0.09	0.05	0.13	18.3846
SOV1g011400	0.13	0.16	0.13	0.05	0	0.37	0	0.16	0	0	0.635829
SOV1g011410	0.09	0	0.05	0.07	0.12	0.48	0.11	0	0.08	0	2.49702
SOV1g011450	0.12	0.08	0.07	0.09	0.04	0.17	0.11	0.11	0.08	0.14	8.7868
SOV1g011460	0.29	0.06	0.04	0.08	0.1	0	0	0.11	0	0.31	1.08935
SOV1g011480	0.12	0.16	0.05	0.1	0.04	0.13	0.19	0.16	0.06	0	4.83121
SOV1g011500	0.03	0.08	0.22	0.09	0.1	0	0.16	0	0.13	0.18	1.7413
SOV1g011510	0.12	0.09	0.08	0.07	0.03	0.15	0.13	0.14	0.09	0.1	2.06344
SOV1g011540	0.12	0.1	0.09	0.14	0.11	0.06	0.16	0.08	0.03	0.12	13.2119
SOV1g011560	0.38	0	0.14	0.48	0	0	0	0	0	0	0.34923
SOV1g011580	0.11	0.03	0.1	0.13	0.04	0.11	0.07	0.1	0.17	0.14	6.63568
SOV1g011590	0.1	0.04	0.1	0.08	0.14	0.24	0.06	0.06	0.04	0.14	5.29753
SOV1g011620	0.06	0.1	0.03	0.12	0.03	0.4	0.04	0.07	0.07	0.07	1.9356
SOV1g011630	0.15	0.07	0.03	0.23	0.03	0.06	0.06	0.13	0.11	0.14	4.01239
SOV1g011640	0.11	0.08	0.09	0.16	0.13	0.08	0.11	0.09	0.1	0.04	4.45041
SOV1g011650	0.11	0.03	0.11	0.12	0.06	0.17	0.29	0.07	0	0.03	6.43441
SOV1g011660	0.07	0.25	0.04	0.05	0.16	0	0.07	0	0.26	0.12	1.11151
SOV1g011670	0.06	0	0	0	0.2	0	0	0.24	0.33	0.17	0.567013
SOV1g011700	0.11	0.15	0.07	0.1	0.08	0.11	0.09	0.07	0.07	0.15	3.30668
SOV1g011710	0.1	0.17	0.14	0.02	0.09	0.11	0.08	0.17	0.04	0.07	3.89659
SOV1g011790	0.13	0	0	0.15	0	0	0.41	0	0.3	0	0.247407
SOV1g011800	0.05	0.13	0.11	0.05	0.2	0.06	0.06	0.19	0.16	0	2.42274
SOV1g011850	0.1	0.05	0	0.21	0.13	0	0.05	0.25	0.21	0	1.56265
SOV1g011920	0.1	0.02	0.13	0.05	0.05	0.1	0.14	0.15	0.06	0.2	2.76514
SOV1g011960	0.16	0	0	0.31	0	0.23	0	0	0	0.3	0.848159
SOV1g011980	0.15	0.06	0	0.13	0.05	0	0	0.33	0	0.28	1.15982
SOV1g012000	0.37	0	0	0	0	0.63	0	0	0	0	0.180505
SOV1g012020	0.15	0.04	0.13	0.19	0.11	0	0.17	0.07	0.07	0.1	3.34352
SOV1g012030	0.12	0.09	0.22	0	0.17	0	0	0	0	0.39	0.609639
SOV1g012040	0	1	0	0	0	0	0	0	0	0	0.120008
SOV1g012050	0	0.03	0.17	0.1	0.08	0.14	0	0.09	0.11	0.28	1.13234
SOV1g012060	0.15	0.28	0.28	0.29	0	0	0	0	0	0	0.397219
SOV1g012070	0	0	0	0	0	0	1	0	0	0	0.102381
SOV1g012110	0.24	0	0.11	0.15	0	0	0	0.26	0	0.24	0.457388
SOV1g012180	0	0	0.06	0.14	0.31	0.1	0	0.25	0.15	0	0.99411
SOV1g012200	0.16	0.12	0.1	0.14	0.05	0.03	0.12	0.21	0	0.07	3.74452
SOV1g012250	0	0	0	0.3	0.17	0	0	0.53	0	0	0.32504
SOV1g012260	0.11	0.18	0.22	0.12	0.09	0	0	0.22	0	0.06	1.37959
SOV1g012280	0	0	0	0.31	0	0	0	0.27	0.42	0	0.295935
SOV1g012290	0	0	0.25	0.33	0	0	0.42	0	0	0	0.214768
SOV1g012310	0.13	0.07	0.09	0.15	0.07	0.14	0.13	0.08	0.07	0.07	6.12489
SOV1g012330	0	0	0	0	0	0	0	0.27	0.73	0	0.476279
SOV1g012340	0.06	0.08	0.09	0.08	0.06	0.06	0.17	0.16	0.11	0.14	8.59996
SOV1g012350	0	0.11	0	0.1	0.1	0	0	0.15	0.27	0.27	0.497938
SOV1g012390	0.11	0.12	0.23	0.3	0.08	0	0.16	0	0	0	0.604558
SOV1g012400	0.05	0.09	0.07	0.03	0.04	0.49	0	0.07	0	0.16	1.3833
SOV1g012410	0.16	0.03	0.04	0.22	0.09	0	0.13	0.07	0.19	0.08	1.40859
SOV1g012440	0.09	0	0.21	0.08	0	0	0.28	0	0	0.34	0.377436
SOV1g012450	0.06	0.19	0.15	0.11	0.06	0.04	0.14	0.12	0.05	0.08	2.76398
SOV1g012480	0.1	0.04	0.11	0.12	0.07	0.12	0.07	0.05	0.08	0.24	3.52349
SOV1g012500	0	0	0.13	0.12	0.24	0	0.3	0	0	0.21	0.756283
SOV1g012510	0.09	0.09	0	0.05	0.24	0.22	0.06	0	0.08	0.18	2.72989
SOV1g012550	0	0.15	0	0	0.18	0.33	0	0	0.34	0	0.512753
SOV1g012560	0.06	0	0	0.12	0.17	0	0.38	0.14	0.13	0	1.05721
SOV1g012570	0.19	0.12	0.11	0.09	0.11	0	0.04	0.04	0.08	0.22	2.11301
SOV1g012580	0.08	0.08	0.07	0.1	0.08	0.09	0.02	0.18	0.14	0.15	3.69621
SOV1g012590	0.1	0.07	0.14	0.04	0.08	0.33	0	0.18	0.06	0	2.23859
SOV1g012610	0.13	0.12	0.07	0.07	0.04	0.2	0.04	0	0.08	0.24	1.64676
SOV1g012620	0	0.21	0	0	0.12	0.16	0	0.4	0	0.11	0.843202
SOV1g012670	0.13	0.14	0.14	0.14	0.17	0.06	0.07	0	0.09	0.05	1.74077
SOV1g012680	0	0.05	0	0	0	0.14	0.21	0.14	0.38	0.08	1.05335
SOV1g012690	0	0.11	0.11	0.35	0	0	0.13	0	0	0.3	0.560121
SOV1g012700	0.15	0.15	0.08	0.12	0.13	0	0.13	0.11	0.13	0.02	3.91482
SOV1g012720	0.07	0.07	0.08	0.13	0.04	0.04	0.1	0.27	0.16	0.03	2.91555
SOV1g012740	0.13	0.07	0.07	0.11	0.06	0.19	0.12	0.02	0.21	0.04	5.67033
SOV1g012780	0.19	0.81	0	0	0	0	0	0	0	0	0.109169
SOV1g012790	0.17	0	0.12	0.34	0	0	0.04	0	0.18	0.14	1.668
SOV1g012800	0	0	0	0	0	1	0	0	0	0	0.112347
SOV1g012820	0.16	0.05	0.12	0.09	0	0.16	0.21	0	0	0.2	1.8448
SOV1g012850	0.1	0.16	0.02	0.04	0.13	0.1	0.05	0.09	0.2	0.11	7.6123
SOV1g012870	0.06	0.12	0.1	0.07	0.11	0.1	0.17	0.09	0.1	0.06	145.784
SOV1g012880	0.09	0.09	0.05	0.1	0.15	0.15	0.12	0.06	0	0.17	2.43271
SOV1g012890	0.07	0.03	0.09	0.23	0.06	0.17	0.14	0.12	0.05	0.05	1.84356
SOV1g012900	0.08	0.33	0.14	0.35	0	0	0.1	0	0	0	0.745124
SOV1g012910	0.17	0.16	0.13	0.12	0.03	0	0.25	0.07	0	0.07	1.46637
SOV1g012920	0.14	0.1	0.06	0.11	0.12	0.13	0.08	0.12	0.05	0.09	8.32464
SOV1g012940	0.24	0.47	0	0	0	0	0.29	0	0	0	0.206211
SOV1g012960	0.13	0.13	0.23	0.06	0.18	0	0.17	0.04	0.05	0	1.92482
SOV1g012970	0.12	0.02	0.11	0.08	0.04	0.33	0.1	0.03	0.04	0.11	3.22003
SOV1g012980	0.08	0.11	0.06	0.24	0.06	0	0.25	0	0.2	0	0.946901
SOV1g012990	0.11	0	0	0.2	0.03	0.14	0.27	0.07	0	0.19	1.29827
SOV1g013040	0.12	0.09	0.08	0.11	0.08	0.08	0.12	0.11	0.08	0.13	44.9307
SOV1g013050	0.17	0.15	0.18	0.11	0.08	0.09	0.16	0.04	0	0	1.48032
SOV1g013150	0.2	0	0.42	0.11	0.26	0	0	0	0	0	0.432464
SOV1g013210	0.35	0	0.23	0	0	0	0.42	0	0	0	0.252641
SOV1g013230	0	0	0	0	0	0	0	0	1	0	0.108809
SOV1g013250	0.05	0.08	0.07	0.06	0.08	0.1	0.06	0.2	0.09	0.2	5.905
SOV1g013260	0.06	0.06	0.11	0.05	0.09	0.03	0.09	0.12	0.37	0.03	5.11421
SOV1g013300	0.05	0.01	0.11	0.18	0.06	0	0.09	0.12	0.3	0.08	3.11212
SOV1g013330	0	0.37	0	0.27	0.36	0	0	0	0	0	0.167975
SOV1g013380	0.38	0.11	0	0	0.23	0	0	0	0.27	0	0.466888
SOV1g013390	0.17	0.06	0	0.08	0.09	0	0.07	0.21	0	0.32	0.830891
SOV1g013420	0.08	0.11	0.09	0.05	0.12	0.12	0.07	0.13	0.15	0.09	11.8463
SOV1g013430	0.13	0	0	0	0	0.39	0.2	0	0.28	0	0.422095
SOV1g013460	0	0	0	0.45	0	0	0	0	0	0.55	0.283584
SOV1g013470	0.13	0.09	0.16	0.04	0.11	0.12	0.07	0.1	0.1	0.08	64.5383
SOV1g013510	0.13	0.09	0.08	0.05	0.12	0.08	0.05	0.16	0.11	0.1	31.0099
SOV1g013520	0	0	0	0	0.33	0	0	0	0	0.67	0.170747
SOV1g013540	0.05	0.37	0	0.07	0.17	0	0	0.18	0.16	0	0.627201
SOV1g013560	0.1	0.21	0	0	0	0.26	0.27	0.16	0	0	0.516924
SOV1g013570	0.08	0.03	0.11	0.11	0.1	0.07	0	0.19	0.11	0.2	2.30017
SOV1g013650	0.34	0	0.08	0	0	0.27	0.16	0.15	0	0	0.660846
SOV1g013660	0	0	0.18	0.36	0.08	0.22	0.15	0	0	0	0.553872
SOV1g013700	0.1	0.09	0.12	0.04	0.16	0.24	0.07	0.11	0.09	0	2.07737
SOV1g013740	0.13	0.04	0.07	0	0	0	0.24	0.24	0.23	0.05	1.78718
SOV1g013750	0.12	0.12	0.1	0.13	0.13	0.08	0.06	0.09	0.05	0.12	9.42296
SOV1g013780	0.08	0.1	0.1	0.17	0.13	0.03	0.21	0.07	0.04	0.07	2.90963
SOV1g013790	0.13	0	0	0	0	0	0	0.29	0	0.58	0.357764
SOV1g013800	0.45	0	0.55	0	0	0	0	0	0	0	0.141747
SOV1g013830	0.13	0.09	0.02	0.13	0.06	0.1	0.04	0.08	0.09	0.26	4.78216
SOV1g013850	0.05	0.12	0.07	0.1	0.1	0	0.36	0	0	0.19	1.0699
SOV1g013900	0.03	0	0.07	0.25	0.32	0.09	0.07	0	0.11	0.05	1.50695
SOV1g013930	0.02	0	0.4	0.11	0	0	0	0.47	0	0	0.985101
SOV1g013960	0.13	0.13	0.07	0.07	0.06	0.06	0.13	0.1	0.15	0.1	8.79458
SOV1g013990	0.06	0.16	0.12	0.06	0.11	0.19	0.13	0.05	0.12	0.01	8.92687
SOV1g014060	0.14	0.12	0.19	0.09	0.14	0.03	0.09	0.07	0.06	0.06	4.01016
SOV1g014070	0.12	0	0.18	0.11	0.1	0.07	0.16	0	0.08	0.19	1.62642
SOV1g014080	0.13	0.15	0.1	0.16	0.06	0	0.12	0.06	0.16	0.05	5.10584
SOV1g014090	0.15	0.11	0.1	0.03	0.05	0.24	0.08	0.03	0.08	0.13	3.75692
SOV1g014100	0.17	0.06	0.1	0.08	0	0	0.21	0	0.37	0	0.83852
SOV1g014110	0.15	0.02	0.04	0.06	0.08	0.23	0.16	0.13	0	0.12	2.28195
SOV1g014120	0.08	0.06	0.08	0.06	0	0.15	0.24	0.08	0.17	0.08	3.19035
SOV1g014130	0.11	0.08	0.06	0.15	0.08	0.07	0.13	0.1	0.12	0.1	77.4091
SOV1g014150	0	0	0	0.21	0	0	0	0	0.79	0	0.28343
SOV1g014210	0.05	0.13	0.1	0	0.37	0.12	0	0.1	0	0.13	1.02118
SOV1g014280	0.16	0.08	0	0.09	0.13	0.21	0	0.16	0	0.17	0.786812
SOV1g014300	0.09	0.19	0	0.29	0.2	0	0.13	0	0	0.11	0.888245
SOV1g014310	0.2	0	0.12	0.1	0	0.11	0.31	0.09	0	0.08	1.23508
SOV1g014320	0.12	0.09	0.07	0.14	0.09	0.08	0.09	0.11	0.13	0.09	14.349
SOV1g014350	0.08	0.14	0.11	0.11	0.16	0.25	0.03	0.12	0	0	1.97767
SOV1g014360	0	0	0	0	0	0	0	1	0	0	0.110676
SOV1g014370	0	0	0	0.26	0	0	0.74	0	0	0	0.133326
SOV1g014390	0.1	0.17	0.1	0.2	0.06	0.14	0.14	0	0	0.09	2.64784
SOV1g014410	0.12	0	0.09	0.34	0.14	0.19	0.13	0	0	0	0.607835
SOV1g014420	0.09	0	0	0	0.22	0	0	0	0	0.68	0.409631
SOV1g014470	0.09	0.08	0.04	0.2	0.07	0	0.1	0.05	0.21	0.17	1.92662
SOV1g014500	0.22	0.42	0.36	0	0	0	0	0	0	0	0.113389
SOV1g014510	0.09	0.05	0.05	0.14	0.05	0.24	0.09	0.14	0.07	0.07	14.3843
SOV1g014520	0.08	0.04	0.07	0.08	0.06	0.1	0.22	0.07	0.24	0.04	4.12037
SOV1g014570	0.13	0	0	0.11	0.03	0.3	0.08	0	0.07	0.29	1.47618
SOV1g014590	0	0.65	0.35	0	0	0	0	0	0	0	0.167785
SOV1g014600	0.15	0.16	0.08	0.03	0.11	0	0.39	0.09	0	0	1.27245
SOV1g014610	0.11	0.09	0.19	0.09	0.07	0	0.14	0.03	0.04	0.24	3.07105
SOV1g014630	0	0	0	0.55	0.45	0	0	0	0	0	0.166245
SOV1g014650	0.1	0.25	0.04	0.12	0.02	0.06	0.05	0.17	0	0.2	3.40644
SOV1g014660	0.1	0.04	0.08	0.12	0.07	0.2	0.09	0.06	0.07	0.17	8.95371
SOV1g014680	0.15	0	0.03	0.14	0.03	0.23	0.08	0.18	0.08	0.08	1.85526
SOV1g014700	0.05	0	0.09	0.27	0	0	0.1	0.22	0.27	0	0.571553
SOV1g014710	0	0.45	0.55	0	0	0	0	0	0	0	0.100699
SOV1g014720	0.14	0.04	0.18	0.13	0.17	0	0.03	0.15	0.06	0.1	2.50498
SOV1g014760	0.09	0.11	0.12	0.05	0.19	0.16	0.02	0.1	0.04	0.13	10.3779
SOV1g014770	0.06	0	0.1	0	0	0.48	0	0	0.35	0	0.451961
SOV1g014780	0.09	0.25	0.41	0.17	0.08	0	0	0	0	0	0.419727
SOV1g014810	0.08	0.21	0.13	0.06	0.13	0.06	0.1	0.08	0	0.15	4.0611
SOV1g014820	0.26	0	0.09	0.26	0.04	0	0.04	0	0.11	0.2	1.32318
SOV1g014840	0.14	0.1	0.12	0.09	0.07	0.09	0.09	0.14	0.1	0.05	12.9644
SOV1g014850	0	0	0	0	0	0	0	1	0	0	0.151515
SOV1g014860	0.15	0.06	0.11	0.15	0.08	0.06	0.13	0.06	0.08	0.13	7.4649
SOV1g014870	0.12	0.11	0.17	0.12	0.16	0	0.15	0	0.16	0	1.13071
SOV1g014930	0.08	0.1	0.13	0.14	0.1	0.06	0.11	0.14	0.01	0.12	12.4121
SOV1g014950	0.14	0.08	0.19	0.11	0.01	0	0.11	0.09	0.1	0.18	3.72793
SOV1g015020	0.06	0.16	0	0	0.31	0.47	0	0	0	0	0.36021
SOV1g015040	0.14	0.1	0.15	0.12	0.05	0	0.14	0	0.2	0.09	1.14177
SOV1g015050	0.06	0	0.24	0.14	0	0	0.3	0	0	0.26	0.555825
SOV1g015060	0.24	0.13	0.14	0.16	0.05	0	0.11	0.06	0.11	0	1.27361
SOV1g015110	0.02	0	0.15	0.07	0	0.57	0	0.09	0	0.1	1.15649
SOV1g015120	0.37	0.18	0	0	0.45	0	0	0	0	0	0.274073
SOV1g015130	0.15	0.14	0	0.18	0.12	0	0.41	0	0	0	0.407214
SOV1g015150	0	0.56	0	0.44	0	0	0	0	0	0	0.19586
SOV1g015170	0.17	0	0	0.4	0.17	0	0	0.26	0	0	0.3691
SOV1g015190	0.08	0.06	0.08	0	0.31	0	0.25	0.22	0	0	0.688505
SOV1g015230	0.12	0.09	0.05	0.11	0.11	0.09	0.19	0.03	0.05	0.15	5.4775
SOV1g015240	0.04	0	0.11	0.03	0	0.27	0	0.09	0.3	0.16	0.982484
SOV1g015250	0.21	0.18	0	0.16	0.18	0.15	0	0	0.13	0	0.839768
SOV1g015260	0.2	0.06	0.09	0.18	0.22	0	0.07	0.18	0	0	1.76046
SOV1g015280	0.09	0.04	0.06	0.15	0.1	0.12	0.08	0.15	0.08	0.12	17.022
SOV1g015310	0	0	0.26	0.14	0.24	0	0	0.36	0	0	0.734118
SOV1g015330	0.13	0	0.19	0	0.1	0	0	0	0.28	0.3	0.528627
SOV1g015340	0.11	0.11	0.05	0.1	0.13	0.07	0.09	0.12	0.13	0.09	11.3218
SOV1g015350	0.05	0.11	0.09	0.11	0.13	0.1	0.07	0.16	0.16	0	1.62685
SOV1g015370	0.09	0.4	0.28	0.23	0	0	0	0	0	0	0.282977
SOV1g015400	0	0.55	0	0.45	0	0	0	0	0	0	0.136537
SOV1g015450	0.1	0	0.05	0	0.04	0.61	0	0.09	0.11	0	1.22181
SOV1g015470	0.08	0.21	0.16	0.07	0.09	0.1	0	0	0	0.3	1.78963
SOV1g015480	0.1	0.09	0.1	0.13	0.11	0.07	0.07	0.09	0.05	0.2	5.16342
SOV1g015500	0.11	0.14	0.08	0.14	0.12	0.05	0.09	0.14	0.09	0.04	4.949
SOV1g015520	0.28	0	0	0	0	0	0.72	0	0	0	0.103918
SOV1g015530	0.16	0.07	0.17	0.08	0.1	0.04	0.06	0.11	0.11	0.08	3.16771
SOV1g015540	0.4	0	0.07	0.08	0.31	0	0.13	0	0	0	0.491811
SOV1g015560	0	0.5	0	0.21	0	0	0.09	0	0.19	0	0.648226
SOV1g015580	0.08	0	0	0.17	0	0	0.75	0	0	0	0.832133
SOV1g015620	0.14	0.18	0.25	0.15	0	0	0.13	0.15	0	0	0.638207
SOV1g015630	0.09	0.12	0.03	0.03	0.02	0.17	0	0.24	0.16	0.15	3.0219
SOV1g015640	0.05	0.14	0.16	0.1	0.08	0.48	0	0	0	0	0.744198
SOV1g015650	0	0	0	0	0	0	0	0.74	0.26	0	0.525148
SOV1g015660	0.11	0.15	0.06	0.2	0.15	0.1	0.15	0.09	0	0	1.35562
SOV1g015670	0.11	0.1	0.11	0.07	0.13	0.1	0.09	0.1	0.1	0.11	10.1554
SOV1g015680	0.19	0	0.04	0.12	0.08	0.07	0.11	0.17	0.09	0.12	2.50635
SOV1g015750	0.08	0	0.06	0.15	0.07	0.15	0.33	0	0.16	0	0.822901
SOV1g015760	0.09	0.11	0.11	0.09	0.13	0.07	0.09	0.12	0.05	0.12	22.2862
SOV1g015770	0	0	0.45	0.55	0	0	0	0	0	0	0.106084
SOV1g015780	0.04	0	0.09	0	0.14	0.45	0.28	0	0	0	0.461771
SOV1g015790	0.22	0.1	0.17	0.17	0.25	0	0.09	0	0	0	0.69187
SOV1g015800	0.08	0.08	0.09	0.07	0.12	0.09	0.09	0.12	0.13	0.11	16.7975
SOV1g015810	0.2	0	0.39	0.41	0	0	0	0	0	0	0.165566
SOV1g015820	0.12	0.09	0.08	0.13	0.07	0.11	0.08	0.04	0.18	0.1	5.35621
SOV1g015850	0.12	0	0	0.04	0.24	0.19	0.13	0	0.27	0	0.928803
SOV1g015890	0.05	0	0.1	0.08	0	0.12	0.11	0.26	0.2	0.09	1.01872
SOV1g015900	0.11	0	0.24	0.1	0	0.17	0.38	0	0	0	0.77215
SOV1g015920	0.12	0.03	0.22	0.32	0.08	0	0.07	0	0	0.16	1.46268
SOV1g015930	0.16	0.07	0.07	0.17	0.07	0.08	0.07	0.16	0.07	0.09	5.10641
SOV1g015940	0.11	0.05	0.12	0.08	0.21	0.06	0.06	0.14	0.12	0.05	6.29083
SOV1g015960	0.09	0	0.14	0	0	0.45	0	0	0.32	0	0.306949
SOV1g015970	0.12	0.12	0.15	0.16	0.2	0	0.09	0	0	0.17	2.677
SOV1g015980	0.12	0.07	0.09	0.05	0.17	0.15	0.16	0.13	0	0.05	2.43524
SOV1g015990	0.07	0.12	0.03	0.06	0.3	0	0	0.32	0	0.1	1.58627
SOV1g016010	0	0	0	0	0	0	0	0	1	0	0.189394
SOV1g016020	0.23	0	0	0.24	0	0	0	0	0	0.53	0.190953
SOV1g016040	0.12	0.03	0.04	0.09	0.04	0.1	0.03	0.13	0.04	0.37	5.30655
SOV1g016070	0.17	0.07	0.13	0.19	0.1	0	0.08	0.05	0.05	0.16	1.8166
SOV1g016080	0.09	0	0.11	0	0	0.3	0	0.5	0	0	0.38487
SOV1g016100	0.11	0	0	0	0	0.49	0.41	0	0	0	0.232011
SOV1g016130	0.06	0.12	0.1	0.05	0.05	0	0.36	0.16	0.11	0	1.22987
SOV1g016140	0.07	0.09	0.02	0.1	0.06	0.02	0.46	0.06	0.05	0.06	5.12136
SOV1g016160	0	0.13	0	0.22	0.13	0	0.17	0.35	0	0	0.354607
SOV1g016180	0.08	0.09	0.06	0.04	0.05	0.17	0	0.09	0.17	0.25	2.88552
SOV1g016190	0.1	0	0	0	0	0	0.42	0	0	0.47	0.35469
SOV1g016220	0.12	0	0	0.15	0	0	0.09	0.44	0.2	0	0.707563
SOV1g016240	0	0	0	0.19	0	0	0	0.81	0	0	0.182695
SOV1g016250	0.05	0.05	0.02	0.1	0.03	0.29	0.07	0.08	0.29	0.02	3.43428
SOV1g016260	0.1	0.06	0.09	0.16	0.11	0.04	0.12	0.08	0.08	0.17	15.4104
SOV1g016280	0.14	0.22	0.13	0.06	0.12	0.1	0.06	0.08	0.05	0.04	2.83344
SOV1g016290	0.18	0	0	0	0	0	0	0	0.82	0	0.513381
SOV1g016300	0.11	0.1	0.07	0.15	0.09	0.09	0.11	0.09	0.07	0.12	40.4815
SOV1g016320	0.07	0.16	0.16	0.04	0.14	0.05	0.04	0.12	0.15	0.07	10.204
SOV1g016340	0.32	0	0	0	0.28	0	0	0	0	0.4	0.211908
SOV1g016350	0.19	0.11	0	0.29	0.15	0	0	0.08	0.18	0	1.0783
SOV1g016390	0.11	0.11	0.06	0.16	0.08	0.06	0.15	0.07	0.09	0.11	12.3722
SOV1g016410	0	0	0	0.26	0	0.74	0	0	0	0	0.181802
SOV1g016420	0.11	0.1	0.08	0.17	0.16	0	0.08	0.14	0	0.16	3.24439
SOV1g016430	0.09	0.15	0.06	0.11	0.07	0.29	0.08	0.04	0.06	0.05	2.95118
SOV1g016440	0.3	0	0	0	0.46	0	0.23	0	0	0	0.262637
SOV1g016460	0.07	0.19	0.04	0.08	0.1	0	0.18	0.03	0.26	0.03	2.90871
SOV1g016480	0.09	0.07	0.05	0.16	0.08	0.09	0.12	0.16	0.09	0.08	19.4382
SOV1g016490	0.02	0.05	0.05	0.09	0.05	0.52	0.21	0	0	0	1.11963
SOV1g016510	0.08	0.12	0.15	0.03	0.14	0.13	0.05	0.12	0.08	0.09	97.0399
SOV1g016520	0.08	0.07	0.22	0.11	0.17	0	0.15	0	0.14	0.06	1.5376
SOV1g016530	0.13	0.06	0.09	0.17	0.08	0.09	0.08	0.12	0.12	0.06	12.1663
SOV1g016550	0.11	0.18	0.06	0.28	0.04	0.27	0.06	0	0	0	1.70661
SOV1g016560	0.58	0	0.2	0.11	0.11	0	0	0	0	0	0.442567
SOV1g016590	0.12	0.03	0.06	0.12	0.06	0.18	0.09	0.06	0.18	0.11	3.85809
SOV1g016610	0.19	0.15	0	0	0	0.18	0.48	0	0	0	0.567262
SOV1g016620	0.06	0.16	0.19	0.06	0.1	0.08	0.1	0.1	0.1	0.05	5.24527
SOV1g016650	0.08	0.16	0.05	0.2	0.04	0.15	0	0.24	0	0.06	1.44599
SOV1g016660	0.42	0	0.32	0	0.26	0	0	0	0	0	0.229012
SOV1g016670	0.19	0.05	0.14	0.06	0.04	0.1	0.24	0.01	0.04	0.13	8.83664
SOV1g016680	0.14	0.12	0.18	0	0.12	0.19	0.06	0.09	0	0.11	1.03058
SOV1g016710	0.22	0.11	0.08	0.11	0.02	0.03	0.36	0	0.07	0	4.27402
SOV1g016730	0.13	0	0	0.07	0.09	0	0.18	0.3	0	0.23	0.565324
SOV1g016780	0	0	0	0	0	0	1	0	0	0	0.364593
SOV1g016840	0.09	0.05	0.11	0.21	0.08	0.15	0	0	0.07	0.24	2.92577
SOV1g016850	0.12	0.07	0.08	0.06	0.11	0.2	0.14	0.14	0.04	0.05	8.46792
SOV1g016870	0.08	0.12	0.07	0.2	0.08	0.13	0.06	0.09	0.13	0.04	2.92643
SOV1g016890	0.38	0	0	0.62	0	0	0	0	0	0	0.135264
SOV1g016900	0.11	0.1	0.1	0.14	0.06	0.06	0.09	0.07	0.15	0.12	10.7576
SOV1g016910	0.07	0.5	0	0	0	0	0	0	0.43	0	0.387417
SOV1g016950	0.15	0	0.11	0.4	0.03	0	0	0.1	0.15	0.06	1.14585
SOV1g017030	0.15	0.08	0.12	0.13	0.08	0.09	0.04	0.15	0.11	0.06	6.9472
SOV1g017040	0.14	0.17	0.05	0.04	0.08	0	0	0.19	0.2	0.13	0.807223
SOV1g017050	0.23	0.17	0.05	0.16	0.06	0.16	0.07	0	0	0.09	0.999587
SOV1g017060	0.24	0	0	0	0	0	0	0.76	0	0	0.12482
SOV1g017110	0.14	0.11	0.05	0.05	0.09	0.09	0.1	0.2	0.12	0.05	2.6605
SOV1g017120	0.12	0.06	0.18	0.16	0.08	0.11	0.06	0.04	0.14	0.04	6.03238
SOV1g017140	0.15	0.16	0.07	0	0.13	0	0.1	0.2	0	0.19	0.715257
SOV1g017150	0.11	0	0.03	0.09	0.31	0.13	0.11	0.23	0	0	1.51534
SOV1g017160	0.11	0.17	0.11	0.05	0.08	0.1	0.1	0.08	0.15	0.04	5.69752
SOV1g017170	0.06	0	0.16	0.12	0.11	0	0.12	0	0.43	0	0.645033
SOV1g017190	0.12	0.1	0.01	0.07	0.06	0.03	0.15	0.06	0.24	0.15	4.00503
SOV1g017200	0	0.16	0.26	0	0	0	0.24	0.35	0	0	0.406934
SOV1g017210	0.44	0	0.18	0	0	0	0.38	0	0	0	0.33612
SOV1g017220	0.11	0.04	0.23	0.07	0.03	0.12	0.15	0.09	0.08	0.08	17.0226
SOV1g017230	0.1	0.02	0.32	0.25	0.05	0	0.21	0.05	0	0	1.90732
SOV1g017240	0.11	0	0.14	0.16	0.16	0	0.08	0	0.18	0.17	1.05638
SOV1g017270	0.07	0.11	0.08	0.26	0	0.26	0.07	0.06	0.1	0	1.4836
SOV1g017280	0.13	0.07	0.1	0.25	0.11	0	0.26	0	0	0.07	1.39767
SOV1g017290	0.04	0.12	0.03	0.31	0.03	0.36	0.04	0	0.06	0	1.88927
SOV1g017300	0.14	0.09	0.17	0.18	0.05	0.06	0.05	0.1	0.06	0.09	2.05714
SOV1g017320	0.2	0.05	0.12	0.09	0.05	0.17	0.03	0.19	0	0.1	2.07978
SOV1g017350	0.09	0.06	0.11	0.2	0	0	0.23	0.14	0	0.16	0.874398
SOV1g017360	0.12	0	0.09	0.15	0.07	0	0.29	0.16	0	0.11	0.839802
SOV1g017370	0.16	0.14	0.16	0.08	0	0	0	0	0.46	0	0.431119
SOV1g017400	0.06	0.16	0.07	0.18	0.2	0	0.11	0.13	0	0.1	0.980698
SOV1g017410	0.24	0	0.13	0.17	0.16	0	0	0.14	0	0.18	1.02906
SOV1g017420	0.16	0.04	0.1	0.14	0.04	0.31	0.07	0.14	0	0	1.43128
SOV1g017440	0	0.39	0.5	0.11	0	0	0	0	0	0	0.387793
SOV1g017490	0.07	0	0	0.16	0.15	0	0.23	0	0.38	0	0.373669
SOV1g017540	0.1	0.06	0.12	0.16	0.05	0.07	0.09	0.05	0.12	0.17	3.69258
SOV1g017550	0	0	0	0.3	0.08	0.36	0	0	0	0.25	0.535701
SOV1g017560	0.17	0	0.46	0	0.37	0	0	0	0	0	0.157538
SOV1g017580	0.11	0.15	0.05	0.12	0.13	0.1	0.08	0.06	0.06	0.13	19.2762
SOV1g017590	0.11	0.14	0.11	0.06	0.14	0.07	0.06	0.11	0.1	0.1	6.27153
SOV1g017600	0.1	0.21	0.11	0.16	0.11	0	0.32	0	0	0	0.584683
SOV1g017610	0	0	0.74	0	0.26	0	0	0	0	0	0.191819
SOV1g017620	0.03	0.2	0	0.06	0.04	0.27	0.05	0.19	0.15	0	1.30991
SOV1g017630	0.2	0.3	0.09	0	0	0.15	0	0.16	0	0.1	0.76964
SOV1g017640	0.12	0.04	0.13	0.09	0.13	0.03	0.11	0.11	0.12	0.11	9.28185
SOV1g017650	0.23	0	0	0.1	0.08	0	0	0	0.28	0.3	0.676696
SOV1g017660	0.15	0.12	0.03	0.09	0.13	0.15	0.1	0.11	0.07	0.06	1.28056
SOV1g017670	0.1	0.04	0.15	0.2	0.15	0.06	0.08	0.08	0.03	0.1	5.16888
SOV1g017680	0.13	0.05	0.14	0.14	0.09	0	0.13	0.04	0.16	0.12	2.12839
SOV1g017700	0.08	0.11	0.17	0.08	0.08	0.04	0.09	0.07	0.14	0.14	6.73633
SOV1g017730	0.15	0	0	0.31	0	0.25	0.29	0	0	0	0.409006
SOV1g017740	0.15	0.1	0.08	0.23	0.11	0.07	0.05	0.1	0.05	0.06	5.07473
SOV1g017750	0.1	0.08	0.04	0.11	0.1	0.11	0.27	0.07	0.05	0.09	15.3108
SOV1g017760	0.12	0	0.32	0.13	0.15	0	0	0	0.28	0	0.481995
SOV1g017770	0.07	0.08	0.05	0.08	0.1	0.09	0.05	0.12	0.12	0.25	12.3477
SOV1g017790	0.08	0.11	0.05	0.08	0.11	0.07	0.06	0.1	0.2	0.13	6.23291
SOV1g017820	0	0	0	0	0	0	0	1	0	0	0.144991
SOV1g017830	0	0	0	0	0	0	0	0	1	0	0.797453
SOV1g017840	0.09	0.11	0.07	0.11	0.06	0.08	0.09	0.1	0.22	0.07	10.7869
SOV1g017960	0.04	0.07	0.08	0.07	0	0	0.33	0.14	0.15	0.12	0.805082
SOV1g017980	0.05	0	0.16	0	0.2	0.46	0.14	0	0	0	0.57202
SOV1g017990	0.07	0.08	0.12	0.05	0.1	0.12	0.14	0.08	0.17	0.06	1.95398
SOV1g018000	0.1	0.13	0.07	0.08	0.04	0.16	0.27	0.09	0.06	0	1.59239
SOV1g018010	0.1	0.07	0.08	0.14	0.1	0.16	0.12	0.1	0.06	0.08	4.79393
SOV1g018050	0.08	0.01	0.02	0.13	0.01	0.04	0.16	0.12	0.43	0	5.41617
SOV1g018060	0	0	0.57	0	0.43	0	0	0	0	0	0.112466
SOV1g018070	0.12	0.08	0.02	0.17	0	0.2	0	0.19	0.09	0.13	2.12366
SOV1g018100	0.1	0.08	0.13	0.13	0.2	0.08	0.08	0.1	0.04	0.07	3.31253
SOV1g018120	0	0	0.3	0.15	0	0	0.55	0	0	0	0.177196
SOV1g018130	0.07	0.19	0.13	0.01	0.11	0.14	0	0.12	0.08	0.14	2.52465
SOV1g018140	0.07	0.06	0.13	0.07	0.08	0.09	0.17	0.1	0.07	0.16	2.9236
SOV1g018150	0.05	0	0.09	0.12	0	0.29	0.06	0.19	0.13	0.06	1.14486
SOV1g018210	0.06	0.03	0.16	0.15	0.07	0	0.18	0.05	0.18	0.11	2.33489
SOV1g018230	0.17	0	0.83	0	0	0	0	0	0	0	0.10008
SOV1g018240	0.05	0.1	0.18	0.1	0.08	0.12	0.08	0.08	0.13	0.09	3.66167
SOV1g018250	0.07	0	0.07	0.07	0.13	0	0.13	0.06	0.4	0.07	1.55141
SOV1g018260	0.13	0.14	0.19	0.19	0.08	0.05	0	0.08	0	0.14	2.00996
SOV1g018270	0.1	0.07	0.14	0.07	0.1	0.07	0.1	0.12	0.1	0.13	23.2273
SOV1g018320	0.09	0.18	0	0	0.17	0.56	0	0	0	0	0.334177
SOV1g018330	0.15	0.11	0.14	0.09	0.09	0.1	0.08	0.15	0.04	0.05	10.5938
SOV1g018340	0.04	0	0.33	0.28	0	0	0.06	0	0.3	0	1.45185
SOV1g018350	0.13	0.08	0.14	0.14	0.09	0.03	0.13	0.14	0	0.13	3.88104
SOV1g018370	0.26	0	0	0	0	0	0.74	0	0	0	0.132297
SOV1g018390	0.1	0	0	0.9	0	0	0	0	0	0	0.161311
SOV1g018410	0.17	0.12	0.1	0.11	0.05	0.13	0.08	0.09	0.1	0.05	8.05244
SOV1g018430	0.1	0	0.19	0.06	0	0	0.47	0	0	0.18	0.524005
SOV1g018450	0	0	0	0.33	0	0	0.67	0	0	0	0.107187
SOV1g018460	0.16	0	0.15	0.04	0.1	0	0.06	0	0.28	0.21	1.10526
SOV1g018470	0.12	0.14	0.38	0.08	0.14	0	0.15	0	0	0	1.10755
SOV1g018490	0.07	0.08	0.05	0.23	0.12	0.05	0.16	0.12	0.03	0.1	4.71206
SOV1g018500	0.06	0.05	0.09	0	0.26	0.08	0	0.13	0.21	0.11	1.41548
SOV1g018510	0.18	0.1	0	0.04	0.12	0.09	0.16	0.07	0.08	0.17	2.1149
SOV1g018540	0.22	0.04	0.07	0.14	0.02	0.09	0.17	0.03	0.09	0.14	3.55366
SOV1g018550	0.09	0.13	0.07	0.08	0.11	0.11	0.05	0.12	0.15	0.09	7.87153
SOV1g018560	0.07	0.17	0.1	0.09	0.12	0.16	0.08	0.07	0.07	0.09	3.35913
SOV1g018580	0.12	0.06	0.05	0.03	0.11	0.36	0.18	0	0	0.09	1.07299
SOV1g018590	0.05	0.19	0.08	0.06	0.04	0.08	0.12	0.13	0.12	0.15	2.81998
SOV1g018630	0	0	0	0	0	0	0	0	1	0	0.210864
SOV1g018650	0.17	0	0.17	0	0.17	0.49	0	0	0	0	0.334006
SOV1g018660	0.07	0.07	0.14	0.11	0.2	0.08	0	0.17	0	0.16	3.12753
SOV1g018670	0.11	0.3	0	0	0.11	0	0.27	0.2	0	0	0.619212
SOV1g018690	0.12	0.11	0.09	0.13	0.04	0.08	0.13	0.1	0.15	0.07	4.63678
SOV1g018700	0.12	0.06	0.09	0.11	0.07	0.08	0.1	0.15	0.08	0.15	5.63935
SOV1g018710	0.08	0.04	0.13	0.1	0.07	0.18	0.06	0.16	0.18	0	2.66342
SOV1g018720	0.15	0.1	0.07	0.17	0.07	0	0.18	0.26	0	0	2.96788
SOV1g018750	0.1	0.14	0.11	0.09	0.14	0.09	0.05	0.08	0.09	0.11	29.8463
SOV1g018760	0.08	0.07	0.06	0.18	0.15	0	0	0.28	0	0.18	0.738303
SOV1g018770	0.29	0.06	0.1	0.2	0.09	0	0.1	0.15	0	0	0.74728
SOV1g018780	0.09	0.22	0	0.27	0.18	0	0.1	0	0.14	0	0.964968
SOV1g018800	0.09	0.04	0.07	0.11	0.17	0.05	0.24	0.08	0.11	0.04	2.45368
SOV1g018810	0	0	0.74	0.26	0	0	0	0	0	0	0.208597
SOV1g018850	0.1	0.1	0.08	0.19	0.18	0.02	0.1	0.1	0.01	0.11	5.60013
SOV1g018860	0.09	0	0	0.06	0.07	0	0.25	0	0	0.53	0.669969
SOV1g018880	0.1	0	0	0.08	0	0	0	0	0	0.82	0.359468
SOV1g018890	0.03	0.13	0.24	0.08	0.1	0.24	0.03	0.05	0	0.1	3.30074
SOV1g018900	0.11	0	0	0	0.33	0	0.57	0	0	0	0.204981
SOV1g018910	0.16	0.04	0.15	0.07	0.07	0	0.09	0.1	0.23	0.09	3.62613
SOV1g018960	0.08	0.12	0.29	0.09	0.08	0.12	0.11	0	0.1	0	2.02203
SOV1g018970	0.03	0	0.2	0.18	0	0	0	0.16	0	0.42	0.604083
SOV1g018980	0.1	0.2	0	0.31	0.03	0.13	0.09	0.14	0	0	1.6293
SOV1g018990	0.12	0.15	0.17	0.03	0.13	0	0.09	0.07	0.14	0.1	2.6202
SOV1g019020	0.07	0.09	0.07	0.11	0.15	0.04	0.13	0.12	0.06	0.15	14.9787
SOV1g019040	0.05	0.25	0.12	0.14	0.2	0	0	0.1	0	0.15	0.882196
SOV1g019060	0.13	0.18	0.14	0.21	0.34	0	0	0	0	0	0.370461
SOV1g019070	0.1	0.03	0.11	0.08	0.08	0.16	0.28	0	0.17	0	2.00712
SOV1g019080	0.13	0	0.3	0	0.57	0	0	0	0	0	0.155871
SOV1g019090	0.09	0.08	0.21	0.12	0.06	0	0.07	0.05	0.32	0	2.61812
SOV1g019100	0.16	0	0.12	0.39	0	0	0.33	0	0	0	0.386165
SOV1g019110	0.13	0.11	0.13	0.12	0.1	0.06	0.1	0.11	0.05	0.1	6.73544
SOV1g019140	0.04	0.19	0.21	0	0.2	0	0	0	0	0.36	0.834889
SOV1g019150	0.09	0.17	0.08	0.11	0.12	0	0.13	0	0.03	0.27	2.76337
SOV1g019170	0.08	0.11	0.1	0.04	0.15	0.16	0.09	0.11	0.06	0.11	33.6411
SOV1g019180	0.04	0.18	0	0.1	0.1	0.1	0.06	0.05	0.08	0.27	1.73137
SOV1g019210	0.11	0.06	0.2	0.17	0.1	0	0.06	0.16	0.06	0.09	3.19236
SOV1g019220	0	0	0	0	0	0	1	0	0	0	0.116287
SOV1g019230	0.06	0.08	0.08	0.17	0.09	0	0.13	0.12	0.05	0.22	1.9716
SOV1g019240	0.18	0	0.16	0	0	0	0.28	0	0	0.38	0.339965
SOV1g019270	0.09	0.15	0.04	0.18	0.09	0.1	0.14	0.07	0.11	0.03	24.0742
SOV1g019280	0.1	0.1	0.05	0.17	0.12	0.1	0.14	0.04	0	0.19	2.44403
SOV1g019290	0.08	0	0.1	0.05	0.29	0	0	0.26	0.15	0.06	1.18103
SOV1g019300	0.14	0.14	0.06	0.11	0.11	0.15	0.05	0.04	0.12	0.08	3.44216
SOV1g019310	0.13	0	0	0	0	0	0.87	0	0	0	0.129893
SOV1g019330	0.09	0.12	0.08	0.05	0.13	0.08	0.1	0.07	0.2	0.07	8.53308
SOV1g019350	0.1	0.08	0	0.31	0	0	0.28	0.13	0	0.1	0.814537
SOV1g019370	0.08	0.08	0.16	0.27	0.06	0	0.1	0.08	0	0.16	1.01393
SOV1g019410	0	0.29	0	0	0.21	0	0	0.14	0.36	0	0.924817
SOV1g019430	0.1	0.06	0.06	0.22	0.08	0.06	0.24	0.06	0.07	0.04	4.77596
SOV1g019440	0.09	0.23	0.05	0.09	0.14	0.07	0.09	0.05	0.05	0.14	5.4638
SOV1g019470	0.1	0.02	0.11	0.1	0.11	0.14	0.12	0.07	0.07	0.16	2.92299
SOV1g019480	0.12	0.12	0.09	0.13	0.12	0.1	0.11	0.1	0.08	0.04	11.1153
SOV1g019500	0.05	0.09	0.05	0.04	0.15	0	0	0.61	0	0	0.770395
SOV1g019510	0.16	0.06	0.05	0.11	0.15	0.11	0.18	0.11	0	0.06	6.09974
SOV1g019540	0.11	0.11	0.06	0.1	0.02	0.04	0.12	0.07	0.21	0.15	3.23194
SOV1g019550	0.12	0	0.2	0	0.14	0.22	0	0.19	0.12	0	0.805076
SOV1g019570	0	0	0	0	0	0	0	1	0	0	0.130617
SOV1g019580	0.09	0	0.16	0.27	0.11	0	0.38	0	0	0	0.6481
SOV1g019590	0.28	0	0	0.38	0.17	0	0.17	0	0	0	0.365099
SOV1g019600	0.12	0.05	0.05	0.14	0.07	0.18	0.07	0.14	0.06	0.11	8.20236
SOV1g019630	0.05	0.13	0.05	0.22	0	0	0	0.31	0.23	0	0.884037
SOV1g019650	0.07	0	0.13	0.05	0	0	0.4	0.17	0.18	0	1.63317
SOV1g019660	0.09	0.1	0.13	0.11	0.1	0.14	0.03	0.08	0	0.22	2.1906
SOV1g019690	0.06	0.05	0.09	0.12	0.02	0.07	0.13	0.12	0.26	0.08	3.6929
SOV1g019710	0.2	0	0.53	0.1	0.17	0	0	0	0	0	0.276961
SOV1g019730	0.17	0	0	0	0	0	0	0.33	0.5	0	0.183571
SOV1g019740	0.1	0.16	0.12	0.01	0.11	0.19	0.05	0.16	0.07	0.04	6.71113
SOV1g019800	0.22	0.07	0.09	0.05	0.06	0	0.04	0	0	0.46	1.73244
SOV1g019820	0.19	0.04	0.1	0.12	0.04	0.12	0.21	0.09	0	0.08	3.6843
SOV1g019830	0.17	0.07	0.09	0.11	0.11	0.05	0	0.04	0.04	0.33	2.65217
SOV1g019840	0.05	0.1	0.1	0	0.07	0	0	0.48	0	0.19	0.716429
SOV1g019850	0	0.22	0	0	0.19	0	0.36	0	0	0.23	0.310615
SOV1g019870	0.08	0.02	0.09	0.12	0.08	0.11	0	0.27	0	0.23	2.2506
SOV1g019880	0	0	0	0	0	0	1	0	0	0	0.11119
SOV1g019900	0.09	0	0.18	0.07	0	0.37	0	0.29	0	0	0.582335
SOV1g019910	0.05	0	0	0.31	0	0.63	0	0	0	0	0.498374
SOV1g019920	0.2	0	0	0.51	0	0	0	0	0	0.29	0.467255
SOV1g019930	0.07	0	0.31	0	0	0	0.24	0.2	0	0.17	0.466499
SOV1g019940	0.36	0	0.64	0	0	0	0	0	0	0	0.120898
SOV1g019950	0.19	0.03	0.13	0.16	0.1	0.08	0.13	0.12	0.06	0	1.99285
SOV1g019960	0.1	0.09	0.14	0.09	0.1	0.05	0.06	0.12	0.23	0.02	4.22047
SOV1g019980	0.1	0.11	0.08	0.15	0.11	0.06	0.09	0.08	0.07	0.14	36.1214
SOV1g020000	0.11	0.09	0.11	0.17	0.08	0.09	0.11	0.06	0.18	0	1.4403
SOV1g020010	0.09	0	0	0	0.08	0	0.15	0.23	0.27	0.19	0.585794
SOV1g020020	0.01	0	0	0	0	0	0.1	0	0.89	0	1.6977
SOV1g020050	0.07	0	0	0.39	0.08	0	0.38	0.08	0	0	1.10269
SOV1g020070	0	0.33	0	0	0	0	0	0	0.67	0	0.214368
SOV1g020080	0.12	0	0.03	0.21	0	0.15	0.19	0.23	0	0.06	1.67655
SOV1g020090	0.09	0.15	0.07	0	0.05	0	0.18	0.12	0.06	0.27	1.214
SOV1g020120	0.08	0.05	0.07	0.07	0.12	0.06	0.12	0.16	0.14	0.13	4.39927
SOV1g020130	0.11	0	0.06	0.13	0	0	0.19	0.12	0.31	0.07	1.10678
SOV1g020140	0	0	0	0.23	0.35	0	0.42	0	0	0	0.172452
SOV1g020170	0.11	0.05	0.07	0.15	0.1	0.05	0.16	0.08	0.1	0.12	7.6012
SOV1g020180	0.05	0.17	0.16	0.13	0.11	0.09	0.04	0.15	0.05	0.06	6.47971
SOV1g020200	0.08	0.1	0.13	0.06	0.1	0.16	0.09	0.1	0.11	0.07	17.4971
SOV1g020210	0.09	0.2	0.09	0.09	0.05	0.16	0.07	0	0.12	0.13	1.04373
SOV1g020230	0.63	0	0.37	0	0	0	0	0	0	0	0.114393
SOV1g020240	0.06	0.19	0.17	0.19	0.12	0	0	0	0	0.27	0.345937
SOV1g020250	0.11	0.1	0.19	0.14	0	0.35	0.11	0	0	0	0.880582
SOV1g020260	0.05	0.08	0.14	0.13	0.12	0.1	0.07	0.09	0.18	0.05	6.75282
SOV1g020270	0.09	0.06	0.03	0.12	0.08	0.19	0.12	0.19	0	0.11	3.08979
SOV1g020280	0.12	0.07	0.21	0.22	0.05	0.06	0.16	0.06	0.04	0.02	12.9541
SOV1g020300	0	0	0	0.4	0.24	0	0.36	0	0	0	0.189396
SOV1g020310	0.1	0.11	0.14	0.07	0.1	0.08	0.07	0.16	0.12	0.06	43.1015
SOV1g020330	0.1	0	0.05	0.14	0	0.38	0.33	0	0	0	0.914139
SOV1g020350	0.09	0.05	0.04	0.21	0.11	0.1	0.05	0.1	0.09	0.17	2.30899
SOV1g020360	0.15	0	0.09	0.57	0.09	0	0.11	0	0	0	0.587305
SOV1g020370	0	0	0.63	0.29	0.08	0	0	0	0	0	0.720448
SOV1g020410	0.08	0.08	0.52	0.07	0	0	0	0	0.15	0.1	1.09774
SOV1g020420	0	0	0	0.45	0	0	0.55	0	0	0	0.431455
SOV1g020440	0.1	0	0	0.14	0	0	0.75	0	0	0	0.788519
SOV1g020450	0.05	0.15	0	0.05	0.16	0.19	0.27	0.13	0	0	0.615614
SOV1g020490	0	0.1	0.14	0.46	0.12	0	0	0.18	0	0	0.528757
SOV1g020500	0.13	0.11	0.06	0.2	0.08	0	0.21	0.07	0.02	0.11	4.10507
SOV1g020510	0	0	0	0	0.1	0.37	0.38	0	0.15	0	1.05548
SOV1g020520	0	0	0	0	1	0	0	0	0	0	0.121333
SOV1g020530	0.09	0.14	0.1	0.06	0.13	0.08	0.08	0.1	0.11	0.1	35.0484
SOV1g020570	0.16	0.12	0.05	0.13	0.03	0.25	0.07	0	0.13	0.06	1.80818
SOV1g020580	0.1	0.03	0.15	0.13	0.14	0.05	0.03	0.24	0.05	0.09	2.60441
SOV1g020590	0.06	0.12	0.1	0.08	0.08	0.05	0.16	0.1	0.14	0.09	14.4889
SOV1g020610	0.13	0.18	0.13	0.1	0.15	0	0.21	0	0.1	0	1.30681
SOV1g020620	0.08	0.09	0.18	0.2	0.22	0.24	0	0	0	0	0.774341
SOV1g020630	0	0	0.52	0	0	0	0.48	0	0	0	0.223005
SOV1g020640	0	0	0	0.32	0.68	0	0	0	0	0	0.103128
SOV1g020650	0	0.3	0.25	0.12	0.18	0	0	0	0.15	0	0.648482
SOV1g020660	0.11	0.12	0.04	0.17	0.04	0.08	0.13	0.07	0.18	0.07	5.34778
SOV1g020680	0.12	0	0.13	0	0	0	0.36	0	0	0.39	0.290556
SOV1g020690	0.14	0.14	0.12	0.14	0.02	0.03	0.09	0.12	0.17	0.03	3.16105
SOV1g020710	0.1	0.09	0.08	0.13	0.09	0.09	0.11	0.1	0.1	0.1	155.154
SOV1g020740	0.08	0.17	0.22	0.1	0.06	0.18	0	0	0.08	0.11	2.10079
SOV1g020750	0.06	0.14	0.14	0.11	0.06	0	0	0.11	0.08	0.3	0.907069
SOV1g020770	0	0	0.12	0.08	0	0.35	0.22	0	0.24	0	0.430616
SOV1g020780	0.18	0.18	0.1	0.21	0.17	0	0	0.15	0	0	0.62405
SOV1g020790	0.45	0	0	0	0	0	0	0	0	0.55	0.198738
SOV1g020830	0.23	0.06	0.11	0.17	0.1	0	0.03	0.15	0.14	0	2.67177
SOV1g020840	0	0	0	0	0	0	0	1	0	0	0.13837
SOV1g020860	0.08	0.11	0.14	0.04	0.09	0.05	0.08	0.13	0.12	0.15	15.9166
SOV1g020870	0.21	0.32	0	0.47	0	0	0	0	0	0	0.314493
SOV1g020880	0.09	0.13	0	0.07	0.15	0	0.17	0	0.4	0	0.4265
SOV1g020890	0.11	0.09	0.13	0.11	0.08	0.06	0.19	0.08	0.05	0.1	7.20111
SOV1g020900	0	0.33	0	0.67	0	0	0	0	0	0	0.142359
SOV1g020990	0.05	0.11	0	0	0	0	0.53	0	0	0.31	0.447869
SOV1g021010	0.04	0	0	0.18	0	0	0	0	0.78	0	0.729573
SOV1g021030	0.08	0.05	0.27	0.22	0.15	0	0.13	0	0	0.1	1.20581
SOV1g021040	0.11	0.15	0.13	0.08	0.08	0.13	0.06	0.11	0.07	0.08	5.21045
SOV1g021080	0.08	0.07	0.12	0.1	0.08	0.27	0.27	0	0	0	0.897925
SOV1g021100	0.15	0.11	0.16	0.2	0	0.24	0.08	0.06	0	0	2.59272
SOV1g021110	0.08	0.16	0.15	0.09	0.1	0.13	0.1	0.11	0.04	0.04	10.1321
SOV1g021120	0.13	0.09	0.16	0.15	0.08	0.07	0.12	0.09	0.08	0.04	9.69899
SOV1g021160	0.26	0	0.14	0.1	0.51	0	0	0	0	0	0.354785
SOV1g021170	0.38	0	0	0	0.62	0	0	0	0	0	0.283838
SOV1g021180	0.08	0.05	0.1	0.07	0.15	0.16	0.13	0.17	0.05	0.04	3.05472
SOV1g021200	0.11	0.07	0.08	0	0.06	0.21	0.15	0.06	0.13	0.12	1.97831
SOV1g021220	0.08	0.14	0.18	0.12	0.15	0.1	0.06	0.04	0.09	0.05	7.8053
SOV1g021230	0.09	0.12	0.09	0.08	0.11	0	0.21	0.04	0.12	0.15	2.7484
SOV1g021250	0.19	0	0.04	0.21	0	0.24	0.07	0.25	0	0	1.04782
SOV1g021280	0	0	0.33	0	0.16	0	0.52	0	0	0	0.352608
SOV1g021290	0.16	0	0.12	0.18	0.11	0	0.14	0.3	0	0	0.420446
SOV1g021320	0.1	0.08	0.07	0.1	0.05	0.13	0.14	0.16	0.07	0.1	12.4575
SOV1g021330	0.1	0	0	0	0.28	0	0	0.62	0	0	0.221035
SOV1g021340	0.07	0	0	0.25	0.13	0.55	0	0	0	0	0.393911
SOV1g021350	0.08	0	0.1	0.14	0	0.36	0.18	0.15	0	0	0.537995
SOV1g021380	0.06	0	0	0.07	0	0.69	0	0	0	0.18	0.605854
SOV1g021390	0.05	0.23	0.03	0	0.23	0.05	0.05	0	0.2	0.16	1.9935
SOV1g021400	0.09	0.07	0.16	0.13	0.1	0.11	0.17	0.17	0	0	2.31073
SOV1g021410	0.14	0	0.16	0	0.2	0.5	0	0	0	0	0.520402
SOV1g021420	0.05	0.15	0.06	0.1	0.12	0.05	0.06	0.06	0.07	0.28	3.10248
SOV1g021430	0.08	0.08	0	0	0	0	0.13	0	0.7	0	0.598722
SOV1g021440	0.23	0.15	0.08	0.05	0.06	0.1	0.11	0.05	0.11	0.06	2.53213
SOV1g021450	0.1	0.07	0.13	0.08	0.1	0.3	0.05	0.03	0.12	0	3.60202
SOV1g021490	0.08	0.07	0.1	0.08	0.13	0.07	0.18	0.02	0.21	0.06	4.57492
SOV1g021500	0.11	0.16	0.17	0.05	0.17	0.17	0	0.18	0	0	0.981964
SOV1g021510	0.06	0.15	0.26	0.08	0.03	0.12	0.19	0.1	0	0	1.88351
SOV1g021540	0.04	0	0	0.11	0	0	0.14	0	0.71	0	0.509949
SOV1g021550	0	0	0	0	0	0	0	0.16	0.84	0	0.630048
SOV1g021580	0.13	0.09	0.13	0.13	0.07	0.08	0.06	0.08	0.1	0.11	6.41224
SOV1g021610	0.11	0.07	0.09	0.11	0.07	0.21	0.11	0.16	0.03	0.05	4.81026
SOV1g021660	0.08	0.47	0	0	0.18	0	0	0	0	0.27	0.340969
SOV1g021670	0.08	0.07	0.29	0.13	0.25	0	0	0	0	0.18	0.789686
SOV1g021700	0.11	0.15	0.14	0.05	0.14	0.1	0.08	0.09	0.03	0.1	32.4122
SOV1g021710	0.1	0.07	0.06	0.15	0.08	0.13	0.11	0.1	0.09	0.11	42.2536
SOV1g021750	0.12	0	0.34	0	0	0	0.55	0	0	0	0.156413
SOV1g021760	0.06	0.1	0.11	0.12	0.04	0	0.06	0.12	0.33	0.05	2.61576
SOV1g021770	0.14	0.15	0	0.18	0	0	0	0.33	0	0.2	0.423407
SOV1g021810	0.11	0.09	0.1	0.08	0.09	0.08	0.13	0.09	0.08	0.16	20.6185
SOV1g021820	0.15	0.85	0	0	0	0	0	0	0	0	0.124592
SOV1g021830	0.09	0.08	0.05	0.11	0.08	0.13	0.11	0.11	0.14	0.09	115.624
SOV1g021850	0.03	0.05	0.04	0.03	0.06	0.23	0.14	0.09	0.17	0.16	1.72904
SOV1g021860	0.08	0.16	0.19	0.04	0.08	0	0.06	0.38	0	0	1.37768
SOV1g021900	0.15	0.05	0	0.06	0.29	0	0.28	0.18	0	0	0.962276
SOV1g021910	0	0	0	0.34	0	0	0	0.66	0	0	0.15812
SOV1g021930	0.05	0.19	0.06	0.08	0	0.18	0	0.45	0	0	0.888618
SOV1g021940	0.07	0.11	0.12	0.13	0.07	0.11	0.13	0.11	0.03	0.12	4.6097
SOV1g021950	0	0	0.24	0.76	0	0	0	0	0	0	0.155014
SOV1g021960	0.07	0.06	0.19	0.1	0.03	0.13	0.05	0.27	0	0.1	1.69065
SOV1g021980	0.1	0.08	0.05	0.17	0.08	0.07	0.14	0.09	0.1	0.11	48.929
SOV1g022000	0.13	0.13	0.13	0.12	0.1	0.02	0.09	0.08	0.07	0.13	23.3144
SOV1g022010	0.1	0.12	0.11	0.08	0.09	0.1	0.09	0.11	0.08	0.11	62.715
SOV1g022020	0.18	0.25	0	0.27	0.3	0	0	0	0	0	0.274789
SOV1g022050	0.17	0	0	0.1	0.13	0	0	0	0	0.59	0.273652
SOV1g022060	0.12	0	0	0.17	0.13	0.26	0.31	0	0	0	0.451943
SOV1g022070	0.33	0.05	0.14	0.13	0.04	0	0.06	0.09	0.17	0	1.09036
SOV1g022090	0.08	0.1	0.08	0.09	0.06	0.13	0.07	0.14	0.11	0.15	7.1954
SOV1g022140	0.1	0.07	0.06	0.06	0.12	0	0.04	0.09	0.47	0	1.66289
SOV1g022150	0.08	0.03	0.06	0.05	0.11	0.26	0	0	0.33	0.09	1.7276
SOV1g022170	0.05	0	0.12	0.06	0.13	0.17	0	0.1	0.26	0.11	1.28982
SOV1g022180	0.14	0.15	0.08	0.14	0.07	0.08	0.09	0.13	0.07	0.07	5.03285
SOV1g022190	0.12	0.15	0.29	0.1	0.06	0	0	0.16	0	0.11	2.05568
SOV1g022200	0.06	0.31	0.19	0.12	0.19	0	0.13	0	0	0	0.547339
SOV1g022210	0.16	0.08	0.12	0.21	0.06	0.17	0	0.08	0	0.12	2.2041
SOV1g022220	0	0	0.48	0.52	0	0	0	0	0	0	0.136951
SOV1g022230	0.08	0	0	0	0	0.64	0	0	0.28	0	0.350413
SOV1g022250	0.1	0.08	0.06	0.13	0.07	0.1	0.14	0.1	0.14	0.08	147.758
SOV1g022270	0.13	0.05	0	0.13	0.03	0.12	0.07	0.19	0.07	0.21	1.40176
SOV1g022280	0.06	0.15	0	0	0.03	0	0.2	0	0.16	0.39	1.44814
SOV1g022290	0.08	0.07	0.06	0.1	0.11	0.13	0.1	0.16	0.1	0.09	4.06765
SOV1g022310	0.06	0.1	0.24	0.02	0.1	0	0	0.23	0.1	0.15	1.25911
SOV1g022340	0.17	0.26	0	0.15	0.17	0	0	0	0.24	0	0.805426
SOV1g022350	0.12	0.14	0.04	0.13	0.06	0.06	0.15	0.16	0.11	0.04	2.70722
SOV1g022360	0.21	0	0	0.15	0.09	0.19	0	0	0	0.35	0.533972
SOV1g022380	0.16	0.05	0.21	0.12	0.05	0	0.29	0.14	0	0	1.162
SOV1g022400	0	0.15	0.28	0.17	0	0.08	0.19	0.12	0	0	1.14975
SOV1g022420	0.35	0.1	0	0.23	0	0	0.11	0	0	0.22	0.538236
SOV1g022440	0.1	0.09	0.08	0.13	0.13	0.09	0.16	0.08	0.13	0.03	14.2372
SOV1g022450	0.1	0.12	0.09	0.04	0	0.13	0.16	0	0.35	0	0.870007
SOV1g022480	0.12	0.06	0.01	0.06	0.05	0.12	0.09	0.08	0.3	0.11	11.8395
SOV1g022490	0.1	0.11	0.12	0.06	0.13	0.05	0.06	0.11	0.11	0.13	9.49514
SOV1g022500	0.15	0	0	0.37	0.47	0	0	0	0	0	0.12786
SOV1g022550	0.1	0.08	0.09	0.07	0.09	0	0.1	0.04	0.28	0.16	2.71838
SOV1g022610	0.08	0.03	0.17	0.21	0.06	0.04	0.13	0.05	0.2	0.04	5.07018
SOV1g022620	0.07	0	0	0.11	0.25	0.2	0.18	0	0.17	0	0.772024
SOV1g022630	1	0	0	0	0	0	0	0	0	0	0.102451
SOV1g022650	0.18	0.03	0.02	0.07	0.13	0.19	0.05	0.04	0.14	0.15	3.55228
SOV1g022670	0.1	0	0.05	0.09	0	0	0.23	0.26	0	0.26	1.43499
SOV1g022680	0	1	0	0	0	0	0	0	0	0	0.134317
SOV1g022710	0	0	0	0	0.26	0	0	0	0.74	0	0.208864
SOV1g022720	0.07	0.18	0	0.29	0.06	0	0	0.16	0	0.25	0.563896
SOV1g022740	0.23	0	0	0.22	0	0	0.55	0	0	0	0.160038
SOV1g022750	0.13	0	0.38	0.31	0	0	0.17	0	0	0	0.360707
SOV1g022760	0.22	0.07	0.06	0.06	0	0	0.31	0.11	0	0.18	1.48447
SOV1g022770	0.14	0.19	0.09	0.17	0.13	0	0	0	0	0.28	0.566941
SOV1g022780	0.13	0.34	0	0.08	0.15	0	0.15	0	0.11	0.04	1.6785
SOV1g022790	0.08	0.05	0.03	0.14	0.09	0	0	0.11	0.32	0.19	1.23476
SOV1g022800	0	0	0.53	0	0.47	0	0	0	0	0	0.115132
SOV1g022840	0.08	0.2	0.03	0.1	0.03	0.16	0.09	0.19	0	0.13	1.90996
SOV1g022850	0.07	0.09	0.06	0.07	0.1	0.17	0.06	0.14	0.25	0	4.9043
SOV1g022910	0.32	0	0	0	0.29	0	0	0.39	0	0	0.218017
SOV1g022920	0.18	0	0.28	0.28	0	0	0.13	0	0	0.12	0.705125
SOV1g022950	0.14	0.18	0.01	0.12	0.08	0	0.12	0.04	0.21	0.1	3.07438
SOV1g022960	0.15	0.08	0.07	0.18	0.22	0	0	0	0.3	0	0.676112
SOV1g022970	0.11	0.13	0.12	0.1	0.08	0.24	0.06	0.06	0.04	0.05	3.65344
SOV1g022990	0.04	0.13	0.04	0.18	0.12	0.09	0.28	0	0	0.12	1.15851
SOV1g023010	0.12	0.06	0.17	0.09	0.05	0.2	0.07	0.15	0.04	0.06	6.17399
SOV1g023020	0.15	0	0.33	0	0.16	0.11	0.13	0.13	0	0	1.06009
SOV1g023030	0.15	0.08	0.1	0.15	0.07	0.04	0.14	0.22	0.02	0.02	4.92161
SOV1g023040	0	0.58	0	0	0.42	0	0	0	0	0	0.109988
SOV1g023050	0.12	0.2	0.04	0.22	0.01	0.04	0.1	0.06	0.13	0.06	3.45217
SOV1g023060	0.1	0.11	0	0.15	0.22	0	0.09	0.12	0.2	0	1.09589
SOV1g023070	0.1	0.14	0.06	0.12	0.24	0	0.11	0	0.1	0.13	1.79483
SOV1g023080	0.12	0.07	0.06	0.12	0.13	0.12	0.13	0.09	0.06	0.11	13.3124
SOV1g023100	0.09	0.38	0.25	0.2	0.08	0	0	0	0	0	0.682585
SOV1g023110	0.1	0.06	0.09	0.12	0.08	0.05	0.11	0.17	0.11	0.11	25.1581
SOV1g023130	0.11	0.04	0.07	0.16	0.03	0.12	0.1	0.07	0.19	0.11	10.1824
SOV1g023140	0.11	0.08	0.06	0.1	0.09	0.1	0.1	0.1	0.13	0.12	75.7597
SOV1g023150	0.09	0.06	0.05	0.14	0.09	0.11	0.09	0.13	0.12	0.11	32.8801
SOV1g023170	0.19	0	0.18	0.21	0.11	0	0.09	0	0.11	0.11	0.906954
SOV1g023190	0	0	0	0	0	0.32	0	0	0	0.68	0.416266
SOV1g023200	0.13	0	0.09	0	0.1	0	0.15	0.23	0.3	0	0.483241
SOV1g023210	0.22	0	0.16	0	0	0	0	0.19	0	0.42	0.391876
SOV1g023270	0	0	0	0	0	0.36	0	0.07	0.56	0	1.10198
SOV1g023290	0.15	0.03	0.01	0.01	0.05	0.09	0.05	0.25	0.2	0.15	57.9009
SOV1g023340	0.18	0.19	0	0.27	0.24	0.12	0	0	0	0	0.840966
SOV1g023350	0.09	0.09	0.06	0.03	0.17	0.13	0.22	0.05	0	0.17	2.60183
SOV1g023370	0.04	0.04	0.27	0.07	0.07	0	0.12	0	0.16	0.24	1.53698
SOV1g023410	0.12	0.06	0.03	0.06	0.12	0	0.1	0.17	0.08	0.25	2.27282
SOV1g023450	0.13	0.13	0.11	0.06	0.17	0.14	0.06	0.07	0.07	0.06	5.22023
SOV1g023460	0.12	0.09	0.06	0.14	0.05	0.07	0.37	0.05	0.04	0.02	4.578
SOV1g023470	0.11	0.09	0.14	0.14	0.06	0.15	0.07	0.07	0.09	0.08	4.11402
SOV1g023480	0.12	0.1	0	0.33	0.1	0	0.18	0.17	0	0	0.508382
SOV1g023490	0.08	0.1	0.11	0	0.02	0.12	0.04	0.28	0.26	0	2.11923
SOV1g023500	0	1	0	0	0	0	0	0	0	0	0.10389
SOV1g023540	0.11	0	0	0	0	0	0	0	0	0.89	0.288062
SOV1g023550	0.11	0.09	0.13	0.09	0.05	0	0.06	0.05	0.26	0.17	3.2766
SOV1g023560	0.12	0.02	0.12	0.12	0.06	0.06	0.18	0.11	0.13	0.08	7.77466
SOV1g023570	0.02	0.08	0.04	0.03	0.11	0.27	0.08	0.08	0.2	0.09	2.1024
SOV1g023600	0.1	0	0.14	0.75	0	0	0	0	0	0	0.252158
SOV1g023620	0.16	0.16	0	0.16	0.1	0	0.07	0	0	0.35	1.13546
SOV1g023630	0.11	0.11	0.06	0.12	0.11	0.05	0.18	0.09	0.09	0.07	9.74007
SOV1g023640	0.05	0.04	0.15	0.12	0.14	0.04	0.19	0.08	0	0.19	2.74075
SOV1g023650	0.14	0.12	0.03	0.15	0.05	0.3	0.09	0.08	0	0.04	2.88758
SOV1g023660	0.08	0	0	0	0.24	0	0	0.68	0	0	0.225249
SOV1g023690	0.15	0	0.03	0.08	0.23	0	0	0.39	0	0.12	0.89252
SOV1g023700	0.2	0.11	0.1	0.14	0.06	0	0.1	0.21	0.08	0	2.01087
SOV1g023710	0.07	0.16	0.06	0.12	0.13	0.03	0.14	0.13	0.03	0.13	6.63758
SOV1g023720	0.19	0	0	0.41	0	0	0.4	0	0	0	0.473794
SOV1g023730	0.15	0.14	0.09	0.08	0.13	0.02	0.06	0.09	0.24	0	4.86843
SOV1g023750	0.1	0.12	0.07	0.14	0.07	0	0.15	0	0.35	0	1.78705
SOV1g023770	0.06	0.11	0.12	0.05	0.09	0.18	0.07	0.15	0.11	0.06	12.8909
SOV1g023780	0.15	0.12	0.17	0.08	0.06	0.08	0.24	0.03	0	0.07	4.91825
SOV1g023790	0.07	0.15	0.16	0.07	0.16	0.16	0.05	0.04	0.07	0.07	18.5556
SOV1g023810	0.09	0.11	0.09	0.11	0.08	0.16	0.09	0.07	0.1	0.1	25.2807
SOV1g023820	0.04	0.04	0	0.19	0.11	0	0.23	0.08	0.31	0	1.38435
SOV1g023830	0.1	0.12	0.1	0.09	0.09	0.05	0.18	0.1	0.08	0.09	14.0934
SOV1g023840	0.09	0.04	0.11	0.21	0.12	0.09	0.12	0.11	0.11	0	1.33635
SOV1g023850	0.14	0.1	0	0.11	0.07	0	0.33	0.11	0.14	0	1.00717
SOV1g023860	0	0.54	0.46	0	0	0	0	0	0	0	0.115113
SOV1g023870	0.07	0.1	0.04	0.17	0.13	0.04	0.15	0.11	0.12	0.06	2.74483
SOV1g023900	0.08	0.13	0.07	0.2	0.08	0.03	0.14	0.22	0.01	0.04	6.28418
SOV1g023910	0.05	0	0.07	0.1	0	0	0.44	0.18	0.16	0	0.820623
SOV1g023920	0.12	0.03	0.07	0.14	0.09	0	0.07	0.12	0.22	0.13	1.80009
SOV1g023930	0.12	0	0.32	0.12	0.12	0	0.08	0.11	0	0.12	0.805048
SOV1g023950	0.11	0.11	0.08	0.12	0.07	0.11	0.09	0.11	0.1	0.1	16.7063
SOV1g023970	0.15	0	0.2	0.09	0.11	0.21	0.12	0.04	0.08	0	2.30913
SOV1g023980	0.07	0.09	0.05	0.02	0.04	0.09	0.02	0.09	0.21	0.33	6.65349
SOV1g023990	0.11	0.06	0.1	0.13	0.13	0	0.17	0.04	0.19	0.08	3.56812
SOV1g024010	0.05	0.05	0.03	0	0	0.21	0.37	0.12	0	0.16	1.10894
SOV1g024020	0	0	0	0	0	0	0	0	0	1	0.108443
SOV1g024030	0.05	0	0.06	0.17	0.19	0.28	0.14	0	0.12	0	0.82785
SOV1g024040	0	0	0.26	0.18	0	0	0	0	0.56	0	0.173896
SOV1g024050	0.13	0.06	0.14	0.02	0.06	0.14	0.03	0.14	0.04	0.23	1.86589
SOV1g024060	0.11	0.07	0.08	0.14	0.11	0.03	0.24	0.09	0.1	0.04	7.0002
SOV1g024080	0.08	0.04	0.04	0.15	0.07	0.1	0.19	0.13	0.14	0.05	7.4891
SOV1g024090	0.12	0.11	0.06	0.2	0.06	0.14	0.15	0.03	0.05	0.07	5.61894
SOV1g024100	0.13	0.12	0.11	0.05	0.07	0.02	0.15	0.15	0.15	0.06	5.65236
SOV1g024110	0.13	0.08	0.07	0.15	0.11	0.08	0.1	0.1	0.09	0.1	97.2271
SOV1g024120	0.07	0.03	0.06	0.13	0.06	0.06	0.13	0.15	0.22	0.1	2.97844
SOV1g024130	0.11	0.09	0.06	0	0	0.23	0.09	0	0.41	0	1.29689
SOV1g024140	0	0.17	0.22	0	0.22	0	0.39	0	0	0	0.282308
SOV1g024150	0.05	0.03	0.1	0.15	0.05	0.23	0.14	0.06	0.09	0.1	2.07782
SOV1g024160	0.18	0.09	0.11	0.11	0.13	0	0.12	0.04	0.07	0.15	2.12818
SOV1g024170	0.12	0.18	0.28	0.05	0.15	0	0.14	0.08	0	0	0.768789
SOV1g024180	0.17	0.08	0.16	0.09	0.07	0.18	0.1	0.04	0.07	0.05	6.55333
SOV1g024190	0.11	0.09	0.13	0.06	0.08	0.21	0.05	0.02	0.25	0	3.09648
SOV1g024210	0.09	0.1	0.11	0.08	0.1	0.2	0.06	0.07	0.14	0.05	11.1564
SOV1g024220	0.08	0.11	0.11	0.1	0.11	0.23	0	0.1	0.18	0	1.13919
SOV1g024240	0.09	0.08	0.03	0.14	0.05	0.1	0.13	0.09	0.08	0.22	8.306
SOV1g024250	0.13	0	0	0	0.07	0.25	0	0	0.55	0	0.922428
SOV1g024260	0.12	0.03	0.08	0.25	0.1	0.2	0.08	0.05	0.09	0	2.23077
SOV1g024270	0.03	0	0.07	0.05	0.05	0.16	0.07	0	0.18	0.4	0.905988
SOV1g024280	0.22	0	0.12	0.34	0.07	0	0.26	0	0	0	0.543323
SOV1g024290	0.06	0.08	0.09	0	0.2	0	0.28	0.29	0	0	0.626707
SOV1g024300	0	0	0	0	0	0	0	0.32	0	0.68	0.367
SOV1g024310	0.06	0.09	0.17	0.05	0.07	0.09	0.09	0.18	0.15	0.05	2.61026
SOV1g024320	0.19	0.07	0.11	0.14	0.12	0.19	0.02	0.08	0	0.08	2.88009
SOV1g024330	0.08	0.1	0.12	0.11	0.08	0.07	0.05	0.14	0.15	0.1	20.6139
SOV1g024340	0.09	0.14	0.17	0.03	0.16	0.1	0.06	0.09	0.09	0.06	79.4196
SOV1g024350	0.26	0	0	0	0	0	0	0.43	0	0.31	0.293229
SOV1g024360	0.07	0.15	0.14	0.01	0.26	0	0	0	0.05	0.32	3.11896
SOV1g024370	0.15	0.12	0.17	0.07	0.18	0	0	0	0	0.3	1.25671
SOV1g024380	0.28	0.58	0	0	0.14	0	0	0	0	0	0.368088
SOV1g024390	0.04	0.09	0.17	0.08	0.02	0.16	0.04	0.28	0	0.12	2.38836
SOV1g024400	0.07	0.11	0.06	0.12	0.05	0.2	0.06	0.12	0.1	0.12	3.4628
SOV1g024410	0.27	0.08	0.05	0.19	0.07	0	0.11	0.16	0	0.07	1.61682
SOV1g024420	0.06	0.22	0.14	0.24	0.04	0.04	0.13	0	0.05	0.06	2.67881
SOV1g024440	0.25	0	0	0	0	0	0	0.75	0	0	0.135813
SOV1g024450	0.1	0.1	0.1	0.24	0.05	0	0.1	0.07	0.08	0.16	1.19098
SOV1g024460	0.1	0.09	0.05	0.14	0.04	0.15	0.1	0.11	0.2	0.02	5.16249
SOV1g024470	0.13	0.12	0.12	0.04	0.1	0.2	0.11	0.13	0.04	0.04	6.01116
SOV1g024480	0.07	0.12	0.15	0.06	0.04	0.08	0	0.06	0.1	0.32	1.66223
SOV1g024490	0.11	0.07	0.09	0.08	0.12	0.02	0.12	0.15	0.16	0.07	6.6346
SOV1g024500	0.09	0.06	0.17	0.14	0.02	0.05	0.03	0	0.2	0.24	2.36387
SOV1g024510	0.3	0.12	0	0.34	0	0.14	0	0.1	0	0	0.847484
SOV1g024520	0.16	0.1	0.06	0.21	0.03	0	0.16	0.14	0.07	0.06	1.67922
SOV1g024530	0.08	0	0.06	0.06	0.06	0.22	0.1	0.23	0	0.18	3.74324
SOV1g024560	0.05	0.17	0.16	0	0	0	0.13	0.2	0.11	0.17	0.666397
SOV1g024570	0.1	0.05	0.22	0.18	0.09	0.24	0.05	0	0	0.07	1.65268
SOV1g024580	0.09	0	0.13	0.1	0	0	0.09	0.17	0.25	0.17	1.29727
SOV1g024590	0.13	0.13	0.15	0.1	0.08	0.07	0.11	0.11	0.04	0.07	6.69007
SOV1g024610	0.12	0.07	0.07	0.15	0.21	0.09	0.05	0.03	0.05	0.16	4.71515
SOV1g024630	0.11	0.08	0.08	0.13	0.1	0.07	0.09	0.1	0.14	0.1	22.0257
SOV1g024660	0.05	0.08	0.17	0.29	0.11	0.06	0.11	0.08	0	0.04	3.58714
SOV1g024670	0.1	0	0.04	0.06	0.15	0	0.12	0	0.4	0.13	0.902472
SOV1g024730	0.27	0	0	0.11	0	0	0.11	0.33	0.09	0.09	0.793354
SOV1g024760	0.12	0.15	0.07	0.08	0.11	0.08	0.12	0.11	0.04	0.12	4.27593
SOV1g024770	0.04	0.1	0.1	0.02	0.07	0.06	0.19	0	0.42	0	1.9846
SOV1g024790	0.11	0.07	0.08	0.14	0.07	0.17	0.1	0.06	0.07	0.12	3.59937
SOV1g024800	0.2	0.07	0.08	0.17	0.06	0	0.13	0.07	0.18	0.03	2.90266
SOV1g024830	0.07	0.05	0.2	0.09	0.12	0	0.11	0.08	0.08	0.2	1.80906
SOV1g024840	0.11	0.03	0.06	0.16	0.05	0.16	0.15	0.08	0.05	0.15	6.58525
SOV1g024860	0.06	0.22	0.15	0	0.22	0.19	0	0.16	0	0	0.634907
SOV1g024870	0.04	0	0.09	0.08	0	0	0.46	0	0	0.34	0.58544
SOV1g024880	0.16	0	0.26	0.44	0.14	0	0	0	0	0	0.24744
SOV1g024900	0.1	0.19	0.08	0.13	0.07	0	0.06	0.15	0.14	0.09	4.71537
SOV1g024920	0.12	0.03	0.05	0.11	0.03	0	0.04	0.22	0.25	0.16	2.26712
SOV1g024930	0.09	0.12	0.13	0.12	0.17	0.08	0.06	0.08	0	0.15	4.89389
SOV1g024940	0.13	0	0.05	0.14	0.11	0.16	0.24	0.02	0.14	0.02	3.83666
SOV1g024980	0.24	0	0	0	0	0.76	0	0	0	0	0.272731
SOV1g024990	0.12	0.05	0.17	0.18	0.04	0	0.31	0.06	0.02	0.05	4.28584
SOV1g025010	0.13	0	0.12	0.11	0	0	0.17	0.32	0.15	0	1.18584
SOV1g025030	0.11	0.1	0.07	0.15	0.08	0.03	0.1	0.09	0.16	0.11	4.43915
SOV1g025050	0.07	0.1	0.15	0.15	0.08	0.28	0.08	0.08	0	0	1.85205
SOV1g025080	0	0.18	0	0	0.13	0.31	0.24	0	0	0.14	0.959339
SOV1g025090	0.16	0.04	0.04	0.12	0.09	0	0.14	0	0.29	0.12	1.76992
SOV1g025110	0.23	0	0	0.07	0	0.69	0	0	0	0	0.407162
SOV1g025140	0.11	0.08	0.12	0.16	0.07	0	0.21	0.15	0.09	0	1.50917
SOV1g025150	0	0.33	0.56	0.11	0	0	0	0	0	0	0.310274
SOV1g025160	0.08	0.04	0.03	0.16	0.09	0.3	0.05	0.02	0.11	0.13	4.35127
SOV1g025170	0	0	0	0	0.3	0	0	0	0	0.7	0.175635
SOV1g025180	0.11	0.1	0.07	0.09	0.07	0.13	0.15	0.12	0.05	0.12	10.9273
SOV1g025190	0.12	0	0	0.15	0.21	0	0.21	0	0	0.31	1.17913
SOV1g025220	0.07	0.34	0.03	0.08	0.14	0.07	0.12	0.07	0	0.09	1.76829
SOV1g025230	0.11	0.05	0.03	0.15	0.07	0.08	0.29	0.02	0.1	0.1	7.4702
SOV1g025240	0.1	0.11	0.14	0.12	0.05	0.13	0.05	0.08	0.18	0.05	3.39
SOV1g025250	0.26	0.1	0.1	0.16	0.22	0.15	0	0	0	0	1.03016
SOV1g025280	0	0	0	0	0	0	0	0	1	0	0.331741
SOV1g025290	0.09	0.07	0.07	0.14	0.09	0.1	0.09	0.14	0.12	0.1	32.547
SOV1g025300	0.22	0.24	0.13	0.13	0.17	0	0.12	0	0	0	0.799684
SOV1g025310	0.07	0.15	0.12	0.11	0	0.26	0	0	0	0.29	0.706648
SOV1g025330	0.14	0.11	0.08	0.12	0.11	0.05	0.11	0.11	0.09	0.08	18.6596
SOV1g025340	0.18	0.03	0.06	0.07	0.12	0.21	0.21	0.13	0	0	1.60868
SOV1g025350	0.11	0.14	0.08	0.07	0.12	0.06	0.1	0.04	0.14	0.14	2.7607
SOV1g025360	0.17	0	0.09	0.1	0.11	0.42	0.11	0	0	0	0.541548
SOV1g025370	0.15	0.05	0.04	0.3	0.04	0.28	0.09	0	0	0.06	1.29386
SOV1g025380	0.06	0	0.03	0.03	0.07	0.23	0.05	0.23	0.24	0.05	2.3287
SOV1g025400	0.15	0.18	0	0.05	0	0.21	0.11	0.14	0	0.15	0.933848
SOV1g025430	0.07	0.08	0.06	0.09	0.17	0.07	0.22	0.18	0	0.05	1.62649
SOV1g025440	0	0	0.18	0.2	0	0	0.17	0	0	0.45	0.347139
SOV1g025450	0.08	0.14	0.04	0.19	0.14	0	0.15	0.16	0	0.11	1.16119
SOV1g025460	0.16	0.09	0.16	0.05	0.21	0	0.06	0.05	0.08	0.15	2.0649
SOV1g025470	0.1	0.11	0.16	0.14	0.17	0	0	0.28	0	0.05	1.45945
SOV1g025490	0	0	0	0.41	0	0	0	0.59	0	0	0.193009
SOV1g025500	0.15	0.05	0.07	0.24	0.02	0.06	0.15	0.17	0.03	0.08	2.54848
SOV1g025520	0.15	0.05	0.05	0.13	0.03	0.1	0.22	0.1	0	0.17	1.91105
SOV1g025530	0.12	0.11	0.04	0.04	0.15	0.16	0.23	0.08	0	0.06	2.31813
SOV1g025540	0.1	0.1	0.08	0.1	0.07	0.16	0.17	0.1	0.07	0.06	7.13935
SOV1g025550	0.17	0.09	0.16	0.04	0.07	0.04	0.17	0.07	0.04	0.13	11.1367
SOV1g025560	0	0	0	0	0	1	0	0	0	0	0.179999
SOV1g025570	0.18	0	0	0	0.82	0	0	0	0	0	0.138413
SOV1g025580	0.07	0.09	0.17	0.34	0.1	0	0	0	0	0.23	0.669595
SOV1g025610	0	0	1	0	0	0	0	0	0	0	0.163128
SOV1g025620	0	0.19	0.1	0.06	0.12	0.39	0	0	0.15	0	0.831536
SOV1g025640	0.1	0.09	0.06	0.09	0.07	0.1	0.13	0.06	0.14	0.15	7.85096
SOV1g025650	0.09	0.02	0.06	0.17	0.09	0.08	0.09	0.16	0.1	0.14	7.25065
SOV1g025660	0.14	0.11	0.02	0.11	0.22	0.06	0	0.16	0.19	0	2.08386
SOV1g025670	0.18	0.06	0	0.32	0	0	0.22	0.21	0	0	0.807124
SOV1g025760	0	0	0	0	0	0	0	0	1	0	0.146714
SOV1g025810	0.14	0.05	0	0.26	0.05	0.12	0.05	0.18	0.06	0.09	2.03786
SOV1g025820	0.06	0.16	0.11	0	0.15	0.05	0.04	0.17	0.08	0.17	2.15205
SOV1g025830	0.17	0	0	0.15	0.04	0	0	0.32	0.31	0	1.199
SOV1g025840	0.09	0.08	0.06	0.07	0.09	0.23	0.06	0.09	0.11	0.13	2.96363
SOV1g025870	0.1	0.08	0.08	0.15	0.08	0.08	0.14	0.12	0.1	0.09	100.912
SOV1g025880	0.12	0.07	0.07	0.14	0.06	0.08	0.14	0.15	0.07	0.09	9.02785
SOV1g025890	0.11	0.13	0.1	0.14	0.08	0.01	0.15	0.16	0.04	0.07	8.66807
SOV1g025900	0.16	0	0.11	0.08	0	0	0	0.24	0.22	0.19	0.48677
SOV1g025920	0.15	0.07	0.13	0.16	0.09	0.02	0.16	0.07	0.05	0.1	4.41608
SOV1g025940	0.09	0.13	0.13	0	0.09	0	0.03	0.12	0.35	0.06	2.83058
SOV1g025960	0.25	0	0	0	0.13	0	0.31	0	0.31	0	0.410875
SOV1g025970	0.29	0.25	0.27	0.19	0	0	0	0	0	0	0.229866
SOV1g025980	0.11	0.06	0.03	0.14	0.06	0.1	0.16	0.14	0.09	0.12	5.72718
SOV1g025990	0.08	0.06	0.13	0.11	0.02	0.12	0.22	0	0.11	0.16	2.66879
SOV1g026000	0.13	0	0	0.27	0	0	0	0.32	0	0.28	0.452083
SOV1g026020	0.28	0.04	0.04	0.08	0.16	0.23	0	0.1	0.07	0	1.41703
SOV1g026030	0.12	0	0	0	0.14	0.74	0	0	0	0	0.405593
SOV1g026050	0.25	0	0.32	0.14	0	0	0.29	0	0	0	0.340398
SOV1g026060	0.05	0.1	0.17	0.12	0.08	0.11	0.19	0.05	0.04	0.1	4.86052
SOV1g026070	0.1	0.08	0.1	0.07	0.12	0.15	0.12	0.08	0.11	0.07	15.65
SOV1g026080	0.11	0.03	0.06	0.16	0.04	0.15	0.06	0.31	0.07	0	1.72268
SOV1g026090	0.13	0.1	0.13	0.09	0.06	0.07	0.13	0.1	0.01	0.18	6.06903
SOV1g026110	0.17	0.03	0.09	0.28	0.03	0	0.23	0.06	0	0.11	1.91488
SOV1g026120	0.21	0	0	0.16	0	0	0	0.64	0	0	0.419444
SOV1g026130	0	0	0.26	0.17	0.1	0.15	0.13	0.19	0	0	0.667521
SOV1g026140	0.16	0.1	0.16	0.2	0.09	0	0.13	0.16	0	0	0.526101
SOV1g026150	0.15	0.09	0.11	0.07	0.09	0.09	0.18	0.06	0.05	0.1	30.8283
SOV1g026160	0.19	0	0.16	0.24	0	0	0.14	0	0	0.27	0.491379
SOV1g026170	0.14	0	0.06	0.04	0.07	0.13	0.12	0.14	0.3	0	1.69683
SOV1g026200	0.09	0.09	0.07	0.11	0.11	0.16	0.05	0.07	0.14	0.12	8.42189
SOV1g026210	0.16	0.13	0.22	0.1	0	0.11	0.14	0	0.07	0.07	1.75338
SOV1g026220	0.39	0.23	0	0.03	0.17	0.18	0	0	0	0	0.897689
SOV1g026240	0.08	0.04	0.2	0.12	0.1	0.11	0.08	0.04	0.11	0.11	6.24462
SOV1g026260	0.14	0.07	0.08	0.18	0.08	0.05	0.13	0.07	0.1	0.1	16.479
SOV1g026300	0.04	0.1	0	0.18	0	0	0.16	0.23	0.18	0.11	1.07046
SOV1g026310	0.11	0	0.09	0.22	0.08	0.18	0.04	0.05	0.04	0.18	2.42877
SOV1g026330	0.06	0.15	0	0.29	0.13	0	0.37	0	0	0	0.480182
SOV1g026340	0.03	0.04	0.05	0.13	0.11	0.15	0.06	0.24	0	0.18	2.53348
SOV1g026350	0.15	0.21	0.09	0.02	0.28	0.09	0.03	0.05	0	0.09	1.77254
SOV1g026360	0.03	0.1	0.15	0.11	0.06	0.35	0	0.13	0	0.08	0.903382
SOV1g026370	0.08	0.11	0.06	0.12	0.06	0.07	0.07	0.11	0.15	0.17	10.9246
SOV1g026380	0.18	0	0	0.41	0.18	0	0	0	0.14	0.08	0.857583
SOV1g026390	0.03	0.07	0	0.09	0	0	0.14	0.46	0	0.21	0.749616
SOV1g026410	0	0	0	0.08	0.23	0	0	0	0	0.69	0.371844
SOV1g026420	0.15	0	0.37	0	0.13	0	0	0.34	0	0	0.360303
SOV1g026430	0.1	0	0.13	0.05	0	0	0.19	0.18	0.34	0	0.739088
SOV1g026450	0.13	0	0	0	0	0.87	0	0	0	0	0.227697
SOV1g026460	0.1	0	0.08	0.15	0.22	0	0	0	0.45	0	0.370892
SOV1g026470	0.15	0.13	0.07	0.05	0.07	0.4	0	0	0	0.13	0.819758
SOV1g026480	0.15	0.11	0.11	0.17	0.08	0.08	0.13	0.05	0.1	0.05	2.09336
SOV1g026500	0.11	0.13	0.22	0.31	0.07	0	0	0	0	0.17	0.950135
SOV1g026520	0.05	0.18	0.19	0.03	0.17	0.1	0.07	0.07	0.06	0.09	44.3704
SOV1g026530	0.08	0.2	0.05	0.12	0.07	0.19	0	0.1	0.11	0.09	0.922402
SOV1g026540	0.06	0.05	0.06	0.41	0.08	0	0.16	0.14	0	0.04	2.84861
SOV1g026560	0.11	0.08	0.08	0.09	0.05	0	0.21	0.06	0.23	0.08	3.15054
SOV1g026580	0	0	0.16	0.16	0.25	0	0	0.44	0	0	0.231621
SOV1g026590	0.08	0.14	0.12	0.04	0.12	0.1	0.04	0.14	0.15	0.07	21.2916
SOV1g026600	0.07	0	0.15	0	0	0	0.4	0	0	0.38	0.282653
SOV1g026610	0.36	0	0	0.64	0	0	0	0	0	0	0.107156
SOV1g026620	0	0	0.25	0.32	0	0	0.43	0	0	0	0.244995
SOV1g026630	0.7	0	0	0	0.3	0	0	0	0	0	0.170522
SOV1g026640	0.09	0.12	0.06	0.12	0.02	0.15	0.07	0	0.1	0.28	2.70987
SOV1g026650	0.06	0.1	0.16	0.27	0.09	0	0.11	0.21	0	0	0.616651
SOV1g026670	0.13	0.13	0.11	0.05	0.1	0.12	0.05	0.05	0.08	0.17	16.3233
SOV1g026710	0	0	0	1	0	0	0	0	0	0	0.124994
SOV1g026750	0.19	0.08	0.13	0.14	0.11	0	0	0.13	0.1	0.11	1.42781
SOV1g026760	0.18	0.13	0.16	0.07	0.07	0.11	0.01	0.12	0.07	0.07	4.01045
SOV1g026770	0.22	0	0	0	0	0	0	0	0	0.78	0.272554
SOV1g026780	0.14	0.08	0.16	0.19	0.03	0.2	0.04	0	0.09	0.08	2.20473
SOV1g026790	0.07	0.15	0	0.22	0.07	0.16	0.18	0.06	0	0.09	1.47908
SOV1g026820	0.25	0	0.18	0	0	0.37	0.2	0	0	0	0.598159
SOV1g026830	0.2	0.12	0.29	0	0.05	0	0	0.17	0	0.17	0.810028
SOV1g026840	0.16	0.08	0.17	0.06	0.1	0.07	0.13	0.07	0.09	0.07	12.1141
SOV1g026850	0.29	0	0.31	0.07	0.13	0	0	0.2	0	0	0.507342
SOV1g026860	0.05	0	0.08	0.07	0.1	0.4	0	0.14	0	0.17	0.660524
SOV1g026870	0.18	0.18	0.16	0.19	0.12	0.1	0	0	0.07	0	1.14797
SOV1g026890	0.08	0.04	0.1	0.18	0.06	0.12	0.12	0.04	0.15	0.1	10.5461
SOV1g026920	0.08	0.13	0	0	0	0	0	0	0	0.79	0.360573
SOV1g026960	0	0	0	0	0	0	0.73	0.27	0	0	0.482089
SOV1g026970	0.13	0.21	0.21	0	0.19	0	0	0	0	0.26	0.532983
SOV1g027020	0.14	0.13	0.11	0.19	0	0.43	0	0	0	0	0.415388
SOV1g027030	0.13	0.05	0.04	0.1	0.11	0	0.24	0.09	0.21	0.03	3.47753
SOV1g027050	0.1	0.07	0.02	0.16	0.08	0.15	0.06	0.06	0.21	0.09	1.74726
SOV1g027060	0	0	0	0	0	0	0	0	0	1	0.354684
SOV1g027070	0	0	0	0	0.1	0	0	0.9	0	0	0.365529
SOV1g027090	0.09	0.11	0	0.11	0.04	0.22	0	0.08	0.18	0.16	2.45062
SOV1g027110	0.13	0.18	0.03	0.17	0.05	0.05	0.09	0.12	0.1	0.1	2.19582
SOV1g027120	0.11	0.05	0.03	0.21	0.06	0	0.28	0.11	0.15	0	1.81739
SOV1g027130	0	0.34	0	0	0	0	0	0	0.66	0	0.214945
SOV1g027150	0.08	0.07	0.15	0.09	0.13	0.12	0.13	0.12	0.08	0.03	3.67321
SOV1g027180	0.08	0.14	0.11	0.07	0.12	0.09	0.04	0.17	0.12	0.06	19.501
SOV1g027190	0.07	0.08	0.1	0.09	0.06	0.09	0.11	0.17	0.11	0.11	6.19023
SOV1g027200	0	0	0	0.6	0	0	0.4	0	0	0	0.258665
SOV1g027220	0.04	0	0	0.07	0	0.36	0	0.17	0.36	0	0.746566
SOV1g027250	0	0	0	0	0	0	0	0	0	1	0.24233
SOV1g027270	0.16	0	0.09	0.14	0	0	0.61	0	0	0	0.322904
SOV1g027290	0.11	0	0	0	0	0	0	0.41	0	0.48	0.347602
SOV1g027310	0.19	0	0	0	0	0	0.81	0	0	0	0.1594
SOV1g027360	0.06	0.12	0.11	0.01	0.09	0.07	0.15	0.14	0.18	0.08	17.2385
SOV1g027390	0.07	0.15	0.07	0.1	0.1	0	0.19	0	0.33	0	0.969696
SOV1g027400	0.04	0.1	0.34	0.06	0	0	0.28	0	0.17	0	0.561266
SOV1g027430	0.09	0.19	0.1	0.01	0.16	0.06	0.06	0.1	0.13	0.09	8.57331
SOV1g027440	0.11	0.05	0.09	0.13	0.1	0.05	0.11	0.12	0	0.24	3.139
SOV1g027450	0.05	0.03	0.03	0.05	0.22	0.19	0.17	0.17	0	0.08	1.86758
SOV1g027460	0.11	0.08	0.06	0.13	0.09	0.09	0.11	0.11	0.11	0.11	321.148
SOV1g027470	0.08	0.11	0.13	0.04	0.07	0.2	0.06	0.13	0.1	0.08	28.0805
SOV1g027480	0.13	0.13	0.08	0.12	0.1	0.04	0.12	0.14	0.11	0.03	12.9432
SOV1g027500	0.16	0.15	0.12	0.04	0.05	0.04	0.08	0.16	0.05	0.16	2.65529
SOV1g027510	0.13	0.11	0.13	0.14	0.12	0.01	0.14	0.1	0.02	0.11	9.62652
SOV1g027520	0.11	0.07	0.07	0.06	0.18	0	0.08	0	0.3	0.15	0.921521
SOV1g027530	0	0	0.13	0.13	0.13	0	0.6	0	0	0	0.337303
SOV1g027540	0.1	0	0	0	0.25	0	0	0	0.66	0	0.220363
SOV1g027550	0.11	0	0.08	0.31	0.06	0	0.1	0.17	0.17	0	1.13315
SOV1g027560	0.16	0.08	0.08	0.08	0.1	0.09	0.11	0.12	0.08	0.1	53.5431
SOV1g027570	0.13	0.09	0.08	0.05	0.11	0.07	0.04	0.11	0.2	0.13	4.17384
SOV1g027580	0.12	0.01	0.08	0.15	0.07	0.09	0.23	0.13	0.04	0.09	4.19539
SOV1g027590	0.1	0.13	0.08	0.15	0.08	0.05	0.2	0.09	0.04	0.07	6.02578
SOV1g027610	0.17	0.12	0	0.09	0.17	0	0.25	0.15	0	0.05	1.50594
SOV1g027630	0.03	0.14	0	0.13	0.14	0	0.4	0.17	0	0	0.865256
SOV1g027640	0	0	0	0	0	0	0	1	0	0	0.125219
SOV1g027650	0.03	0.07	0.07	0.06	0.12	0.25	0.2	0.11	0.08	0	1.77896
SOV1g027660	0.05	0.05	0.07	0.11	0.08	0.19	0.07	0.09	0.23	0.07	2.47673
SOV1g027700	0.03	0.01	0.01	0.04	0.02	0.04	0.25	0.06	0.52	0.02	82.9321
SOV1g027710	0.08	0.13	0.21	0.22	0.09	0	0.11	0	0	0.17	0.544777
SOV1g027750	0.11	0.11	0.12	0.1	0.08	0.13	0.16	0.17	0.03	0	3.38228
SOV1g027760	0.06	0.03	0.13	0.21	0.05	0.24	0.11	0.04	0.04	0.1	2.53642
SOV1g027770	0.15	0	0	0.4	0	0	0.45	0	0	0	0.19464
SOV1g027780	0.28	0	0.06	0.49	0.08	0	0.09	0	0	0	0.680848
SOV1g027800	0.11	0.11	0.13	0.11	0.11	0.23	0.08	0	0	0.13	1.10182
SOV1g027810	0.1	0.05	0.09	0.17	0.22	0	0.05	0.05	0.21	0.07	1.88642
SOV1g027820	0.03	0	0.11	0.07	0.09	0.52	0.18	0	0	0	0.580099
SOV1g027830	0.15	0.49	0	0.19	0	0	0	0	0.17	0	0.548924
SOV1g027840	0.19	0.07	0.19	0.04	0.14	0	0.27	0.1	0	0	1.30821
SOV1g027850	0.08	0.13	0.11	0.08	0.14	0.04	0.1	0.08	0.16	0.07	5.95304
SOV1g027860	0.14	0	0	0.2	0	0	0.16	0	0.5	0	0.548398
SOV1g027870	0.19	0.04	0.09	0.16	0.05	0.2	0.05	0.03	0.05	0.14	2.91533
SOV1g027880	0.12	0.08	0.13	0.11	0.09	0.12	0.06	0.08	0.07	0.13	8.6946
SOV1g027890	0.02	0.12	0	0.13	0.13	0	0.26	0.1	0.15	0.11	1.03369
SOV1g027900	0.06	0.07	0	0.15	0	0	0.31	0.18	0.24	0	0.971462
SOV1g027910	0.17	0	0	0.17	0	0.17	0.06	0.11	0.32	0	1.24615
SOV1g027920	0.07	0.02	0.11	0.19	0.06	0.19	0.09	0.12	0.16	0	3.49776
SOV1g027930	0.06	0.03	0.29	0.21	0.11	0	0	0.14	0.07	0.08	1.73973
SOV1g027950	0.28	0	0.53	0	0.19	0	0	0	0	0	0.278885
SOV1g027960	0.08	0.19	0.13	0.09	0.09	0.15	0	0.13	0.07	0.08	3.8301
SOV1g027990	0.07	0.11	0.05	0.07	0.07	0.1	0.1	0.05	0.17	0.21	3.79514
SOV1g028010	0.14	0.14	0.02	0.18	0.11	0	0.03	0	0.24	0.13	1.97591
SOV1g028030	0.09	0.12	0.05	0.12	0.06	0.04	0.16	0.13	0.06	0.17	2.88238
SOV1g028060	0.22	0.14	0.09	0.1	0.1	0.16	0.04	0	0	0.15	1.75182
SOV1g028090	0.12	0.06	0.12	0.1	0.04	0.19	0.07	0.14	0.05	0.11	2.4041
SOV1g028100	0.25	0	0	0	0	0	0.34	0	0.41	0	0.219229
SOV1g028110	0.09	0.12	0.06	0.04	0.15	0.11	0	0.11	0.15	0.17	5.7566
SOV1g028120	0.08	0.06	0.06	0.18	0.09	0	0.17	0	0.2	0.17	0.63536
SOV1g028140	0.13	0	0.06	0.3	0	0	0.2	0.21	0.05	0.05	2.38052
SOV1g028170	0.13	0.03	0.09	0.08	0.14	0.04	0.12	0.13	0.15	0.09	4.49128
SOV1g028220	0.11	0	0	0.5	0.1	0	0.18	0.11	0	0	0.533852
SOV1g028230	0.28	0	0.13	0.11	0	0.32	0	0	0	0.15	0.654659
SOV1g028240	0.1	0.06	0.06	0.17	0.07	0.08	0.12	0.11	0.11	0.11	344.225
SOV1g028260	0.16	0.08	0	0.06	0.03	0.12	0	0.17	0.32	0.06	2.29664
SOV1g028270	0.11	0.1	0.08	0.06	0.08	0.08	0.06	0.19	0.19	0.07	5.98875
SOV1g028280	0.18	0.01	0.13	0.14	0.07	0.03	0.06	0.21	0.08	0.09	4.04695
SOV1g028290	0.1	0.14	0.14	0.24	0.17	0	0.21	0	0	0	0.36579
SOV1g028300	0.07	0.14	0.05	0.07	0.09	0.28	0.12	0.11	0	0.07	4.73971
SOV1g028310	0	0	0	0	0	0	1	0	0	0	0.224942
SOV1g028320	0.11	0.04	0	0.11	0.04	0	0.57	0.13	0	0	1.33134
SOV1g028330	0.05	0	0	0.45	0	0	0.29	0	0	0.21	0.495801
SOV1g028340	0	0	0	0.36	0	0.64	0	0	0	0	0.155385
SOV1g028350	0	0	0.34	0	0.22	0	0	0	0.43	0	0.272502
SOV1g028360	0.11	0.11	0.14	0.01	0.13	0	0.1	0.27	0.11	0.03	3.30569
SOV1g028370	0.08	0.03	0.11	0.09	0.05	0.17	0.17	0.06	0.13	0.12	4.87532
SOV1g028380	0.07	0.05	0	0.22	0.11	0.21	0.07	0.13	0	0.15	1.04664
SOV1g028390	0.1	0.25	0.28	0.01	0.07	0.09	0.08	0.03	0.03	0.04	3.66707
SOV1g028400	0.09	0.09	0.13	0.1	0.11	0.13	0.1	0.02	0.18	0.05	5.80616
SOV1g028410	0.09	0.07	0.23	0.01	0.15	0	0.15	0.05	0.15	0.09	2.65142
SOV1g028420	0.16	0.1	0.08	0.14	0.11	0.1	0.16	0.03	0.01	0.1	10.824
SOV1g028440	0.05	0.18	0.08	0.07	0.05	0.46	0	0	0	0.11	0.715543
SOV1g028450	0.1	0.16	0.05	0.14	0.03	0	0.14	0.12	0.2	0.07	1.87001
SOV1g028460	0.07	0	0.08	0.23	0	0.5	0.12	0	0	0	0.497795
SOV1g028470	0.03	0.08	0.04	0.1	0.2	0.05	0.13	0.11	0.06	0.2	2.36298
SOV1g028480	0.13	0.08	0.22	0.05	0.12	0	0	0.17	0.06	0.18	1.91679
SOV1g028490	0.1	0.07	0.1	0.13	0.14	0.1	0.05	0.23	0.04	0.04	7.53591
SOV1g028500	0.1	0.05	0.08	0.1	0.06	0.18	0.05	0.21	0.14	0.04	4.79597
SOV1g028510	0.16	0	0	0.1	0.35	0	0.18	0.21	0	0	0.375755
SOV1g028520	0.12	0.04	0.07	0.04	0.15	0.32	0.14	0	0.14	0	1.43729
SOV1g028540	0.11	0	0.07	0.16	0.12	0	0.1	0	0.25	0.19	1.65617
SOV1g028570	0.08	0.1	0	0.2	0.09	0	0.14	0	0.18	0.21	0.747838
SOV1g028580	0.13	0.07	0.07	0.17	0.09	0.07	0.19	0	0.18	0.03	3.37547
SOV1g028590	0.09	0.06	0.11	0.07	0.14	0.23	0.05	0.14	0.03	0.07	2.81873
SOV1g028600	0.1	0.09	0.16	0.03	0.13	0.13	0.05	0.1	0.15	0.06	10.1874
SOV1g028610	0.15	0.03	0	0.05	0.18	0.16	0.11	0.06	0.05	0.22	1.99426
SOV1g028620	0.06	0.09	0.13	0.06	0.08	0.02	0.14	0.08	0.19	0.15	7.20155
SOV1g028630	0	0.17	0.26	0.07	0	0	0.24	0.15	0	0.12	0.875126
SOV1g028670	0.25	0	0	0.35	0.39	0	0	0	0	0	0.357601
SOV1g028680	0.15	0	0	0	0	0	0	0	0.85	0	0.317418
SOV1g028690	0.05	0.15	0	0.31	0	0.25	0	0	0.25	0	0.391855
SOV1g028700	0.08	0.14	0.13	0.05	0.14	0.08	0.08	0.14	0.11	0.05	9.09905
SOV1g028710	0.11	0.04	0.16	0.12	0.09	0.11	0.07	0	0.3	0	1.156
SOV1g028720	0.04	0	0.05	0.28	0.09	0	0.38	0	0.15	0	0.874873
SOV1g028730	0.09	0.1	0.11	0.1	0.08	0.07	0.09	0.13	0.14	0.09	17.1778
SOV1g028740	0.09	0.15	0.13	0.06	0.15	0.11	0.04	0.13	0.09	0.06	8.51575
SOV1g028750	0.09	0.11	0.12	0.05	0.09	0.14	0.08	0.1	0.1	0.12	27.4668
SOV1g028760	0.09	0.06	0.06	0.04	0.06	0	0.35	0.26	0	0.08	1.80361
SOV1g028770	0	0.24	0.42	0.34	0	0	0	0	0	0	0.204012
SOV1g028780	0.13	0.07	0.14	0.15	0.11	0.12	0.06	0.07	0.16	0	2.77739
SOV1g028790	0.2	0.17	0	0	0	0	0	0.41	0.22	0	0.327979
SOV1g028800	0.21	0.11	0.13	0.22	0.34	0	0	0	0	0	0.467777
SOV1g028820	0.38	0	0	0.22	0.41	0	0	0	0	0	0.166233
SOV1g028830	0.1	0.09	0.07	0.14	0.09	0.1	0.13	0.1	0.1	0.09	166.773
SOV1g028840	0.15	0.14	0.09	0.1	0.11	0.12	0.21	0	0.02	0.06	4.61129
SOV1g028850	0.08	0.05	0.17	0.06	0.14	0	0.12	0	0.07	0.31	1.22924
SOV1g028860	0.27	0	0.06	0	0.08	0.15	0.32	0.11	0	0	0.751052
SOV1g028880	0.11	0.15	0.14	0.04	0.14	0.08	0.06	0.11	0.08	0.08	76.6183
SOV1g028910	0	0.44	0	0	0	0	0	0	0	0.56	0.141528
SOV1g028920	0.29	0	0.13	0	0.14	0	0	0	0	0.45	0.378766
SOV1g028930	0.11	0.09	0.22	0.09	0	0	0.1	0.07	0.26	0.07	1.85426
SOV1g028950	0.16	0.06	0.11	0.19	0.09	0.04	0.15	0.01	0.13	0.07	7.31476
SOV1g028960	0.14	0.13	0.04	0.14	0.09	0.05	0.16	0.06	0	0.19	3.23828
SOV1g028980	0.24	0	0.12	0.06	0.13	0	0.13	0.14	0.17	0	1.2766
SOV1g028990	0.28	0	0.13	0.19	0.24	0	0	0.16	0	0	0.50418
SOV1g029000	0.06	0.17	0.06	0	0.11	0.1	0	0.4	0.1	0	0.976272
SOV1g029010	0.16	0.15	0.13	0.12	0.12	0.1	0.03	0.07	0	0.14	3.079
SOV1g029040	0.08	0.05	0.2	0.05	0.04	0	0.18	0.2	0.1	0.09	1.1846
SOV1g029060	0.07	0.07	0.09	0.15	0.05	0.1	0.15	0.12	0.12	0.08	3.14694
SOV1g029070	0.3	0.05	0.04	0.1	0.05	0	0.16	0.15	0.08	0.08	1.08719
SOV1g029090	0.15	0.06	0.23	0.07	0.12	0.04	0.04	0.13	0.02	0.14	2.94629
SOV1g029110	0.11	0.2	0.18	0.05	0.15	0.06	0.06	0.07	0.11	0.03	13.7225
SOV1g029120	0.09	0.1	0.11	0.08	0.14	0.09	0.07	0.13	0.08	0.1	48.2096
SOV1g029130	0.19	0.12	0.08	0.09	0	0	0	0.16	0.36	0	0.617629
SOV1g029150	0.13	0.06	0.05	0.14	0.04	0.13	0.15	0.03	0.19	0.07	2.91659
SOV1g029160	0.11	0.11	0.08	0.07	0.11	0.11	0.07	0.14	0.09	0.09	57.278
SOV1g029170	0	0	0.13	0.26	0.11	0.19	0	0.32	0	0	0.728111
SOV1g029190	0.07	0	0	0.34	0	0	0	0.18	0.27	0.13	0.538117
SOV1g029200	0.09	0.13	0.1	0.37	0.05	0.07	0.19	0	0	0	2.17597
SOV1g029210	0.18	0	0.23	0.21	0	0	0.39	0	0	0	0.49263
SOV1g029240	0.26	0	0	0.38	0	0	0	0	0.36	0	0.206993
SOV1g029280	0	0	0	0	0	0	0	0	0	1	0.11933
SOV1g029300	0.2	0.14	0.18	0.12	0.07	0	0	0	0.28	0	0.923321
SOV1g029310	0.18	0	0	0	0	0	0.82	0	0	0	0.121482
SOV1g029320	0.17	0.09	0.16	0.12	0.09	0.07	0.07	0.12	0.04	0.07	2.78948
SOV1g029340	0.1	0.08	0.16	0.04	0.12	0.08	0.04	0.17	0.08	0.13	13.513
SOV1g029350	0.05	0.05	0.03	0.03	0.06	0.33	0.13	0.08	0.16	0.07	10.8823
SOV1g029400	0.15	0.16	0	0	0	0	0	0	0.69	0	0.379178
SOV1g029410	0.12	0.18	0.09	0.07	0.15	0.09	0.04	0.15	0	0.11	2.22255
SOV1g029420	0.44	0	0	0	0	0	0.56	0	0	0	0.189957
SOV1g029430	0.11	0.12	0.07	0.09	0	0.18	0.06	0.09	0.06	0.23	1.32875
SOV1g029440	0.07	0.11	0.15	0.12	0.13	0.07	0.19	0.07	0	0.07	3.30249
SOV1g029460	0.07	0.15	0	0	0	0.52	0	0.26	0	0	0.479949
SOV1g029500	0.12	0.13	0.14	0.08	0.14	0	0.05	0.09	0	0.24	1.24106
SOV1g029510	0.2	0.23	0.18	0.03	0.04	0.09	0	0	0.14	0.09	1.12439
SOV1g029520	0.09	0.08	0.21	0.07	0.09	0.2	0.04	0.11	0.08	0.05	10.3308
SOV1g029540	0.17	0.04	0.25	0.14	0.09	0.03	0.15	0	0.07	0.06	2.82854
SOV1g029550	0.12	0.07	0.17	0.18	0.07	0	0.16	0	0	0.24	1.88781
SOV1g029560	0.15	0.06	0.14	0.32	0.1	0.08	0	0	0.14	0	1.57151
SOV1g029570	0.17	0.07	0	0.14	0	0.21	0	0.16	0.26	0	0.842492
SOV1g029580	0.2	0.05	0.04	0.16	0.27	0.3	0	0	0	0	1.24736
SOV1g029590	0.16	0.07	0	0.06	0.03	0.16	0.06	0.33	0.01	0.12	6.02567
SOV1g029600	0	0	0	0	0	0.49	0	0	0	0.51	0.307885
SOV1g029610	0.13	0.09	0.06	0.25	0.07	0.07	0.13	0.09	0	0.11	1.89093
SOV1g029620	0.3	0.42	0	0.27	0	0	0	0	0	0	0.102385
SOV1g029630	0	0	0	0	0	0	0.47	0.53	0	0	0.290869
SOV1g029640	0.28	0	0	0	0	0	0	0	0.72	0	0.176313
SOV1g029680	0.04	0	0.07	0	0.15	0.41	0.1	0	0.22	0	0.821539
SOV1g029690	0.12	0.02	0.11	0.15	0.08	0.06	0.13	0.16	0.09	0.07	5.53476
SOV1g029700	0.06	0.12	0.11	0.18	0.09	0.16	0.15	0.12	0	0	2.11028
SOV1g029710	0	0.28	0	0.15	0	0	0	0	0	0.57	0.191678
SOV1g029720	0.1	0.08	0.07	0.15	0.15	0.08	0.15	0.06	0.13	0.03	4.91322
SOV1g029730	0.1	0	0	0.04	0.19	0	0.46	0	0	0.21	0.63952
SOV1g029740	0.11	0	0.09	0	0	0	0	0	0.8	0	0.551004
SOV1g029750	0.15	0.06	0.05	0.09	0.13	0	0.13	0.12	0.11	0.15	1.20425
SOV1g029760	0.13	0.19	0.07	0.1	0.04	0.04	0.11	0.1	0.06	0.16	4.86304
SOV1g029770	0.09	0.2	0.08	0.21	0.12	0.15	0.06	0	0.1	0	1.81348
SOV1g029780	0.09	0.1	0.1	0.04	0.09	0.11	0.1	0.1	0.16	0.1	9.75757
SOV1g029790	0	0	0	0.12	0.09	0	0.13	0.65	0	0	0.546891
SOV1g029800	0	0	0	0.63	0	0	0.37	0	0	0	0.197859
SOV1g029820	0.1	0.22	0	0	0.3	0	0.39	0	0	0	0.27062
SOV1g029830	0.08	0.08	0.11	0.08	0.15	0.37	0.12	0	0	0	0.697705
SOV1g029840	0.12	0.1	0	0.07	0	0	0.11	0	0.21	0.4	0.946932
SOV1g029850	0.12	0.1	0.11	0.1	0.16	0.14	0.01	0.07	0.07	0.12	5.44614
SOV1g029860	0.13	0.07	0.07	0.11	0.11	0.04	0.07	0.05	0.16	0.2	4.29737
SOV1g029880	0	0	0	0	0	0	0	0	1	0	0.122261
SOV1g029890	0.08	0.19	0.25	0.05	0.06	0	0.1	0.05	0.12	0.09	1.83104
SOV1g029900	0.07	0	0	0.34	0.34	0	0.24	0	0	0	0.371179
SOV1g029930	0.1	0.07	0.2	0.06	0.13	0.07	0.02	0.11	0.07	0.17	5.61067
SOV1g029940	0.1	0.06	0.02	0.03	0	0.32	0.12	0.11	0.15	0.09	2.22858
SOV1g029950	0.15	0	0	0	0.26	0	0	0	0.45	0.14	0.680276
SOV1g029960	0.05	0.15	0.11	0.03	0.11	0.04	0.04	0.06	0.1	0.31	3.75137
SOV1g029970	0.15	0.05	0.03	0.12	0.19	0.14	0	0.2	0.11	0	1.24465
SOV1g029990	0.1	0.07	0.16	0.17	0.22	0	0.16	0	0	0.11	0.983475
SOV1g030010	0.02	0.09	0	0.15	0.06	0	0	0	0	0.68	0.897216
SOV1g030020	0.2	0.12	0.1	0.09	0.11	0.17	0.07	0.02	0.09	0.03	3.33474
SOV1g030030	0.04	0.12	0.06	0.21	0.08	0	0.09	0.17	0.05	0.18	2.32737
SOV1g030040	0.12	0.05	0.11	0.08	0.16	0	0.13	0.1	0.04	0.21	2.12716
SOV1g030050	0.3	0	0	0.27	0.43	0	0	0	0	0	0.129254
SOV1g030060	0.05	0	0.18	0.06	0.19	0.18	0	0	0.34	0	0.568334
SOV1g030070	0.09	0.15	0.1	0.08	0.14	0.19	0.06	0.11	0.08	0	2.60411
SOV1g030100	0.07	0.03	0.08	0.18	0.07	0.14	0	0.11	0.26	0.05	1.77456
SOV1g030110	0.06	0.1	0.22	0	0.11	0.16	0.08	0.14	0.07	0.07	2.2181
SOV1g030120	0.06	0.04	0.04	0.25	0.04	0.15	0.11	0.06	0.19	0.06	4.18194
SOV1g030130	0.06	0.02	0.03	0.02	0.04	0.55	0.17	0.07	0	0.04	1.90722
SOV1g030190	0.11	0.1	0.12	0.11	0.07	0.08	0.1	0.1	0.12	0.1	44.7693
SOV1g030200	0.06	0.06	0.05	0.24	0.16	0	0	0.3	0	0.14	1.14773
SOV1g030220	0.09	0.1	0.1	0.22	0.07	0.12	0.2	0	0.09	0	2.11602
SOV1g030230	0.1	0.15	0.09	0.21	0.05	0.06	0.13	0.13	0	0.08	4.42675
SOV1g030240	0.12	0.09	0.05	0.15	0	0.22	0.04	0	0.19	0.14	2.00733
SOV1g030250	0.03	0.16	0.24	0.1	0.08	0.16	0	0.05	0.09	0.08	1.94693
SOV1g030260	0.09	0.12	0.09	0.09	0.11	0.08	0.1	0.09	0.1	0.13	62.9206
SOV1g030270	0.15	0.15	0	0.15	0.02	0.16	0.04	0.08	0.17	0.07	2.7678
SOV1g030280	0.04	0.19	0.24	0.06	0.17	0	0.04	0.17	0	0.09	1.87124
SOV1g030290	0.15	0.14	0.16	0.08	0.14	0.06	0.11	0.07	0.03	0.06	12.0606
SOV1g030300	0	0.3	0	0	0	0	0	0	0.7	0	0.209441
SOV1g030310	0.1	0	0	0	0	0	0	0	0.9	0	0.484735
SOV1g030320	0.06	0.05	0.09	0.08	0.07	0.2	0.15	0.16	0.1	0.04	3.88269
SOV1g030330	0.14	0.2	0.18	0	0.48	0	0	0	0	0	0.722786
SOV1g030340	0.14	0.1	0.13	0.14	0.09	0.04	0.23	0.03	0.02	0.08	20.2117
SOV1g030350	0.19	0.15	0.13	0.03	0.15	0	0.04	0.11	0	0.2	2.26336
SOV1g030370	0.05	0.12	0.15	0.18	0.06	0	0	0.44	0	0	0.912042
SOV1g030380	0.12	0.04	0.07	0.09	0.07	0.09	0.06	0.13	0	0.32	5.45983
SOV1g030390	0.08	0.13	0.08	0.11	0.03	0.05	0.15	0.16	0.07	0.14	7.73792
SOV1g030400	0.09	0.07	0.2	0.08	0	0	0.17	0.2	0	0.19	0.594498
SOV1g030410	0.17	0	0	0.14	0	0.16	0.24	0.14	0	0.14	0.960416
SOV1g030420	0.15	0.07	0.05	0.19	0.05	0.06	0.09	0.1	0.19	0.05	2.8053
SOV1g030430	0.05	0.03	0.02	0.21	0.16	0	0.16	0.23	0	0.15	1.75307
SOV1g030440	0.12	0.13	0.22	0.04	0.05	0	0.11	0	0.34	0	0.88512
SOV1g030450	0.08	0	0	0	0.13	0.45	0.34	0	0	0	0.512894
SOV1g030460	0.21	0.2	0	0	0	0	0.22	0	0.37	0	0.337802
SOV1g030470	0.14	0.13	0.06	0.01	0.15	0.15	0.04	0.17	0.04	0.1	4.84397
SOV1g030480	0.09	0.12	0.12	0.09	0.12	0.05	0.1	0.1	0.11	0.11	40.9275
SOV1g030490	0.06	0.09	0.13	0.02	0.18	0	0.17	0.05	0.09	0.22	2.29308
SOV1g030510	0.39	0	0.43	0.06	0.12	0	0	0	0	0	0.613666
SOV1g030520	0.08	0	0	0	0	0.92	0	0	0	0	0.294496
SOV1g030530	0.32	0	0	0	0	0	0.68	0	0	0	0.168106
SOV1g030540	0.13	0	0	0	0.31	0	0	0	0	0.56	0.195018
SOV1g030570	0.18	0.05	0.11	0.13	0.13	0	0.17	0	0	0.22	0.984706
SOV1g030580	0.12	0.09	0.07	0.15	0.07	0.1	0.09	0.1	0.21	0	4.31492
SOV1g030600	0.11	0.1	0.19	0.05	0.1	0.03	0.12	0.15	0.09	0.04	5.323
SOV1g030610	0.06	0.11	0.22	0.05	0.06	0.05	0.14	0.07	0.15	0.07	25.8924
SOV1g030620	0.13	0.09	0.1	0.02	0.08	0.05	0.19	0.16	0.09	0.1	4.51643
SOV1g030630	0.19	0.13	0.19	0.04	0.05	0.06	0.04	0.11	0.08	0.1	1.7307
SOV1g030640	0.13	0.12	0.08	0.01	0.07	0.13	0.14	0.1	0.03	0.19	5.49757
SOV1g030650	0.06	0.12	0.1	0.05	0.11	0.18	0.03	0.15	0.11	0.09	14.0227
SOV1g030660	0	0.23	0.49	0	0	0	0	0	0	0.28	0.291302
SOV1g030670	0.25	0	0.07	0.1	0.08	0	0.11	0.22	0.09	0.08	2.00184
SOV1g030680	0.11	0.14	0.05	0.16	0.15	0	0.17	0.21	0	0	0.8783
SOV1g030700	0.13	0.12	0.13	0.07	0.18	0.07	0.06	0.05	0.07	0.12	4.17043
SOV1g030720	0.36	0.17	0	0.09	0	0	0	0.38	0	0	0.604618
SOV1g030730	0.34	0	0.28	0.12	0	0	0	0	0.26	0	0.280571
SOV1g030750	0.23	0.05	0.2	0.09	0.07	0	0.19	0	0.17	0	1.19233
SOV1g030770	0.07	0	0	0	0	0.46	0	0.47	0	0	0.375463
SOV1g030780	0.15	0.09	0.05	0.17	0.07	0	0.17	0.03	0.15	0.12	4.34595
SOV1g030790	0.12	0	0	0.08	0.29	0	0.18	0	0.34	0	0.540398
SOV1g030800	0.13	0.1	0.02	0.11	0.09	0.13	0.14	0.06	0.15	0.08	2.26298
SOV1g030810	0.12	0.04	0.03	0.14	0.07	0.1	0.1	0.11	0.14	0.16	2.20536
SOV1g030830	0.12	0.17	0.11	0.13	0.08	0.03	0.1	0.1	0.05	0.11	17.2445
SOV1g030840	0.11	0.05	0.04	0.03	0.07	0.31	0.03	0.23	0.11	0.01	8.0372
SOV1g030850	0.08	0.04	0	0.22	0.15	0.07	0.18	0.14	0.11	0	1.3179
SOV1g030860	0.06	0.15	0.09	0.11	0.07	0	0.07	0.11	0.3	0.04	4.63814
SOV1g030870	0.1	0.08	0.1	0.07	0.1	0.11	0.14	0.13	0.08	0.1	21.4681
SOV1g030880	0.08	0.03	0.03	0.15	0.06	0.13	0.15	0.2	0.09	0.09	5.82025
SOV1g030890	0.16	0.27	0.15	0	0.2	0	0	0.22	0	0	0.552888
SOV1g030900	0.12	0.09	0.2	0.15	0	0.32	0.11	0	0	0	0.965303
SOV1g030910	0.09	0.25	0.08	0	0.11	0.09	0.12	0.12	0.08	0.07	1.95281
SOV1g030930	0.04	0	0.12	0.32	0.14	0.13	0.21	0	0.05	0	1.81883
SOV1g030940	0	0	0	0.06	0	0.37	0	0	0	0.56	0.551972
SOV1g030960	0.06	0.11	0	0	0.23	0	0	0.21	0.38	0	0.483435
SOV1g031020	0.12	0.08	0.07	0.08	0.09	0.19	0.07	0.12	0.05	0.12	10.3764
SOV1g031030	0.12	0.1	0.13	0.08	0.13	0.07	0.13	0.09	0.08	0.08	29.1525
SOV1g031040	0.04	0.13	0.05	0.11	0.07	0.21	0.05	0.05	0.08	0.2	4.50961
SOV1g031060	0.05	0.13	0.05	0.12	0.05	0.1	0.15	0.08	0.22	0.06	3.41725
SOV1g031070	0.13	0.04	0.05	0.11	0.13	0	0.15	0.09	0.13	0.18	1.63604
SOV1g031080	0.12	0.1	0.14	0.12	0.07	0.06	0.09	0.09	0.1	0.11	38.4155
SOV1g031100	0.11	0.08	0.11	0.1	0.1	0.12	0.09	0.13	0.08	0.09	28.6445
SOV1g031160	0.05	0.09	0.07	0.12	0.09	0.15	0.16	0	0.16	0.11	1.77006
SOV1g031170	0	0	0	0	0	0	0	0	1	0	0.195802
SOV1g031180	0.04	0.08	0.08	0.2	0.03	0.08	0.13	0.02	0.27	0.08	3.17729
SOV1g031200	0.16	0.12	0.08	0.02	0.04	0.11	0	0.39	0.07	0	1.26007
SOV1g031210	0.16	0.12	0.1	0.1	0.05	0.11	0.16	0.05	0.08	0.08	6.10412
SOV1g031220	0.16	0.06	0.11	0.15	0.09	0.15	0.05	0.11	0.07	0.05	4.76703
SOV1g031230	0.11	0	0.1	0.11	0.13	0.37	0.18	0	0	0	0.477452
SOV1g031240	0.15	0.14	0.18	0.07	0.11	0.11	0.05	0.05	0.06	0.09	13.5892
SOV1g031260	0.13	0.06	0.17	0.05	0	0	0	0.47	0.11	0	0.861597
SOV1g031280	0.03	0.13	0.08	0.02	0.09	0.13	0.04	0.08	0.35	0.05	4.53761
SOV1g031290	0.08	0.15	0.18	0.02	0.14	0.12	0.04	0.09	0.09	0.09	61.0839
SOV1g031300	0.19	0.13	0.11	0.08	0.14	0	0.12	0.1	0	0.14	2.33872
SOV1g031310	0	0	0	0.28	0	0	0	0	0.72	0	0.135369
SOV1g031320	0.09	0.19	0.16	0.03	0.14	0.12	0.06	0.08	0.07	0.07	23.1226
SOV1g031330	0.18	0.07	0.17	0.09	0.06	0.01	0.27	0.03	0.03	0.08	10.1536
SOV1g031340	0.1	0.11	0.06	0.17	0.09	0.19	0.06	0.08	0.05	0.09	3.18213
SOV1g031370	0.11	0.06	0.18	0.05	0.11	0.26	0.08	0.15	0	0	2.5439
SOV1g031390	0.07	0.05	0.05	0.06	0.14	0.1	0.15	0.15	0.09	0.14	9.51574
SOV1g031400	0.12	0.15	0.32	0.12	0.08	0	0	0.22	0	0	0.715848
SOV1g031420	0.11	0.08	0.08	0.11	0.09	0.1	0.11	0.11	0.1	0.12	109.686
SOV1g031430	0.13	0.09	0.2	0.07	0.13	0.07	0.05	0.16	0.11	0	3.36403
SOV1g031440	0	0	0	0.13	0.12	0.43	0.04	0.05	0.23	0	1.48607
SOV1g031450	0.08	0.22	0.03	0.14	0.03	0.23	0.13	0.09	0	0.05	3.75068
SOV1g031460	0.19	0.41	0	0	0.39	0	0	0	0	0	0.153316
SOV1g031470	0.13	0.08	0.12	0.1	0.06	0.04	0.2	0.14	0.09	0.04	4.90574
SOV1g031480	0.06	0	0.07	0.18	0.11	0	0.18	0	0.1	0.29	0.906562
SOV1g031490	0.06	0.12	0.2	0.13	0.09	0	0	0.23	0	0.18	0.603315
SOV1g031500	0.11	0.08	0.1	0.06	0.11	0.12	0.09	0.2	0.07	0.06	18.4619
SOV1g031510	0.05	0	0.12	0.12	0	0.17	0.22	0.23	0.09	0	0.959437
SOV1g031520	0	0	0	0	0	0	0	0	0	1	0.124643
SOV1g031530	0.1	0	0.06	0.25	0.19	0	0	0	0	0.41	0.61254
SOV1g031550	0.11	0.12	0.12	0.09	0.16	0.04	0.11	0.06	0.13	0.05	3.79123
SOV1g031560	0.04	0.03	0.05	0.22	0.02	0.28	0.17	0.04	0.08	0.08	2.32023
SOV1g031590	0.1	0.09	0.02	0.06	0.09	0.04	0.15	0.17	0.07	0.21	2.93523
SOV1g031600	0.05	0.08	0	0	0	0	0.15	0.31	0.26	0.14	0.698637
SOV1g031620	0.03	0.07	0.19	0.18	0.08	0.16	0.11	0.03	0.08	0.07	2.67348
SOV1g031630	0.09	0.13	0.09	0.06	0.07	0.15	0.09	0.06	0.06	0.18	6.13416
SOV1g031660	0.41	0	0	0.25	0.35	0	0	0	0	0	0.152891
SOV1g031670	0.22	0.07	0.06	0.07	0.3	0	0.13	0	0.14	0	0.773991
SOV1g031680	0.13	0.23	0.21	0	0	0	0.43	0	0	0	0.256484
SOV1g031710	0.06	0.07	0.09	0.05	0.1	0.23	0.11	0.11	0.13	0.04	6.91158
SOV1g031720	0.14	0	0	0.23	0	0	0.27	0	0.36	0	0.409491
SOV1g031750	0.14	0.12	0.22	0.06	0.13	0.05	0.06	0.08	0.02	0.12	74.0424
SOV1g031800	0.14	0.07	0.09	0.24	0.12	0.08	0.04	0.22	0	0	1.773
SOV1g031810	0.27	0	0	0	0.19	0	0	0	0.54	0	0.298937
SOV1g031820	0.2	0.22	0	0.22	0	0	0	0	0.36	0	0.322151
SOV1g031830	0.12	0.06	0.07	0.04	0.2	0	0	0.42	0	0.1	0.812262
SOV1g031870	0.03	0.17	0.16	0.01	0.1	0.19	0.02	0.07	0.09	0.14	3.9469
SOV1g031880	0.12	0.05	0.11	0.04	0.03	0	0.27	0.17	0.08	0.13	1.98161
SOV1g031890	0.08	0.18	0.15	0.27	0.07	0	0.08	0	0.07	0.08	1.63892
SOV1g031900	0.07	0.13	0.1	0.27	0.06	0.11	0.08	0.07	0	0.11	1.65589
SOV1g031920	0.19	0.1	0.07	0.06	0.11	0.08	0.17	0.11	0.09	0.03	2.45737
SOV1g031930	0.12	0.13	0.15	0.19	0.09	0.05	0.08	0.08	0.02	0.09	5.44259
SOV1g031940	0.11	0.11	0.13	0.05	0.11	0.13	0.08	0.11	0.08	0.09	64.1417
SOV1g031950	0.13	0	0	0.08	0.26	0	0.27	0	0.25	0	0.404021
SOV1g031970	0	0.28	0.21	0	0.11	0	0.23	0	0	0.18	1.3979
SOV1g032000	0	0	0	0.27	0	0	0	0.73	0	0	0.128667
SOV1g032010	0.1	0.1	0.12	0.11	0	0.18	0.31	0.09	0	0	1.21092
SOV1g032020	0.07	0.13	0.15	0.04	0.07	0.08	0.05	0.12	0.13	0.17	3.84193
SOV1g032050	0.11	0.09	0.18	0.11	0.05	0	0.18	0.08	0.04	0.16	2.44212
SOV1g032060	0.06	0.12	0.22	0.08	0.18	0.08	0.02	0.1	0.05	0.09	3.86634
SOV1g032070	0.18	0.13	0.29	0.18	0	0	0	0	0	0.23	0.475323
SOV1g032080	0.06	0.59	0	0.08	0.09	0	0	0	0	0.19	0.571875
SOV1g032090	0.13	0	0.28	0.25	0.34	0	0	0	0	0	0.203776
SOV1g032110	0.06	0	0.06	0.1	0	0.38	0.29	0	0	0.11	0.993144
SOV1g032120	0.17	0.08	0.13	0.09	0.09	0.03	0.09	0.17	0.11	0.03	5.05151
SOV1g032130	0.15	0	0.09	0.16	0.18	0	0.22	0	0	0.21	0.640073
SOV1g032140	0.15	0.05	0.09	0.11	0.05	0.11	0.21	0	0.22	0	1.14575
SOV1g032150	0.04	0.03	0	0.09	0	0.28	0.04	0.07	0.2	0.25	1.64238
SOV1g032170	0.15	0.12	0.14	0.05	0.1	0.14	0	0.24	0.06	0	2.40716
SOV1g032190	0.04	0.1	0	0	0.13	0	0	0.21	0.15	0.37	1.25767
SOV1g032200	0.24	0	0	0	0	0	0	0	0	0.76	0.13269
SOV1g032230	0.07	0.04	0.1	0.24	0	0	0.29	0	0.13	0.13	1.30071
SOV1g032270	0.07	0.18	0.21	0	0.08	0	0	0.14	0.33	0	0.67589
SOV1g032280	0.17	0	0.83	0	0	0	0	0	0	0	0.13797
SOV1g032290	0.2	0	0.08	0.04	0	0	0	0.15	0.45	0.09	1.03748
SOV1g032310	0.16	0.06	0.1	0.14	0.03	0.04	0.15	0.06	0.15	0.1	3.63077
SOV1g032320	0.12	0.14	0.06	0.13	0.06	0	0	0.14	0.29	0.05	1.53073
SOV1g032340	0.1	0.13	0.07	0.06	0.13	0.03	0.08	0.23	0.06	0.11	6.74978
SOV1g032360	0.15	0.1	0.18	0.16	0.06	0.08	0.15	0.04	0.02	0.07	9.90711
SOV1g032370	0.08	0.17	0.07	0.06	0.09	0.09	0.08	0.21	0.09	0.05	6.42522
SOV1g032380	0.12	0.09	0.05	0.19	0.08	0.1	0.11	0.08	0.1	0.08	18.9027
SOV1g032390	0.05	0.07	0	0.2	0.03	0.14	0.11	0	0.25	0.16	1.72234
SOV1g032410	0.11	0.09	0.07	0.1	0.08	0.1	0.09	0.13	0.1	0.12	239.653
SOV1g032420	0.05	0.03	0.02	0.15	0.03	0	0.45	0.05	0.16	0.05	2.05338
SOV1g032430	0.09	0.09	0.09	0.11	0.09	0.1	0.09	0.1	0.13	0.11	103.657
SOV1g032440	0.11	0.08	0.12	0.13	0.1	0.11	0.05	0.11	0.09	0.1	18.3442
SOV1g032450	0.09	0.06	0.06	0.12	0.09	0.12	0.12	0.13	0.11	0.1	43.165
SOV1g032460	0.22	0	0	0	0	0	0.78	0	0	0	0.168361
SOV1g032470	0.09	0.11	0.07	0.11	0.11	0.11	0.08	0.11	0.12	0.09	55.7341
SOV1g032500	0.15	0.09	0.13	0.09	0.13	0.03	0.2	0.03	0.09	0.07	4.01833
SOV1g032510	0.05	0.08	0.05	0.13	0.06	0.13	0.18	0.08	0.03	0.22	6.1265
SOV1g032560	0	0.06	0.09	0.2	0.3	0.23	0	0.12	0	0	0.796977
SOV1g032570	0	0	0	0	0	0	0	1	0	0	0.23328
SOV1g032580	0.12	0.03	0.13	0.1	0.06	0.12	0.15	0.11	0.07	0.11	4.24342
SOV1g032620	0.09	0.09	0.06	0.1	0.13	0.2	0.09	0.11	0.09	0.05	8.87719
SOV1g032630	0.34	0.07	0.17	0.09	0.06	0	0.19	0	0	0.08	0.90873
SOV1g032640	0.12	0.05	0.11	0.21	0.13	0	0.05	0.06	0.15	0.12	3.86483
SOV1g032670	0.18	0.11	0	0.06	0.1	0	0	0.26	0.29	0	0.495221
SOV1g032700	0.12	0.06	0.08	0.15	0.05	0.11	0.12	0.1	0.04	0.16	8.16377
SOV1g032710	0	0.18	0	0.08	0	0	0	0.73	0	0	0.339548
SOV1g032720	0.1	0.09	0.11	0.1	0.05	0.08	0.08	0	0.1	0.3	1.25249
SOV1g032730	0	0.48	0	0	0	0	0	0	0	0.52	0.180793
SOV1g032740	0.06	0.06	0.29	0.15	0.12	0	0.05	0	0.09	0.18	1.84487
SOV1g032760	0.16	0	0.08	0.06	0	0	0.36	0	0.34	0	0.530801
SOV1g032770	0.27	0.05	0	0.11	0.05	0	0.08	0.06	0	0.39	1.07859
SOV1g032780	0.18	0.18	0	0.64	0	0	0	0	0	0	0.289898
SOV1g032800	0.11	0.34	0	0.07	0.17	0	0	0.12	0	0.18	1.00679
SOV1g032810	0.03	0.17	0.19	0.18	0.11	0	0.07	0.15	0.1	0	0.946571
SOV1g032830	0.13	0	0	0.41	0.46	0	0	0	0	0	0.372045
SOV1g032860	0.14	0.06	0.2	0.1	0.09	0.03	0.16	0.12	0	0.1	5.09096
SOV1g032870	0	0	0	0.2	0.15	0.33	0.32	0	0	0	0.297878
SOV1g032900	0.12	0.07	0.09	0.09	0.11	0.13	0.14	0.06	0.11	0.08	9.592
SOV1g032990	0.12	0.08	0.13	0.08	0.08	0	0.08	0.2	0.12	0.1	2.16588
SOV1g033010	0.1	0.13	0	0.13	0	0.12	0.04	0.13	0.12	0.23	1.69203
SOV1g033020	0.04	0	0.18	0.19	0.11	0.31	0	0	0.17	0	0.890218
SOV1g033030	0.13	0.07	0	0.07	0	0	0	0.39	0	0.34	0.83178
SOV1g033040	0.08	0	0.09	0.1	0.07	0.13	0.2	0.1	0.22	0	2.16696
SOV1g033060	0.06	0.06	0.18	0.01	0.08	0.17	0.07	0.18	0.2	0	2.88246
SOV1g033070	0	0	0	0.33	0.27	0	0	0	0.4	0	0.317865
SOV1g033090	0	0	0	0	0	0	0	0	1	0	0.171703
SOV1g033100	0.13	0.03	0.08	0.13	0.1	0.1	0.13	0.12	0.05	0.12	7.7143
SOV1g033110	0	0	0.21	0.29	0	0	0	0	0	0.5	0.254638
SOV1g033120	0.07	0.03	0.01	0.15	0	0	0.62	0	0.11	0	3.61328
SOV1g033130	0.11	0.06	0.11	0.14	0.11	0.12	0.09	0.08	0.12	0.07	7.07097
SOV1g033140	0.06	0.09	0.31	0.03	0.11	0.12	0	0.15	0.09	0.03	4.32309
SOV1g033160	0.11	0.09	0.06	0.08	0.07	0.1	0.09	0.04	0.23	0.13	9.88086
SOV1g033170	0.09	0	0.14	0.22	0.08	0	0	0	0.46	0	0.55544
SOV1g033200	0.12	0.16	0.12	0.05	0.16	0.09	0	0.21	0	0.11	1.11802
SOV1g033210	0.1	0.08	0.13	0.06	0.1	0.09	0.08	0.12	0.12	0.1	13.9063
SOV1g033220	0.09	0.12	0.12	0.07	0.05	0.15	0.09	0.07	0.22	0.02	5.89608
SOV1g033230	0.06	0.09	0.06	0.12	0.18	0.1	0.22	0.03	0.05	0.09	3.33068
SOV1g033240	0.28	0.19	0.09	0.15	0	0.29	0	0	0	0	0.574276
SOV1g033250	0	0.11	0	0	0	0	0	0.74	0	0.16	0.458019
SOV1g033260	0.16	0.09	0	0.19	0.04	0.2	0.2	0.07	0.06	0	1.92925
SOV1g033270	0.14	0.04	0	0.15	0.27	0	0.18	0.15	0.08	0	1.62484
SOV1g033280	0.2	0.07	0.1	0.09	0.09	0.04	0.1	0.1	0.09	0.11	3.48302
SOV1g033290	0.1	0.15	0.17	0.04	0.2	0	0.11	0	0.12	0.1	0.801596
SOV1g033340	0.06	0.2	0	0.46	0.05	0.11	0	0	0.12	0	1.36872
SOV1g033360	0	0	0.49	0	0	0	0	0.51	0	0	0.11888
SOV1g033370	0.19	0.14	0.05	0.2	0.04	0.15	0.02	0.06	0.08	0.06	3.8052
SOV1g033390	0.07	0.18	0.47	0	0	0	0	0.28	0	0	0.36618
SOV1g033400	0.09	0.08	0.15	0.12	0.15	0.2	0.06	0	0.04	0.11	3.56385
SOV1g033420	0.24	0	0.17	0.09	0.07	0.17	0.1	0	0	0.17	0.798727
SOV1g033430	0.16	0.16	0	0	0	0	0	0.3	0	0.38	0.414215
SOV1g033440	0.07	0.09	0.08	0.41	0.08	0	0.27	0	0	0	0.813624
SOV1g033460	0	0.22	0.16	0.29	0.17	0	0	0	0.16	0	0.737125
SOV1g033490	0.34	0	0	0.66	0	0	0	0	0	0	0.108386
SOV1g033560	0.15	0	0	0.24	0.11	0	0.06	0.25	0	0.18	1.3859
SOV1g033570	0.15	0.11	0.18	0.11	0.07	0.09	0.1	0.08	0.03	0.09	4.70699
SOV1g033600	0.12	0.04	0.07	0.15	0	0.08	0.11	0.24	0.08	0.11	1.43509
SOV1g033610	0.12	0.12	0.15	0.13	0.04	0.18	0.03	0.02	0.12	0.08	5.06392
SOV1g033620	0.15	0.1	0.08	0.25	0	0	0	0.16	0.26	0	0.883805
SOV1g033630	0.11	0.03	0.05	0.1	0	0.09	0.08	0.37	0.07	0.12	2.4289
SOV1g033640	0.21	0.2	0.24	0.1	0.06	0	0.11	0	0	0.08	0.88768
SOV1g033660	0.05	0.16	0.27	0.07	0	0	0.27	0.17	0	0	0.728937
SOV1g033670	0.09	0	0.35	0.1	0.06	0	0	0.21	0.19	0	0.763029
SOV1g033680	0.09	0.05	0.09	0.07	0.1	0	0.08	0.47	0.06	0	1.22714
SOV1g033690	0.03	0.11	0	0.11	0.22	0.19	0.11	0.09	0.14	0	1.01802
SOV1g033700	0.16	0	0	0	0.22	0.25	0	0.15	0	0.21	0.538854
SOV1g033720	0.08	0.1	0.04	0.13	0.02	0.05	0.25	0.16	0.03	0.15	2.45908
SOV1g033750	0.03	0.09	0.17	0.33	0	0	0.14	0.24	0	0	1.55395
SOV1g033760	0.09	0.06	0.23	0.13	0.06	0.04	0.2	0.06	0.09	0.04	95.1455
SOV1g033770	0.13	0.11	0.06	0.16	0.09	0.07	0.08	0.1	0.07	0.13	20.5142
SOV1g033800	0.1	0.13	0.06	0.08	0.03	0.08	0.04	0.15	0.21	0.11	3.60062
SOV1g033830	0.09	0.08	0.13	0.06	0.02	0.1	0.15	0.19	0.12	0.07	3.28563
SOV1g033850	0	0	0	0.33	0	0	0	0	0	0.67	0.158892
SOV1g033870	0.05	0	0.15	0.37	0	0	0	0.42	0	0	0.30687
SOV1g033880	0	0	0	0	0	1	0	0	0	0	0.114111
SOV1g033900	0.24	0	0.11	0	0.18	0	0	0	0	0.48	0.615518
SOV1g033920	0.03	0	0	0.21	0	0	0.28	0.34	0	0.14	0.786481
SOV1g033930	0.08	0.09	0.1	0.18	0.12	0.09	0.17	0.08	0.04	0.06	5.81567
SOV1g033940	0.11	0.06	0.06	0.13	0.07	0.11	0.1	0.13	0.1	0.13	101.036
SOV1g033950	0.11	0.1	0.07	0.19	0.07	0.08	0.06	0.19	0.09	0.03	4.01677
SOV1g033980	0	0	0	0	0	0	1	0	0	0	0.138091
SOV1g033990	0.09	0.12	0.14	0.12	0.04	0.04	0.15	0.13	0.07	0.1	8.93125
SOV1g034010	0.3	0	0	0.07	0.38	0	0.25	0	0	0	0.633913
SOV1g034030	0.14	0.05	0.05	0.09	0.2	0.26	0.08	0	0	0.14	0.993557
SOV1g034040	0.15	0.03	0.03	0.1	0.04	0.15	0.24	0.03	0.14	0.08	3.63253
SOV1g034050	0.14	0.16	0.04	0.14	0.13	0	0.09	0.05	0.12	0.12	2.40218
SOV1g034060	0.06	0.09	0.23	0.07	0.15	0.11	0.13	0.12	0	0.05	2.15107
SOV1g034070	0.14	0.17	0	0	0	0	0.21	0	0	0.47	0.342598
SOV1g034080	0.06	0.07	0.15	0.17	0	0	0	0.36	0.19	0	0.830531
SOV1g034090	0.16	0.02	0.06	0.29	0.02	0.04	0.14	0.08	0.07	0.12	3.04963
SOV1g034120	0.05	0.11	0.05	0.27	0.03	0.19	0.11	0.09	0	0.09	3.38814
SOV1g034130	0.07	0.16	0.06	0.19	0.03	0.09	0.1	0.08	0.06	0.17	5.58473
[truncated: 17,036 more rows]

## Sheet: f4_diff
Gene_ID	p_val	avg_log2FC	pct.1	pct.2	p_val_adj	cluster
SOV3g003780	8.90998e-26	1.33041	0.5	0.151	1.91645e-21	0
SOV5g017330	4.72664e-22	-1.54464	0.515	0.736	1.01665e-17	0
SOV3g021990	1.47317e-16	0.81122	0.143	0.015	3.16863e-12	0
SOV1g036580	6.13365e-16	1.04648	0.265	0.067	1.31929e-11	0
SOV5g002250	1.49578e-15	-0.683021	0.99	0.966	3.21727e-11	0
SOV1g027560	3.24555e-15	0.734774	0.765	0.425	6.98085e-11	0
SOV6g011450	2.69614e-14	0.451861	0.995	0.946	5.79912e-10	0
SOV6g028650	2.90363e-13	0.729769	0.224	0.056	6.24543e-09	0
SOV1g035160	5.12161e-12	0.844024	0.51	0.241	1.10161e-07	0
SOV1g023290	9.86184e-12	0.859426	0.536	0.275	2.12118e-07	0
SOV5g018380	1.42188e-11	0.843759	0.429	0.19	3.05833e-07	0
SOV3g036000	4.04311e-11	0.695884	0.158	0.034	8.69633e-07	0
SOV5g007020	4.44602e-11	-0.939457	0.699	0.768	9.56295e-07	0
SOV5g007010	1.31911e-10	-0.962557	0.806	0.82	2.83728e-06	0
YY08375	2.99644e-10	0.56624	0.112	0.018	6.44505e-06	0
SOV6g039140	4.25758e-10	-1.64154	0.194	0.389	9.15764e-06	0
SOV4g035730	5.62534e-10	0.674828	0.24	0.08	1.20996e-05	0
SOV6g041870	8.38507e-10	0.740749	0.602	0.359	1.80355e-05	0
SOV3g025470	9.77124e-10	0.573599	0.332	0.134	2.1017e-05	0
YY01813	1.45395e-09	0.61583	0.495	0.241	3.12729e-05	0
SOV2g039720	1.58833e-09	0.531824	0.699	0.417	3.41634e-05	0
SOV5g006220	1.65127e-09	-0.495881	1	0.995	3.55171e-05	0
SOV1g003900	2.40876e-09	0.65813	0.102	0.017	5.181e-05	0
SOV6g025170	3.19645e-09	0.382743	0.934	0.759	6.87524e-05	0
SOV6g034550	3.86301e-09	0.628435	0.107	0.019	8.30894e-05	0
SOV6g042520	4.05104e-09	0.606138	0.168	0.046	8.71339e-05	0
SOV4g054420	4.77504e-09	0.519486	0.204	0.063	0.000102706	0
SOV2g001260	5.02851e-09	-1.15049	0.357	0.517	0.000108158	0
SOV5g015330	8.49727e-09	0.36565	0.974	0.875	0.000182768	0
SOV1g045150	9.2211e-09	0.61244	0.189	0.058	0.000198337	0
SOV6g008570	1.1182e-08	0.622047	0.362	0.164	0.000240514	0
SOV0g002340	1.34139e-08	-0.693777	0.77	0.826	0.000288521	0
SOV5g002150	1.83894e-08	-1.54778	0.168	0.342	0.000395538	0
SOV6g048080	2.36507e-08	0.559913	0.612	0.372	0.000508703	0
SOV6g038210	4.71923e-08	0.483207	0.776	0.523	0.00101506	0
SOV2g021330	5.00957e-08	0.487425	0.837	0.624	0.00107751	0
SOV5g003390	6.11831e-08	0.485286	0.413	0.203	0.00131599	0
SOV3g014090	6.37746e-08	-0.732176	0.985	0.929	0.00137173	0
SOV1g012870	7.14058e-08	-0.650548	0.765	0.752	0.00153587	0
SOV2g018210	7.24783e-08	-1.14892	0.26	0.426	0.00155894	0
YY12151	9.39464e-08	0.615352	0.168	0.054	0.00202069	0
SOV5g008790	9.56327e-08	0.57158	0.306	0.136	0.00205696	0
SOV4g055440	1.01503e-07	0.569408	0.296	0.129	0.00218322	0
SOV3g015990	1.09292e-07	0.389444	0.878	0.687	0.00235077	0
SOV5g006780	1.1147e-07	0.531962	0.26	0.108	0.00239761	0
SOV6g021310	1.1185e-07	0.532537	0.454	0.236	0.00240579	0
SOV6g001200	1.28635e-07	0.489658	0.347	0.164	0.00276682	0
SOV1g045690	1.35797e-07	0.603521	0.52	0.311	0.00292087	0
SOV1g016670	1.36177e-07	0.622253	0.214	0.083	0.00292904	0
SOV2g009440	1.51114e-07	0.590571	0.286	0.124	0.00325031	0
SOV1g026150	1.90035e-07	0.501731	0.515	0.29	0.00408747	0
SOV2g036440	2.00516e-07	0.512938	0.184	0.063	0.0043129	0
SOV4g057150	2.24397e-07	0.566515	0.117	0.03	0.00482657	0
SOV5g009640	2.87767e-07	0.555569	0.107	0.026	0.00618959	0
YY12021	4.63652e-07	0.549185	0.276	0.123	0.0099727	0
SOV6g032340	5.952e-07	0.609884	0.541	0.336	0.0128022	0
SOV5g020600	6.26557e-07	0.501819	0.388	0.195	0.0134766	0
SOV6g033390	6.6893e-07	0.43577	0.296	0.136	0.014388	0
SOV3g020080	7.93485e-07	0.539537	0.867	0.713	0.0170671	0
YY02090	9.52409e-07	0.545787	0.316	0.155	0.0204854	0
SOV6g039760	1.22714e-06	0.690277	0.133	0.041	0.0263946	0
SOV5g035540	1.23312e-06	0.512402	0.332	0.167	0.0265231	0
SOV3g018400	1.2846e-06	0.468952	0.5	0.294	0.0276305	0
SOV3g029560	1.48046e-06	0.579162	0.189	0.073	0.0318432	0
YY13588	1.53376e-06	0.352891	0.214	0.086	0.0329896	0
YY02271	1.6031e-06	0.477673	0.173	0.063	0.0344811	0
SOV0g002200	1.94754e-06	-0.458704	0.969	0.934	0.0418897	0
SOV6g039340	2.06899e-06	0.463355	0.281	0.131	0.0445018	0
SOV2g007000	2.08102e-06	-0.45699	0.954	0.946	0.0447607	0
SOV6g037690	2.10391e-06	0.561236	0.173	0.066	0.045253	0
SOV5g002400	2.1336e-06	-1.1975	0.143	0.299	0.0458916	0
SOV2g031610	2.34506e-06	0.322418	0.893	0.682	0.0504399	0
SOV2g030010	2.4506e-06	0.461275	0.219	0.092	0.05271	0
SOV1g039620	2.76374e-06	-0.844684	0.622	0.658	0.0594452	0
SOV2g025650	2.9917e-06	0.404797	0.786	0.557	0.0643484	0
SOV4g033930	3.10162e-06	-1.01748	0	0.102	0.0667128	0
SOV3g038930	3.14253e-06	0.321314	0.199	0.08	0.0675928	0
SOV2g001090	3.46791e-06	0.57041	0.413	0.235	0.0745912	0
SOV4g045740	3.47625e-06	-1.13224	0.204	0.339	0.0747706	0
SOV1g025550	3.88038e-06	0.549124	0.255	0.12	0.0834632	0
SOV4g035330	4.02195e-06	0.518773	0.413	0.24	0.0865081	0
SOV4g043920	4.03184e-06	0.458048	0.561	0.352	0.0867208	0
SOV4g000060	4.3896e-06	0.330394	0.505	0.304	0.0944159	0
SOV6g042870	4.55684e-06	0.392674	0.138	0.046	0.098013	0
SOV2g006990	4.98054e-06	-0.472745	0.944	0.923	0.107126	0
YY01198	5.02852e-06	-1.1104	0.189	0.326	0.108158	0
SOV3g030600	5.16559e-06	0.622385	0.398	0.223	0.111107	0
SOV0g002150	5.42202e-06	-0.46928	0.939	0.925	0.116622	0
SOV4g051900	5.83701e-06	0.539089	0.429	0.249	0.125548	0
SOV4g025840	5.97151e-06	0.37475	0.76	0.562	0.128441	0
SOV1g013510	6.16056e-06	0.401826	0.5	0.286	0.132508	0
SOV3g022370	6.45421e-06	0.521283	0.255	0.124	0.138824	0
SOV1g019820	6.68585e-06	0.364663	0.117	0.036	0.143806	0
SOV3g043550	7.21094e-06	0.562252	0.148	0.055	0.1551	0
YY02435	7.67011e-06	0.491556	0.24	0.112	0.164976	0
SOV5g010330	8.01188e-06	0.570404	0.214	0.095	0.172327	0
SOV4g041670	8.25794e-06	0.392264	0.617	0.408	0.17762	0
SOV3g047080	8.28117e-06	0.33122	0.811	0.612	0.17812	0
SOV5g006270	9.11202e-06	0.520796	0.281	0.14	0.19599	0
YY13669	9.18005e-06	0.389984	0.148	0.054	0.197454	0
SOV1g016710	1.09515e-05	0.495982	0.133	0.046	0.235555	0
SOV6g044740	1.14393e-05	0.565142	0.168	0.068	0.246049	0
SOV1g045220	1.20055e-05	0.453033	0.27	0.134	0.258227	0
SOV6g000400	1.23062e-05	0.518701	0.219	0.1	0.264695	0
SOV1g046280	1.29209e-05	0.417174	0.51	0.319	0.277915	0
SOV6g007910	1.36055e-05	0.428774	0.378	0.214	0.292641	0
SOV5g007030	1.39275e-05	-1.26591	0.286	0.41	0.299566	0
SOV6g016420	1.40131e-05	0.355495	0.158	0.062	0.301408	0
SOV4g045490	1.40847e-05	0.365067	0.173	0.071	0.302947	0
SOV5g005470	1.54774e-05	0.333055	0.117	0.038	0.332902	0
SOV0g001700	1.56306e-05	-0.403159	0.985	0.96	0.336198	0
SOV4g035020	1.57126e-05	0.322869	0.99	0.869	0.337962	0
SOV6g047610	1.76457e-05	-0.880805	0.439	0.532	0.379542	0
SOV6g047490	1.82016e-05	0.486361	0.163	0.066	0.391497	0
SOV2g020010	1.84644e-05	0.476985	0.128	0.045	0.397152	0
SOV3g020340	1.84647e-05	-1.0088	0.158	0.285	0.397157	0
SOV1g041810	1.84854e-05	-0.772559	0.653	0.674	0.397602	0
SOV1g026520	1.85331e-05	-0.913731	0.276	0.409	0.398628	0
SOV6g015610	1.92939e-05	0.486664	0.128	0.045	0.414992	0
SOV6g041070	1.94212e-05	0.327713	0.153	0.058	0.41773	0
SOV1g013470	1.96845e-05	0.316335	0.709	0.5	0.423393	0
SOV6g036630	2.0469e-05	0.641756	0.362	0.207	0.440268	0
SOV3g046860	2.2483e-05	0.433725	0.102	0.032	0.483588	0
YY08475	2.3802e-05	0.377978	0.158	0.063	0.511957	0
SOV5g008320	2.43982e-05	0.545035	0.122	0.044	0.524781	0
SOV4g057570	2.55682e-05	0.279092	0.133	0.047	0.549946	0
SOV6g048050	2.58377e-05	0.369801	0.413	0.237	0.555744	0
YY00421	2.62997e-05	0.270426	0.122	0.041	0.565681	0
SOV6g045610	2.66105e-05	0.411927	0.219	0.103	0.572366	0
SOV1g014840	2.66119e-05	0.303818	0.281	0.141	0.572396	0
SOV6g020140	2.68905e-05	0.38342	0.107	0.034	0.578387	0
SOV4g038780	2.81447e-05	0.35552	0.102	0.032	0.605365	0
SOV3g017320	2.81888e-05	0.412507	0.485	0.299	0.606314	0
SOV2g025180	3.08803e-05	0.372621	0.628	0.417	0.664205	0
SOV1g026840	3.18066e-05	0.458621	0.27	0.139	0.684127	0
SOV4g010810	3.30014e-05	0.386539	0.332	0.182	0.709828	0
SOV3g024270	3.48798e-05	0.333099	0.194	0.085	0.75023	0
SOV2g034600	3.51341e-05	0.440503	0.214	0.1	0.755699	0
SOV3g013370	3.54684e-05	0.378428	0.199	0.089	0.76289	0
SOV2g038330	4.3337e-05	0.354473	0.311	0.167	0.932135	0
SOV6g025310	4.83516e-05	0.382602	0.878	0.687	1	0
SOV1g009090	4.87362e-05	0.357305	0.102	0.033	1	0
SOV2g038190	4.88853e-05	0.380942	0.138	0.054	1	0
SOV5g015290	4.90894e-05	0.301999	0.255	0.129	1	0
SOV2g037090	5.04665e-05	-0.892505	0.224	0.345	1	0
SOV6g035000	5.20401e-05	0.310846	0.281	0.146	1	0
SOV1g028420	5.22177e-05	0.408804	0.235	0.117	1	0
SOV6g025360	5.55052e-05	0.286974	0.898	0.693	1	0
SOV1g040220	5.66441e-05	0.426205	0.189	0.088	1	0
SOV2g003830	5.80393e-05	0.272203	0.27	0.137	1	0
SOV2g035650	6.28477e-05	0.339841	0.327	0.184	1	0
SOV6g025350	6.33403e-05	0.271993	0.883	0.734	1	0
YY31464	6.60103e-05	0.34413	0.301	0.163	1	0
SOV3g002300	6.90403e-05	0.417913	0.138	0.055	1	0
SOV6g048090	7.03583e-05	0.349767	0.434	0.265	1	0
SOV6g032180	7.04137e-05	0.401736	0.148	0.061	1	0
YY31612	7.25117e-05	0.394384	0.148	0.061	1	0
SOV2g035880	7.62319e-05	0.455112	0.265	0.142	1	0
SOV2g032020	7.72249e-05	0.376527	0.209	0.1	1	0
SOV1g001860	7.76795e-05	0.518842	0.255	0.137	1	0
SOV3g010740	8.35215e-05	0.388998	0.122	0.046	1	0
SOV1g028280	8.39479e-05	0.359492	0.128	0.049	1	0
SOV6g025940	8.40932e-05	0.348643	0.138	0.055	1	0
SOV1g032120	8.54877e-05	0.355623	0.138	0.055	1	0
SOV6g033540	8.76569e-05	0.290353	0.102	0.034	1	0
SOV4g019700	9.01518e-05	0.441615	0.158	0.068	1	0
SOV6g009960	9.12951e-05	0.322078	0.607	0.406	1	0
SOV6g041100	9.13738e-05	0.362291	0.128	0.049	1	0
SOV3g010110	9.65245e-05	0.49149	0.143	0.06	1	0
SOV5g024920	9.69626e-05	0.2952	0.719	0.529	1	0
SOV4g015600	9.90868e-05	0.375072	0.342	0.193	1	0
SOV6g025060	9.98917e-05	0.333148	0.612	0.401	1	0
YY12193	0.000102184	0.405314	0.398	0.242	1	0
SOV1g000370	0.000105978	0.331783	0.296	0.162	1	0
SOV3g017470	0.00010727	0.382144	0.107	0.038	1	0
SOV5g016340	0.000109141	0.44368	0.153	0.066	1	0
SOV0g001730	0.000112674	-0.60025	0.536	0.584	1	0
SOV6g025040	0.00011295	-0.500497	0.811	0.77	1	0
YY29738	0.000117792	0.32821	0.143	0.058	1	0
SOV1g034900	0.000118177	0.254928	0.367	0.208	1	0
SOV3g037570	0.000121096	0.368749	0.138	0.056	1	0
SOV6g013630	0.000125494	0.421316	0.173	0.082	1	0
SOV2g037570	0.000126536	0.318861	0.872	0.701	1	0
SOV4g018570	0.000130576	0.403103	0.102	0.036	1	0
SOV4g059560	0.000131736	0.40095	0.378	0.23	1	0
SOV1g048090	0.000131851	0.432709	0.413	0.255	1	0
SOV2g001720	0.000133236	0.35852	0.296	0.161	1	0
SOV3g018090	0.000135053	0.426417	0.194	0.094	1	0
SOV4g019240	0.000136105	0.445536	0.173	0.08	1	0
SOV1g000980	0.000139638	0.310152	0.648	0.433	1	0
SOV3g014480	0.000142082	0.350355	0.224	0.113	1	0
SOV1g039310	0.000142962	0.481927	0.102	0.036	1	0
YY21433	0.000145792	0.444542	0.199	0.099	1	0
SOV2g038420	0.000148604	0.35267	0.153	0.066	1	0
SOV5g005020	0.000150694	0.428344	0.107	0.039	1	0
SOV6g009840	0.000153475	0.409818	0.296	0.162	1	0
SOV1g018540	0.000154357	0.459021	0.107	0.039	1	0
SOV2g018620	0.000155794	0.417059	0.699	0.529	1	0
SOV5g005690	0.000156662	0.285238	0.459	0.293	1	0
SOV6g049700	0.00015718	0.250338	0.112	0.041	1	0
SOV3g035590	0.000158205	0.510656	0.189	0.091	1	0
SOV2g038670	0.000161081	0.342153	0.148	0.063	1	0
SOV3g028260	0.000161142	0.537442	0.265	0.145	1	0
SOV2g039060	0.00016244	-0.632434	0.668	0.673	1	0
YY27420	0.000167322	0.293684	0.24	0.123	1	0
SOV4g003160	0.000167933	0.397456	0.515	0.366	1	0
SOV3g030650	0.000175529	0.352603	0.643	0.45	1	0
SOV1g036810	0.000176706	0.427731	0.474	0.318	1	0
YY40937	0.000176773	-0.344997	0.913	0.877	1	0
SOV2g031170	0.000176908	0.323366	0.128	0.051	1	0
SOV1g018330	0.000177776	0.327231	0.235	0.12	1	0
SOV4g034980	0.000180602	0.570954	0.418	0.271	1	0
SOV5g028970	0.000184235	0.40764	0.128	0.052	1	0
SOV5g025410	0.000186043	0.365011	0.444	0.288	1	0
SOV6g002840	0.000192955	0.393927	0.138	0.058	1	0
SOV6g006290	0.000195225	-0.880082	0.158	0.263	1	0
SOV3g006820	0.000197518	0.453981	0.332	0.198	1	0
SOV5g020280	0.000204552	0.317143	0.184	0.085	1	0
SOV5g004250	0.000205515	0.309934	0.495	0.314	1	0
SOV2g038180	0.000208072	0.403776	0.398	0.245	1	0
SOV1g024180	0.00020974	0.34371	0.168	0.078	1	0
YY01487	0.000215177	0.363085	0.638	0.457	1	0
SOV2g034780	0.000223207	0.377541	0.408	0.253	1	0
SOV5g002160	0.000232235	-1.20022	0.026	0.108	1	0
SOV3g026910	0.000232292	0.372571	0.464	0.31	1	0
YY07432	0.000235395	0.45964	0.122	0.05	1	0
SOV4g012300	0.000235651	0.4448	0.179	0.086	1	0
YY01189	0.000250977	-1.24995	0.056	0.15	1	0
SOV6g048950	0.000253677	0.330045	0.332	0.195	1	0
SOV3g018480	0.000256875	0.325561	0.337	0.197	1	0
YY01480	0.000264573	0.401979	0.189	0.092	1	0
SOV4g045660	0.000267029	-1.14115	0.036	0.123	1	0
SOV6g037950	0.000270562	0.31324	0.444	0.28	1	0
YY02533	0.000272631	0.383463	0.122	0.05	1	0
SOV1g006270	0.000276368	0.30203	0.316	0.182	1	0
SOV5g018980	0.000280704	0.331383	0.327	0.195	1	0
SOV2g038820	0.000282938	0.422758	0.117	0.047	1	0
SOV3g038780	0.000286983	0.360492	0.23	0.122	1	0
SOV2g037660	0.000296235	0.388801	0.27	0.151	1	0
SOV0g002130	0.000297236	-0.612036	0.571	0.627	1	0
YY08426	0.000299131	0.307581	0.418	0.264	1	0
SOV6g016430	0.000300714	0.29906	0.27	0.147	1	0
SOV2g040260	0.00030125	0.406583	0.199	0.101	1	0
SOV2g023130	0.000301393	0.442043	0.306	0.18	1	0
SOV1g042720	0.000304332	0.299002	0.138	0.06	1	0
SOV4g026020	0.000317825	0.392044	0.112	0.044	1	0
SOV6g041200	0.000332701	0.538228	0.214	0.117	1	0
SOV1g033280	0.000335591	0.394735	0.112	0.045	1	0
SOV6g049400	0.00034723	0.419219	0.184	0.092	1	0
SOV6g041430	0.000350587	-0.853325	0.031	0.113	1	0
SOV1g039230	0.000351291	-0.899225	0.153	0.253	1	0
SOV6g000380	0.000352359	0.375878	0.133	0.057	1	0
SOV5g003160	0.000353659	-0.855139	0.286	0.38	1	0
SOV2g015050	0.000356752	0.381176	0.214	0.111	1	0
SOV1g034140	0.000357355	0.377445	0.153	0.071	1	0
SOV1g024110	0.000365289	0.334347	0.796	0.661	1	0
YY21475	0.000376493	0.425745	0.107	0.043	1	0
SOV6g029690	0.000378302	0.316091	0.112	0.045	1	0
SOV1g045190	0.000385451	0.49948	0.204	0.108	1	0
SOV6g031180	0.000391259	0.34377	0.133	0.057	1	0
SOV2g023710	0.00039696	0.362903	0.138	0.061	1	0
SOV1g004060	0.000397474	-0.749005	0.337	0.414	1	0
SOV3g016840	0.000398674	0.324899	0.291	0.165	1	0
SOV1g031330	0.000403255	0.529217	0.219	0.119	1	0
SOV3g045440	0.000410822	0.423073	0.245	0.14	1	0
SOV2g012180	0.000410841	0.302046	0.102	0.039	1	0
SOV1g003920	0.000411337	0.347177	0.612	0.443	1	0
SOV1g031750	0.000417266	0.381861	0.704	0.527	1	0
SOV4g050530	0.000427744	0.331787	0.832	0.678	1	0
SOV6g015880	0.000427797	-0.660221	0.444	0.515	1	0
SOV4g027110	0.000434443	0.318683	0.51	0.345	1	0
SOV3g018260	0.000438114	0.434737	0.23	0.125	1	0
SOV1g010050	0.000443078	0.455408	0.163	0.079	1	0
SOV2g021450	0.000443485	0.340254	0.24	0.131	1	0
SOV2g038290	0.000455971	0.331394	0.112	0.045	1	0
SOV1g026670	0.000458375	0.284728	0.296	0.172	1	0
SOV3g010180	0.000461113	0.395678	0.163	0.079	1	0
SOV3g000660	0.000463342	0.28755	0.347	0.208	1	0
SOV5g019500	0.000465543	0.408544	0.26	0.146	1	0
YY23824	0.000470609	0.277891	0.122	0.051	1	0
SOV4g020590	0.000472499	0.413465	0.286	0.172	1	0
SOV1g007950	0.000476915	0.315939	0.148	0.068	1	0
SOV1g030340	0.000486017	0.305444	0.367	0.229	1	0
SOV2g019300	0.000496592	0.453308	0.418	0.281	1	0
SOV1g026260	0.000496905	0.31259	0.316	0.186	1	0
SOV2g024740	0.000531032	0.352204	0.531	0.367	1	0
SOV4g040760	0.00053378	0.343638	0.112	0.046	1	0
SOV5g000920	0.000549804	0.266497	0.327	0.192	1	0
SOV1g034580	0.000562097	0.419834	0.224	0.123	1	0
SOV5g030810	0.000565994	0.279386	0.204	0.105	1	0
SOV5g007550	0.000569254	0.355652	0.515	0.343	1	0
SOV2g012980	0.000580518	0.32968	0.189	0.097	1	0
YY15832	0.000589126	0.327107	0.209	0.109	1	0
SOV5g000220	0.000595124	0.41808	0.173	0.088	1	0
SOV6g041890	0.000599144	-0.858638	0.209	0.296	1	0
YY00614	0.000600036	0.282686	0.184	0.091	1	0
SOV3g039280	0.000626178	0.347689	0.168	0.083	1	0
SOV2g005280	0.000671174	0.282738	0.204	0.108	1	0
SOV4g030020	0.000703296	0.33226	0.128	0.057	1	0
SOV3g000840	0.000704256	0.473588	0.117	0.05	1	0
SOV4g036820	0.000723122	0.302233	0.128	0.056	1	0
SOV5g021970	0.000737443	0.296507	0.204	0.109	1	0
SOV6g029090	0.00073982	0.37161	0.102	0.041	1	0
SOV2g022400	0.000749953	0.324905	0.342	0.209	1	0
SOV0g002370	0.000769306	-0.429459	0.929	0.864	1	0
SOV3g014140	0.000779629	0.284022	0.179	0.09	1	0
SOV4g034520	0.000803299	0.314503	0.372	0.234	1	0
SOV2g007960	0.00083487	0.36053	0.102	0.041	1	0
SOV0g001710	0.000849508	-0.611684	0.454	0.516	1	0
SOV4g019330	0.000851562	0.352363	0.184	0.096	1	0
SOV5g037270	0.000863918	-0.86237	0.209	0.294	1	0
SOV5g020500	0.000891405	0.28034	0.719	0.555	1	0
SOV1g022480	0.000921591	0.26492	0.204	0.111	1	0
SOV2g032670	0.000935714	0.284739	0.179	0.092	1	0
SOV4g042850	0.000957592	0.273478	0.24	0.134	1	0
SOV2g038650	0.000963414	0.282544	0.128	0.057	1	0
SOV2g005470	0.000974119	0.420634	0.23	0.133	1	0
SOV4g001050	0.000977318	0.258346	0.5	0.337	1	0
SOV3g009350	0.000993042	0.265718	0.878	0.71	1	0
SOV5g019410	0.00100189	0.303073	0.173	0.088	1	0
SOV5g035210	0.00100903	0.315125	0.173	0.09	1	0
SOV5g014010	0.00100923	0.275919	0.265	0.156	1	0
SOV4g016130	0.00101029	0.252869	0.138	0.064	1	0
SOV0g001960	0.00103267	-0.538713	0.699	0.704	1	0
SOV1g015930	0.00105237	0.295815	0.138	0.066	1	0
SOV2g031770	0.00106198	0.27433	0.107	0.045	1	0
SOV5g003820	0.00106873	0.265573	0.168	0.085	1	0
SOV1g013040	0.0010892	0.274653	0.541	0.391	1	0
SOV4g045650	0.00116453	-1.13353	0.092	0.175	1	0
SOV0g000710	0.00116771	-0.57069	0.5	0.533	1	0
SOV2g019740	0.00118593	0.361109	0.128	0.06	1	0
SOV3g015160	0.00119342	0.368164	0.158	0.079	1	0
SOV1g016530	0.0012172	0.275508	0.25	0.144	1	0
SOV5g022780	0.00125992	0.304048	0.128	0.058	1	0
SOV1g028950	0.00130024	0.343346	0.179	0.095	1	0
SOV3g035660	0.00131953	0.309246	0.194	0.105	1	0
SOV6g022380	0.00132405	0.31021	0.112	0.049	1	0
SOV2g011760	0.00133225	0.263039	0.505	0.348	1	0
SOV5g017210	0.0013391	0.352103	0.133	0.063	1	0
SOV1g036750	0.00134358	0.413448	0.25	0.148	1	0
SOV6g034080	0.00136057	0.331546	0.163	0.083	1	0
SOV4g025910	0.00137313	0.42916	0.122	0.056	1	0
SOV6g034490	0.00137397	0.251839	0.133	0.062	1	0
SOV2g030690	0.00139059	0.331849	0.153	0.078	1	0
SOV3g026650	0.00139735	0.285163	0.25	0.144	1	0
SOV4g035650	0.00141468	0.271066	0.133	0.063	1	0
SOV5g003610	0.00141684	0.386591	0.24	0.142	1	0
SOV4g045940	0.00143805	0.397333	0.23	0.135	1	0
SOV5g022870	0.00144952	0.386324	0.133	0.063	1	0
SOV1g041900	0.00147177	-0.801732	0.036	0.108	1	0
SOV5g022950	0.00147468	0.350482	0.133	0.063	1	0
SOV1g033770	0.00148225	0.271879	0.367	0.234	1	0
SOV3g043350	0.00148614	0.258123	0.117	0.052	1	0
SOV2g017090	0.00148685	0.444852	0.281	0.176	1	0
SOV1g045900	0.00151127	-0.969574	0.148	0.235	1	0
SOV1g042800	0.00151699	0.320666	0.26	0.155	1	0
SOV2g027510	0.00155819	0.361803	0.301	0.189	1	0
SOV6g024950	0.001579	0.323887	0.143	0.071	1	0
SOV4g012750	0.00163145	0.310335	0.219	0.125	1	0
SOV2g036650	0.00163509	0.345135	0.107	0.047	1	0
SOV3g016600	0.00163558	0.296105	0.209	0.118	1	0
SOV1g040970	0.00164931	0.315653	0.342	0.223	1	0
SOV6g034980	0.00165572	-0.746827	0.066	0.148	1	0
SOV5g005750	0.00167311	0.372637	0.168	0.089	1	0
SOV1g034600	0.0016752	0.30659	0.122	0.057	1	0
SOV4g005190	0.00169741	-0.535945	0.031	0.101	1	0
SOV6g037300	0.00172056	0.457344	0.255	0.156	1	0
YY02327	0.00175739	0.259886	0.189	0.102	1	0
SOV3g012260	0.00176839	0.261586	0.138	0.068	1	0
SOV4g010620	0.00176949	0.263388	0.173	0.089	1	0
SOV5g003200	0.00180204	0.300737	0.122	0.057	1	0
SOV4g035040	0.00181348	0.454171	0.153	0.079	1	0
SOV4g023370	0.00181554	0.342485	0.189	0.103	1	0
SOV4g011430	0.00185823	0.337655	0.148	0.075	1	0
SOV2g004700	0.00186405	0.268925	0.224	0.13	1	0
SOV5g029570	0.0019321	0.467447	0.153	0.08	1	0
SOV4g029800	0.00193335	0.251829	0.184	0.099	1	0
SOV3g021440	0.00195171	0.256549	0.122	0.057	1	0
SOV1g007900	0.00201571	0.263313	0.388	0.246	1	0
SOV1g029590	0.00205607	0.41336	0.107	0.047	1	0
SOV5g023550	0.00206289	0.287478	0.138	0.068	1	0
SOV3g022980	0.00206468	0.254659	0.158	0.082	1	0
SOV1g004380	0.00206617	0.365749	0.286	0.179	1	0
SOV3g023840	0.00207169	0.398823	0.286	0.178	1	0
SOV6g007550	0.0020845	0.301533	0.469	0.325	1	0
SOV6g048260	0.00210514	0.282101	0.25	0.15	1	0
SOV6g039220	0.00212287	0.302982	0.209	0.119	1	0
SOV3g023280	0.0021294	0.255008	0.342	0.215	1	0
YY01257	0.00221411	0.281878	0.158	0.082	1	0
SOV1g017030	0.00222395	0.275593	0.158	0.083	1	0
SOV2g002840	0.00225765	0.367158	0.199	0.113	1	0
SOV3g030220	0.00229716	0.32542	0.122	0.058	1	0
SOV4g045860	0.00230934	0.332444	0.158	0.083	1	0
SOV6g022580	0.00236106	0.301974	0.367	0.249	1	0
SOV6g026950	0.00239644	-0.818371	0.138	0.22	1	0
YY02398	0.0024224	0.265062	0.117	0.055	1	0
SOV2g032480	0.00242669	0.33226	0.342	0.22	1	0
SOV5g018930	0.0024946	0.278013	0.102	0.045	1	0
SOV1g035980	0.00251771	0.352344	0.138	0.068	1	0
SOV2g023170	0.00252585	0.303501	0.224	0.131	1	0
SOV2g036520	0.00255608	-0.742654	0.214	0.296	1	0
SOV6g012200	0.00258537	-0.682281	0.036	0.103	1	0
YY35696	0.00263393	-0.305094	0.832	0.79	1	0
SOV3g041510	0.00264227	0.388674	0.148	0.078	1	0
SOV4g019380	0.00265772	0.269819	0.214	0.123	1	0
YY01720	0.00269151	0.336634	0.148	0.077	1	0
SOV4g059700	0.00271994	0.323376	0.26	0.163	1	0
SOV3g038150	0.0027299	0.305359	0.158	0.084	1	0
YY24960	0.00273487	0.281786	0.107	0.049	1	0
YY26571	0.00278591	-0.636982	0.337	0.397	1	0
SOV5g003030	0.00279704	0.373742	0.184	0.105	1	0
SOV4g032570	0.00281546	0.334688	0.102	0.046	1	0
SOV2g020700	0.00282665	0.262059	0.148	0.077	1	0
SOV4g038260	0.00286638	0.270245	0.194	0.109	1	0
SOV4g013510	0.00294393	0.340409	0.194	0.108	1	0
SOV1g047580	0.00296795	0.504212	0.148	0.079	1	0
SOV3g041440	0.00301325	0.373917	0.194	0.112	1	0
SOV3g046840	0.00301522	0.265796	0.133	0.067	1	0
SOV6g024200	0.00303874	0.357762	0.199	0.114	1	0
SOV6g049810	0.00308833	0.319112	0.148	0.077	1	0
SOV4g002170	0.00318303	0.332246	0.153	0.083	1	0
SOV4g020780	0.00320749	0.302683	0.148	0.077	1	0
YY19871	0.00323428	-0.733409	0.168	0.249	1	0
SOV2g016080	0.00331436	-0.767872	0.051	0.118	1	0
YY00355	0.00336997	0.337973	0.122	0.06	1	0
SOV1g022000	0.00337243	0.279949	0.378	0.255	1	0
SOV1g041500	0.00338001	-1.32594	0.046	0.112	1	0
SOV1g000390	0.00340161	0.283506	0.133	0.068	1	0
SOV4g035010	0.00346987	0.355396	0.393	0.271	1	0
YY01047	0.00357294	0.329542	0.541	0.398	1	0
SOV4g012620	0.00362115	-0.432326	0.862	0.816	1	0
SOV4g014150	0.00367976	0.304418	0.122	0.061	1	0
SOV6g034990	0.00371187	-1.0927	0.25	0.324	1	0
SOV2g011280	0.00377847	0.309276	0.117	0.057	1	0
SOV5g008330	0.00383906	0.332514	0.133	0.068	1	0
SOV4g046140	0.00385264	0.277806	0.633	0.476	1	0
SOV5g026340	0.00392062	0.400322	0.102	0.047	1	0
SOV3g012550	0.00393455	0.281912	0.122	0.061	1	0
SOV5g018180	0.0039933	0.253082	0.209	0.123	1	0
SOV5g014610	0.00401891	0.266896	0.117	0.057	1	0
SOV4g047390	0.00403432	0.285949	0.102	0.047	1	0
SOV2g015150	0.00404423	0.270461	0.107	0.051	1	0
SOV3g016870	0.00406084	0.307439	0.107	0.051	1	0
SOV3g025840	0.00408433	0.261593	0.383	0.265	1	0
YY27079	0.00409877	0.277224	0.102	0.047	1	0
SOV5g026730	0.00415687	0.281679	0.214	0.128	1	0
SOV1g026760	0.00419941	0.300411	0.102	0.047	1	0
SOV2g028940	0.00423739	0.297463	0.168	0.094	1	0
YY07416	0.00426206	0.410084	0.117	0.058	1	0
SOV2g011800	0.00460166	0.300419	0.138	0.073	1	0
SOV1g003210	0.00462947	0.294289	0.235	0.145	1	0
SOV5g007470	0.00473469	-0.434035	0.903	0.805	1	0
SOV6g005060	0.00474953	0.28166	0.107	0.051	1	0
SOV0g001670	0.00504267	-0.530949	0.337	0.404	1	0
SOV1g018410	0.00517812	0.418324	0.158	0.089	1	0
SOV3g022230	0.00522714	0.294811	0.122	0.062	1	0
SOV5g008720	0.00529799	0.274914	0.128	0.066	1	0
SOV1g019510	0.00541534	0.341033	0.138	0.074	1	0
SOV0g001280	0.00541602	-0.666557	0.26	0.315	1	0
SOV4g044750	0.00542423	0.259811	0.357	0.24	1	0
SOV4g021470	0.00546952	0.454741	0.199	0.124	1	0
SOV4g059090	0.00557961	-0.718891	0.051	0.116	1	0
SOV5g031280	0.00565064	0.32921	0.255	0.159	1	0
SOV6g040220	0.00566292	0.399201	0.102	0.05	1	0
YY02440	0.00577594	-0.871311	0.168	0.242	1	0
SOV2g030490	0.00583067	0.279688	0.128	0.066	1	0
SOV1g041160	0.00585276	0.283506	0.23	0.137	1	0
SOV5g018820	0.00586665	0.285368	0.148	0.08	1	0
SOV0g001930	0.00587502	-0.321999	0.883	0.847	1	0
SOV1g027480	0.00594158	0.261106	0.25	0.158	1	0
SOV2g039200	0.00596704	0.26696	0.184	0.107	1	0
SOV6g035850	0.00622988	0.320161	0.184	0.109	1	0
SOV1g037860	0.00659498	0.339638	0.342	0.234	1	0
SOV4g039330	0.00670616	-0.748948	0.066	0.134	1	0
SOV4g039790	0.00694053	0.339191	0.25	0.157	1	0
SOV1g003500	0.00701353	0.310576	0.112	0.057	1	0
SOV1g014860	0.00706431	0.286844	0.168	0.099	1	0
SOV1g031220	0.00711875	0.281973	0.112	0.057	1	0
SOV5g023520	0.00713229	0.300029	0.163	0.095	1	0
SOV4g029750	0.00721409	0.300032	0.153	0.088	1	0
YY05253	0.00726177	0.286655	0.347	0.237	1	0
SOV4g015540	0.00733411	-0.545385	0.337	0.403	1	0
SOV4g015040	0.00736921	-0.669351	0.372	0.411	1	0
SOV2g024000	0.00741735	0.264543	0.168	0.099	1	0
SOV1g048060	0.00748584	0.264091	0.107	0.054	1	0
SOV3g024710	0.00752153	0.287719	0.107	0.054	1	0
YY19973	0.00754363	0.271891	0.168	0.097	1	0
SOV4g039680	0.00765257	0.290261	0.199	0.123	1	0
SOV2g039010	0.00846611	0.297728	0.434	0.311	1	0
SOV2g025960	0.00853549	-0.481236	0.582	0.591	1	0
SOV5g002800	0.00867278	0.334272	0.347	0.241	1	0
SOV3g001170	0.0086817	0.379702	0.102	0.051	1	0
SOV6g036100	0.00868297	0.260326	0.112	0.058	1	0
SOV6g044700	0.00896189	0.296776	0.112	0.058	1	0
SOV1g000380	0.00932781	0.297679	0.168	0.1	1	0
SOV6g018390	0.0093574	0.342315	0.112	0.058	1	0
SOV4g024840	0.00960622	0.254664	0.133	0.073	1	0
SOV4g004580	0.00969931	0.252034	0.107	0.055	1	0
SOV1g034500	0.00976709	0.290247	0.143	0.082	1	0
SOV0g002400	0.00990139	-0.503042	0.459	0.499	1	0
SOV3g020200	0.00997411	0.287931	0.102	0.051	1	0
SOV3g014090.1	8.1661e-38	1.12059	1	0.931	1.75645e-33	1
SOV0g002150.1	7.3704e-31	0.989828	0.984	0.919	1.5853e-26	1
SOV0g002200.1	4.06731e-29	0.927425	0.992	0.934	8.74837e-25	1
SOV5g006220.1	5.03885e-29	0.760455	1	0.996	1.08381e-24	1
SOV0g001700.1	9.51253e-27	0.802431	0.992	0.961	2.04605e-22	1
SOV2g007000.1	1.9048e-24	0.828031	0.984	0.943	4.09704e-20	1
SOV6g039140.1	7.35294e-22	1.26594	0.703	0.301	1.58154e-17	1
SOV2g006990.1	2.86367e-21	0.799048	0.977	0.92	6.15946e-17	1
SOV4g045740.1	3.15709e-21	1.30443	0.656	0.264	6.79058e-17	1
YY01198.1	4.25769e-21	1.38069	0.625	0.253	9.15786e-17	1
SOV0g001930.1	9.09871e-21	0.836822	0.992	0.834	1.95704e-16	1
SOV4g012620.1	1.41077e-20	0.868379	0.961	0.806	3.03442e-16	1
SOV0g002340.1	1.41585e-20	0.871114	0.953	0.796	3.04536e-16	1
SOV5g002250.1	1.06127e-19	0.671903	1	0.966	2.28268e-15	1
SOV2g001260.1	2.28858e-18	1.00527	0.812	0.439	4.92251e-14	1
SOV5g007470.1	1.73968e-16	0.758294	0.984	0.801	3.74187e-12	1
SOV0g002370.1	2.43903e-16	0.781066	0.977	0.862	5.24611e-12	1
SOV0g002160	1.30184e-15	0.925438	0.859	0.618	2.80012e-11	1
SOV0g002130.1	2.00896e-15	0.904103	0.836	0.584	4.32107e-11	1
SOV1g041810.1	1.2123e-14	0.832872	0.891	0.638	2.60753e-10	1
SOV4g057400	1.74694e-14	0.799253	0.914	0.681	3.7575e-10	1
SOV5g007020.1	3.82786e-14	0.753317	0.953	0.726	8.23335e-10	1
SOV0g002310	4.44761e-14	0.996368	0.727	0.449	9.56636e-10	1
SOV5g007010.1	9.96192e-14	0.634461	1	0.791	2.14271e-09	1
SOV5g002150.1	4.06488e-13	0.718695	0.586	0.269	8.74316e-09	1
SOV5g007480	4.52264e-13	0.682104	0.938	0.726	9.72775e-09	1
SOV3g020340.1	8.29235e-13	1.07432	0.5	0.226	1.7836e-08	1
SOV2g006940	1.50406e-12	0.750382	0.875	0.673	3.23509e-08	1
SOV0g001640	1.73456e-12	1.02326	0.609	0.348	3.73087e-08	1
SOV6g008740	1.85646e-12	0.672056	0.938	0.727	3.99307e-08	1
YY02262	2.39939e-12	0.705582	0.898	0.689	5.16085e-08	1
SOV5g017330.1	4.37731e-12	0.57776	0.93	0.66	9.41515e-08	1
YY01701	8.05791e-12	0.602451	0.961	0.852	1.73318e-07	1
SOV0g001280.1	9.78065e-12	0.8875	0.531	0.272	2.10372e-07	1
SOV6g006290.1	2.87351e-11	0.948946	0.461	0.211	6.18064e-07	1
SOV0g001960.1	2.97293e-11	0.864497	0.836	0.684	6.39448e-07	1
SOV0g001690	4.13243e-11	0.95883	0.656	0.431	8.88844e-07	1
SOV1g028240	4.90049e-11	-0.671865	0.859	0.958	1.05405e-06	1
SOV5g003260	6.33765e-11	-0.754345	0.797	0.887	1.36316e-06	1
SOV6g025170.1	1.59649e-10	-0.814002	0.625	0.817	3.4339e-06	1
SOV5g000500	1.75291e-10	-0.556836	0.945	0.958	3.77033e-06	1
YY26953	1.90872e-10	0.942284	0.523	0.279	4.10546e-06	1
SOV5g003160.1	2.78777e-10	0.983221	0.57	0.331	5.99622e-06	1
SOV5g037270.1	2.96e-10	0.858659	0.5	0.246	6.36666e-06	1
SOV6g025360.1	3.27947e-10	-0.98799	0.547	0.76	7.05381e-06	1
YY26571.1	3.49902e-10	0.802001	0.625	0.351	7.52603e-06	1
SOV2g006140	9.81199e-10	-0.800696	0.586	0.818	2.11046e-05	1
SOV1g027700	1.0628e-09	-2.23903	0.078	0.344	2.28598e-05	1
SOV1g040510	1.24121e-09	-0.636191	0.844	0.938	2.66973e-05	1
SOV4g045090	1.30699e-09	-0.757369	0.703	0.846	2.81121e-05	1
SOV0g001730.1	2.0547e-09	0.719744	0.727	0.553	4.41946e-05	1
SOV1g026520.1	2.53008e-09	0.799047	0.586	0.354	5.44195e-05	1
SOV0g000750	3.41422e-09	0.818855	0.594	0.389	7.34364e-05	1
SOV5g026630	4.05524e-09	0.545064	0.945	0.853	8.72243e-05	1
SOV0g000480	7.08726e-09	0.843167	0.492	0.273	0.00015244	1
SOV0g001980	9.26247e-09	0.855216	0.539	0.331	0.000199226	1
SOV0g001710.1	1.18525e-08	0.701553	0.695	0.476	0.000254934	1
SOV5g020830	1.34252e-08	0.663258	0.742	0.572	0.000288763	1
SOV0g000710.1	1.41241e-08	0.649717	0.695	0.502	0.000303794	1
SOV6g044510	1.62109e-08	-1.73343	0.07	0.316	0.00034868	1
SOV6g012200.1	2.60129e-08	0.985137	0.219	0.072	0.000559511	1
SOV0g002260	3.14323e-08	0.838847	0.344	0.16	0.000676078	1
SOV0g002400.1	3.17539e-08	0.737479	0.656	0.467	0.000682996	1
SOV0g000460	3.42511e-08	0.747618	0.648	0.458	0.000736707	1
SOV0g001780	4.28952e-08	0.802007	0.406	0.208	0.000922633	1
SOV2g006910	4.62924e-08	0.849163	0.367	0.178	0.000995703	1
SOV5g004250.1	5.00778e-08	-1.30015	0.125	0.381	0.00107712	1
SOV1g039230.1	6.66921e-08	0.900052	0.406	0.209	0.00143448	1
SOV2g006900	6.82232e-08	0.8973	0.359	0.176	0.00146741	1
SOV1g039960	7.45196e-08	-0.546194	0.727	0.893	0.00160284	1
SOV0g001220	8.96343e-08	0.761708	0.414	0.215	0.00192794	1
SOV2g006930	9.10235e-08	0.778122	0.57	0.374	0.00195782	1
SOV2g037090.1	9.61559e-08	0.819242	0.5	0.297	0.00206822	1
SOV2g032010	1.06876e-07	0.649262	0.773	0.658	0.00229879	1
SOV2g016080.1	1.26029e-07	0.927064	0.234	0.087	0.00271076	1
SOV0g001750	1.45301e-07	0.825968	0.531	0.362	0.00312528	1
SOV0g000700	1.62525e-07	0.893813	0.438	0.254	0.00349576	1
YY26967	1.74883e-07	0.674589	0.609	0.394	0.00376157	1
YY02440.1	2.06122e-07	-1.4925	0.047	0.254	0.00443348	1
SOV6g036770	2.26771e-07	-1.1626	0.062	0.284	0.00487762	1
SOV6g041430.1	3.16097e-07	1.0647	0.219	0.08	0.00679894	1
SOV6g025380	3.57394e-07	-0.981237	0.273	0.534	0.00768719	1
SOV5g004690	3.75985e-07	-1.30181	0.188	0.419	0.00808706	1
SOV6g044060	3.80567e-07	-0.876625	0.445	0.648	0.00818561	1
SOV1g031320	4.17848e-07	0.759743	0.43	0.251	0.00898749	1
SOV5g026610	4.6366e-07	0.529095	0.773	0.628	0.00997287	1
SOV5g016450	4.78858e-07	0.947982	0.336	0.164	0.0102998	1
SOV0g001670.1	6.77551e-07	0.736538	0.547	0.369	0.0145734	1
SOV2g039060.1	8.03038e-07	0.423276	0.836	0.648	0.0172726	1
SOV4g012610	8.64816e-07	0.946785	0.312	0.157	0.0186013	1
SOV0g001650	8.97871e-07	0.757757	0.5	0.317	0.0193123	1
SOV2g000030	1.01956e-06	0.646396	0.656	0.512	0.0219297	1
SOV5g037160	1.0338e-06	0.743332	0.453	0.276	0.022236	1
SOV5g007450	1.38988e-06	0.291957	1	0.989	0.0298948	1
SOV6g025350.1	1.51669e-06	-0.833234	0.68	0.774	0.0326224	1
SOV4g015540.1	1.55318e-06	0.805953	0.562	0.365	0.0334074	1
SOV0g002190	1.55609e-06	0.758552	0.195	0.072	0.03347	1
SOV6g041420	1.85022e-06	0.825366	0.234	0.097	0.0397964	1
SOV2g001220	1.86991e-06	0.495411	0.703	0.498	0.0402199	1
SOV0g000470	1.98935e-06	0.681432	0.508	0.352	0.0427889	1
SOV3g010260	1.99098e-06	0.495384	0.82	0.656	0.0428239	1
SOV6g025410	2.06382e-06	-0.818827	0.477	0.691	0.0443908	1
SOV5g009460	2.14578e-06	-0.982303	0.203	0.425	0.0461536	1
SOV3g007940	2.25769e-06	0.780324	0.414	0.247	0.0485606	1
SOV5g004750	2.47538e-06	-0.933093	0.164	0.388	0.0532429	1
SOV2g012350	2.57421e-06	0.731879	0.461	0.291	0.0553686	1
SOV2g025960.1	2.57896e-06	0.569133	0.719	0.571	0.0554708	1
SOV0g000680	2.63818e-06	0.754111	0.258	0.115	0.0567447	1
SOV2g016860	2.68924e-06	0.789791	0.352	0.19	0.0578429	1
SOV1g047470	3.03925e-06	-1.37663	0.047	0.224	0.0653713	1
SOV5g008770	3.08e-06	0.476151	0.875	0.757	0.0662477	1
SOV1g031290	3.08028e-06	0.517827	0.68	0.49	0.0662538	1
SOV6g034990.1	3.84681e-06	-1.92283	0.148	0.333	0.0827411	1
SOV3g029830	3.854e-06	0.707434	0.375	0.212	0.0828957	1
SOV3g011710	4.21793e-06	0.707248	0.594	0.425	0.0907235	1
SOV6g026950.1	4.57347e-06	0.61237	0.352	0.183	0.0983708	1
SOV2g015130	4.96243e-06	0.356257	0.969	0.906	0.106737	1
SOV0g000420	5.08668e-06	0.710571	0.188	0.072	0.109409	1
SOV4g050850	5.28077e-06	0.405355	0.914	0.849	0.113584	1
SOV5g020500.1	6.58127e-06	-0.727184	0.414	0.611	0.141556	1
SOV5g013060	6.66571e-06	0.647549	0.477	0.312	0.143373	1
SOV2g033230	6.92457e-06	-1.30823	0.031	0.191	0.148941	1
SOV3g004070	7.21946e-06	-0.466009	0.906	0.937	0.155283	1
SOV5g013250	7.6103e-06	-0.902491	0.172	0.385	0.16369	1
SOV1g033940	8.09653e-06	-0.621271	0.461	0.698	0.174148	1
SOV3g016660	8.48123e-06	0.480639	0.648	0.457	0.182423	1
SOV3g005150	9.35708e-06	0.4658	0.859	0.763	0.201261	1
YY39729	1.05123e-05	-0.840288	0.375	0.575	0.226108	1
SOV2g017860	1.13202e-05	0.716152	0.297	0.151	0.243486	1
SOV0g000930	1.25323e-05	0.58272	0.383	0.216	0.269556	1
SOV6g001340	1.33856e-05	0.507494	0.711	0.58	0.287912	1
SOV2g014340	1.5399e-05	-0.583792	0.617	0.767	0.331218	1
SOV6g026960	1.62257e-05	0.441363	0.812	0.663	0.348998	1
SOV3g019410	1.63176e-05	0.732453	0.125	0.038	0.350974	1
SOV6g045770	1.65026e-05	0.729659	0.375	0.219	0.354955	1
SOV0g000180	1.74964e-05	0.54896	0.625	0.463	0.376331	1
SOV0g001970	2.02114e-05	0.689233	0.141	0.048	0.434727	1
SOV0g002270	2.06725e-05	0.731224	0.258	0.126	0.444645	1
SOV6g045740	2.1132e-05	-0.778642	0.289	0.511	0.454528	1
SOV2g025650.1	2.13125e-05	-0.709311	0.445	0.624	0.458412	1
SOV5g001470	2.19127e-05	-0.899642	0.172	0.367	0.471321	1
SOV6g041890.1	2.25747e-05	0.482208	0.43	0.257	0.485559	1
SOV6g015880.1	2.33103e-05	0.398782	0.664	0.478	0.501381	1
SOV0g002100	3.04332e-05	0.686273	0.188	0.078	0.654587	1
SOV0g002290	3.55895e-05	0.557784	0.281	0.144	0.765494	1
SOV4g054190	3.57522e-05	-0.455586	0.75	0.87	0.768995	1
SOV5g002400.1	3.78692e-05	0.340379	0.422	0.247	0.814529	1
SOV4g001050.1	3.80539e-05	-0.766505	0.188	0.394	0.818501	1
SOV1g024340	3.81599e-05	0.46124	0.727	0.589	0.820782	1
SOV4g033930.1	3.91744e-05	1.00132	0.172	0.07	0.842601	1
SOV0g001520	3.92708e-05	0.668573	0.164	0.064	0.844677	1
SOV0g000940	4.17938e-05	0.598396	0.352	0.209	0.898942	1
YY01813.1	4.45215e-05	-0.897264	0.133	0.312	0.957612	1
SOV3g018320	4.63658e-05	-0.717752	0.266	0.482	0.997283	1
SOV2g036350	4.63969e-05	-0.585579	0.57	0.724	0.99795	1
SOV6g041410	5.15492e-05	-1.55413	0.039	0.179	1	1
SOV4g041670.1	5.37896e-05	-0.803974	0.281	0.472	1	1
YY25139	5.486e-05	0.762127	0.242	0.122	1	1
SOV1g046280.1	6.4016e-05	-0.756567	0.188	0.38	1	1
SOV0g000720	6.64675e-05	0.559812	0.445	0.29	1	1
SOV5g019830	7.06167e-05	-1.05277	0.016	0.14	1	1
SOV5g002520	7.67393e-05	-0.579181	0.289	0.501	1	1
SOV0g001230	7.88219e-05	0.607515	0.133	0.047	1	1
SOV0g001320	7.8884e-05	0.681761	0.297	0.166	1	1
YY19925	8.05165e-05	0.463342	0.547	0.396	1	1
SOV2g026970	8.70538e-05	0.544268	0.734	0.619	1	1
SOV0g002360	9.06984e-05	0.556543	0.281	0.153	1	1
SOV4g015950	9.63835e-05	0.637325	0.234	0.113	1	1
SOV1g041710	9.9154e-05	-0.420936	0.766	0.856	1	1
SOV6g034980.1	0.000105037	-1.05091	0.023	0.148	1	1
SOV1g028880	0.000109113	0.528232	0.695	0.609	1	1
SOV4g045660.1	0.000111202	-1.35868	0.008	0.12	1	1
YY13648	0.0001148	-0.830349	0.219	0.393	1	1
SOV1g036920	0.000116373	-0.688187	0.18	0.362	1	1
SOV5g032010	0.000121817	0.645321	0.391	0.256	1	1
SOV1g044750	0.000123115	-0.84271	0.016	0.135	1	1
SOV0g002410	0.000128068	0.646501	0.273	0.152	1	1
SOV6g047610.1	0.000128523	0.371696	0.664	0.492	1	1
SOV6g037010	0.000132784	-0.660073	0.281	0.483	1	1
SOV0g001790	0.000134056	0.653964	0.195	0.09	1	1
SOV1g033760	0.000134409	-0.810749	0.484	0.636	1	1
SOV1g041890	0.000154714	-1.20658	0	0.102	1	1
SOV5g033790	0.000155502	0.497401	0.523	0.39	1	1
YY01147	0.000174645	-0.438559	0.773	0.838	1	1
SOV1g006270.1	0.000180745	-0.785773	0.078	0.227	1	1
SOV0g002250	0.000183023	0.604977	0.172	0.076	1	1
YY30011	0.000185523	-0.749404	0.297	0.482	1	1
SOV3g002150	0.000186358	-0.579782	0.336	0.539	1	1
SOV6g009840.1	0.000187522	-0.803687	0.062	0.206	1	1
SOV0g001860	0.000193111	0.645431	0.242	0.129	1	1
SOV4g045650.1	0.000196818	-1.19289	0.047	0.175	1	1
SOV3g006270	0.000196969	0.500381	0.477	0.34	1	1
SOV6g048080.1	0.000210321	-0.714166	0.258	0.442	1	1
SOV2g036640	0.000221201	0.551979	0.453	0.311	1	1
SOV2g021830	0.000230108	0.640934	0.25	0.136	1	1
SOV1g012870.1	0.000240805	0.334514	0.812	0.746	1	1
SOV5g037310	0.000247392	0.482664	0.625	0.511	1	1
SOV0g000250	0.00024983	0.482219	0.211	0.103	1	1
SOV4g028390	0.000250763	-0.502468	0.562	0.724	1	1
SOV2g020520	0.000251722	-0.475269	0.641	0.774	1	1
SOV6g025310.1	0.00026338	-0.616277	0.641	0.736	1	1
SOV4g015040.1	0.000267101	0.39575	0.539	0.384	1	1
SOV4g045750	0.000284409	0.669482	0.219	0.112	1	1
YY35696.1	0.00028982	0.375157	0.852	0.79	1	1
SOV5g013420	0.000291926	0.402281	0.516	0.353	1	1
SOV3g006890	0.000304498	-0.632115	0.453	0.606	1	1
SOV1g046400	0.000316589	-1.72165	0.094	0.226	1	1
SOV5g008670	0.00033281	0.409248	0.672	0.56	1	1
SOV6g042740	0.00033701	-0.591752	0.164	0.346	1	1
SOV5g002370	0.000339553	-0.428681	0.75	0.811	1	1
YY13643	0.000361844	0.400539	0.578	0.46	1	1
SOV2g031610.1	0.000397505	0.386092	0.805	0.711	1	1
SOV0g002390	0.000415588	0.605881	0.242	0.135	1	1
SOV0g001630	0.00042514	0.527543	0.398	0.272	1	1
SOV4g039240	0.000426247	0.470698	0.25	0.135	1	1
SOV2g018210.1	0.000430186	0.534004	0.5	0.379	1	1
SOV3g037500	0.000432355	-1.88751	0.031	0.14	1	1
SOV3g003780.1	0.000432922	-0.767306	0.094	0.236	1	1
SOV2g027870	0.000433601	-0.461482	0.125	0.293	1	1
SOV2g009260	0.000434011	0.718369	0.398	0.276	1	1
SOV6g028150	0.000456825	-0.722567	0.25	0.435	1	1
SOV3g043070	0.000463082	0.570723	0.234	0.127	1	1
SOV0g001740	0.00046553	0.523782	0.531	0.412	1	1
SOV6g029740	0.000472091	-0.691504	0.344	0.527	1	1
SOV6g005200	0.00047535	0.498589	0.531	0.415	1	1
YY25669	0.000481708	0.623221	0.125	0.049	1	1
SOV6g044050	0.000485501	-0.669471	0.562	0.678	1	1
SOV5g022830	0.00049535	0.680694	0.594	0.5	1	1
SOV2g005200	0.000503238	0.647204	0.148	0.064	1	1
SOV3g043160	0.000510063	-0.74502	0.047	0.17	1	1
YY00525	0.000511839	0.516785	0.422	0.293	1	1
SOV2g039720.1	0.000539527	-0.67175	0.328	0.492	1	1
SOV1g023290.1	0.000555763	-1.17218	0.203	0.343	1	1
SOV6g049780	0.000576717	0.521841	0.117	0.045	1	1
SOV3g014690	0.000583493	-0.584582	0.5	0.642	1	1
SOV6g044030	0.000599324	-0.552405	0.531	0.69	1	1
YY11135	0.000604953	0.74644	0.156	0.072	1	1
SOV1g027460	0.00060774	-0.258204	0.906	0.94	1	1
SOV2g016650	0.000637289	-0.562568	0.023	0.128	1	1
SOV1g034550	0.000640212	-0.579188	0.125	0.279	1	1
SOV1g004060.1	0.000644707	0.428993	0.516	0.382	1	1
SOV4g057190	0.000645285	0.5394	0.336	0.222	1	1
SOV1g039620.1	0.000664385	0.258037	0.805	0.629	1	1
SOV2g006920	0.000671519	0.474071	0.438	0.322	1	1
SOV1g015280	0.000682756	-0.707257	0.078	0.208	1	1
SOV5g037650	0.000685873	-0.493827	0.641	0.735	1	1
SOV4g022230	0.000689656	-0.416544	0.641	0.746	1	1
SOV3g032880	0.000706036	0.613181	0.227	0.124	1	1
SOV2g039740	0.000713664	-0.500333	0.195	0.362	1	1
SOV1g035840	0.000714387	0.361631	0.57	0.428	1	1
SOV6g036070	0.000716753	-0.576076	0.25	0.435	1	1
SOV1g017220	0.00072109	-0.831193	0.062	0.187	1	1
SOV5g030400	0.000727236	0.619236	0.258	0.147	1	1
SOV1g001860.1	0.000733161	-0.708628	0.055	0.175	1	1
SOV6g040280	0.000740544	0.533658	0.297	0.183	1	1
SOV6g018910	0.000752558	0.506703	0.266	0.155	1	1
SOV3g007550	0.000755115	0.739396	0.18	0.092	1	1
SOV1g002100	0.000794513	-0.806893	0.016	0.111	1	1
YY08382	0.000795348	0.6266	0.125	0.052	1	1
SOV2g026390	0.000853433	-0.940703	0.016	0.11	1	1
YY01189.1	0.000885954	-1.18669	0.039	0.145	1	1
SOV4g047240	0.00089208	0.615203	0.211	0.112	1	1
SOV3g047920	0.000901925	0.641127	0.336	0.219	1	1
SOV3g009190	0.00091263	-0.387187	0.375	0.583	1	1
SOV3g009370	0.000962594	-0.584086	0.016	0.11	1	1
SOV1g037150	0.000997034	-0.390693	0.453	0.654	1	1
SOV6g025220	0.000997678	-0.666567	0.602	0.707	1	1
SOV5g004710	0.00101203	-0.630004	0.062	0.183	1	1
SOV6g031910	0.00103074	0.357611	0.766	0.663	1	1
SOV5g007550.1	0.0010425	-0.685912	0.242	0.396	1	1
SOV3g046180	0.00108516	-0.672846	0.062	0.18	1	1
SOV4g018290	0.00109744	-0.904761	0.141	0.28	1	1
SOV4g001870	0.00111014	-0.529698	0.406	0.591	1	1
SOV0g001870	0.00113001	0.645228	0.125	0.054	1	1
SOV5g014010.1	0.00114966	-0.639637	0.07	0.192	1	1
SOV5g013500	0.00118806	-0.557928	0.312	0.479	1	1
YY21661	0.0012418	0.562248	0.117	0.048	1	1
SOV1g020530	0.00125028	0.482899	0.438	0.32	1	1
SOV2g035440	0.00129645	-0.372704	0.797	0.866	1	1
SOV4g038340	0.00130067	-1.21669	0.031	0.129	1	1
SOV5g015590	0.00136225	0.520103	0.359	0.251	1	1
SOV1g000010	0.00137713	-0.528823	0.375	0.544	1	1
SOV6g018920	0.00139329	-0.750246	0.055	0.165	1	1
SOV6g007910.1	0.00142865	-0.645566	0.125	0.263	1	1
SOV0g001500	0.00144565	0.618006	0.195	0.107	1	1
SOV6g005320	0.00145371	-0.59963	0.148	0.298	1	1
SOV2g027110	0.00146107	-0.579025	0.078	0.202	1	1
SOV1g023130	0.00147497	-0.581464	0.039	0.144	1	1
SOV4g056130	0.0014757	0.353097	0.781	0.718	1	1
SOV5g019410.1	0.00149377	-0.702298	0.023	0.116	1	1
SOV1g025650	0.00149814	-0.635354	0.016	0.103	1	1
SOV1g046390	0.00152845	-0.707425	0.109	0.242	1	1
SOV4g040010	0.00153634	-1.5284	0.062	0.172	1	1
SOV6g043390	0.00153688	-0.74086	0.031	0.128	1	1
SOV4g058830	0.00155599	0.501514	0.156	0.076	1	1
SOV1g026890	0.00159809	-0.602091	0.039	0.142	1	1
SOV3g025990	0.00166351	-0.60481	0.172	0.318	1	1
SOV1g037360	0.00168937	-0.856034	0.023	0.113	1	1
SOV4g054420.1	0.00171658	-0.76507	0.016	0.101	1	1
SOV5g000200	0.00173368	-0.665721	0.016	0.101	1	1
YY12139	0.00177272	0.573142	0.375	0.272	1	1
SOV1g032450	0.00177482	-0.483572	0.25	0.412	1	1
SOV4g049070	0.00184071	-0.321089	0.781	0.852	1	1
SOV4g048000	0.00184599	-0.682169	0.039	0.139	1	1
SOV2g000010	0.00186499	0.502781	0.133	0.061	1	1
SOV1g022250	0.00191407	-0.327666	0.727	0.81	1	1
SOV2g011760.1	0.00195145	-0.466858	0.234	0.399	1	1
SOV1g041850	0.00201203	-0.831555	0.023	0.111	1	1
SOV2g024070	0.00203387	0.681362	0.258	0.165	1	1
SOV4g046140.1	0.00203626	-0.51897	0.367	0.526	1	1
YY01829	0.00206633	0.551424	0.156	0.078	1	1
SOV1g023560	0.00206858	-0.646789	0.023	0.112	1	1
YY01188	0.00210385	-0.89705	0.023	0.11	1	1
SOV3g023280.1	0.00215292	-0.67804	0.125	0.256	1	1
SOV4g020560	0.00215782	-0.556998	0.25	0.4	1	1
SOV3g029850	0.00217269	0.512128	0.305	0.199	1	1
SOV6g045610.1	0.0021845	-0.61255	0.039	0.138	1	1
SOV6g032360	0.00223495	-0.761562	0.039	0.135	1	1
SOV3g039280.1	0.00226676	-0.626991	0.023	0.11	1	1
SOV1g037740	0.00227833	0.416552	0.156	0.078	1	1
SOV0g000380	0.00231633	0.418442	0.109	0.046	1	1
SOV4g037530	0.0023164	-0.48423	0.32	0.498	1	1
SOV2g027510.1	0.0023232	-0.591866	0.102	0.226	1	1
SOV0g000690	0.00234973	0.459244	0.117	0.052	1	1
SOV1g045290	0.00235809	0.360145	0.391	0.264	1	1
SOV3g048270	0.00236036	0.467278	0.562	0.487	1	1
SOV0g000440	0.00244204	0.589706	0.258	0.161	1	1
SOV6g017590	0.00251515	-0.576696	0.18	0.32	1	1
SOV4g038090	0.00261006	-0.578118	0.031	0.122	1	1
SOV2g033150	0.00261522	-0.43218	0.039	0.136	1	1
SOV5g013840	0.00270431	-0.648308	0.078	0.189	1	1
SOV3g010470	0.00273791	0.560241	0.172	0.091	1	1
SOV6g035840	0.00277162	0.529066	0.406	0.297	1	1
SOV2g032950	0.00292375	-0.599451	0.055	0.156	1	1
YY00520	0.00296821	-0.785816	0.039	0.13	1	1
SOV6g017500	0.00299152	0.49077	0.156	0.079	1	1
SOV4g004640	0.0030507	-0.609075	0.023	0.107	1	1
SOV1g041900.1	0.00306246	-0.882747	0.023	0.104	1	1
SOV3g020900	0.00307899	0.413724	0.531	0.437	1	1
SOV0g000270	0.0031133	0.545515	0.266	0.167	1	1
YY01153	0.00314201	0.704995	0.18	0.1	1	1
SOV5g017300	0.00316468	-0.880181	0.117	0.231	1	1
SOV6g030300	0.00317984	-0.585072	0.023	0.106	1	1
YY02138	0.00322259	0.319423	0.766	0.685	1	1
YY00152	0.00325589	0.545696	0.102	0.043	1	1
SOV5g011810	0.00326729	0.449865	0.148	0.075	1	1
YY33412	0.00331409	-0.650603	0.094	0.207	1	1
SOV5g005690.1	0.00332248	-0.521325	0.195	0.344	1	1
YY08570	0.00335465	0.371069	0.828	0.783	1	1
SOV4g009570	0.00343997	0.575431	0.141	0.069	1	1
SOV6g010970	0.00347968	-0.431036	0.32	0.473	1	1
YY19871.1	0.00348307	0.491607	0.328	0.22	1	1
SOV5g000240	0.00355452	0.515831	0.172	0.092	1	1
SOV0g001240	0.00357934	0.520271	0.211	0.125	1	1
SOV1g010050.1	0.00364322	-0.589047	0.023	0.106	1	1
SOV2g018270	0.00366468	-0.615671	0.023	0.103	1	1
SOV4g030420	0.00368968	-0.431443	0.148	0.279	1	1
SOV0g001200	0.00369037	0.498402	0.219	0.13	1	1
SOV3g048030	0.00378984	-0.64329	0.047	0.14	1	1
SOV5g010330.1	0.00379329	-0.663562	0.039	0.129	1	1
SOV1g036580.1	0.00380933	-0.651872	0.031	0.116	1	1
SOV4g059090.1	0.00398155	-0.813127	0.031	0.113	1	1
SOV3g000240	0.00398315	-0.429571	0.391	0.54	1	1
SOV0g000730	0.00401749	0.537845	0.453	0.379	1	1
YY21675	0.0040805	0.627501	0.164	0.09	1	1
SOV5g031690	0.00417157	0.524285	0.188	0.107	1	1
SOV2g032740	0.00419253	-0.56692	0.023	0.103	1	1
SOV1g045600	0.00424766	-0.55557	0.023	0.103	1	1
SOV4g046450	0.00426795	-0.496745	0.375	0.527	1	1
SOV3g012660	0.00427405	-0.435745	0.578	0.679	1	1
SOV4g057810	0.00433939	-0.587897	0.047	0.139	1	1
YY26317	0.00441269	0.39496	0.43	0.318	1	1
SOV1g041820	0.00442838	0.383603	0.234	0.143	1	1
YY21433.1	0.00444242	-0.477578	0.039	0.129	1	1
SOV1g017640	0.0044932	-0.557949	0.047	0.139	1	1
SOV6g033590	0.00458009	-0.441612	0.32	0.476	1	1
SOV6g039370	0.00460466	-0.261511	0.703	0.839	1	1
SOV4g026550	0.00461823	-0.64338	0.055	0.147	1	1
SOV6g039720	0.00463295	-0.252397	0.852	0.897	1	1
SOV6g005310	0.00468955	-0.589369	0.023	0.1	1	1
SOV4g039680.1	0.00473935	-0.558044	0.055	0.149	1	1
SOV6g048050.1	0.00474645	-0.593702	0.164	0.287	1	1
SOV6g036400	0.00474998	-0.598946	0.062	0.161	1	1
SOV6g017560	0.00479161	-0.602518	0.039	0.126	1	1
SOV6g034420	0.00480195	0.275685	0.859	0.815	1	1
YY08426.1	0.00482149	-0.507912	0.18	0.31	1	1
SOV1g021710	0.00488737	-0.396278	0.266	0.421	1	1
SOV6g026890	0.00499203	-0.550066	0.07	0.171	1	1
YY36600	0.00510341	-0.448062	0.438	0.589	1	1
YY02293	0.00515991	0.548817	0.281	0.192	1	1
SOV6g023580	0.00518618	0.509734	0.305	0.211	1	1
SOV2g038700	0.00520174	-0.517167	0.117	0.234	1	1
SOV2g034900	0.0054909	-0.435766	0.148	0.272	1	1
SOV5g003710	0.00552356	-0.516716	0.156	0.29	1	1
SOV6g032560	0.0056697	0.485731	0.289	0.196	1	1
SOV1g041500.1	0.00567688	-1.22407	0.031	0.109	1	1
SOV6g047560	0.00571097	0.631976	0.281	0.198	1	1
SOV1g035110	0.00574445	-0.480408	0.125	0.24	1	1
SOV1g001710	0.00607407	0.464106	0.43	0.339	1	1
SOV1g042540	0.00608724	-0.408107	0.32	0.467	1	1
YY01492	0.00608954	-0.501777	0.086	0.19	1	1
SOV4g019330.1	0.00609736	-0.474391	0.039	0.124	1	1
SOV0g002220	0.00612388	0.405558	0.102	0.045	1	1
SOV3g038040	0.006161	-1.11059	0.141	0.252	1	1
SOV4g027110.1	0.00618042	-0.489559	0.25	0.396	1	1
SOV2g006950	0.00619511	0.482537	0.258	0.171	1	1
SOV3g025470.1	0.00627057	-0.378489	0.078	0.185	1	1
SOV3g014070	0.00629387	0.446045	0.234	0.151	1	1
SOV5g000360	0.00637139	-0.287445	0.602	0.773	1	1
YY29639	0.00640036	-0.422683	0.133	0.258	1	1
SOV2g016110	0.00652192	0.403687	0.125	0.061	1	1
YY12228	0.00668124	-0.424488	0.07	0.17	1	1
SOV4g034580	0.00681104	-0.656228	0.188	0.308	1	1
SOV4g052620	0.00702832	-0.440809	0.133	0.251	1	1
SOV2g011650	0.00710023	0.507156	0.141	0.075	1	1
SOV4g031750	0.00730109	-0.404546	0.195	0.342	1	1
SOV2g001090.1	0.0073284	-0.390458	0.164	0.284	1	1
SOV1g023150	0.00740326	-0.517583	0.211	0.345	1	1
SOV4g038400	0.00741656	0.461418	0.344	0.261	1	1
YY30409	0.00749351	-0.387949	0.461	0.612	1	1
SOV5g017230	0.00770286	-0.616762	0.117	0.222	1	1
SOV2g003670	0.00774075	0.810678	0.172	0.101	1	1
SOV3g008280	0.00777859	-0.524892	0.109	0.218	1	1
SOV1g000950	0.00789922	-0.440623	0.367	0.516	1	1
SOV3g022370.1	0.00792093	-0.535959	0.07	0.161	1	1
SOV2g009030	0.00792664	0.582865	0.297	0.211	1	1
SOV3g038580	0.00793089	-0.255874	0.031	0.108	1	1
SOV4g025300	0.00794508	0.304302	0.844	0.82	1	1
YY31920	0.00804555	-0.563087	0.125	0.235	1	1
SOV5g010140	0.00815794	-0.501745	0.039	0.118	1	1
YY12169	0.00818972	-0.439629	0.516	0.657	1	1
SOV1g016510	0.00820295	0.250335	0.734	0.644	1	1
SOV6g035000.1	0.0082163	-0.542139	0.086	0.184	1	1
SOV5g023520.1	0.00824467	-0.526914	0.039	0.118	1	1
SOV3g011990	0.0082727	-0.340888	0.562	0.684	1	1
SOV5g014550	0.00827419	-0.36724	0.555	0.688	1	1
SOV5g015110	0.00836051	0.458105	0.492	0.429	1	1
SOV2g036550	0.00845794	-0.595128	0.609	0.684	1	1
SOV6g030100	0.00846847	-0.500642	0.094	0.196	1	1
SOV3g037990	0.0084731	-0.569059	0.062	0.151	1	1
SOV6g044020	0.00848303	-0.41257	0.367	0.504	1	1
SOV1g041380	0.00865218	-0.518435	0.203	0.324	1	1
SOV4g027840	0.0087115	0.483581	0.328	0.233	1	1
SOV0g001760	0.008727	0.461856	0.203	0.127	1	1
SOV4g030440	0.0087833	-0.431725	0.102	0.208	1	1
SOV3g029420	0.00889852	-0.342937	0.094	0.197	1	1
SOV4g003000	0.00897674	0.488605	0.18	0.107	1	1
SOV3g029800	0.00901628	-0.508685	0.148	0.261	1	1
SOV1g033100	0.00903598	-0.542322	0.039	0.117	1	1
SOV3g020120	0.0092224	-0.47135	0.039	0.118	1	1
YY01709	0.00932346	0.524137	0.188	0.115	1	1
SOV5g011490	0.00933927	-0.617125	0.039	0.115	1	1
SOV4g036040	0.0094712	0.481997	0.102	0.048	1	1
SOV1g046070	0.00948663	-0.525153	0.055	0.138	1	1
SOV3g011530	0.00964611	-0.555855	0.047	0.128	1	1
SOV4g002680	0.00966262	-0.520843	0.062	0.148	1	1
SOV4g000060.1	0.00968529	-0.425212	0.219	0.361	1	1
YY21719	0.00991201	0.460257	0.117	0.058	1	1
SOV1g039340	0.00993716	-0.634437	0.07	0.158	1	1
SOV4g020790	0.00997837	-0.42967	0.07	0.164	1	1
SOV1g045900.1	1.35081e-39	2.20352	0.645	0.159	2.90545e-35	2
SOV5g007010.2	5.92086e-36	1.47165	0.968	0.796	1.27352e-31	2
SOV5g006220.2	9.57197e-35	0.869827	1	0.996	2.05884e-30	2
SOV1g045290.1	1.89912e-33	2.18744	0.677	0.225	4.08483e-29	2
SOV2g026960	5.20122e-31	1.86541	0.435	0.082	1.11873e-26	2
SOV3g045840	8.31185e-30	1.74512	0.831	0.438	1.78779e-25	2
SOV1g041810.2	2.77604e-28	1.27224	0.935	0.633	5.97099e-24	2
SOV1g036560	1.91508e-27	1.71613	0.847	0.49	4.11916e-23	2
SOV6g038210.1	5.53544e-27	1.41757	0.879	0.529	1.19062e-22	2
SOV6g026950.2	5.95776e-26	1.69778	0.548	0.157	1.28146e-21	2
SOV6g026960.1	6.12429e-25	1.2697	0.935	0.647	1.31727e-20	2
SOV2g039060.2	2.08329e-24	1.25923	0.919	0.638	4.48095e-20	2
SOV6g043390.1	4.68392e-24	1.57213	0.379	0.079	1.00746e-19	2
SOV5g007480.1	6.52703e-24	1.1357	0.944	0.726	1.4039e-19	2
SOV3g038040.1	1.06429e-21	2.26108	0.54	0.196	2.28918e-17	2
SOV6g015880.2	1.36358e-21	1.5442	0.798	0.46	2.93292e-17	2
SOV6g036430	6.53831e-21	1.33965	0.75	0.388	1.40633e-16	2
SOV1g039620.2	1.25532e-20	1.14662	0.895	0.617	2.70007e-16	2
SOV1g008440	1.79834e-20	1.33125	0.218	0.027	3.86804e-16	2
YY01701.1	2.25346e-20	0.803756	1	0.847	4.84697e-16	2
SOV1g033760.1	1.11532e-19	1.28457	0.831	0.587	2.39895e-15	2
SOV4g034580.1	1.51307e-19	1.51253	0.597	0.251	3.25446e-15	2
SOV5g013420.1	1.64117e-19	1.39068	0.685	0.33	3.52999e-15	2
SOV6g038860	1.66607e-19	1.119	0.145	0.009	3.58355e-15	2
SOV2g018210.2	2.73918e-19	1.17281	0.742	0.346	5.8917e-15	2
SOV2g009590	1.11304e-18	1.29207	0.806	0.536	2.39404e-14	2
SOV6g039140.2	1.27498e-18	1.50988	0.653	0.31	2.74236e-14	2
YY19925.1	1.51573e-18	1.36284	0.694	0.376	3.26019e-14	2
SOV4g050850.1	6.04372e-17	0.734868	0.976	0.841	1.29994e-12	2
SOV1g031750.1	6.60523e-17	1.11969	0.823	0.525	1.42072e-12	2
SOV6g041890.2	8.13248e-17	1.26934	0.565	0.239	1.74922e-12	2
SOV4g015040.2	1.15196e-16	1.2834	0.685	0.365	2.47774e-12	2
SOV5g026630.1	2.63215e-16	0.742849	0.968	0.85	5.66149e-12	2
YY21719.1	3.13135e-16	1.3878	0.234	0.043	6.73522e-12	2
SOV5g015830	3.17166e-16	-0.915199	0.726	0.922	6.82193e-12	2
YY40937.1	5.37379e-16	-1.0007	0.734	0.905	1.15585e-11	2
SOV2g025960.2	6.28442e-16	0.987098	0.839	0.555	1.35172e-11	2
SOV3g006790	7.528e-16	1.215	0.637	0.318	1.6192e-11	2
SOV3g014090.2	1.12512e-15	0.731282	1	0.932	2.42003e-11	2
SOV2g014550	1.48963e-15	1.08885	0.718	0.406	3.20405e-11	2
SOV3g007390	2.14497e-15	1.18779	0.694	0.422	4.61362e-11	2
SOV4g006620	9.92864e-15	1.55877	0.298	0.079	2.13555e-10	2
SOV1g028240.1	9.96918e-15	-0.749535	0.903	0.952	2.14427e-10	2
SOV4g009570.1	1.22685e-14	1.17756	0.25	0.054	2.63883e-10	2
SOV6g025310.2	1.31401e-14	-1.2801	0.492	0.756	2.82631e-10	2
SOV4g057400.1	1.61107e-14	0.825238	0.895	0.685	3.46526e-10	2
SOV5g027920	2.74818e-14	-2.04727	0.121	0.484	5.91105e-10	2
YY02262.1	6.94349e-14	0.807989	0.871	0.694	1.49347e-09	2
SOV6g025220.1	8.04452e-14	-1.3567	0.444	0.728	1.7303e-09	2
SOV3g016660.1	9.59047e-14	1.00938	0.742	0.445	2.06282e-09	2
SOV2g012860	9.98653e-14	1.25109	0.306	0.087	2.148e-09	2
SOV4g019530	1.77478e-13	-0.591113	0.96	0.98	3.81736e-09	2
SOV2g026970.1	1.8398e-13	0.825024	0.863	0.602	3.95723e-09	2
SOV6g044030.1	6.51459e-13	-1.30329	0.435	0.702	1.40122e-08	2
SOV6g025350.2	8.4808e-13	-1.12565	0.613	0.783	1.82413e-08	2
SOV6g008740.1	1.06614e-12	0.831637	0.903	0.733	2.29315e-08	2
SOV3g010120	1.13327e-12	-0.687128	0.855	0.935	2.43755e-08	2
SOV4g041670.2	1.18125e-12	-1.62718	0.153	0.489	2.54074e-08	2
SOV6g025040.1	1.6622e-12	-1.06404	0.589	0.804	3.57523e-08	2
SOV2g033620	1.99356e-12	-0.54292	0.976	0.973	4.28795e-08	2
SOV3g048270.1	2.02819e-12	0.892477	0.718	0.465	4.36243e-08	2
SOV1g024340.1	3.50506e-12	0.790058	0.823	0.576	7.53902e-08	2
SOV3g011810	5.61031e-12	1.15552	0.226	0.055	1.20672e-07	2
SOV1g027460.1	6.01401e-12	-0.666982	0.919	0.938	1.29355e-07	2
SOV3g026780	1.67162e-11	0.85728	0.75	0.516	3.59549e-07	2
YY28835	1.70369e-11	0.979474	0.202	0.045	3.66447e-07	2
SOV2g039010.1	2.20053e-11	1.00312	0.565	0.303	4.73313e-07	2
SOV1g030610	2.31073e-11	1.13816	0.476	0.225	4.97015e-07	2
SOV6g012200.2	2.54116e-11	1.05449	0.25	0.068	5.46579e-07	2
SOV1g017220.1	2.96691e-11	1.03272	0.379	0.142	6.38152e-07	2
SOV3g007940.1	3.12827e-11	0.942121	0.508	0.235	6.72859e-07	2
SOV3g004070.1	3.4529e-11	-0.713214	0.855	0.944	7.42684e-07	2
SOV4g045090.1	3.87613e-11	-0.802825	0.677	0.849	8.33717e-07	2
SOV4g035020.1	4.65992e-11	0.60148	0.968	0.881	1.0023e-06	2
SOV6g044050.1	6.72575e-11	-1.11909	0.444	0.694	1.44664e-06	2
SOV6g048080.2	8.3021e-11	0.95783	0.629	0.389	1.7857e-06	2
SOV3g042890	8.35349e-11	-0.850542	0.694	0.855	1.79675e-06	2
SOV1g040510.1	9.64159e-11	-0.697282	0.839	0.938	2.07381e-06	2
SOV2g018910	1.02153e-10	0.980975	0.121	0.017	2.19721e-06	2
SOV3g001300	1.0403e-10	1.12157	0.177	0.038	2.23758e-06	2
SOV2g036550.1	1.33479e-10	-1.26097	0.468	0.704	2.871e-06	2
SOV5g003160.2	1.42461e-10	0.822316	0.613	0.327	3.06419e-06	2
SOV4g006120	1.52847e-10	-0.733124	0.685	0.847	3.28759e-06	2
SOV4g056130.1	1.52873e-10	0.697748	0.879	0.705	3.28815e-06	2
SOV6g035810	2.11448e-10	0.836887	0.75	0.521	4.54803e-06	2
SOV6g045310	4.56142e-10	0.982208	0.234	0.068	9.81116e-06	2
SOV1g023290.2	5.2877e-10	-1.92825	0.081	0.359	1.13733e-05	2
SOV3g032880.1	5.29066e-10	1.04818	0.306	0.113	1.13797e-05	2
SOV5g016610	6.14049e-10	0.996739	0.185	0.044	1.32076e-05	2
SOV5g002510	6.39229e-10	0.681576	0.919	0.748	1.37492e-05	2
SOV1g031290.1	8.6287e-10	0.844985	0.718	0.485	1.85595e-05	2
SOV6g021850	9.52467e-10	1.02393	0.532	0.293	2.04866e-05	2
SOV2g006140.1	1.0452e-09	-0.700885	0.653	0.808	2.24813e-05	2
YY39729.1	1.29948e-09	-1.219	0.339	0.579	2.79505e-05	2
SOV6g025410.1	1.53758e-09	-1.11266	0.484	0.689	3.30719e-05	2
SOV3g028260.1	2.10041e-09	0.933959	0.347	0.143	4.51777e-05	2
SOV2g014340.1	2.22705e-09	-0.820102	0.573	0.773	4.79017e-05	2
YY01147.1	2.8361e-09	-0.659665	0.734	0.843	6.10017e-05	2
SOV5g013060.1	3.66145e-09	0.925027	0.524	0.306	7.87541e-05	2
SOV6g025170.2	3.78425e-09	-0.779278	0.653	0.812	8.13954e-05	2
SOV1g016510.1	4.28886e-09	0.660215	0.855	0.628	9.2249e-05	2
YY02138.1	4.30104e-09	0.677258	0.831	0.677	9.2511e-05	2
SOV5g026610.1	4.56202e-09	0.678186	0.839	0.62	9.81245e-05	2
SOV6g034420.1	5.73887e-09	0.594837	0.919	0.806	0.000123437	2
YY11909	6.40266e-09	-0.726458	0.702	0.84	0.000137715	2
SOV2g014040	7.27911e-09	0.962152	0.355	0.153	0.000156566	2
SOV1g041020	8.7296e-09	0.844501	0.218	0.066	0.000187765	2
SOV1g033140	9.798e-09	0.832186	0.161	0.038	0.000210745	2
SOV1g007510	1.10293e-08	-0.792587	0.524	0.758	0.000237229	2
SOV5g000500.1	1.18152e-08	-0.49259	0.927	0.961	0.000254133	2
SOV2g034330	1.37828e-08	0.822405	0.411	0.196	0.000296454	2
SOV1g041710.1	1.45499e-08	-0.644257	0.774	0.855	0.000312954	2
YY26571.2	1.47577e-08	0.769479	0.605	0.355	0.000317424	2
SOV6g046480	1.7364e-08	0.993644	0.355	0.161	0.000373483	2
SOV1g046640	1.73892e-08	-0.887089	0.5	0.707	0.000374025	2
SOV5g007500	1.80704e-08	0.463206	0.944	0.891	0.000388676	2
SOV4g015540.2	1.81395e-08	0.710459	0.621	0.358	0.000390163	2
SOV1g026520.2	2.02291e-08	0.8786	0.589	0.355	0.000435107	2
YY01709.1	2.02653e-08	0.990675	0.274	0.103	0.000435886	2
SOV4g003560	2.12683e-08	-1.01218	0.323	0.558	0.00045746	2
SOV1g039960.1	2.31187e-08	-0.571595	0.79	0.884	0.00049726	2
SOV2g037090.2	2.39613e-08	0.792966	0.532	0.293	0.000515383	2
SOV5g037310.1	2.86617e-08	0.672551	0.726	0.498	0.000616484	2
SOV1g021830	3.09e-08	-0.803791	0.508	0.743	0.000664629	2
SOV1g001190	3.11617e-08	0.577652	0.847	0.687	0.000670257	2
SOV4g035010.1	4.29719e-08	0.923491	0.484	0.268	0.000924282	2
SOV4g052190	4.78976e-08	0.805389	0.347	0.153	0.00103023	2
SOV2g023290	5.36003e-08	0.966812	0.121	0.025	0.00115289	2
SOV4g050940	5.4515e-08	0.952954	0.298	0.128	0.00117256	2
SOV5g017330.2	6.58791e-08	-1.02404	0.516	0.718	0.00141699	2
SOV1g022250.1	7.53128e-08	-0.665663	0.645	0.821	0.0016199	2
SOV6g029740.1	8.24749e-08	-1.26264	0.315	0.53	0.00177395	2
SOV3g010040	1.07866e-07	0.887011	0.234	0.084	0.00232009	2
SOV3g045800	1.26094e-07	0.901795	0.411	0.221	0.00271215	2
SOV6g033590.1	1.30755e-07	-1.02109	0.226	0.489	0.00281241	2
SOV1g027700.1	1.3673e-07	-2.00692	0.113	0.338	0.00294092	2
SOV2g001260.2	1.81245e-07	0.550589	0.702	0.456	0.0038984	2
SOV4g047980	1.91092e-07	0.843297	0.363	0.177	0.0041102	2
SOV3g039770	2.08495e-07	0.664963	0.621	0.38	0.00448453	2
SOV3g009350.1	2.14555e-07	-0.682994	0.605	0.762	0.00461486	2
SOV3g013810	2.75413e-07	0.820878	0.161	0.046	0.00592385	2
SOV6g042180	2.95431e-07	0.889427	0.242	0.093	0.00635443	2
SOV1g040630	3.33841e-07	-0.723271	0.452	0.695	0.00718059	2
SOV6g005270	3.49755e-07	0.603926	0.766	0.554	0.00752288	2
SOV1g037150.1	3.88197e-07	-0.784703	0.452	0.653	0.00834973	2
SOV4g000360	4.71586e-07	1.02306	0.379	0.196	0.0101434	2
SOV4g046420	4.97411e-07	0.685943	0.137	0.035	0.0106988	2
SOV5g016260	5.77341e-07	0.809737	0.282	0.121	0.012418	2
SOV6g049090	6.42334e-07	-1.31442	0.081	0.29	0.013816	2
SOV3g018320.1	6.66012e-07	-1.04459	0.258	0.482	0.0143252	2
SOV4g054190.1	6.72058e-07	-0.579642	0.782	0.865	0.0144553	2
SOV6g025360.2	7.00366e-07	-0.728169	0.621	0.748	0.0150642	2
SOV6g001340.1	7.42254e-07	0.629148	0.758	0.574	0.0159651	2
YY12137	8.38306e-07	0.644468	0.597	0.419	0.0180311	2
SOV6g044500	8.63312e-07	1.00623	0.185	0.063	0.018569	2
SOV6g044020.1	8.64433e-07	-0.939152	0.29	0.515	0.0185931	2
SOV2g010890	8.75446e-07	-0.478597	0.863	0.921	0.01883	2
YY26955	9.32237e-07	0.659196	0.387	0.192	0.0200515	2
SOV3g001220	1.02221e-06	-0.677003	0.573	0.733	0.0219867	2
SOV5g002370.1	1.13481e-06	-0.540132	0.702	0.818	0.0244087	2
SOV2g036350.1	1.14523e-06	-0.722408	0.581	0.721	0.0246327	2
SOV5g007470.2	1.18476e-06	0.526664	0.911	0.812	0.0254831	2
SOV6g025380.1	1.30656e-06	-1.05284	0.323	0.526	0.0281028	2
SOV6g009960.1	1.31483e-06	0.659644	0.605	0.423	0.0282807	2
SOV4g037510	1.48732e-06	-0.724432	0.589	0.727	0.0319908	2
SOV1g042300	1.6045e-06	0.929622	0.194	0.068	0.0345112	2
SOV6g043360	1.63153e-06	0.728031	0.137	0.038	0.0350926	2
SOV1g042190	1.65454e-06	0.746444	0.161	0.05	0.0355874	2
SOV1g032410	1.87118e-06	-0.436008	0.879	0.933	0.0402472	2
SOV6g011450.1	2.14712e-06	0.412032	0.992	0.951	0.0461823	2
SOV6g045770.1	2.17227e-06	0.707479	0.395	0.217	0.0467235	2
SOV6g027800	2.24754e-06	0.814492	0.177	0.06	0.0483424	2
SOV2g015130.1	2.42538e-06	0.315707	0.984	0.904	0.0521676	2
SOV4g028390.1	2.5384e-06	-0.716002	0.532	0.727	0.0545984	2
SOV6g039370.1	2.62336e-06	-0.596859	0.702	0.839	0.0564259	2
SOV6g037320	2.77925e-06	0.768028	0.21	0.079	0.0597788	2
SOV4g039240.1	2.87496e-06	0.896598	0.282	0.131	0.0618375	2
SOV3g014680	2.87917e-06	-0.714787	0.516	0.698	0.0619281	2
SOV5g009460.1	2.94578e-06	-0.943313	0.202	0.424	0.0633608	2
SOV1g013470.1	3.2245e-06	0.6915	0.685	0.52	0.0693557	2
SOV1g034310	3.30441e-06	-0.747896	0.427	0.629	0.0710746	2
SOV4g015950.1	3.33855e-06	0.799582	0.258	0.111	0.0718089	2
SOV6g019580	3.5161e-06	-0.749351	0.411	0.619	0.0756278	2
SOV4g003830	3.59449e-06	0.626769	0.556	0.372	0.0773138	2
SOV1g041330	4.04209e-06	-1.06827	0.177	0.379	0.0869412	2
YY13648.1	4.31335e-06	-1.06472	0.202	0.395	0.0927758	2
SOV2g005640	4.61518e-06	0.818866	0.137	0.041	0.0992679	2
SOV6g044510.1	4.88096e-06	-1.47099	0.113	0.309	0.104985	2
SOV4g001050.2	5.31861e-06	-0.98387	0.185	0.394	0.114398	2
SOV1g014130	6.17986e-06	-0.651451	0.411	0.626	0.132923	2
SOV2g022620	6.1989e-06	-0.616427	0.524	0.711	0.133332	2
SOV1g028830	6.63326e-06	-0.481286	0.742	0.861	0.142675	2
SOV1g024110.1	7.06033e-06	-0.599846	0.524	0.709	0.151861	2
SOV1g035840.1	7.12931e-06	0.666575	0.581	0.427	0.153344	2
SOV5g004690.1	7.57397e-06	-1.10353	0.21	0.415	0.162909	2
SOV4g022230.1	7.6987e-06	-0.591156	0.597	0.752	0.165591	2
SOV6g043170	7.80879e-06	-1.10204	0.073	0.256	0.167959	2
SOV1g020280	7.89135e-06	0.700612	0.306	0.151	0.169735	2
SOV1g041050	8.12506e-06	0.608603	0.379	0.208	0.174762	2
SOV3g011060	8.62244e-06	0.667017	0.306	0.152	0.18546	2
YY30011.1	8.65957e-06	-0.958134	0.29	0.482	0.186259	2
SOV5g007030.1	9.00753e-06	-1.67917	0.226	0.408	0.193743	2
SOV5g004250.2	1.14095e-05	-1.14276	0.185	0.371	0.245407	2
SOV3g007130	1.28139e-05	0.760262	0.121	0.035	0.275615	2
SOV3g005150.1	1.29821e-05	0.44911	0.847	0.765	0.279233	2
SOV5g007810	1.30965e-05	0.858837	0.379	0.227	0.281693	2
SOV6g039720.1	1.34783e-05	-0.454706	0.798	0.904	0.289905	2
SOV3g047970	1.35507e-05	0.790498	0.194	0.077	0.291462	2
SOV6g044060.1	1.39256e-05	-0.766274	0.46	0.645	0.299525	2
SOV6g008430	1.40081e-05	0.850417	0.419	0.251	0.301299	2
SOV2g020880	1.40908e-05	0.817154	0.145	0.048	0.303079	2
SOV5g038810	1.41428e-05	0.881042	0.387	0.234	0.304198	2
SOV3g038070	1.45293e-05	0.66885	0.145	0.048	0.31251	2
SOV2g003840	1.45813e-05	-1.20833	0.129	0.31	0.313629	2
YY13643.1	1.58606e-05	0.68476	0.613	0.455	0.341145	2
YY26967.1	1.58946e-05	0.677616	0.573	0.4	0.341878	2
YY29639.1	1.66913e-05	-0.881304	0.081	0.265	0.359012	2
SOV3g006850	1.8247e-05	0.766796	0.105	0.028	0.392475	2
YY08426.2	1.89681e-05	-1.00455	0.129	0.317	0.407985	2
SOV5g009960	1.97722e-05	-0.510757	0.573	0.761	0.425281	2
YY26939	2.09493e-05	0.742063	0.169	0.063	0.450599	2
SOV1g021980	2.12765e-05	-0.796136	0.274	0.464	0.457635	2
YY30809	2.25559e-05	0.821874	0.258	0.123	0.485156	2
SOV2g036640.1	2.286e-05	0.737208	0.468	0.31	0.491696	2
SOV1g047970	2.32945e-05	0.671083	0.113	0.032	0.501042	2
YY00525.1	2.57074e-05	0.655566	0.452	0.29	0.55294	2
SOV6g048090.1	2.60253e-05	0.706883	0.444	0.277	0.559779	2
SOV6g041410.1	2.63276e-05	-1.64011	0.032	0.179	0.566281	2
SOV4g049840	2.64831e-05	0.710018	0.218	0.096	0.569624	2
SOV1g048090.1	2.70775e-05	0.727649	0.427	0.266	0.582411	2
SOV3g008350	3.10074e-05	0.914934	0.177	0.07	0.666937	2
SOV1g001740	3.11355e-05	-0.782702	0.194	0.381	0.669693	2
SOV3g047410	3.13853e-05	0.895502	0.113	0.034	0.675067	2
SOV2g038520	3.14131e-05	0.547613	0.185	0.074	0.675664	2
SOV1g029520	3.29236e-05	0.721825	0.234	0.11	0.708153	2
SOV2g031720	3.87774e-05	0.696696	0.177	0.07	0.834063	2
SOV2g028490	4.00676e-05	0.590202	0.185	0.074	0.861815	2
YY26317.1	4.03781e-05	0.61115	0.492	0.31	0.868492	2
SOV2g027130	4.20631e-05	-0.710096	0.29	0.479	0.904735	2
YY37990	4.66058e-05	0.685132	0.218	0.097	1	2
YY02440.2	4.85031e-05	-1.32003	0.089	0.247	1	2
YY02167	4.89381e-05	-0.759733	0.29	0.48	1	2
SOV2g039360	5.33318e-05	0.790171	0.169	0.067	1	2
SOV5g031090	6.11733e-05	0.559337	0.306	0.166	1	2
SOV2g009320	6.36258e-05	0.444009	0.105	0.03	1	2
SOV3g037500.1	6.50801e-05	-2.10837	0.016	0.142	1	2
YY36600.1	7.42026e-05	-0.657385	0.427	0.589	1	2
SOV2g033230.1	7.54665e-05	-1.21298	0.048	0.188	1	2
SOV6g038790	7.58172e-05	0.89682	0.145	0.055	1	2
SOV5g008770.1	7.59061e-05	0.366753	0.887	0.756	1	2
YY01409	7.96644e-05	0.667661	0.145	0.054	1	2
SOV5g015330.1	7.98115e-05	0.289375	0.935	0.888	1	2
SOV3g006270.1	7.99684e-05	0.629646	0.5	0.338	1	2
SOV2g028130	8.39539e-05	-0.588117	0.347	0.526	1	2
SOV5g003480	8.71757e-05	-0.582626	0.419	0.594	1	2
SOV4g044750.1	8.7639e-05	-0.789579	0.113	0.283	1	2
SOV3g020450	8.82857e-05	0.684251	0.129	0.045	1	2
SOV2g021840	9.24167e-05	0.859324	0.145	0.056	1	2
SOV2g025600	9.46875e-05	0.587027	0.379	0.228	1	2
SOV4g046310	0.000101539	0.490711	0.315	0.168	1	2
SOV1g046400.1	0.00011295	-1.7929	0.081	0.227	1	2
SOV2g000270	0.000114496	0.671542	0.419	0.274	1	2
SOV6g008160	0.000117006	0.551091	0.54	0.396	1	2
YY02294	0.000120975	0.745211	0.435	0.292	1	2
SOV3g029800.1	0.000121612	-0.795953	0.105	0.266	1	2
SOV6g034980.2	0.000121745	-1.10987	0.024	0.148	1	2
SOV6g035200	0.000126364	-0.476736	0.532	0.699	1	2
SOV1g043820	0.000132945	0.625791	0.395	0.251	1	2
SOV6g026890.1	0.000136914	-0.909233	0.04	0.174	1	2
SOV3g019140	0.000147796	0.728739	0.355	0.219	1	2
SOV1g011190	0.00015546	0.555375	0.129	0.046	1	2
SOV2g035530	0.000156039	-0.933888	0.194	0.358	1	2
SOV1g034280	0.000157453	0.687293	0.121	0.043	1	2
YY00529	0.000169855	0.819315	0.282	0.158	1	2
SOV2g025310	0.000170089	0.634244	0.419	0.283	1	2
SOV2g027670	0.000171813	-0.616284	0.435	0.583	1	2
SOV2g009260.1	0.000177801	0.50277	0.435	0.272	1	2
YY08570.1	0.000189536	0.374187	0.823	0.784	1	2
SOV3g027940	0.000203724	0.564695	0.234	0.116	1	2
SOV1g021710.1	0.000207565	-0.66588	0.258	0.422	1	2
SOV1g022480.1	0.00020917	-0.928824	0.024	0.143	1	2
SOV1g019270	0.000209367	-0.897878	0.121	0.276	1	2
SOV5g001470.1	0.000211405	-0.795611	0.194	0.364	1	2
SOV1g033940.1	0.000214038	-0.57613	0.581	0.68	1	2
SOV6g027110	0.000217271	-0.627562	0.315	0.503	1	2
SOV6g046320	0.000220989	0.752785	0.29	0.16	1	2
SOV5g015590.1	0.000222607	0.552587	0.387	0.247	1	2
SOV4g049070.1	0.000227429	-0.417234	0.806	0.848	1	2
SOV1g042460	0.000229728	0.489486	0.5	0.338	1	2
SOV2g032010.1	0.000231395	0.421917	0.774	0.659	1	2
SOV1g001370	0.000234317	0.620446	0.169	0.073	1	2
SOV5g015570	0.000236025	0.663775	0.266	0.142	1	2
SOV2g032390	0.000237654	0.421278	0.661	0.49	1	2
SOV1g008790	0.000239417	-0.561496	0.484	0.644	1	2
YY01487.1	0.000239831	-0.64666	0.347	0.512	1	2
SOV2g035440.1	0.000242648	-0.362984	0.815	0.864	1	2
SOV2g018390	0.000251172	0.738152	0.218	0.11	1	2
SOV4g040010.1	0.000254007	-1.83126	0.048	0.173	1	2
SOV5g007860	0.000272742	0.656002	0.315	0.186	1	2
SOV3g012530	0.000275892	0.874727	0.242	0.128	1	2
SOV6g037810	0.000276237	-0.720302	0.185	0.365	1	2
SOV1g041500.2	0.000277191	-1.54399	0.008	0.112	1	2
YY25669.1	0.000279858	0.686965	0.129	0.049	1	2
SOV4g045650.2	0.000282491	-1.21813	0.048	0.174	1	2
SOV2g018770	0.000298645	0.579441	0.242	0.126	1	2
SOV4g040360	0.000301033	-0.910677	0.032	0.153	1	2
SOV2g026390.1	0.000310645	-1.12961	0.008	0.111	1	2
SOV5g002770	0.000331973	-0.909629	0.073	0.206	1	2
SOV4g003510	0.000335229	-0.71268	0.234	0.4	1	2
YY25884	0.000370287	0.72303	0.323	0.201	1	2
YY01189.2	0.000377864	-1.3697	0.032	0.145	1	2
YY01505	0.00037849	-0.411271	0.758	0.848	1	2
SOV5g019590	0.000380541	-0.923251	0.032	0.149	1	2
SOV2g005620	0.000381325	0.770914	0.177	0.082	1	2
SOV1g042540.1	0.000390118	-0.528154	0.298	0.47	1	2
SOV2g020860	0.0003959	0.678741	0.145	0.06	1	2
SOV4g003160.1	0.000406768	-0.753801	0.258	0.414	1	2
SOV1g040720	0.000408836	0.642136	0.177	0.083	1	2
SOV6g034990.2	0.000409457	-1.6103	0.185	0.327	1	2
SOV5g008310	0.00041066	-0.435471	0.694	0.791	1	2
SOV3g047100	0.000412478	-0.711472	0.226	0.386	1	2
SOV5g003420	0.000417755	0.705723	0.185	0.087	1	2
SOV2g024330	0.000426304	0.527758	0.556	0.418	1	2
SOV6g017980	0.000428722	0.660547	0.355	0.227	1	2
SOV3g044490	0.000431901	-0.464764	0.573	0.729	1	2
SOV5g037650.1	0.000432605	-0.474159	0.629	0.736	1	2
SOV4g058520	0.000436451	-0.707427	0.403	0.537	1	2
SOV5g000270	0.000444976	-0.682736	0.25	0.414	1	2
SOV2g022630	0.000447895	-0.546383	0.524	0.653	1	2
SOV1g023140	0.000456172	-0.615949	0.468	0.585	1	2
SOV4g036930	0.000457925	0.865688	0.258	0.144	1	2
YY19871.2	0.00045968	0.51161	0.355	0.217	1	2
SOV5g007550.2	0.000464244	-0.694222	0.226	0.397	1	2
SOV5g022970	0.000475519	-0.497204	0.484	0.639	1	2
SOV5g001390	0.000490803	-0.764692	0.194	0.348	1	2
SOV3g009600	0.000494797	-0.332197	0.871	0.896	1	2
SOV2g024800	0.000505252	0.518611	0.242	0.129	1	2
SOV5g003260.1	0.0005177	-0.403339	0.823	0.883	1	2
SOV1g047470.1	0.000529423	-1.08646	0.089	0.217	1	2
SOV1g023150.1	0.000531322	-0.734832	0.185	0.348	1	2
SOV6g048960	0.000536014	-0.316759	0.855	0.919	1	2
SOV2g028450	0.000553793	-0.411115	0.629	0.758	1	2
SOV4g011230	0.000557475	-0.812606	0.161	0.31	1	2
SOV1g029930	0.000578139	0.503435	0.153	0.066	1	2
SOV5g037160.1	0.000580199	0.685497	0.419	0.282	1	2
SOV6g043290	0.000594627	-1.37443	0.024	0.13	1	2
SOV2g034370	0.000605551	0.497558	0.105	0.037	1	2
SOV6g044790	0.000611978	0.653177	0.153	0.068	1	2
SOV3g006860	0.000618716	-0.398345	0.677	0.796	1	2
SOV4g013470	0.000626056	-0.772784	0.145	0.291	1	2
SOV4g003530	0.0006278	-0.493197	0.605	0.688	1	2
SOV5g018290	0.000645408	0.40817	0.79	0.72	1	2
SOV5g000360.1	0.000655732	-0.525823	0.669	0.763	1	2
SOV2g039740.1	0.000656351	-0.780168	0.21	0.359	1	2
SOV6g001840	0.000656707	0.603524	0.129	0.053	1	2
SOV3g000240.1	0.000674375	-0.493081	0.363	0.544	1	2
SOV4g059110	0.00068058	0.568601	0.306	0.185	1	2
SOV1g004060.2	0.000705964	0.377718	0.524	0.381	1	2
SOV1g041890.1	0.000707111	-1.11164	0.008	0.101	1	2
SOV4g020410	0.00071599	0.395505	0.105	0.037	1	2
SOV5g008510	0.000724391	-0.717848	0.234	0.387	1	2
SOV3g013600	0.000752282	0.54048	0.258	0.144	1	2
SOV1g037360.1	0.00075314	-0.898803	0.016	0.114	1	2
SOV4g035480	0.000764036	0.560609	0.468	0.358	1	2
SOV4g029860	0.000773277	-0.725442	0.016	0.115	1	2
SOV3g044430	0.000792405	0.383309	0.194	0.093	1	2
SOV1g045690.1	0.000792804	0.459079	0.484	0.333	1	2
SOV3g017910	0.000796835	-0.69542	0.04	0.152	1	2
SOV6g025420	0.000828278	-0.561441	0.427	0.587	1	2
SOV2g038670.1	0.00083338	0.58085	0.153	0.069	1	2
SOV6g037010.1	0.000866951	-0.801659	0.347	0.473	1	2
SOV5g010180	0.000884478	0.380445	0.137	0.057	1	2
YY01255	0.000893307	-0.642587	0.371	0.519	1	2
SOV1g041850.1	0.000903995	-0.890263	0.016	0.112	1	2
SOV5g006210	0.000955707	-0.461585	0.177	0.334	1	2
SOV3g013320	0.000958543	-0.797413	0.024	0.126	1	2
SOV5g026720	0.000965886	-0.590916	0.298	0.463	1	2
SOV6g041430.2	0.000978212	0.620344	0.177	0.086	1	2
SOV4g055860	0.000981935	0.549858	0.137	0.058	1	2
SOV6g039640	0.000983688	0.559297	0.113	0.044	1	2
SOV3g015970	0.000985761	0.622666	0.177	0.088	1	2
SOV3g044730	0.000993764	0.503485	0.137	0.058	1	2
SOV2g006930.1	0.00103789	0.492986	0.516	0.383	1	2
SOV6g032630	0.00104465	0.479593	0.113	0.044	1	2
SOV5g019830.1	0.00105553	-0.684517	0.032	0.138	1	2
YY01737	0.00106772	0.402654	0.629	0.501	1	2
SOV5g010340	0.00108111	0.634986	0.129	0.054	1	2
SOV6g031910.1	0.00120089	0.414601	0.766	0.663	1	2
SOV0g001750.1	0.00122208	0.380734	0.516	0.365	1	2
SOV1g043700	0.0012536	-0.588408	0.331	0.488	1	2
SOV3g037780	0.00125728	-0.51006	0.29	0.463	1	2
SOV2g035040	0.00129576	-0.895638	0.081	0.196	1	2
SOV1g032380	0.00130448	-0.732074	0.113	0.242	1	2
SOV2g031370	0.00131429	0.506758	0.113	0.045	1	2
SOV1g032450.1	0.00134763	-0.556724	0.25	0.412	1	2
SOV2g033130	0.00135472	0.493103	0.121	0.049	1	2
SOV1g017580	0.0013652	-0.709441	0.089	0.216	1	2
SOV1g027470	0.00136607	0.351973	0.387	0.256	1	2
SOV4g005660	0.00138714	0.358322	0.863	0.794	1	2
SOV2g020520.1	0.00140064	-0.449561	0.629	0.775	1	2
YY31791	0.00140615	-0.860905	0.024	0.117	1	2
SOV4g050530.1	0.00141681	-0.501297	0.645	0.716	1	2
SOV2g000500	0.00142553	-1.3045	0.016	0.105	1	2
SOV3g021960	0.0014342	-0.643546	0.258	0.415	1	2
SOV6g023460	0.00150136	-0.702072	0.065	0.178	1	2
SOV5g003710.1	0.00151543	-0.739213	0.153	0.29	1	2
SOV1g003580	0.0015237	0.510257	0.194	0.098	1	2
SOV4g039280	0.00153845	0.547269	0.427	0.298	1	2
SOV2g011780	0.00153932	-0.487819	0.355	0.504	1	2
SOV3g031810	0.00155558	0.629247	0.226	0.129	1	2
SOV5g002210	0.00156384	-1.33378	0.016	0.104	1	2
SOV5g002160.1	0.00159773	-1.19389	0.016	0.103	1	2
SOV3g025020	0.00161866	0.477789	0.137	0.06	1	2
SOV3g000200	0.00162723	0.491117	0.113	0.046	1	2
SOV1g031240	0.00169039	0.495895	0.274	0.163	1	2
SOV6g018050	0.00171671	0.690622	0.218	0.122	1	2
SOV2g030970	0.00172319	0.552347	0.105	0.041	1	2
SOV4g010250	0.00174159	-0.538213	0.411	0.546	1	2
SOV1g007260	0.00174306	-0.611052	0.258	0.4	1	2
SOV3g015990.1	0.00175449	0.381382	0.815	0.711	1	2
SOV4g029750.1	0.00176171	0.445032	0.177	0.089	1	2
SOV5g019500.1	0.00176412	0.606615	0.258	0.155	1	2
SOV3g019410.1	0.00178818	0.590593	0.105	0.041	1	2
SOV5g006190	0.00179759	-0.702658	0.04	0.142	1	2
SOV5g010400	0.00181261	-0.719533	0.048	0.153	1	2
SOV4g049000	0.0018181	-0.263223	0.823	0.862	1	2
SOV6g005620	0.00182881	-0.596812	0.121	0.256	1	2
SOV1g041040	0.00184267	-0.497142	0.613	0.682	1	2
SOV4g035030	0.00186666	0.477546	0.331	0.209	1	2
SOV6g032400	0.0018707	-0.426687	0.556	0.688	1	2
SOV3g003750	0.00188636	0.552982	0.161	0.079	1	2
SOV4g001610	0.00188781	0.491369	0.363	0.249	1	2
SOV1g028390	0.00189408	0.585152	0.105	0.041	1	2
SOV6g009840.2	0.00193021	-0.555406	0.081	0.202	1	2
SOV1g005960	0.00203115	-0.708509	0.016	0.101	1	2
SOV1g035010	0.00209751	-0.462194	0.298	0.433	1	2
SOV1g047290	0.00211621	-0.356041	0.766	0.814	1	2
SOV4g030420.1	0.00214365	-0.813725	0.153	0.277	1	2
YY01661	0.00217504	0.519988	0.185	0.097	1	2
SOV6g028470	0.00217765	-0.582735	0.024	0.114	1	2
SOV4g054420.2	0.00221277	-0.74237	0.016	0.101	1	2
SOV4g056430	0.00221355	-0.483821	0.331	0.477	1	2
SOV5g008520	0.00224726	-0.571195	0.266	0.415	1	2
SOV6g035190	0.00225859	0.636737	0.145	0.069	1	2
SOV6g018920.1	0.00227161	-0.611416	0.056	0.164	1	2
SOV1g028880.1	0.00233262	0.420847	0.694	0.61	1	2
SOV1g016480	0.002333	-0.597308	0.113	0.24	1	2
SOV5g017230.1	0.00234477	-0.697667	0.105	0.224	1	2
SOV0g000450	0.00235027	0.45169	0.161	0.077	1	2
SOV6g005320.1	0.00239418	-0.716262	0.169	0.294	1	2
SOV4g020670	0.00249575	-0.61603	0.194	0.33	1	2
SOV6g028280	0.00267441	-0.569404	0.339	0.48	1	2
SOV1g043310	0.00269534	-0.686952	0.081	0.195	1	2
SOV1g047480	0.00270171	-0.496954	0.113	0.242	1	2
SOV1g003470	0.00274169	-0.336823	0.823	0.843	1	2
SOV3g007850	0.00275134	-0.617304	0.04	0.136	1	2
SOV6g006290.2	0.00276835	0.632188	0.339	0.229	1	2
SOV1g035570	0.00281062	-0.673763	0.177	0.306	1	2
SOV1g032860	0.00285729	0.468915	0.145	0.069	1	2
SOV1g004380.1	0.00290084	0.621376	0.29	0.187	1	2
SOV2g032690	0.00295901	0.508567	0.177	0.092	1	2
YY23646	0.00302714	0.573065	0.137	0.066	1	2
SOV3g006240	0.00303411	0.539352	0.161	0.082	1	2
SOV1g036920.1	0.00311958	-0.606812	0.226	0.355	1	2
SOV1g041820.1	0.00317443	0.480865	0.242	0.142	1	2
SOV3g002550	0.00324357	-0.773415	0.032	0.119	1	2
SOV3g004640	0.00326254	0.379655	0.5	0.393	1	2
SOV1g016300	0.00327373	-0.450986	0.315	0.436	1	2
SOV1g019980	0.00329326	-0.368014	0.242	0.394	1	2
SOV1g045200	0.00329604	-0.667353	0.444	0.556	1	2
SOV2g040830	0.00332473	-0.61358	0.024	0.109	1	2
SOV4g027000	0.00333092	0.328894	0.435	0.308	1	2
YY00373	0.00333583	-0.57804	0.161	0.287	1	2
SOV5g010910	0.00334099	0.556118	0.177	0.094	1	2
SOV2g030910	0.00336204	-0.480308	0.427	0.567	1	2
SOV3g026420	0.00342172	-0.447227	0.387	0.532	1	2
YY07402	0.00344953	-0.487912	0.46	0.566	1	2
SOV2g021460	0.00346424	-0.570909	0.024	0.11	1	2
SOV4g045380	0.00347846	-0.678785	0.097	0.215	1	2
SOV3g011710.1	0.00361551	0.400146	0.556	0.431	1	2
SOV1g017750	0.00362926	-0.701432	0.081	0.189	1	2
SOV1g020710	0.00368326	-0.267307	0.79	0.833	1	2
SOV1g027560.1	0.00376575	-0.40321	0.347	0.51	1	2
SOV3g020120.1	0.00377734	-0.722882	0.032	0.119	1	2
SOV2g039050	0.00378323	0.48619	0.306	0.2	1	2
SOV5g008800	0.00387627	0.640527	0.25	0.157	1	2
SOV2g024370	0.00387827	0.410592	0.339	0.228	1	2
SOV4g053690	0.00388337	0.513766	0.153	0.077	1	2
SOV4g027050	0.0039128	0.370667	0.161	0.081	1	2
SOV1g047390	0.0039143	0.599242	0.145	0.073	1	2
SOV4g045660.2	0.00401973	-1.08126	0.032	0.116	1	2
SOV2g020350	0.00425691	0.567796	0.226	0.132	1	2
SOV5g007280	0.00428249	0.652456	0.274	0.179	1	2
SOV1g003920.1	0.0043313	-0.656216	0.379	0.489	1	2
SOV5g019840	0.00433333	0.372436	0.282	0.182	1	2
SOV4g014420	0.00434344	-0.572403	0.024	0.105	1	2
SOV1g045120	0.00437759	0.615901	0.266	0.171	1	2
SOV3g038170	0.00442364	0.440304	0.298	0.197	1	2
SOV6g028150.1	0.00442926	-0.599243	0.298	0.427	1	2
SOV1g002870	0.0044357	0.444282	0.153	0.078	1	2
SOV5g017300.1	0.00443936	-0.86954	0.121	0.23	1	2
SOV0g002310.1	0.00444198	0.290917	0.581	0.471	1	2
SOV3g012660.1	0.00447242	-0.431882	0.548	0.682	1	2
SOV1g037000	0.00449996	0.280078	0.177	0.092	1	2
SOV3g011990.1	0.00455388	-0.395435	0.565	0.683	1	2
SOV4g054860	0.00470872	-0.682453	0.024	0.102	1	2
SOV4g059560.1	0.00473589	-0.596542	0.153	0.273	1	2
SOV1g029340	0.00478836	0.493678	0.242	0.147	1	2
SOV3g013390	0.00479539	0.583316	0.29	0.197	1	2
SOV1g041570	0.00481857	0.533124	0.387	0.293	1	2
SOV4g000500	0.0048582	-0.412846	0.331	0.474	1	2
SOV5g004750.1	0.00488636	0.466428	0.452	0.347	1	2
YY31920.1	0.00492723	-0.516432	0.121	0.235	1	2
SOV5g014400	0.00497707	0.336717	0.113	0.049	1	2
SOV3g047120	0.00512559	0.65925	0.177	0.1	1	2
SOV6g048640	0.00513258	0.448931	0.129	0.062	1	2
SOV3g020130	0.00513304	-0.399826	0.46	0.581	1	2
YY01168	0.00532328	-0.656993	0.065	0.159	1	2
SOV6g033100	0.00538357	-0.535915	0.048	0.141	1	2
SOV2g011740	0.00538928	0.540102	0.21	0.126	1	2
SOV4g027720	0.00540342	-0.42508	0.395	0.511	1	2
SOV4g055120	0.00544586	-0.472878	0.145	0.271	1	2
SOV2g039000	0.005525	0.394059	0.161	0.084	1	2
SOV1g020310	0.00552557	0.436837	0.524	0.403	1	2
SOV3g006890.1	0.00564472	-0.463869	0.484	0.601	1	2
SOV5g010790	0.00567344	-0.591129	0.032	0.112	1	2
YY21617	0.00571302	-0.289743	0.718	0.819	1	2
SOV5g016340.1	0.00576947	0.449567	0.145	0.074	1	2
SOV1g026840.1	0.00585281	0.457659	0.242	0.153	1	2
SOV1g034580.1	0.00590273	0.563881	0.218	0.132	1	2
SOV1g045000	0.0059547	-0.549851	0.339	0.462	1	2
SOV6g046650	0.00596638	-0.466368	0.266	0.393	1	2
YY22543	0.00620443	0.445319	0.153	0.081	1	2
SOV6g031550	0.00620637	0.47808	0.105	0.047	1	2
SOV6g004730	0.00624076	-0.474843	0.556	0.662	1	2
YY02058	0.00626979	-0.481749	0.129	0.242	1	2
SOV1g000010.1	0.00637151	-0.46672	0.395	0.54	1	2
SOV4g049620	0.00637853	-0.672442	0.048	0.134	1	2
SOV4g057810.1	0.0064326	-0.533327	0.048	0.139	1	2
SOV1g039540	0.00645986	0.570512	0.121	0.058	1	2
SOV6g017090	0.00650398	0.566997	0.194	0.112	1	2
SOV2g025950	0.00683468	0.478281	0.234	0.147	1	2
SOV4g048770	0.00691921	-0.434246	0.347	0.478	1	2
SOV1g004070	0.00702999	0.573086	0.121	0.058	1	2
YY24136	0.00706906	0.439333	0.113	0.053	1	2
SOV2g005180	0.00710632	-0.461877	0.371	0.503	1	2
SOV3g011160	0.0072703	0.532684	0.105	0.048	1	2
SOV2g003210	0.0074029	-0.685229	0.081	0.174	1	2
SOV3g016840.1	0.00740555	-0.498466	0.097	0.202	1	2
YY39113	0.00740679	0.383739	0.121	0.058	1	2
SOV2g009060	0.00741268	0.528211	0.129	0.065	1	2
SOV1g045610	0.00747941	-0.430939	0.605	0.657	1	2
SOV4g034120	0.00748442	-0.49119	0.073	0.168	1	2
SOV5g000920.1	0.00751637	-0.521953	0.121	0.232	1	2
YY12314	0.00759184	0.451682	0.105	0.047	1	2
SOV1g042690	0.00759811	-0.455295	0.46	0.566	1	2
SOV1g032470	0.00762373	-0.482774	0.379	0.515	1	2
SOV1g033770.1	0.00768546	-0.490504	0.153	0.274	1	2
SOV4g035730.1	0.00773497	-0.613539	0.04	0.121	1	2
SOV6g048650	0.0077568	0.656614	0.161	0.091	1	2
YY13637	0.00809156	-0.421968	0.298	0.436	1	2
SOV4g039330.1	0.00810477	-0.717152	0.048	0.131	1	2
SOV5g023230	0.00810782	0.537624	0.113	0.054	1	2
SOV1g039400	0.00828449	-0.562708	0.097	0.196	1	2
YY32251	0.00830569	-0.531507	0.048	0.133	1	2
YY01198.2	0.00831065	0.409186	0.395	0.286	1	2
SOV2g030620	0.00851766	0.409471	0.516	0.419	1	2
SOV4g041370	0.00855909	0.500487	0.21	0.128	1	2
SOV4g055890	0.00857672	0.568702	0.185	0.107	1	2
YY00520.1	0.00862106	-0.736819	0.048	0.129	1	2
SOV5g033790.1	0.00863776	0.471082	0.492	0.395	1	2
SOV3g029200	0.00864749	-0.475502	0.089	0.189	1	2
SOV6g000820	0.00866245	0.484013	0.25	0.164	1	2
SOV3g035650	0.00871631	0.340244	0.621	0.539	1	2
SOV1g030290	0.00871999	0.369977	0.234	0.142	1	2
YY01118	0.00873441	-0.58352	0.153	0.265	1	2
SOV5g006280	0.00874265	0.465058	0.129	0.065	1	2
YY20092	0.00876487	0.536761	0.218	0.139	1	2
SOV4g046450.1	0.00883566	-0.395199	0.387	0.525	1	2
SOV5g030320	0.00889422	0.438579	0.113	0.054	1	2
SOV2g019460	0.00892122	0.409161	0.185	0.109	1	2
SOV6g022140	0.00912695	0.550782	0.274	0.186	1	2
SOV5g013510	0.00916357	-0.453544	0.492	0.596	1	2
SOV3g000660.1	0.00920716	-0.47589	0.137	0.248	1	2
SOV3g014480.1	0.00926628	-0.482611	0.056	0.145	1	2
SOV1g000750	0.00930896	-0.355438	0.323	0.474	1	2
SOV3g020270	0.00941368	0.445887	0.121	0.06	1	2
YY01811	0.00952204	-0.488716	0.129	0.234	1	2
SOV0g000440.1	0.00957032	0.42445	0.25	0.162	1	2
SOV6g008800	0.00962648	0.370005	0.113	0.054	1	2
SOV2g020140	0.00969079	0.409333	0.266	0.173	1	2
SOV2g016770	0.00978835	0.363687	0.129	0.065	1	2
SOV5g003130	0.00979279	0.412747	0.129	0.066	1	2
SOV3g007890	0.00986983	-0.457583	0.25	0.386	1	2
SOV5g015280	0.00988004	-0.582611	0.032	0.106	1	2
SOV3g006880	0.00988799	0.413612	0.121	0.059	1	2
SOV5g006220.3	6.79497e-61	-2.56538	0.975	0.999	1.46153e-56	3
SOV5g002250.2	1.70967e-55	-2.54452	0.814	0.991	3.67733e-51	3
SOV3g014090.3	3.27419e-54	-3.50509	0.695	0.972	7.04245e-50	3
SOV5g007450.1	3.08165e-50	-1.73986	0.941	0.997	6.62832e-46	3
SOV5g007470.3	1.39205e-46	-3.09427	0.305	0.892	2.99417e-42	3
SOV6g036770.1	1.28386e-41	1.713	0.754	0.191	2.76146e-37	3
SOV6g025350.3	4.59385e-39	1.42271	0.992	0.732	9.88092e-35	3
SOV5g004690.2	1.17859e-38	2.00787	0.847	0.33	2.53504e-34	3
SOV6g029740.2	2.01843e-38	1.72585	0.907	0.451	4.34143e-34	3
SOV5g009460.2	6.37497e-38	1.64096	0.873	0.334	1.37119e-33	3
SOV6g049090.1	1.4344e-37	1.80166	0.729	0.203	3.08524e-33	3
SOV6g044050.2	1.52988e-35	1.45514	0.966	0.623	3.29062e-31	3
YY39729.2	1.58174e-35	1.58771	0.907	0.503	3.40217e-31	3
SOV6g044030.2	4.75459e-34	1.31878	0.983	0.629	1.02266e-29	3
SOV6g025310.3	6.93179e-34	1.31414	0.992	0.689	1.49096e-29	3
SOV5g004250.3	1.90877e-33	1.70195	0.788	0.291	4.10558e-29	3
SOV6g044060.2	2.13768e-33	1.52716	0.941	0.581	4.59794e-29	3
SOV1g040510.2	7.06095e-33	0.98974	0.992	0.918	1.51874e-28	3
SOV6g025380.2	9.97763e-33	1.563	0.907	0.448	2.14609e-28	3
YY30011.2	1.93322e-32	1.55865	0.873	0.404	4.15817e-28	3
SOV6g025410.2	2.5524e-32	1.47276	0.992	0.621	5.48995e-28	3
SOV4g041670.3	6.13466e-32	1.47216	0.89	0.39	1.3195e-27	3
SOV1g028240.2	3.38936e-31	0.910861	1	0.939	7.29017e-27	3
SOV5g007020.2	3.4356e-31	-2.52131	0.347	0.808	7.38964e-27	3
SOV2g015130.2	3.60012e-31	-1.45537	0.754	0.934	7.74351e-27	3
SOV4g030420.2	4.33494e-31	1.60144	0.686	0.207	9.32401e-27	3
SOV6g008740.2	4.63505e-31	-2.24327	0.356	0.806	9.96953e-27	3
YY13648.2	7.81977e-31	1.5426	0.788	0.317	1.68195e-26	3
SOV6g037010.2	1.3352e-29	1.38318	0.864	0.404	2.87187e-25	3
SOV6g025220.2	2.13003e-29	1.30764	0.975	0.657	4.58147e-25	3
SOV5g007480.2	6.19906e-29	-2.21526	0.347	0.806	1.33336e-24	3
SOV5g007500.1	6.80378e-29	-1.45611	0.678	0.927	1.46342e-24	3
SOV5g007010.3	8.13297e-29	-2.02459	0.475	0.862	1.74932e-24	3
SOV1g041330.1	5.4433e-28	1.54989	0.771	0.3	1.1708e-23	3
SOV5g037650.2	1.85353e-27	1.07391	0.975	0.69	3.98676e-23	3
SOV6g025170.3	3.44743e-27	1.18992	0.975	0.769	7.41509e-23	3
SOV1g039620.3	1.4348e-26	-2.54397	0.237	0.706	3.08612e-22	3
SOV5g008770.2	3.96852e-26	-1.80212	0.5	0.808	8.53588e-22	3
SOV2g035530.1	1.62538e-25	1.36429	0.754	0.283	3.49604e-21	3
SOV5g015330.2	4.56075e-25	-1.32067	0.754	0.912	9.80972e-21	3
SOV6g025360.3	4.60348e-24	1.09646	0.949	0.704	9.90163e-20	3
SOV6g043170.1	1.68091e-23	1.34797	0.593	0.187	3.61546e-19	3
SOV6g044020.2	2.06804e-23	1.26452	0.856	0.439	4.44814e-19	3
SOV1g041810.3	2.95932e-23	-2.14196	0.305	0.718	6.36519e-19	3
YY29639.2	9.44132e-23	1.2213	0.619	0.193	2.03073e-18	3
YY01701.2	4.39049e-21	-1.27732	0.754	0.88	9.44352e-17	3
SOV4g057400.2	6.08082e-21	-1.68714	0.407	0.75	1.30792e-16	3
YY01118.1	7.51993e-21	1.16764	0.619	0.203	1.61746e-16	3
SOV6g048050.2	8.78522e-21	1.36024	0.61	0.227	1.88961e-16	3
SOV6g047610.2	1.37767e-20	-2.6169	0.119	0.566	2.96322e-16	3
SOV5g020830.1	1.65169e-20	-2.07138	0.229	0.641	3.55261e-16	3
SOV5g002770.1	4.14165e-20	1.30934	0.5	0.149	8.90827e-16	3
SOV2g026970.2	3.07502e-19	-1.85587	0.339	0.672	6.61406e-15	3
SOV6g026960.2	6.29993e-19	-1.78131	0.381	0.721	1.35505e-14	3
YY02440.3	1.35134e-18	1.04055	0.559	0.184	2.9066e-14	3
SOV3g018320.2	2.68082e-18	1.22401	0.763	0.414	5.76618e-14	3
SOV5g019150	3.2688e-18	0.908128	0.178	0.018	7.03087e-14	3
SOV5g003260.2	7.56354e-18	0.693092	0.975	0.862	1.62684e-13	3
SOV4g028390.2	1.34937e-17	0.922977	0.941	0.672	2.90237e-13	3
SOV6g041000	1.71358e-17	0.988294	0.22	0.031	3.68574e-13	3
SOV1g047470.2	2.23832e-17	1.52508	0.483	0.164	4.8144e-13	3
SOV3g010260.1	2.80587e-17	-1.6108	0.424	0.71	6.03515e-13	3
SOV4g037410	4.25322e-17	-0.627563	1	0.991	9.14824e-13	3
SOV3g011710.2	4.33665e-17	-2.416	0.102	0.491	9.32769e-13	3
SOV2g007000.2	4.73346e-17	-0.984029	0.949	0.948	1.01812e-12	3
SOV3g020120.2	5.55671e-17	1.26239	0.339	0.078	1.19519e-12	3
SOV3g004070.2	5.73837e-17	0.685044	1	0.924	1.23427e-12	3
SOV4g001050.3	8.0574e-17	1.20078	0.678	0.328	1.73307e-12	3
SOV5g019820	8.70916e-17	1.10907	0.805	0.479	1.87325e-12	3
SOV1g016510.2	1.12442e-16	-1.56441	0.364	0.693	2.41851e-12	3
SOV2g032010.2	1.33958e-16	-1.50315	0.432	0.704	2.8813e-12	3
SOV2g025650.2	2.23426e-16	0.945794	0.881	0.564	4.80566e-12	3
SOV1g001190.1	3.95208e-16	-1.33821	0.475	0.737	8.50052e-12	3
SOV5g001020	5.31404e-16	0.979851	0.246	0.044	1.143e-11	3
[truncated: 3,534 more rows]

## Sheet: f6_avg_rate
Gene_ID	cluster 0	cluster 1	cluster 2	cluster 3	cluster 4	cluster 5	cluster 6	Gene Exp. after normalization
[truncated: 17,614 more rows]

[truncated: 11 more sheets: f6_diff, f8_avg_rate, f8_dif, mc_avg_rate, mc_dif, m4_avg_rate, m4_dif, m6_avg_rate, m6_dif, m8_avg_rate, m8_dif]
