# Supplementary material for: Spatiotemporal Transcriptomic Atlas Reveals the Regulatory Mechanisms Underlying Early Inflorescence Development and Sex Differentiation in Spinach
Source: Adv Sci (Weinh). 2025 Jun 26;12(36):e07818. doi: 10.1002/advs.202507818 (PMC12462940; doi:10.1002/advs.202507818)
Supplement: Supplementary file 2 — Supplemental Tables [file ADVS-12-e07818-s002.zip › Supplementary table 3 List of marker genes.xlsx]

## Sheet: marker and exclusive genes
Gene_ID	NR_id	NR_annotation	TAIR_id	symbol
m8
YY29267	KNA04512.1	hypothetical protein SOVF_199010 [Spinacia oleracea]	AT1G30950	UFO
SOV2g002570	XP_021867012.1	floral homeotic protein PMADS 2-like [Spinacia oleracea]	AT5G20240	PI
SOV1g019570	XP_021865126.1	agamous-like MADS-box protein AGL15 [Spinacia oleracea]	AT5G13790	AGL15
YY13603	XP_021849698.1	B3 domain-containing protein Os03g0619600-like [Spinacia oleracea]	AT4G33280	AP2/B3-like transcriptional factor family protein
SOV5g027690	XP_021846001.1	floral homeotic protein AGAMOUS isoform X2 [Spinacia oleracea]	AT2G42830	AGL5;SHP2
SOV1g020300	XP_021837825.1	developmental protein SEPALLATA 1-like [Spinacia oleracea]	AT5G15800	SEP1
m6
SOV2g025060	XP_021851054.1	BEL1-like homeodomain protein 11 [Spinacia oleracea]	AT1G19700	BEL10;BLH10
SOV6g035440	XP_021862067.1	EPIDERMAL PATTERNING FACTOR-like protein 6 [Spinacia oleracea]	AT3G13898	EPFL3
YY23871	XP_021836113.1	truncated transcription factor CAULIFLOWER A-like [Spinacia oleracea]	AT1G26310	CAL
SOV4g011100	XP_021847194.1	B3 domain-containing protein At2g16210-like [Spinacia oleracea]	AT5G66980	AP2/B3-like transcriptional factor family protein
m4
SOV2g025330	XP_021862466.1	protein SHI RELATED SEQUENCE 1-like [Spinacia oleracea]	AT1G75520	SRS5
SOV6g038000	XP_021866074.1	probably inactive leucine-rich repeat receptor-like protein kinase IMK2 [Spinacia oleracea]	AT3G51740	IMK2
mc
SOV1g034510	XP_021855772.1	cytokinin dehydrogenase 7 [Spinacia oleracea]	AT5G21482	CKX7
SOV6g049070	KNA15563.1	hypothetical protein SOVF_097220 [Spinacia oleracea]	AT3G15010	UBA2C
SOV1g035030	XP_021856593.1	nucleolar protein 8 [Spinacia oleracea]	AT5G58130	ROS3
SOV1g012880	KNA11738.1	hypothetical protein SOVF_131890, partial [Spinacia oleracea]	AT3G54500	LNK2
SOV1g028820	XP_021863324.1	syntaxin-31 [Spinacia oleracea]	AT5G05760	SED5;SYP31
f8
SOV2g000320	XP_021839670.1	protein CRABS CLAW [Spinacia oleracea]	AT1G69180	CRC
SOV5g037920	XP_021849559.1	squamosa promoter-binding-like protein 18 isoform X2 [Spinacia oleracea]	AT5G50670	SPL13;SPL13B
SOV2g010180	XP_021838783.1	AP2-like ethylene-responsive transcription factor AIL5 [Spinacia oleracea]	AT5G57390	AIL5;CHO1;EMK;PLT5
SOV2g008010	KNA19514.1	hypothetical protein SOVF_061070 [Spinacia oleracea]	AT2G39750	S-adenosyl-L-methionine-dependent methyltransferases superfamily protein
f6
SOV3g010250	XP_021859906.1	DNA damage-binding protein 1 [Spinacia oleracea]	AT4G05420	DDB1A
SOV5g001280	XP_021836184.1	transcription factor MYB11 [Spinacia oleracea]	AT2G47460	MYB12;PFG1
SOV4g018160	KNA23594.1	hypothetical protein SOVF_023490, partial [Spinacia oleracea]	AT1G08620	JMJ16;KDM7D
SOV6g014990	KNA14046.1	hypothetical protein SOVF_110980 [Spinacia oleracea]	AT3G20550	DDL
SOV6g048420	XP_021851715.1	DNA (cytosine-5)-methyltransferase CMT2 isoform X1 [Spinacia oleracea]	AT4G19020	CMT2
f4
SOV4g052720	XP_021860771.1	MADS-box protein AGL24-like [Spinacia oleracea]	AT4G24540	AGL24
SOV6g022240	XP_021865560.1	uncharacterized protein LOC110804293 [Spinacia oleracea]	AT3G53440	Homeodomain-like superfamily protein
YY08383	XP_021842058.1	transcription factor MYB41-like [Spinacia oleracea]	AT3G61250	LMI2
SOV5g019150	XP_021854644.1	protein FD-like [Spinacia oleracea]	AT3G56850	AREB3;DPBF3
fc
SOV3g010300	KNA23259.1	hypothetical protein SOVF_026410 [Spinacia oleracea]	AT5G52920	PKP1;PKP2
SOV4g003390	XP_021843437.1	protein FLOWERING LOCUS T-like [Spinacia oleracea]	AT1G65480	FT
SOV6g007400	XP_021853682.1	WUSCHEL-related homeobox 9-like [Spinacia oleracea]	AT2G33880	WOX9
SOV6g033610	XP_021848545.1	probable inactive histone-lysine N-methyltransferase SUVR2 [Spinacia oleracea]	AT5G43990	SDG18;SUVR2
SOV2g025790	XP_021866752.1	transcriptional regulator STERILE APETALA [Spinacia oleracea]	AT5G35770	SAP
SOV6g009630	KNA23222.1	hypothetical protein SOVF_026770 isoform A [Spinacia oleracea]	AT2G32700	LUH;MUM1
SOV4g031720	XP_021846186.1	AP2-like ethylene-responsive transcription factor AIL1 [Spinacia oleracea]	AT4G37750	ANT
SOV4g053740	KNA25414.1	hypothetical protein SOVF_006130 [Spinacia oleracea]	AT1G55580	LAS;SCL18
SOV3g022840	XP_021846417.1	activating signal cointegrator 1 complex subunit 2 [Spinacia oleracea]	AT1G27752	Ubiquitin system component Cue protein
female flower
SOV5g008760	XP_021860471.1	agamous-like MADS-box protein AGL65 isoform X2 [Spinacia oleracea]	AT1G69540	AGL94
YY02391	XP_021842622.1	zinc finger CCCH domain-containing protein 18-like isoform X3 [Spinacia oleracea]	AT2G05160	ATC3H18
male flower
SOV1g047340	KNA24659.1	hypothetical protein SOVF_013480 [Spinacia oleracea]	AT1G13710	CYP78A5
SOV4g045350	XP_021847620.1	protein RADIALIS-like 2 [Spinacia oleracea]	AT1G75250	ATRL6;RL6;RSM3
YY01166	XP_021847620.1	protein RADIALIS-like 2 [Spinacia oleracea]	AT1G75250	RL6;RSM3
SOV6g028860	XP_021866055.1	FT-interacting protein 1 [Spinacia oleracea]	AT3G03680	MCTP14
YY22602	XP_021847199.1	B3 domain-containing protein At5g42700-like isoform X2 [Spinacia oleracea]	AT5G42700	AP2/B3-like transcriptional factor family protein
YY20280	XP_021844008.1	protein NRT1/ PTR FAMILY 6.4 [Spinacia oleracea]	AT3G21670	NRT1/ PTR 6.4
YY30862	XP_021849052.1	small ubiquitin-related modifier 1		uncharacterized
SOV4g059500	XP_021842476.1	agamous-like MADS-box protein AGL12 isoform X2 [Spinacia oleracea]	AT1G71692	AGL12;XAL1
YY31510	XP_021846852.1	methyltransferase-like protein 22 isoform X1 [Spinacia oleracea]	AT1G79915	Putative methyltransferase family protein
