# Supplementary material for: Spatiotemporal Transcriptomic Atlas Reveals the Regulatory Mechanisms Underlying Early Inflorescence Development and Sex Differentiation in Spinach
Source: Adv Sci (Weinh). 2025 Jun 26;12(36):e07818. doi: 10.1002/advs.202507818 (PMC12462940; doi:10.1002/advs.202507818)
Supplement: Supplementary file 2 — Supplemental Tables [file ADVS-12-e07818-s002.zip › Supplementary table 4 Expression matrix of flower structure-related genes.xlsx]

## Sheet: Sheet1
Gene_ID	fc	f4	f6	f8	mc	m4	m6	m8
SOV0g000010	0.122983	0.689863	0.103821	0.305175	0.358345	0.334676	0.182222	0.352395
SOV0g000020	0	0.061474	0.0472054	0	0.0673537	0.142257	0	0.0246722
SOV0g000070	0.203616	0.447694	0.283614	0.415798	0.589399	0.475746	0.290159	0.739532
SOV0g000090	0.122983	0.356598	0.231258	0.675916	0.185947	0.256701	0.174009	0.571395
SOV0g000180	7.08322	4.10611	1.38678	1.09983	1.18467	0.809205	1.05624	2.24269
SOV0g000190	0	0.0888533	0.258858	0.096221	0	0	0.0568375	0.150383
SOV0g000250	0.717819	0.294835	0.240679	0.222797	0	0.157754	0.0778589	0.202068
SOV0g000260	0	0	0	0	0	0	0	0
SOV0g000270	2.62784	0.695606	0.248358	0.298094	0.242065	0.26539	0.318466	0.221224
SOV0g000340	0.453949	0.114172	0	0.0345012	0	0	0.0942819	0.0745344
SOV0g000360	0	0	0	0.0928784	0	0	0	0
SOV0g000370	0	0	0	0	0	0	0	0.0312858
SOV0g000380	0	0.267292	0.0733138	0.0293713	0	0.104593	0.154248	0.0614281
SOV0g000400	0.817315	0.362837	0	0.0245344	0	0.138399	0.0620201	0.0537299
SOV0g000410	0.405397	0.907717	0.858068	1.27425	0.354303	0.0894188	0.20587	0.134186
SOV0g000420	0.545692	0.4005	0.165796	0.474558	0.96889	0.399969	0.123776	0.311085
SOV0g000430	0.416736	0.108767	0	0.0361206	0	0.110541	0.0300486	0
SOV0g000440	1.74487	1.19057	0	0.121808	0.0692037	0.0568507	0.115083	0.101026
SOV0g000450	0	0.370748	0.123799	0.110564	0.765447	0.742146	0.0849282	0.187553
SOV0g000460	6.73254	3.40798	0.638751	0.676999	1.12095	1.30472	0.601905	0.702824
SOV0g000470	3.90156	2.18455	1.12467	1.16561	1.10359	1.05917	0.879077	0.822832
SOV0g000480	4.5201	1.33152	0.705719	1.25829	0.411466	0.361518	0.591685	0.868741
SOV0g000510	0.871308	0.179898	0.066169	0.0488926	0	0.0466679	0.121996	0.0684456
SOV0g000580	0	0	0	0	0	0.0432242	0.0574513	0
SOV0g000600	0.832481	0.947551	0.108117	0.421314	0.345409	0.361024	0.135283	0.246561
SOV0g000610	0	0.0499092	0.0308109	0.0705914	0	0.0537034	0	0.0296519
SOV0g000650	0	0	0.224226	0.0297764	0	0	0	0.0390945
SOV0g000680	1.36528	0.673827	0.128189	0.285186	0.405701	0.149898	0.0533129	0.142985
SOV0g000690	0.960676	0.296173	0.12439	0.0574153	0.0646646	0.0434058	0.0746893	0.113942
SOV0g000700	1.77033	1.51756	0.177989	0.392818	0.382129	0.477005	0.121884	0.2091
SOV0g000710	8.07722	3.91735	1.50898	1.71198	1.06196	1.22455	1.08142	1.55282
SOV0g000720	4.73313	1.64291	0.177921	0.263494	0.469354	0.598147	0.185854	0.216491
SOV0g000730	3.80718	2.20425	0.959642	0.598593	1.49379	0.88316	0.940876	1.2176
SOV0g000740	0	0	0	0.0618418	0	0	0.040814	0.0343555
SOV0g000750	5.21437	2.22214	0.632708	0.533632	0.97009	0.518651	0.479408	0.745359
SOV0g000780	0.155415	0	0	0	0	0	0	0
SOV0g000790	0.492729	0.189871	0.126445	0.209211	0.0492951	0.0940915	0.0439379	0.0289971
SOV0g000870	0.208368	0	0	0	0	0	0	0
SOV0g000880	0.346477	0	0.0356328	0.0676007	0.0804421	0	0	0
SOV0g000900	0.15328	0.112222	0	0	0	0.0924857	0	0
SOV0g000910	0.161749	0	0.0375263	0	0	0	0	0
SOV0g000920	0.389894	0	0	0	0.117154	0	0	0
SOV0g000930	2.24226	0.972941	0.367175	0.733486	0.368151	0.113906	0.384841	0.357741
SOV0g000940	1.53468	1.08948	0.31638	0.364155	0.34036	0.199289	0.321262	0.209273
SOV0g000960	0	0	0	0	0	0	0	0
SOV0g000990	0	0.0471333	0	0.107307	0	0.0757486	0	0
SOV0g001010	0	0.046436	0	0	0.203629	0.149918	0	0.166498
SOV0g001060	0.184094	0	0.076266	0	0	0	0	0
SOV0g001070	0.23161	0.099597	0.0519751	0.0856643	0	0.047867	0.0777262	0
SOV0g001090	0	0.0602744	0	0.0504248	0.0854971	0	0	0.407849
SOV0g001100	0	0	0	0	0	0	0	0
SOV0g001130	0	0.100689	0	0.0227495	0.178037	0	0	0.199448
SOV0g001150	0.389894	0.29588	0.153417	0.095079	0	0	0.0227683	0.203172
SOV0g001160	0	0	0	0	0	0	0	0
SOV0g001170	0.190578	0	0	0	0	0	0	0
SOV0g001190	0.150186	0.044603	0	0	0	0	0.0340866	0
SOV0g001200	1.84794	0.447192	0.148278	0.26967	0.41357	0.339072	0.200766	0.406912
SOV0g001210	1.41186	0.752185	0.0946296	0.184184	0.374525	0.437577	0.211785	0.0734385
SOV0g001220	2.85097	1.60307	0.232135	0.491568	0.219931	0.244147	0.384366	0.708925
SOV0g001230	0.404378	0.258461	0.0387237	0.181336	0.0892355	0.149888	0.0496446	0.0745626
SOV0g001240	1.80656	0.811536	0.129456	0.139347	0.478533	0.510355	0.165018	0.14086
SOV0g001250	0.155415	0	0	0	0	0	0	0.211922
SOV0g001270	0	0.570907	0	0.0529416	0.044608	0.0891835	0.201309	0.0792489
SOV0g001280	4.39415	1.37014	0.839256	0.824976	0.644375	0.434978	0.559381	0.437975
SOV0g001290	0.190578	0.0940579	0.0585206	0	0	0.0410536	0.122858	0
SOV0g001300	0.150186	0.0499092	0	0	0	0	0	0
SOV0g001310	0.287555	0.052933	0	0.0635063	0.0646646	0.0410536	0.0212693	0
SOV0g001320	1.2102	1.27654	0.241462	0.510571	0.214766	0.102868	0.307232	0.386789
SOV0g001330	0	0	0	0	0	0	0	0
SOV0g001340	0	0	0	0	0	0	0	0
SOV0g001370	0.397709	0.104619	0.108741	0.0256583	0	0	0	0
SOV0g001380	0.180193	0.160118	0	0	0	0.102245	0	0
SOV0g001390	0.208368	0.185176	0.148327	0	0	0.0404544	0	0
SOV0g001400	0	0.113189	0	0.0568008	0	0.0410536	0	0.103169
SOV0g001410	0.297124	0.104335	0	0.121698	0.114012	0.0376903	0	0.0729477
SOV0g001420	0	0	0	0	0	0.0304982	0.0528357	0
SOV0g001430	0.68925	0.221209	0.156633	0.0463813	0	0	0	0.166956
SOV0g001440	0.324531	0.142166	0.0823995	0.0324278	0	0	0	0.0292393
SOV0g001460	0.77875	0.259973	0	0	0.156568	0	0	0.0803381
SOV0g001480	0	0.0342961	0	0.0227495	0	0.0409796	0	0.0285053
SOV0g001500	1.10601	0.729415	0.144147	0.2546	0	0.146975	0.184564	0.349553
SOV0g001510	0.289571	0.449975	0.299331	0.160194	0.124632	0.0409796	0.162964	0.0668168
SOV0g001520	0.790668	0.37308	0.057955	0.190603	0.0818947	0.0485418	0.264356	0.120836
SOV0g001530	0.85584	0.222487	0	0.160285	0.189306	0.131722	0.0947021	0.11083
SOV0g001540	0.120983	0.161588	0.166483	0.160215	0	0.0207328	0.0816453	0.148712
SOV0g001550	0	0	0	0.0270051	0	0	0	0
SOV0g001570	0	0.0451736	0.0531011	0.0228612	0	0.036871	0.114605	0.13627
SOV0g001580	0.229822	0.241528	0.239199	0.122099	0.0646646	0.15485	0.0848156	0.0987575
SOV0g001630	2.53476	1.34716	0.832691	0.718426	0.777048	0.503075	0.566557	0.600554
SOV0g001640	5.15498	2.26358	0.498205	0.705623	0.469098	0.900033	0.411513	0.62796
SOV0g001650	4.83118	2.148	0.383582	0.77223	0.455043	1.19791	0.769428	0.782968
SOV0g001660	0.535479	0.280131	0	0.0371362	0	0.0974241	0.118226	0.0275701
SOV0g001670	4.81875	2.10515	0.653716	0.728612	0.755637	0.34118	0.690928	0.822939
SOV0g001680	1.26094	0.432705	0.132739	0.084619	0	0.153903	0.0441391	0.184754
SOV0g001690	6.19635	2.51669	1.05841	0.635142	0.653141	0.607082	0.565612	1.14268
SOV0g001700	56.9484	32.9806	9.84294	12.3408	10.3672	8.89337	8.40419	10.3069
SOV0g001710	4.8273	3.09508	0.725874	1.63599	0.630922	0.958159	0.972855	1.1143
SOV0g001720	1.2261	0.434472	0.258725	0.146835	0.319323	0.0520313	0.112649	0.160531
SOV0g001730	6.64749	4.08764	1.09282	1.60516	1.42111	1.35757	0.943834	1.95796
SOV0g001740	5.75246	3.10624	1.00287	1.08303	1.73738	1.63574	0.98106	1.2623
SOV0g001750	4.92969	2.17602	0.395056	0.793932	0.58479	0.350052	0.679607	0.674015
SOV0g001760	2.49426	0.786765	0.0706961	0.237128	0.299456	0.331852	0.185897	0.210888
SOV0g001770	1.06971	0.247373	0.071458	0.293326	0.0796883	0.141748	0.0914789	0.186717
SOV0g001780	1.4366	1.52238	0.269387	0.524494	0	0.414244	0.163346	0.347824
SOV0g001790	1.4044	0.527607	0.101608	0.084212	0	0.0414278	0.144716	0.201145
SOV0g001800	0	0.283763	0	0.0375777	0	0	0.0981047	0.12592
SOV0g001860	2.0103	0.762843	0	0.0284369	0.0608835	0.0521507	0.192309	0.380845
SOV0g001870	0.418452	0.295325	0	0.24872	0.0864753	0.0868809	0	0.0363467
SOV0g001880	0	0.185911	0.0613346	0.069416	0	0.0487291	0	0.0704994
SOV0g001890	0.644481	0.340413	0.24503	0.084918	0	0.0369309	0.082738	0.0875418
SOV0g001900	0.613958	0.227689	0	0	0.184492	0	0.0665655	0.0641375
SOV0g001910	0.652275	0.359714	0	0.0406502	0.19608	0	0.0923611	0.0983888
SOV0g001920	0	0	0	0	0	0.0388633	0	0.0309174
SOV0g001930	25.2022	15.8624	5.26302	4.9889	5.17334	5.39194	3.55551	4.8178
SOV0g001940	0	0	0	0	0	0.0486874	0	0.0420589
SOV0g001960	13.1911	5.52892	2.71014	2.13622	1.05898	0.956522	1.78121	2.14042
SOV0g001970	0.784088	0.135241	0.103821	0.0951387	0	0.0404544	0.0656566	0.0678594
SOV0g001980	4.02889	2.41595	0.875496	0.747195	0.751735	0.633663	0.490587	0.935733
SOV0g001990	0.824183	0.36479	0	0	0.143494	0.116296	0.073259	0.0456209
SOV0g002000	0.229822	0.0439781	0	0.142324	0	0.0499501	0.0276791	0.0550679
SOV0g002010	0.385243	0.264934	0.258669	0.185075	0.162716	0.233872	0.299824	0.181134
SOV0g002020	0.453859	0.206768	0.0269397	0.0747202	0.117154	0.0898311	0.0472452	0.283889
SOV0g002080	0.584346	0.195442	0.0355821	0.139662	0	0.0536527	0.0246714	0.0815369
SOV0g002090	2.6728	0.550439	0.0946478	0.158204	0.117154	0.146535	0.078234	0.207362
SOV0g002100	0.591766	0.463918	0.0771129	0	0.100286	0	0.195107	0.237612
SOV0g002110	0	0.121985	0.0565099	0	0	0.0535768	0	0.0635303
SOV0g002120	0	0.0935607	0.108714	0.0478279	0	0.058818	0.120753	0.0813914
SOV0g002130	11.9846	3.84302	3.14586	2.91856	3.70113	2.97684	0.597845	0.741093
SOV0g002140	0.145062	0.413593	0	0.0371362	0.428102	0.224773	0.0805651	0.195741
SOV0g002150	36.1688	20.1882	4.93409	5.65197	5.66473	5.40586	5.60843	7.43336
SOV0g002160	6.59141	4.86027	1.99153	2.48321	2.43338	1.09174	1.23983	1.74171
SOV0g002170	0.23161	0	0.0472054	0	0.0656422	0.0520313	0.0327955	0.100722
SOV0g002180	0.323496	0.201858	0.102365	0.277603	0	0.115664	0.0962574	0.073748
SOV0g002190	0.312237	0.471459	0.142897	0.212001	0.15804	0.104377	0.041625	0.0687706
SOV0g002200	39.7082	21.3295	6.91441	8.40186	9.36338	7.94574	5.57685	7.60966
SOV0g002210	0.597712	0.190927	0.036507	0	0.157804	0.0537034	0	0.0238732
SOV0g002220	0.360386	0.197225	0.117013	0.139653	0.200708	0.114809	0.161217	0.0633738
SOV0g002230	0.120983	0.238671	0.0298472	0	0	0.0534508	0	0
SOV0g002240	0.321775	0.399795	0	0.100823	0	0.141179	0.140897	0.224235
SOV0g002250	0.484076	0.422768	0.0932949	0.248939	0.275595	0.181753	0.155942	0.239627
SOV0g002260	1.15761	0.712316	0.371269	0.255486	0.365351	0.312041	0.168223	0.362272
SOV0g002270	2.69408	0.776277	0.076266	0.200224	0.318385	0.331795	0.0328286	0.307971
SOV0g002280	0.174046	0.142681	0	0.031337	0	0	0	0
SOV0g002290	0.99832	0.974459	0.31444	0.277513	0.186981	0.139709	0.235843	0.10667
SOV0g002300	1.42313	0.508757	0.244175	0.179488	0.868786	0.377319	0.0968821	0.0716216
SOV0g002310	6.8297	2.7247	0.913919	0.858145	1.29504	0.95199	0.661711	0.690556
SOV0g002340	17.3054	9.06934	3.5261	5.03129	4.00632	2.09439	2.58945	3.05649
SOV0g002360	1.6393	0.81479	0.168229	0.272812	0.367101	0.498867	0.107424	0.0882982
SOV0g002370	19.4793	13.461	2.84756	4.15067	2.43076	2.64536	2.9741	2.90301
SOV0g002380	0.524303	0.243164	0	0	0.1394	0.0293938	0	0.0656075
SOV0g002390	1.97157	1.01734	0.614052	0.388037	0.124967	0.119891	0.176245	0.259934
SOV0g002400	7.89927	3.47774	1.47673	1.18562	1.38729	0.899141	0.720178	0.642725
SOV0g002410	0.69259	1.12112	0.372457	0.635591	0.35723	0.461015	0.126408	0.392401
SOV1g000010	7.41073	8.30443	6.21447	4.97967	6.05373	9.85105	7.22642	6.19613
SOV1g000030	0.862435	0.295442	0.660994	0.305886	0.288934	0.27483	0.400109	0.471974
SOV1g000040	0.161749	0	0	0	0	0	0	0
SOV1g000070	0	0.045685	0.0352709	0.0301005	0	0.0245753	0	0.126772
SOV1g000080	0	0.152893	0.0996486	0.365704	0.201222	0.496513	0.264142	0.265365
SOV1g000130	0	0.246113	0	0.0245344	0	0.0605415	0.0986105	0.0275701
SOV1g000150	1.07181	0.127677	0.320869	0.254259	0.434008	0.179199	0.0686531	0.137661
SOV1g000160	0.606664	0.609985	0.629332	0.744951	0.549872	0.724382	0.901319	0.912983
SOV1g000180	0	0.032582	0.0686335	0	0.194516	0.0535768	0	0
SOV1g000220	0	0	0.028319	0.153365	0.159849	0.228741	0.0456535	0.265963
SOV1g000240	0.452334	0.161705	0.0937153	0.142887	0.0709109	0.0461936	0.0775627	0.0911157
SOV1g000270	4.12925	4.57184	5.78617	3.57655	4.48717	2.85873	5.50355	3.67019
SOV1g000300	0.580472	0.378376	0.0866003	0.0814949	0.180277	0	0.128058	0
SOV1g000310	0.456977	0.264693	0	0.0845976	0.271935	0.180201	0.0387441	0
SOV1g000340	0.502378	0.577518	0.509069	0.45511	0.272501	0.538811	0.412409	0.931233
SOV1g000360	0.201548	0.0755955	0.0355821	0.237083	0.044608	0.0816627	0.171338	0.0827682
SOV1g000370	2.62043	1.82875	1.64089	1.47735	1.60959	1.87902	1.63651	2.63783
SOV1g000380	1.25874	0.89392	1.11041	1.26419	1.08649	1.15952	1.7518	0.861648
SOV1g000390	0.862549	0.695722	0.536745	1.028	0.879616	0.390893	1.03463	1.36775
SOV1g000410	1.77396	1.44474	1.66116	1.85584	2.13167	1.62713	1.48322	2.30198
SOV1g000420	0.120983	0.247018	0.219379	0.158229	0.111549	0.184035	0.0664446	0.179507
SOV1g000460	0	0	0	0	0.0582924	0	0	0
SOV1g000470	0.150186	0.132209	0	0.0772085	0.114012	0	0	0.0400542
SOV1g000480	0.114249	0	0	0	0	0.0301983	0	0.0559478
SOV1g000510	0	0.16492	0.0358989	0.139248	0.11463	0.40475	0.106286	0.165216
SOV1g000520	0.458616	0.21973	0	0.14104	0.085176	0	0.0454801	0.159587
SOV1g000530	0	0.223188	0.585408	0.25637	0.101424	0.21834	0.481639	0.277507
SOV1g000550	1.37175	1.90902	1.33638	1.38155	2.10044	2.36619	1.8598	1.54391
SOV1g000560	0.389349	0.413325	0.262546	0.10632	0.265206	0.0986792	0.153334	0.197252
SOV1g000580	0	0.172033	0.125407	0.0786733	0	0	0.0366451	0.064443
SOV1g000590	0.344371	0.130495	0	0.0242853	0	0.0369429	0.0778692	0.0582394
SOV1g000600	0	0.510924	0.620426	0.156509	0.642893	0.608947	0.189097	0.33364
SOV1g000610	0	0.219055	0.422386	0.0463085	0.196842	0.217131	0.0888029	0.231116
SOV1g000630	0.51478	0.676884	0.694048	0.734182	0.973619	0.658102	0.542886	0.888801
SOV1g000730	0.161749	0.17262	0.036507	0	0.114012	0.0432242	0.0627261	0
SOV1g000750	6.45903	6.3396	6.42518	6.41586	6.50108	4.74907	5.33899	6.62249
SOV1g000760	0.174557	0.0387321	0.105965	0.0242853	0.0864753	0.0488548	0.0540294	0
SOV1g000770	0.676688	0.545167	0.784614	0.718803	0.672662	0.759497	0.530699	0.617708
SOV1g000780	0.143893	0.13962	0.0375263	0.190413	0.169489	0.167109	0.247841	0.0406908
SOV1g000830	2.48837	4.068	2.20678	2.57658	2.24848	2.80114	3.93721	2.95652
SOV1g000850	0.518117	0.587976	0.150169	0.190564	0.140479	0.438705	0.41519	0.558202
SOV1g000870	0.691067	0.0429963	0.0916108	0.263066	0.226113	0.11734	0	0.198756
SOV1g000880	1.76665	0.599432	0.685942	0.4646	1.08606	1.58711	0.386339	1.1392
SOV1g000900	0	0.313078	0.264118	0.668714	0.516768	0.227242	0.207605	0.196507
SOV1g000910	0.129965	0.0791433	0.231919	0.120899	0.125981	0.113498	0.0643784	0.160194
SOV1g000930	0.251607	0.278354	1.10333	0.273501	0	0.179993	0.360319	0.0456774
SOV1g000950	6.58234	6.09331	5.42226	6.04082	4.86477	7.08605	7.63134	4.20527
SOV1g000960	0	0.164474	0.0305176	0.101709	0.168295	0.0409796	0	0.148504
SOV1g000980	10.4329	6.63811	12.1525	10.9661	7.15726	7.67207	11.3346	19.542
SOV1g000990	0.868643	0.757294	1.36314	1.3263	1.17197	1.61553	2.09846	2.30146
SOV1g001000	0.223494	0.381852	0.0959057	0.0643703	0.139338	0.17741	0.266727	0.0569383
SOV1g001080	0.105476	0.276543	0.260917	0.332266	0.289768	0.279598	0.327459	0.196669
SOV1g001090	0	0	0.0387237	0.0669914	0	0.0537034	0.0522541	0.0678949
SOV1g001120	0.557518	0.981715	0.0614126	0.363426	0.197905	0.21727	0.23571	0.788323
SOV1g001130	0.727725	2.15388	1.29948	0.841449	1.49223	1.41335	1.76422	0.933669
SOV1g001160	0	0.126588	0.0272035	0.116136	0	0	0	0
SOV1g001180	2.35175	5.70181	4.36755	4.11935	3.67262	4.66251	5.46035	3.7827
SOV1g001190	5.4556	4.14715	8.6436	8.3137	7.9194	3.22811	4.01827	3.89748
SOV1g001200	0.37358	0	0	0	0	0	0	0.0332149
SOV1g001260	0.795075	1.02722	0.751011	1.07562	0.715566	0.857365	1.28941	0.865871
SOV1g001290	0.223494	0.593516	0.213208	0.0884383	0.355327	0.49876	0.291789	0.151361
SOV1g001300	0.827681	0.395766	0.367788	0.353818	0.187899	0.378405	0.449424	0.429649
SOV1g001310	0.13768	0.17068	0.10678	0.766197	0.128189	0.199	0.117751	0.213397
SOV1g001340	0.394197	0.0279504	0.229385	0.205437	0.127152	0.0842038	0.3316	0.0672269
SOV1g001350	0	0.0695637	0.05004	0	0.246757	0.127157	0.0596833	0
SOV1g001360	0	0.0344775	0	0	0.10199	0	0	0
SOV1g001370	1.67541	0.440552	0.574384	0.713355	1.11651	0.508513	0.63845	0.732698
SOV1g001380	0	0.0442075	0.125778	0.0864324	0.160729	0.0381458	0.0370846	0.0231116
SOV1g001430	0	0	0	0	0	0	0.0192571	0.030714
SOV1g001490	0.155415	0.190074	0.167951	0.10701	0.172252	0.117445	0.321013	0.0690204
SOV1g001520	0.467054	0.106628	0.111379	0	0	0.194479	0.0247938	0.253346
SOV1g001550	0	0.0735418	0.111345	0	0.0692037	0.0415946	0.0683048	0
SOV1g001640	0	0.10023	0	0.094111	0	0.0511645	0.115336	0.0278257
SOV1g001660	0	0.485278	0.0734252	1.40729	0.057278	0.0701026	0.0763288	0
SOV1g001700	0.362525	0.239836	0.206408	0.163869	0.0818947	0.319753	0.0316602	0.166721
SOV1g001710	8.36501	0.845148	1.27796	1.8545	2.65217	2.25635	0.441292	0.987547
SOV1g001720	0.640395	0.383543	0.267371	0.239036	0.38195	0.307979	0.219699	0.313667
SOV1g001730	0.140386	0.0641152	0.0546576	0	0	0.0452735	0.12328	0
SOV1g001740	4.85693	5.9988	3.1876	4.11152	5.73973	5.73783	5.86065	6.92281
SOV1g001760	0	0.138393	0.044611	0.0533397	0.0484985	0.033891	0.0849593	0.141527
SOV1g001780	0.85545	0.531013	0.976166	0.460932	0.474449	0.66957	1.02171	0.76937
SOV1g001790	0	1.05174	0.948578	0.596237	0.591236	0.431497	0.807068	0.749337
SOV1g001830	0	0.0596801	0.0760144	0.0872764	0.0484985	0	0	0.0122498
SOV1g001850	0.174557	0.158933	0.196144	0.0888213	0.73303	0.178328	0.311183	0.32262
SOV1g001860	2.41929	1.64212	2.01742	2.03813	2.38302	2.37524	1.83827	2.72079
SOV1g001880	0.122983	0.126539	0.0440451	0.0236366	0.0646646	0.0690053	0	0.130003
SOV1g001900	0	0.0412188	0	0.031337	0.0492951	0	0.122415	0.0438589
SOV1g001910	0	0	0	0	0	0	0.0178491	0
SOV1g001940	0.502535	0.608979	0.139298	0.500381	0.358187	0.203814	0.286299	0.455754
SOV1g001950	0	0.161888	0.25675	0.18719	0.214718	0.238119	0.172929	0.0587431
SOV1g002000	1.08962	1.95996	0.944849	1.4679	1.64702	2.14483	0.851378	0.946021
SOV1g002010	0.607134	0.798784	0.485269	0.585043	0.454413	0.648595	0.915603	1.02736
SOV1g002020	0	0	0.0393949	0.0955562	0	0.0465723	0.0477113	0
SOV1g002030	0	0.359432	0.291292	0.277474	0	0.255037	0.18549	0.32561
SOV1g002060	1.87481	0.644862	0.843638	1.0426	0.345386	0.52669	0.737155	0.556778
SOV1g002070	0	0	0	0	0	0	0	0
SOV1g002100	1.13063	1.42659	1.42773	1.13175	0.856128	1.41879	0.930464	1.23842
SOV1g002120	0.885562	0.22986	0.379743	0.343426	0.382028	0.204163	0.464538	0
SOV1g002130	0.210084	0.240505	0	0	0.160091	0.111515	0.261223	0.0353975
SOV1g002140	0	0.0361235	0	0.0283005	0	0.0437063	0	0
SOV1g002160	0.17786	0	0	0	0	0	0	0
SOV1g002170	0.676756	0.111248	0.295	0.42319	0.152851	0.173544	0.05719	0.133775
SOV1g002180	1.55953	0.181714	0.32159	0.231949	0.542687	0.235245	0.213202	0.499415
SOV1g002190	0.534949	0.643147	1.57607	0.911699	0.881779	0.770558	0.43968	1.15459
SOV1g002230	0	0	0	0	0	0.0418242	0	0
SOV1g002240	0.201776	0.238355	0.124722	0.115456	0.135078	0.086387	0.0458753	0.0509913
SOV1g002250	0	0	0	0.0324278	0	0	0.0340866	0.13739
SOV1g002260	0.532187	0.131644	0.497175	0.202517	0.315132	0.123312	0.155911	0.341446
SOV1g002320	0	0.030561	0	0	0	0.0638765	0.0475632	0.0641599
SOV1g002430	0.384641	0.29031	0.194153	0.324936	0.0866957	0.474697	0.216467	0.225734
SOV1g002490	0	0.0970167	0.0825179	0.0790564	0	0.0880178	0	0.0348977
SOV1g002520	0.445828	0.177881	0.486174	0.398273	0.0486256	0.209454	0.314	0.28572
SOV1g002550	0	0	0	0	0	0.0466679	0	0
SOV1g002560	0	0	0	0	0	0	0	0
SOV1g002570	0	0.02864	0	0	0	0	0	0
SOV1g002580	0	0	0	0	0.0656422	0.0321734	0	0
SOV1g002620	0.969853	1.54335	0.704398	0.459302	0.49312	0.777326	0.608891	0.614587
SOV1g002630	0	0.0920671	0.0355821	0.0238919	0.0940902	0	0	0.0995043
SOV1g002650	0.455223	0.279401	0.297228	0.207944	0.339496	0.344196	0.24046	0.487779
SOV1g002670	0	0	0	0	0	0	0	0
SOV1g002700	0.15328	0	0.101382	0.0236366	0	0	0	0.0288181
SOV1g002710	0	0.116097	0	0.205029	0.116585	0.0488969	0.138237	0.0977022
SOV1g002730	0	0.151372	0.0308109	0.107	0.0892355	0.164273	0.112109	0.133519
SOV1g002740	0.500352	0.165719	0.666605	0.206777	0	0.41234	0.160368	0.419523
SOV1g002770	0.136003	0.136048	0.0985975	0.144562	0.111282	0	0.0553466	0.0291379
SOV1g002840	0	0	0	0.0261821	0	0	0.0692271	0
SOV1g002850	0	0	0	0	0	0	0	0
SOV1g002870	0.362166	0.352474	0.47068	0.0288635	0.393279	0.212684	0.396603	0.234568
SOV1g002880	0.915486	0.88631	0.324142	0.494681	0.42898	0.868202	0.724155	0.697032
SOV1g002910	0	0	0	0.100792	0	0	0.0472066	0.0422704
SOV1g002920	1.42636	0.601528	0.425333	1.02462	1.09621	0.694132	0.294991	0.500761
SOV1g002930	0	0.0771759	0	0	0	0.0536527	0	0
SOV1g002950	0	0	0	0	0	0.0321734	0	0
SOV1g002970	0	0.0616333	0	0	0.111962	0.0998196	0.0331132	0.135057
SOV1g002990	0.229822	0.165967	0.234016	0.0245344	0.243903	0.192121	0.0964828	0.010233
SOV1g003000	0.2501	0	0	0.0293713	0	0	0	0
SOV1g003010	1.16812	0.295174	0.459464	0.545961	0.419413	0.183916	0.508531	0.389149
SOV1g003040	0	0	0	0	0	0	0	0.0249358
SOV1g003050	0	0.223613	0.035241	0	0	0.726438	0.121714	0.088965
SOV1g003070	0.718533	0.166235	0.115596	0.484882	0.176594	0.341128	0.368638	0.30309
SOV1g003120	0.15328	0.620637	0.260648	0.603651	0.584932	0.325669	0.683068	0.362479
SOV1g003130	0	0.252184	0.278135	0.0473238	0.422331	0.163768	0.187744	0.408672
SOV1g003170	0.566893	0	0	0.0515112	0	0	0	0.0531186
SOV1g003190	0.120983	0.102369	0.137016	0.144556	0.355149	0.463339	0.183271	0.323666
SOV1g003210	1.30701	1.16997	1.14446	1.4775	1.13934	0.920679	1.05457	0.816255
SOV1g003220	0	0.252123	0.380606	0.155818	0.269064	0.248259	0.265031	1.0509
SOV1g003230	0	0.197783	0.213217	0.182202	0.26882	0.115258	0.0499797	0.0632099
SOV1g003260	0.496046	0.702491	0.460285	1.0825	0.134589	0.552496	0.682363	0.979277
SOV1g003270	0	0.179759	0	0.0595529	0.356327	0.104856	0.0195646	0.122964
SOV1g003290	0.208368	0.0756916	0.0630668	0.226638	0.0731475	0.0817995	0.220066	0.225772
SOV1g003370	0.2501	0.047771	0.04363	0	0	0.0537034	0	0.0195336
SOV1g003380	0	0.0278769	0.0375263	0.0369039	0.1394	0.096818	0.0627635	0
SOV1g003440	0.737878	0.541954	1.00852	1.33151	1.09132	1.51114	0.474059	1.03537
SOV1g003450	0.201776	0.244943	0.0594934	0	0.432757	0.23163	0.127868	0.0490851
SOV1g003460	1.15312	0.469706	0.414012	0.272767	0.300813	0.32845	0.212494	0.707392
SOV1g003470	22.8721	14.2786	23.6617	25.6093	18.8549	23.6765	18.0561	40.8595
SOV1g003480	0	0	0	0	0	0	0.0588165	0.0439506
SOV1g003490	1.2587	0.929019	1.75898	1.36046	1.88645	2.25457	0.875227	1.4632
SOV1g003500	0.145062	0.283824	0.416301	0.231823	0.188482	0.176224	0.213041	0.1819
SOV1g003510	1.43256	0.414391	0.186091	0.512532	0.185875	0.1137	0.363051	0.587026
SOV1g003530	0	0.0729309	0	0	0	0	0.0401826	0
SOV1g003580	0.867042	0.0924208	0.171713	0.455045	0.769534	0.464129	0.295915	0.655032
SOV1g003590	0.120983	0.368672	0.213493	0.169988	0.144058	0.391806	0.171552	0.259829
SOV1g003610	0.174557	0.980435	0.497462	0.60605	0.763507	0.710997	0.770034	0.578973
SOV1g003670	0	0.387946	0.630591	0.345487	0.505213	0.402313	0.410576	0.505018
SOV1g003720	0	0	0.062004	0	0.0940902	0.0290333	0.0271241	0.144081
SOV1g003730	0.755513	0	0.14304	0	0.0661314	0.183844	0.0620201	0.129801
SOV1g003740	0.150186	1.07701	0.481027	0.460893	1.07339	0.56759	0.625899	1.20069
SOV1g003780	0.403096	0.332035	0.184834	0.231675	0.191087	0.151816	0.248133	0.105124
SOV1g003820	0	0.641658	0.0341997	0.0998888	0.0673537	0.144294	0.0653251	0.110272
SOV1g003830	0.564744	0.185099	0.103821	0.204584	0.0866957	0.0852788	0.233179	0.0296729
SOV1g003850	1.05967	1.04479	0.636885	0.288585	0.75631	0.645231	0.391414	0.647688
SOV1g003860	0	0.115279	0.24474	0.141907	0.59223	0.0990577	0.0159194	0.0672128
SOV1g003890	0.527987	0.36657	0.204473	0.100325	0.0540041	0.0907282	0.121253	0.274583
SOV1g003900	0.389894	0.179364	0.162359	0.130835	0.315968	0.192552	0.120691	0.150813
SOV1g003920	4.55324	8.2556	9.15651	7.22608	5.20143	6.45543	8.53686	5.57235
SOV1g003930	0.827847	1.15923	1.79918	1.39186	1.44666	1.15191	0.905908	1.31466
SOV1g003960	0.203849	0.333535	0.470157	0.0841472	0.10263	0.167988	0.0795475	0.120476
SOV1g003970	0	0.0333382	0.194567	0.280574	0.355128	0.122773	0.058285	0.369075
SOV1g004000	0	0.470933	0.391457	0.414655	0.729272	0.137191	0.579903	0.812289
SOV1g004060	2.14276	2.17155	0.737619	0.738673	0.559113	0.488645	0.770937	1.42696
SOV1g004070	0.203849	0.0750838	0	0.0536012	0.100286	0	0	0
SOV1g004080	0	0	0	0	0	0	0.0533129	0
SOV1g004090	0.998564	0.0773066	0.136994	0.375704	0.233099	0.31669	0.166019	0.427614
SOV1g004130	0	0.109492	0	0	0.0526798	0	0.0404832	0.0460711
SOV1g004140	0.290961	0.364858	0.126932	0.105612	0.302752	0.122995	0.143179	0.567079
SOV1g004150	0	0.183766	0.0624744	0.02261	0	0.0854356	0.102804	0.117221
SOV1g004160	2.50781	5.32768	5.54594	5.53938	8.57063	4.89327	3.09008	3.76355
SOV1g004240	3.4166	1.72031	2.35231	4.18858	1.75816	1.12112	1.37416	1.35959
SOV1g004250	0.122983	0.0961294	0.584028	0.165626	0.231725	0.338023	0.210929	0.174787
SOV1g004260	0.301503	0.213456	0.57583	0.517754	0.423141	0.206948	0.14235	0.326564
SOV1g004280	0.602565	0	0.113834	0.104449	0.15172	0.0725184	0.0457934	0.187795
SOV1g004290	0.15328	0.08126	0.318948	0.146881	0.173433	0.121597	0.252555	0.370857
SOV1g004300	0	0.402119	0.553397	0.627424	0.479468	0.498161	0.321319	0.587434
SOV1g004320	0	0.215633	0.415011	0.182289	0.345649	0.380736	0.301198	0.284549
SOV1g004330	0	0.486098	0.263224	0.646243	0	0.277866	0.328583	0.455769
SOV1g004360	0.2501	0.105841	0.0641026	0	0	0.123176	0.0955047	0.0522597
SOV1g004380	1.00153	2.04092	2.87773	1.54996	2.1282	1.87433	0.595035	0.260486
SOV1g004400	0.612949	0.27429	0.442765	0.191908	0.261185	0.417807	0.134396	0.28481
SOV1g004420	0	0.0916223	0.148503	0	0	0.0902741	0	0
SOV1g004460	0.478673	0.198948	0.273305	0.345376	0.117154	0.226215	0.129908	0.438558
SOV1g004530	0	0.0537045	0.0656376	0	0	0	0	0.234946
SOV1g004610	0	0.103799	0.329908	0.109786	0.148421	0.0975044	0.234212	0.276402
SOV1g004710	0.180193	0.279618	0.239794	0.273062	0.353711	0.249128	0.0498305	0.280734
SOV1g004750	0.161749	0.510039	0.475626	0.627908	0.507691	0.392638	0.563159	0.301196
SOV1g004790	0	0.199081	0.338235	0.202015	0.372219	0.193397	0.276479	0.20772
SOV1g004810	0.61845	0.428691	0.264881	0.162973	0.20233	0.135254	0.357614	0.270673
SOV1g004830	0	0.199526	0.210905	0.0891357	0.18262	0.16258	0.149175	0.19474
SOV1g004840	0.140386	0	0	0.0568008	0	0.0499501	0.0303577	0.0712149
SOV1g004860	0.114249	0.553703	0.142205	0.391756	0.118811	0.276264	0.0304003	0.201584
SOV1g004870	0.205255	0.12833	0.776858	0.455062	0.672073	0.422287	0.303429	0.355404
SOV1g004900	0	0.044603	0.035241	0.0288635	0.0796883	0.0866079	0.0828022	0.0476922
SOV1g004910	0.368189	0.308791	0.232151	0.198883	0.413599	0.347649	0.254542	0.213589
SOV1g004950	0	0.0435935	0.0771129	0.0328735	0	0	0	0.0373483
SOV1g004960	0.595973	0.207312	0.335719	0.374356	0.125339	0.57142	0.389864	0.128833
SOV1g004970	0.145062	0	0.036507	0.025503	0	0	0.0247938	0
SOV1g004990	0.129965	0.048151	0.0366569	0.059997	0	0	0.0848201	0.0585295
SOV1g005030	0	0	0.211339	0.138277	0.0646646	0.0525365	0.016161	0
SOV1g005050	0.174557	0.278064	0.407747	0.308547	0.307173	0.138388	0.291638	0.365321
SOV1g005150	0.949105	0.930399	1.00403	0.726985	0.85961	0.982202	0.932375	0.651559
SOV1g005160	0	0	0	0	0	0	0.0380405	0
SOV1g005320	0	0.0917529	0.31677	0.15974	0.0661314	0.177292	0.068755	0.131062
SOV1g005380	0	0	0	0	0.0642979	0.0415794	0.0482539	0.0502302
SOV1g005390	0.140386	0.0802469	0.244985	0.221872	0	0.25496	0.188716	0.197486
SOV1g005410	0	0.282045	0.201391	0.0319133	0.205726	0.0904494	0.175366	0.0477464
SOV1g005430	0	0.0883358	0.104399	0.0796008	0	0.0535768	0.0889277	0
SOV1g005480	0.174046	0.229398	0.216322	0.188323	0.607947	1.18525	0.530898	0.28462
SOV1g005500	0	0.0372837	0.115185	0	0	0.0432242	0.0510963	0.0908896
SOV1g005510	0	0.167029	0.0355821	0.187051	0.160884	0.139384	0.274297	0.470221
SOV1g005550	0	0	0	0	0	0	0	0
SOV1g005570	0	0.068741	0.131137	0.353116	0	0	0.0559527	0
SOV1g005580	0	0.262188	0.270718	0.377471	0.118302	0.475818	0.209771	0.53558
SOV1g005600	0.140386	0	0.0400769	0.0669561	0.0692037	0.0415794	0.0589548	0
SOV1g005800	0.645822	0.129135	0.271336	0	0.18697	0.109943	0.113048	0.181257
SOV1g005830	1.01657	0.431542	0.593974	0.430123	0.274009	0.492263	0.412492	0.515173
SOV1g005850	0	0.107446	0.205358	0.1872	0	0.0724424	0.131049	0.15553
SOV1g005860	0.29554	0.369533	0.214254	0.508553	0.629203	0.373129	0.0207992	0.111137
SOV1g005870	0.954306	0.407904	0.510138	0.480447	0.487001	0.51446	0.136127	0.274539
SOV1g005890	1.47551	1.56537	1.29123	1.91463	1.08393	1.24951	1.30152	1.17055
SOV1g005900	0	0	0.0340321	0.0603272	0	0.0870007	0	0.0342435
SOV1g005910	0	0	0	0	0	0	0.0384231	0
SOV1g005950	0	0.0591387	0.125193	0.0706669	0	0.0665047	0.127452	0.0391218
SOV1g005960	2.28736	1.20933	0.783782	1.13113	1.33814	1.52661	0.995414	1.9616
SOV1g005970	0	0.381868	0.577831	0.43168	0.49545	0.683916	0.367931	0.343766
SOV1g005980	0	0.272128	0.228203	0.277164	0.414578	0.277435	0.275863	0.341649
SOV1g005990	0	0	0	0	0	0	0	0
SOV1g006000	0	0.0412188	0.28578	0.227525	0.202018	0.257287	0.0968314	0.125309
SOV1g006020	2.22666	0.688076	0.233814	1.60869	0.466602	1.37807	1.57872	0.390511
SOV1g006100	0.223494	0.205484	0.14675	0	0	0.0434058	0.0425596	0
SOV1g006120	0.301503	0.291298	0.409769	0.124076	0.0656422	0.537697	0.166135	0.238645
SOV1g006180	0	0.0589331	0.0531011	0	0.0731475	0.0421187	0	0
SOV1g006190	0.327177	0.210025	0.362405	0.323506	0.162215	0.157127	0.357523	0.213942
SOV1g006200	0.18679	0.104758	0.304117	0.150673	0.0608835	0.19961	0.126335	0.218103
SOV1g006210	0	0.231445	0.24027	0.204293	0	0.0508895	0.0699025	0.0403232
SOV1g006220	0.693328	0.158268	0.51505	0.636993	0.554779	0.97893	0.357941	0.778153
SOV1g006230	0.759309	0.39371	0.575714	0.61756	0.43531	0.682864	0.384933	0.895362
SOV1g006250	0.254013	0.185474	0.349344	0.155215	0.0540041	0.0537034	0.0854388	0.164691
SOV1g006270	0.947697	3.57285	3.76674	4.75539	2.80645	3.43696	5.8582	4.29059
SOV1g006290	0	0	0.0771129	0	0.0833667	0	0.060753	0
SOV1g006330	0.384641	0.557557	0.639942	0.274796	0.53974	0.431864	0.295504	0.340939
SOV1g006340	0.292406	0.16681	0.131834	0.185339	0	0.155129	0.0952999	0.331443
SOV1g006350	0.174557	0.0498504	0	0.0884164	0	0	0	0
SOV1g006400	0.452667	0.880272	0.91044	0.949637	0.49944	0.301552	0.680927	1.47575
SOV1g006430	0.18679	0.105296	0.0565099	0	0.044608	0.0437063	0.0973005	0.132607
SOV1g006440	0.136003	0	0	0.0855143	0	0	0	0.0231116
SOV1g006470	0.411789	0.590713	0.318468	0.337673	0.478185	0.377626	0.205143	0.397694
SOV1g006480	0.369331	0.103964	0.517606	0.20256	0.057278	0.21397	0.038642	0.212571
SOV1g006540	0.408159	0.456109	0.469886	0.440776	0.371877	0.169076	0.595825	0.253371
SOV1g006590	0.150186	0.0707194	0.0536942	0.124444	0.198114	0.0990656	0.292808	0.19972
SOV1g006660	0.13768	0.0301801	0.0578972	0.302398	0.0689465	0.258995	0.163466	0.383259
SOV1g006680	0.471649	0.0439781	0	0.212136	0	0.12688	0.0787915	0.0982997
SOV1g006710	0.150186	0	0	0.311578	0	0.179591	0.0469612	0
SOV1g006720	0	0	0.124551	0.2662	0	0	0.11702	0.0494755
SOV1g006740	0.190578	0.0333382	0.0298472	0.0220138	0	0	0.027045	0.0896721
SOV1g006750	0	0.131641	0	0.0455693	0.110179	0.0525122	0	0.161145
SOV1g006770	0.190578	0.0337364	0.12377	0.47574	0	0.13639	0.0978131	0.258303
SOV1g006780	0.180193	0.228089	0.433035	0.277381	0.279762	0.330357	0.356687	0.296373
SOV1g006820	0	0.532269	0.580542	0.720864	0.58954	0.241507	0.321109	0.526047
SOV1g006850	0.440678	0.643896	0.53212	0.48384	0.27476	0.499492	0.41477	0.639056
SOV1g006880	0	0.443837	0.182633	0.174051	0.323911	0.236086	0.184747	0.390857
SOV1g006890	0.202462	0.272932	0.188515	0.194408	0	0.196589	0.150209	0.225081
SOV1g006940	0.877788	0.464577	0.513105	0.545813	0.476999	0.33683	0.284379	0.314483
SOV1g006950	0	0.189106	0.16748	0.0433589	0	0.12243	0.0984295	0.137079
SOV1g006970	0	0.0414405	0.14152	0.1039	0.0642979	0.0742168	0	0.0832758
SOV1g007000	0.471649	0.407124	0.56734	0.0977227	0	0.432248	0.331833	0.291283
SOV1g007030	0.18679	0.162188	0.17311	0.301002	0.0661314	0.0331301	0.205601	0.0332149
SOV1g007040	0	0	0	0	0.0637556	0.068996	0	0
SOV1g007060	0	0	0.0400769	0.038712	0	0	0.110081	0
SOV1g007100	0	0.0748637	0.073427	0.0790828	0	0.0936107	0.0997453	0.111008
SOV1g007220	0	0.093025	0.114523	0.13385	0	0.0795916	0.117803	0.230808
SOV1g007240	0.733011	0.320273	0.232145	0.116956	0.486931	0.170472	0.100587	0.109617
SOV1g007260	1.97754	6.79746	2.55415	3.34265	3.75067	3.8321	7.19811	1.90535
SOV1g007280	0	0.146138	0.120974	0.194259	0.1852	0.19856	0.114206	0.168702
SOV1g007310	1.04824	0	0.259774	0.358177	0.167326	0	0.219442	0.215462
SOV1g007410	0.154074	0.128927	0.187519	0.303778	0	0.141105	0.122625	0.195057
SOV1g007440	0.205255	0.125845	0.313667	0.116835	0.27142	0.0909031	0.218203	0.197752
SOV1g007450	0.392153	0.163433	0.190475	0.240581	0.281238	0.251699	0.115496	0.147354
SOV1g007480	0	0.188816	0.242691	0.420153	0	0.282965	0.216623	0.188667
SOV1g007490	2.14635	3.45112	6.01691	5.39962	4.69333	5.38713	5.85442	6.39235
SOV1g007500	0.484366	0.513356	0.277961	0.443379	0.464097	0.0830802	0.0509957	0.183642
SOV1g007510	9.06001	14.9819	8.20656	10.2966	13.1883	17.1811	14.0102	12.3111
SOV1g007520	0.21724	0	0	0	0	0	0	0
SOV1g007600	0	0	0	0.0555405	0.0506657	0.0466296	0.0682262	0.0627363
SOV1g007610	0	0	0.041625	0.0759647	0	0.048939	0.040814	0
SOV1g007630	0	0.0968314	0.424724	0.211885	0.384647	0.215567	0.0444788	0.199277
SOV1g007640	0	0.247861	0.164935	0	0	0	0.0640798	0
SOV1g007650	1.21491	0.79947	1.06437	1.40625	1.67256	0.732073	0.494624	0.949564
SOV1g007670	0.120983	0.136692	0.131377	0.227425	0.149253	0.139143	0.202721	0.115353
SOV1g007690	0.397709	0.0373329	0.105179	0.156125	0.444684	0.185495	0.246729	0.133998
SOV1g007710	0.532189	0.314558	0.260297	0.112495	0.346772	0.290698	0.354739	0.56781
SOV1g007720	0	0	0	0	0	0	0	0
SOV1g007740	0.105476	0.526869	0.455483	0.296047	0.463187	0.471057	0.128601	0.699915
SOV1g007770	0	0	0	0.0878915	0	0	0.0218049	0
SOV1g007780	0	0.109751	0.0358989	0.0570456	0	0.134771	0.0609669	0.112704
SOV1g007810	0.481036	0.0381738	0.443675	0.385582	0.591288	0.234766	0.189851	0.211659
SOV1g007850	0.353977	0.981032	0.484468	0.623079	0.354636	0.64019	0.520469	0.451939
SOV1g007860	0	0.138563	0.132658	0.259411	0.348709	0.166319	0.131859	0.24816
SOV1g007870	0	0.0837265	0	0.0758482	0.32805	0.0894674	0.0304003	0.245137
SOV1g007880	8.12972	8.07706	10.5817	7.04075	8.40492	8.47526	2.9414	7.26785
SOV1g007900	4.5108	2.94065	3.90547	5.57281	2.61411	2.92896	3.47469	4.17684
SOV1g007940	0.379507	1.06736	0.406319	0.591482	0.349783	0.99891	0.704367	0.567108
SOV1g007950	1.06137	0.551352	1.02176	1.32565	2.00461	2.17591	0.71889	1.02299
SOV1g007960	2.10852	1.23738	1.8974	1.31909	2.25833	1.10916	1.63203	2.12955
SOV1g007980	0	0.10536	0	0.162722	0.0673537	0.12414	0.0522878	0
SOV1g008000	0	0.0948551	0.189614	0.300248	0	0.0451834	0.185513	0.164351
SOV1g008030	0.13768	0.188125	0.0946478	0.14629	0.531924	0.226405	0.211596	0.145199
SOV1g008050	0.534412	0.327339	0.506498	0.444763	0.171216	0.146232	0.26808	0.233622
SOV1g008060	0.129965	0.059671	0.0975335	0.0289012	0	0.0720225	0.0838438	0.11108
SOV1g008070	0.120983	0.38522	0.728552	0.688088	1.35508	0.753299	0.365908	1.04315
SOV1g008110	0.501976	1.44892	4.30023	2.60725	1.24409	4.36052	0.435298	2.8875
SOV1g008150	0	0	0	0	0	0.0415946	0	0.0397134
SOV1g008160	0.291714	0.117956	0.0237552	0.263677	0.200284	0.309575	0.246063	0.171597
SOV1g008220	0.203849	0.0571448	0	0	0	0	0	0.0326979
SOV1g008250	0	0.0842053	0.0640563	0.174676	0	0	0.0550309	0.0195609
SOV1g008270	0.292261	0.0596801	0.0305176	0.150094	0	0.113804	0	0.0244996
SOV1g008350	1.7932	2.60172	2.80112	2.5588	2.5106	2.08255	1.14338	2.05867
SOV1g008400	1.21822	0.0714908	0.0400769	0.0727845	0.089216	0.218974	0	0.0851474
SOV1g008410	0.280773	0.0721122	0.232683	0.251393	0.0843661	0.453223	0.129659	0.29608
SOV1g008430	0	0.223935	0	0.359614	0.27684	0.199497	0.0903246	0.140644
SOV1g008470	0	0.0661242	0.192747	0.0794621	0.0746731	0	0.0260888	0.0773667
SOV1g008480	0.21724	0.164656	0.301259	0.179783	0.220939	0.245475	0.258243	0.415076
SOV1g008490	0	0.0813671	0.0565099	0.0455693	0	0	0.0425597	0
SOV1g008500	0	0	0	0.0293713	0	0.173268	0	0.0509913
SOV1g008520	0	0	0	0	0	0	0	0.0601923
SOV1g008530	0.551297	0.64419	0.162013	0.58552	0	0.537743	0.157371	0.734233
SOV1g008560	0.353977	0.0369907	0	0.0301005	0	0.036871	0.0850175	0
SOV1g008590	0.333813	0.308298	0.18981	0.364792	0.24528	0.231585	0.211233	0.461108
SOV1g008610	0.225185	1.71883	1.09222	0.745679	0.992497	1.45786	1.39649	0.847656
SOV1g008640	1.17106	0.610684	0.623073	0.613772	0.412873	0.517898	0.76131	0.700687
SOV1g008650	0	0.090513	0.044611	0.23557	0.185744	0.0268517	0.0681495	0.0663448
SOV1g008660	0.136003	0.402019	0.439202	0.239045	0.593776	0.179038	0.257022	0.359496
SOV1g008670	0.552251	0.402928	0.505004	0.229716	0.225295	0.198	0.1995	0.228601
SOV1g008680	2.06952	1.2295	1.26934	1.52815	1.57336	0.900157	1.31047	1.60634
SOV1g008690	0.360071	0.066456	0.241502	0.27798	0.0773623	0.317156	0.120749	0.198337
SOV1g008710	0.154074	0.617903	0.549205	0.832486	0.800965	0.578985	0.210932	0.164257
SOV1g008780	0	0.0267421	0.131267	0.0700733	0	0.0524879	0.0512043	0.179339
SOV1g008790	6.65128	10.3656	10.8713	10.0863	6.56947	11.24	17.6239	9.00498
SOV1g008800	0.169423	0.0692367	0	0.213777	0.0773623	0	0	0.151161
SOV1g008840	1.70224	1.37063	0.967832	0.823294	1.68733	1.3477	1.51403	1.12081
SOV1g008920	0.967926	0.65201	0.282109	0.334664	0.555359	0.499512	0.62599	0.304291
SOV1g008950	0	0.036862	0.267782	0.39157	0.320014	0.57336	0.151258	0.144359
SOV1g009030	0	0	0	0	0	0	0	0
SOV1g009040	1.15532	2.11287	2.61746	0.962186	1.39658	2.50477	0.761097	1.75988
SOV1g009060	0.161749	0.239602	0.0715017	0.11108	0.0932336	0.117048	0.174676	0.218536
SOV1g009090	0.355849	0.354887	0.347264	0.618381	0.468166	0.561872	0.31221	0.793198
SOV1g009120	0	0.155883	0	0.0461155	0	0.347614	0.117855	0.129099
SOV1g009190	0	0	0.0380402	0.0672367	0.0642979	0	0	0.0607775
SOV1g009200	0.105476	0.140093	0.0546576	0.0834447	0.272706	0.149206	0.0323221	0.109928
SOV1g009210	0	0	0.0361272	0.0377541	0	0	0	0.0324204
SOV1g009220	0	0.0750252	0.0670139	0.102388	0.138177	0.036871	0.156189	0.0826882
SOV1g009240	0	0.125073	0.05004	0.0537372	0.399438	0.156722	0.0687975	0.135177
SOV1g009250	0	0.030561	0.121123	0.137014	0.0689465	0.145509	0.0178491	0.0972476
SOV1g009260	0	0.239729	0.218824	0.168008	0.0689465	0.11153	0.120991	0.323552
SOV1g009290	0.667866	1.06256	0.687142	0.722119	1.17037	1.01732	1.0654	0.70517
SOV1g009310	0	0.218933	0.323962	0.348867	0	0.288826	0.695778	1.21696
SOV1g009350	0.868517	0.454988	0.247297	0.345871	0.0689465	0.322389	0.139838	0.469377
SOV1g009460	0	0.177056	0.0831634	0.0680735	0	0.107034	0	0.111214
SOV1g009470	0.140386	0.637885	0.557065	0.229369	1.23092	0.268341	0.508064	0.456197
SOV1g009480	0	0	0	0	0	0	0	0.0374148
SOV1g009490	0.201776	0.1777	0.0682961	0.283964	0.0692037	0.140456	0.113288	0.0285053
SOV1g009500	0.361575	1.71423	1.59716	1.11463	1.31239	1.22075	2.85034	2.24583
SOV1g009530	0.122983	0.177505	0.27716	0.163822	0.152972	0.0898311	0.164886	0.246981
SOV1g009580	0	0	0	0	0	0	0.0499501	0
SOV1g009590	0	0	0.0257255	0.0236366	0	0	0	0
SOV1g009610	2.01416	3.7437	4.37938	3.85691	2.807	3.60668	2.08367	7.40906
SOV1g009670	0	0.104667	0.146809	0.05483	0.133844	0.223113	0.111683	0.0195336
SOV1g009690	0.661411	0	0.105076	0.0860844	0.114012	0.178076	0.124822	0.500252
SOV1g009700	0	0	0.0732179	0	0	0	0	0
SOV1g009750	0	0.158267	0.155329	0.0303691	0.178953	0.0622665	0.274826	0.15671
SOV1g009780	0.225185	0.0509596	0.0393949	0.0236366	0	0	0.112599	0.0368892
SOV1g009800	0	0.228035	0.0364963	0.0738014	0	0.0293938	0	0.152658
SOV1g009810	0	0.22506	0.0613046	0.17557	0.100286	0	0.121398	0.0218043
SOV1g009820	0	0.0530656	0.028319	0.0905347	0.0673537	0	0	0.0568449
SOV1g009830	0	0	0.041625	0.0301005	0.0506657	0.0266815	0	0
SOV1g009850	0.105476	0.389679	0.616651	0.09365	0.414526	0.24185	0.219702	0.111448
SOV1g009860	0	0.129229	0.109339	0.114024	0.309715	0.119154	0.116526	0.0317441
SOV1g009870	2.33442	1.99431	2.37146	1.69506	2.33286	1.44603	1.71915	1.53008
SOV1g009910	0	0.179891	0.113086	0.0945033	0.0582924	0.20624	0.115418	0
SOV1g009920	0.13768	0	0	0	0	0	0	0
SOV1g009940	0.157609	0.113268	0.363529	0.269375	0.128596	0.214107	0.0765003	0.240049
SOV1g009950	0	0.146645	0.172299	0.289129	0.263412	0.16032	0.0766732	0.102154
SOV1g009990	0.977431	0.283642	0.363845	0.506287	0.225077	0.530669	0.584738	0.418921
SOV1g010010	0	0.0338171	0	0.128016	0.189829	0.0207328	0.160163	0.215544
SOV1g010030	0.428632	0.0780286	0.507533	0.311127	0.342402	0.468089	0.157923	0.116497
SOV1g010040	0.891952	0.411425	0.796304	0.408925	0.954536	0.768186	0.89344	1.21293
SOV1g010050	0	0.382751	0.529654	0.131522	0.511311	0.402954	0.794319	0.443579
SOV1g010100	0.809516	0.537972	0.339357	0.336335	0.318239	0.146605	0.231003	0.43933
SOV1g010120	0.18524	0.284582	0	0.0701611	0.126526	0.0998236	0.072901	0.120838
SOV1g010140	0	0.0345619	0	0.062236	0	0	0	0
SOV1g010180	0	0.0966708	0.0524769	0.0303691	0	0	0.0227683	0.0338572
SOV1g010200	0.15328	0.0412188	0.149682	0.079326	0	0.164275	0.167863	0.298458
SOV1g010210	0	0.0532657	0.0803515	0.114519	0.117154	0.10152	0.0455046	0.191737
SOV1g010230	0.574185	0.0307384	0.0733138	0	0	0.0503931	0	0.0296729
SOV1g010240	0	0.339793	0.204396	0.0866717	0.0642979	0.245301	0.0491537	0.129867
SOV1g010250	0	0.454219	0.66534	0.751975	0.150008	0.582719	0.152123	0.45407
SOV1g010270	0.314433	0.18902	0.0596659	0	0.0529257	0.068996	0.146924	0.185487
SOV1g010280	0.850905	0.319855	0.283071	0.324748	0.299781	0.307435	0.147106	0.243179
SOV1g010320	0.342848	0.196905	0.165535	0.169186	0.18793	0.206803	0.55581	0.330333
SOV1g010330	0	0	0	0	0.131951	0.0528296	0	0
SOV1g010340	0	0.080733	0.162242	0.207064	0	0.279138	0.0759912	0.262894
SOV1g010350	0	0	0	0.0371362	0.0710591	0.0488548	0.330261	0.0411526
SOV1g010370	0	0.25537	0.268922	0.168299	0.375691	0.162831	0.0853262	0.133642
SOV1g010390	0.202462	0.528998	0.410174	0.176287	0.299306	0.33894	0.333232	0.300748
SOV1g010400	0.822112	0.639278	0.759253	1.22583	1.56728	0.793192	0.902979	0.696061
SOV1g010440	0.114249	0.388978	0.299071	0.279142	0.910952	0.403597	0.300204	0.118027
SOV1g010460	0.370247	0.390095	0.282784	0.33973	0.507026	0.223793	0.151213	0.188966
SOV1g010470	0.329156	0.111645	0.0298472	0.170883	0.14606	0.0388633	0.100889	0.217007
SOV1g010480	0	0.0409598	0.0519751	0.117779	0	0.0673692	0.184359	0.246003
SOV1g010540	0.681102	0.293949	0.9115	0.167169	0.522636	0.324606	0.249696	0.153041
SOV1g010560	0	0.478549	0.401844	0.692545	0.257853	0.156676	0.222116	0.655972
SOV1g010570	0.809326	0.910093	0.752685	1.43683	1.13272	1.13008	1.36849	1.31801
SOV1g010580	0	0	0	0	0.0526798	0	0	0
SOV1g010590	0	0.032582	0	0	0	0.158833	0	0
SOV1g010600	0.599257	0.523545	0.467171	0.297672	0.216984	0.525732	0.44807	0.605543
SOV1g010630	0.174557	0.154023	0.198381	0.0220138	0.119646	0.0381458	0.0854184	0.145034
SOV1g010640	0	0.132747	0.19814	0.208845	0.136903	0.0939955	0.152897	0.107014
SOV1g010690	0.697431	0.992483	2.10025	0.783004	0.322835	0.93762	0.460129	0.520216
SOV1g010750	0.122983	0	0.0355821	0	0	0	0	0
SOV1g010770	0.284038	0.190568	0.331506	0.0517821	0.0854971	0.0895584	0.0366002	0.167075
SOV1g010780	0	0	0	0	0.126482	0	0	0
SOV1g010800	0	0.035803	0.110793	0.100616	0.117154	0.0466679	0.140949	0.119696
SOV1g010820	0	0	0	0	0	0.082027	0	0.102255
SOV1g010830	0	0.072247	0	0	0	0	0	0
SOV1g010840	0	0.413664	0.212991	0.13208	0.290415	0.143561	0.218015	0.500718
SOV1g010850	0.18524	0.331955	0.267773	0.211691	0.218744	0.165153	0.0996394	0.051535
SOV1g010870	0	0.388796	0.284193	0.280229	0.410022	0.165087	0.238087	0.177348
SOV1g010980	0	0.303808	0	0	0	0	0.253136	0.221454
SOV1g011040	0.229822	0	0	0	0.100286	0.078228	0.0791634	0.190337
SOV1g011050	0	0.048151	0.0497216	0	0	0	0.0437273	0.0195609
SOV1g011070	0.201776	0.272145	0.271314	0.419547	0.234166	0.318952	0.337866	0.597065
SOV1g011110	0	0	0.173417	0	0.228024	0	0.0410203	0.145421
SOV1g011190	0	0.179422	0.244968	0.23196	0.634557	0.500563	0.265053	0.132156
SOV1g011200	0.941215	0.384849	0.418953	0.294265	0.200345	0.283389	0	0.442904
SOV1g011300	0.190578	0.31805	0.24183	0.410153	0.305262	0.274153	0.137884	0.267144
SOV1g011320	0	0.235693	0.0298472	0	0.0646646	0.0943243	0.0872117	0
SOV1g011340	0.21724	0.545553	0.319337	0.133545	0.490884	0.150658	0.0839361	0.454627
SOV1g011360	0.483583	0.758101	0.497453	1.10403	0.541218	0.800495	0.946699	1.38292
SOV1g011380	0.174557	0.36693	0	0.543895	0	0.133899	0.150532	0.341835
SOV1g011390	1.72876	1.3408	1.28446	1.57611	2.75816	2.00621	0.82378	1.15983
SOV1g011400	0	0.0338171	0.399813	0.0694137	0.133331	0.103705	0.0305003	0.429805
SOV1g011410	0.566893	0.167202	0.22724	0.0977443	0.0661314	0.0970836	0.235216	0.244838
SOV1g011450	0.821089	0.821192	1.09686	1.17126	1.05248	1.09613	1.44738	1.23282
SOV1g011460	0	0.0920174	0	0.0463813	0.820075	0.0397191	0.0249462	0.167825
SOV1g011480	0.201776	0.498438	0.795584	0.27205	1.13655	0.821889	0.279859	0.232772
SOV1g011500	0	0.163255	0.119626	0.0293713	0.0689465	0.183733	0.0981038	0.137523
SOV1g011510	0	0.144701	0.114928	0.159008	0.134846	0.0992506	0.151981	0.167337
SOV1g011540	1.5616	1.81315	1.05372	1.42402	0.921806	1.25249	1.79604	1.90465
SOV1g011560	0	0.168619	0.09252	0.190602	0	0.156697	0.0815293	0.255805
SOV1g011580	0.834915	0.892615	0.7741	0.495121	0.853268	0.71263	0.522239	0.533657
SOV1g011590	0.861084	0.443703	0.583969	0.289462	0.293257	0.692618	0.514185	0.589988
SOV1g011620	0	0.241089	0.296929	0.279833	0.16267	0.316474	0.195982	0.127118
SOV1g011630	0.689737	0.917425	0.353966	0.568998	0.497189	0.577717	0.683489	1.05241
SOV1g011640	0	0.703876	0.693245	0.744761	1.03301	0.659558	0.305561	0.647913
SOV1g011650	0.364233	0.796799	1.64717	0.52805	1.1251	1.55243	0.574789	0.508805
SOV1g011660	0.318246	0.0509596	0.100601	0.0934057	0.255579	0.0787395	0.107262	0.208582
SOV1g011670	0.287555	0	0.036507	0.0578499	0	0.0466679	0.0213392	0.125123
SOV1g011700	0	0.316144	0.224881	0.275817	0.315277	0.332879	0.186878	0.448728
SOV1g011710	0.594259	0.0848123	0.536133	0.414227	0.273912	0.67454	0.389647	0.12485
SOV1g011830	0.18524	0.0377151	0.0651038	0.178898	0.119176	0.0418242	0.171773	0.220729
SOV1g011850	0	0.33084	0.156642	0.0580299	0.108554	0.265705	0.137473	0.0809712
SOV1g011920	0.511815	0.143472	0.27188	0.397192	0.209934	0.197116	0.208936	0.234614
SOV1g011980	0	0.151961	0.166107	0.111431	0.117154	0.0466296	0	0
SOV1g012020	0.531367	0.620933	0.177385	0.272269	0.152452	0.546287	0.301913	0.224416
SOV1g012040	0.18679	0	0	0	0	0	0	0
SOV1g012050	0	0.114473	0.228256	0.32581	0.0484985	0.0915572	0.279272	0.286918
SOV1g012060	0.174557	0.116249	0.0358989	0.0695138	0.0486256	0.0452735	0.021035	0
SOV1g012180	0	0.141818	0.107954	0.070089	0.0540041	0	0.0509535	0.0669044
SOV1g012200	0.790428	0.522545	0.547945	0.820438	0.769609	0.576632	0.287937	0.840193
SOV1g012260	0.47168	0.171766	0.332355	0.0915098	0.0979207	0.0562455	0.100381	0.0344966
SOV1g012280	0	0.090486	0	0.109961	0	0.13691	0.0537987	0
SOV1g012290	0	0.0713989	0.14718	0	0.0975337	0	0.0724405	0.0524554
SOV1g012310	0.952996	0.943505	0.927228	1.73799	1.02549	0.929504	0.586821	1.52986
SOV1g012340	0.180193	0.714809	1.11975	2.37127	0.537195	0.787892	0.427186	0.793402
SOV1g012350	0	0.047771	0.155996	0.115581	0.150498	0.128524	0	0
SOV1g012390	0.397709	0.179848	0.10942	0.197335	0	0.113163	0.182763	0.139515
SOV1g012400	0.174557	0.0416441	0	0	0.0642979	0	0	0
SOV1g012410	0.297124	0.304573	0.348276	0.481377	0.566382	0.277794	0.129114	0.301684
SOV1g012440	0	0.0301801	0.0823995	0.0266392	0.057278	0	0.0643731	0.0397134
SOV1g012450	0.120983	0.302319	0.283707	0.140343	0.31996	0.249224	0.146009	0.425074
SOV1g012480	0.421672	0.432528	0.409205	0.393528	0.581275	0.578981	0.393885	0.339706
SOV1g012490	0	0	0.0257255	0.0461155	0	0	0	0
SOV1g012510	1.27589	0.137955	0.364658	0.688689	0.877775	0.449592	0.322085	0.869983
SOV1g012560	0.324675	0.124166	0.0405449	0.119981	0.081829	0.145649	0.12852	0.335841
SOV1g012570	0.184665	0.199449	0.137994	0.108843	0	0.126771	0.148889	0.191247
SOV1g012580	3.84626	0.387006	0.600656	0.688678	0.630445	0.312612	0.683698	0.713667
SOV1g012590	0	0.0898771	0.156308	0.303126	0.131987	0.201047	0.173123	0.180335
SOV1g012600	0	0	0	0	0	0	0	0
SOV1g012610	0	0.118945	0.0901746	0.110368	0.044608	0.079511	0.208299	0.338604
SOV1g012620	0	0	0	0	0	0	0	0.0346102
SOV1g012650	0	0	0	0	0	0	0	0
SOV1g012670	0.120983	0.243748	0.228784	0.25848	0.331243	0.235335	0.380583	0.101954
SOV1g012680	0	0	0.0613346	0.041941	0	0.046899	0	0
SOV1g012690	0.203849	0.195517	0.0795289	0.161162	0.0492951	0.152752	0.0374375	0.228671
SOV1g012700	0.357922	0.455769	0.619179	0.676392	1.08584	0.974123	0.311177	1.135
SOV1g012710	0	0	0	0.0375777	0	0	0.0709337	0
SOV1g012720	1.08247	0.386636	0	0.260867	0.165196	0.286503	0.282654	0.400737
SOV1g012740	0.481789	0.603903	0.915932	0.585594	0.100286	0.592803	0.772287	0.3851
SOV1g012790	0	0.568805	0.308278	0.398258	0.106684	0.193684	0.295617	0.429543
SOV1g012800	0	0	0	0	0	0.0421187	0	0
SOV1g012820	0.397709	0.165469	0.595869	0.189134	0.140805	0.433506	0.121695	0.335929
SOV1g012850	0.203849	0.312937	0.642585	0.24596	0.290096	0.30331	0.213286	0.0288775
SOV1g012870	3.31772	10.5821	11.9567	12.5708	7.0049	18.6963	13.2018	6.15161
SOV1g012880	0.208368	0.249506	0.0400769	0.204268	0.758077	0.272646	0.146054	0.0972507
SOV1g012890	0.315823	0.422381	0.667177	0.903407	0.517065	0.632495	0.830236	1.80672
SOV1g012900	0	0.259567	0.249451	0.195004	0.168525	0.0637454	0.244812	0.173115
SOV1g012910	0.54955	0.182635	0.303066	0.0685689	0.330326	0.334449	0.11558	0.242141
SOV1g012920	0.577037	0.907512	0.661805	0.610915	1.67839	0.991321	0.928225	0.929299
SOV1g012940	0.287555	0	0.13935	0.156091	0	0.141129	0.0340102	0
SOV1g012960	0.374463	0.12016	0.273115	0.0930978	0	0.0491507	0.0468913	0
SOV1g012970	0	0.249423	0.14042	0.40555	0.0526798	0.333401	0.190875	0.181348
SOV1g012990	0	0.255836	0.137712	0.0967046	0.11776	0.170966	0.1468	0.0238868
SOV1g013040	4.8615	4.83598	7.7915	7.79027	6.56463	6.87135	7.8882	9.47227
SOV1g013050	0.479939	0.163215	0.29626	0.156693	0	0.130658	0.148104	0.106469
SOV1g013120	0	0	0	0	0	0	0.017498	0
SOV1g013150	0	0.046436	0.0770384	0.0981194	0.081829	0	0.0336451	0.0743675
SOV1g013210	0	0	0	0	0.271795	0.0588786	0.0213392	0.0370192
SOV1g013250	1.81232	0.383522	0.372061	0.262843	0.0692037	0.230339	0.276562	0.523171
SOV1g013260	0.553908	0.246006	0.238009	0.486368	0.575968	0.0976732	0.185787	0.254008
SOV1g013300	0.122983	0.546279	0.48195	0.151607	0.625371	0.378803	0.311644	0.481812
SOV1g013320	0	0	0	0	0	0	0	0
SOV1g013360	0.200417	0	0	0	0	0	0	0
SOV1g013380	0	0	0.0618047	0	0.0746731	0.0994976	0	0
SOV1g013390	0.15328	0.0670988	0.0643002	0.111061	0.201385	0.145273	0.0709944	0.180809
SOV1g013420	0.482661	0.644156	1.81345	1.35155	1.28859	1.05696	0.853978	1.29485
SOV1g013460	0.21724	0.128507	0.0823995	0	0	0.0537034	0	0.0338572
SOV1g013470	0.634491	2.84419	4.33184	0.999402	3.37015	2.16426	3.818	1.07826
SOV1g013510	0.319619	1.68881	1.39243	0.582755	0.784437	0.885392	2.31234	0.452743
SOV1g013540	0	0.0451736	0.04363	0.0690969	0.183707	0.0725184	0.062551	0.110906
SOV1g013550	0	0	0	0	0	0	0.0248508	0
SOV1g013560	0	0	0	0.0380462	0	0	0.107931	0.157991
SOV1g013570	0.150186	0.264433	0.331691	0.0228612	0.157795	0.0708205	0.0778357	0.103697
SOV1g013650	0	0	0.0699125	0.314944	0.384754	0.363546	0.243252	0.124413
SOV1g013660	0	0.19977	0	0.0365835	0.0692037	0.0663247	0.016161	0.0844197
SOV1g013700	0	0.0795022	0.0309023	0.077424	0.0484985	0.0562	0.0760809	0.203451
SOV1g013740	0.446044	0	0.305395	0.110643	0.157607	0.174512	0.125604	0.195859
SOV1g013750	0.68137	1.22009	1.11419	1.24547	1.1769	0.93588	1.40203	1.05058
SOV1g013780	0.993229	0.503789	0.174627	0.373561	0.645492	0.427537	0.717811	0.47069
SOV1g013790	0	0	0.0438443	0	0	0.105659	0.644852	0
SOV1g013830	1.06173	0.603537	0.460712	0.268466	0.602993	0.735504	0.237409	0.500146
SOV1g013850	0	0.108877	0.149179	0.347472	0.081829	0.292735	0.250859	0.521131
SOV1g013900	0.338845	0.382459	0.2354	0.189393	0	0.155734	0.228087	0.103335
SOV1g013930	0.394197	0.108842	0.0972455	0.111756	0.0866957	0.0290333	0	0.0518473
SOV1g013940	0	0	0	0.0328735	0	0	0	0
SOV1g013960	1.45235	0.629517	1.31132	1.6958	1.39654	1.42023	0.462871	1.58113
SOV1g013990	1.03399	0.512113	0.234769	0.748276	0.564108	0.401796	0.343754	0.344188
SOV1g014060	0.566077	0.371572	0.177739	0.19809	0.326023	0.235211	0.294536	0.406786
SOV1g014070	0.279896	0.174974	0.197673	0.254734	0.0864753	0.307801	0.142655	0.0904575
SOV1g014080	1.58447	0.823712	1.20532	0.610877	0.376987	0.642284	0.992105	0.857706
SOV1g014090	0.405656	0.116606	0.278226	0.23628	0.33082	0.218992	0.252844	0.333947
SOV1g014100	0.333581	0.0696432	0.0875682	0.154984	0.201476	0.0497661	0.0689073	0.323562
SOV1g014110	0.578322	0.144955	0.395686	0.381254	0.281212	0.315698	0.333281	0.361966
SOV1g014120	0.26038	0.183619	0.268492	0.435162	0.276849	0.478408	0.178632	0.400229
SOV1g014130	8.10218	11.7437	9.32975	9.65976	8.04357	9.75317	16.1748	7.52869
SOV1g014140	0	0	0	0	0	0	0.0776019	0.0476922
SOV1g014160	0	0	0	0	0	0	0	0
SOV1g014210	0	0	0.242881	0.277427	0.118811	0.101475	0.0798724	0.0272483
SOV1g014280	0	0.0746951	0.124677	0.104746	0.188465	0.234297	0.0641747	0.127414
SOV1g014300	0	0.253823	0.0848289	0.0473238	0.255931	0.369261	0.044852	0.0253266
SOV1g014310	0	0.118241	0	0.430458	0	0.238026	0.758444	0.227207
SOV1g014320	3.41591	2.03009	1.6195	1.50839	3.24608	2.30292	1.99506	1.8414
SOV1g014350	0	0.223348	0.0823098	0.139575	0.160035	0	0.132201	0.134749
SOV1g014390	0	0.530535	0.3373	0.424427	0.644327	0.32523	0.383978	0.590573
SOV1g014410	0	0.206244	0.114582	0.345823	0.0642979	0.132434	0.0311589	0.161203
SOV1g014470	0.757781	0.379824	0.211737	0.137098	0.16664	0.156574	0.225415	0.148341
SOV1g014510	2.7017	2.03772	1.21428	1.88973	1.27367	1.13181	0.658199	1.71716
SOV1g014520	0	0.315753	0.601266	0.583024	0.924144	0.651184	0.495968	0.389975
SOV1g014570	0.494098	0.157187	0.283124	0.119881	0.150008	0.0951824	0.120163	0.399348
SOV1g014600	0	0.037816	0.14309	0.135649	0	0.126601	0.111637	0.0535144
SOV1g014610	0.418452	0.28792	0.218665	0.145684	0.115667	0.13934	0.299773	0.529938
SOV1g014650	0	0.414354	0.23277	0.285858	0.19608	0.563214	0.256673	0.215294
SOV1g014660	1.51918	1.05649	0.653431	1.28835	0.489617	0.793653	0.506277	1.17389
SOV1g014680	0	0.25914	0.108889	0.313451	0.0689465	0.0743096	0.390546	0.358237
SOV1g014700	0.341257	0.153002	0.0358989	0.109329	0	0.0638765	0.0400093	0.0944392
SOV1g014720	0.337778	0.321563	0.309596	0.246079	0.12292	0.381046	0.372704	0.423941
SOV1g014760	0.690109	0.485014	0.450211	0.355872	1.62405	0.551228	0.193398	0.15252
SOV1g014770	0	0	0.0366569	0.0350894	0.0506657	0.0481306	0.0327955	0.109808
SOV1g014780	0	0.0702512	0.0668013	0.0435939	0.166273	0.0397191	0.0750584	0.0652862
SOV1g014810	0.391797	0.227924	0.261264	0.433059	0.396965	0.57916	0.239684	0.361646
SOV1g014820	0.487841	0.341034	0.237361	0.558948	0.184774	0.277714	0.177729	0.360287
SOV1g014840	2.32323	1.17254	2.14143	1.72005	4.07443	2.54413	1.31442	2.16056
SOV1g014860	0.556165	1.14277	0.866313	0.478981	0.863892	0.76122	0.739355	0.636563
SOV1g014870	0.14613	0.1391	0.221375	0.031337	0.0731475	0.109822	0.0645821	0.237709
SOV1g014930	2.27553	1.78133	0.979291	2.34477	2.94629	1.37183	1.2742	2.5059
SOV1g014940	0.208368	0	0	0	0	0	0	0
SOV1g014950	0.15328	0.40394	0.272612	0.563417	0.420481	0.226451	0.534581	0.36909
SOV1g014970	0	0	0	0	0	0	0	0
SOV1g015020	0	0	0.028591	0.025503	0	0	0	0
SOV1g015040	0	0.141879	0.359881	0.0545259	0.318239	0.186219	0.0586286	0.225146
SOV1g015050	0	0.0779505	0	0	0.0818947	0.0463633	0.0230348	0.0422704
SOV1g015060	0	0.198169	0.268146	0.202114	0.1394	0.205956	0.313235	0.010233
SOV1g015110	0.626827	0.0767881	0	0.269771	0	0.0486874	0.0851495	0
SOV1g015130	0	0.0732657	0	0.0223248	0	0	0	0
SOV1g015170	0.154074	0.146521	0	0	0	0	0.113802	0.0724384
SOV1g015190	0	0	0	0.059997	0	0.0360065	0.0675109	0.0231116
SOV1g015230	1.1617	0.616115	0.556059	0.571186	0.352852	0.632923	0.754879	0.841006
SOV1g015240	0.203616	0.0337364	0.076266	0.0568008	0	0	0.0354256	0
SOV1g015250	0.14613	0.132188	0.0588366	0.0880553	0	0.10584	0.0457683	0.259544
SOV1g015260	0.351962	0.31446	0.361146	0.268239	0.180419	0.174688	0.264345	0.456425
SOV1g015280	0.752386	2.62044	1.64631	1.00898	2.13907	2.07135	2.64427	0.897224
SOV1g015310	0.398946	0.101609	0.145369	0.0692955	0.0892355	0.0485418	0.0219301	0.0830648
SOV1g015330	0	0	0.342881	0.0756846	0.0486256	0.231055	0.069344	0.0482952
SOV1g015340	2.26701	1.09668	1.82055	1.63896	2.25517	2.24108	1.48438	1.66369
SOV1g015370	0.210084	0.0648482	0.196979	0.237442	0.313964	0.0936102	0.10012	0.371852
SOV1g015450	0	0	0	0.0503961	0	0	0	0
SOV1g015470	0	0.116327	0.0342091	0.306116	0.31768	0.127403	0.256086	0.313912
SOV1g015480	0.203849	0.680179	0.718525	0.48741	0.902994	0.64569	0.25329	0.590236
SOV1g015490	0.23161	0	0	0	0	0	0.304594	0.0298627
SOV1g015500	0.649338	0.702049	0.496008	0.699744	0.186713	0.856077	0.916752	0.721438
SOV1g015520	0.394197	0	0	0	0	0	0.24053	0
SOV1g015530	0	0.257716	0.190798	0.284721	0.388947	0.102337	0.540317	0.174173
SOV1g015540	0.354828	0.037816	0.028319	0.0706276	0.0866957	0.0867304	0.201974	0.150869
SOV1g015560	0.202462	0.137576	0.228322	0.292829	0.118242	0.0290333	0.229553	0.27549
SOV1g015580	0.14613	0.139055	0.141523	0.101443	0.0492951	0.135542	0.130917	0.120987
SOV1g015620	0	0.0939705	0	0	0	0	0	0
SOV1g015630	0.595148	0.0831407	0.0779392	0.0545259	0.0918046	0.0397191	0.0238294	0.0170939
SOV1g015640	0	0.0725492	0.101734	0.101171	0.057278	0.102955	0	0.0331886
SOV1g015650	0	0	0	0	0	0.058818	0	0
SOV1g015660	0.574185	0.265092	0.336946	0.0261821	0	0.0378788	0.0327955	0.0506529
SOV1g015670	2.51615	0.713606	1.31018	0.79302	1.11363	0.848239	0.709423	1.27359
SOV1g015680	0.425269	0.309326	0.497411	0.362053	0.549106	0.309111	0.203428	0.309288
SOV1g015750	0.35719	0.123134	0.0367215	0	0.044608	0.0485418	0	0.118713
SOV1g015760	1.31478	1.90469	1.75967	1.38636	2.10683	2.14366	1.34419	1.28827
SOV1g015780	0.278398	0	0	0	0	0	0.0230348	0.0356377
SOV1g015790	0	0.120761	0.186818	0.0951762	0.123299	0	0.121443	0.111955
SOV1g015800	3.13114	1.17864	1.19208	1.72096	3.1687	2.19168	0.793435	1.60752
SOV1g015810	0	0.0679962	0.0791747	0.0325951	0.0673537	0.0466296	0	0
SOV1g015820	0.901023	0.721794	0.557066	0.585539	0.870944	0.75794	1.02087	1.10172
SOV1g015850	0	0.0399556	0.251507	0.0625809	0.085176	0.209459	0.385637	0.340157
SOV1g015890	0	0.0850217	0.248581	0.0754031	0.4182	0.142209	0.0975797	0.272763
SOV1g015900	0.446987	0.078977	0.0305176	0.184151	0	0.191306	0.0608087	0.0278257
SOV1g015920	0.201776	0.470318	0.0883758	0.0375777	0.280795	0.301979	0.163742	0.0488
SOV1g015930	0.205255	0.852426	0.755091	0.704797	0.52173	0.691194	1.12728	0.605244
SOV1g015940	0.459745	0.503509	0.257805	0.521679	0.342427	0.686113	0.291451	0.931251
SOV1g015960	0.154074	0	0	0.0288635	0	0.0321734	0	0
SOV1g015970	0.743727	0.416643	0.467593	0.579815	0.119176	0.173245	0.461353	0.381362
SOV1g015980	0.120983	0.13002	0.267572	0.0380462	0.157936	0.0520313	0.313948	0.459332
SOV1g015990	0.394197	0.0921975	0.274102	0.0996572	0.53425	0.124237	0.13655	0.0977266
SOV1g016010	0	0	0	0	0	0.0562	0	0
SOV1g016040	0	0.490299	0.576274	0.228303	0	0.0665708	0.402905	0.328658
SOV1g016070	0.367004	0.339561	0.222755	0.354429	0.582161	0.330189	0.227228	0.817964
SOV1g016100	0	0	0.0869191	0.0578025	0.0608835	0.142966	0	0.0789974
SOV1g016130	0.13768	0.0571448	0.20615	0.082861	0.0656422	0.171063	0.105412	0.0894695
SOV1g016140	0.763517	0.507162	0.457666	0.312375	0.417235	0.174317	0.402652	0.504548
SOV1g016160	0	0.0794349	0.145831	0.0377541	0	0.173623	0.124931	0.186652
SOV1g016180	0	0.103116	0.0560287	0.0934705	0.210544	0.128804	0.100592	0.154401
SOV1g016190	0	0	0	0.038079	0.0608835	0.0426403	0	0.201339
SOV1g016220	1.01095	0.107322	0.205414	0.038712	0.20398	0.186913	0.0850967	0.377477
SOV1g016240	0	0.0342961	0	0.0449673	0	0	0.0202606	0.0475842
SOV1g016250	0.143893	0.354699	0.360146	0.34662	0.399291	0.0255995	0.414371	0.335863
SOV1g016260	0.932951	2.42055	2.35713	2.16197	2.04985	2.76607	3.5812	2.12369
SOV1g016280	0	0.172276	0.124903	0.0227495	0.382057	0.153295	0.220965	0.0354273
SOV1g016290	0	0	0.0852686	0.0562949	0	0.180547	0	0.0387609
SOV1g016300	2.58029	6.20701	3.47534	6.45888	3.45351	5.63175	10.9485	5.46478
SOV1g016320	1.86171	0.407042	0.426279	0.288567	0.906318	0.5339	0.32545	0.473503
SOV1g016340	0	0	0.0380402	0.0375777	0	0	0	0
SOV1g016350	0.667069	0.312198	0.288603	0.22315	0.279997	0.403864	0.232718	0.203631
SOV1g016380	0	0	0	0	0	0	0	0
SOV1g016390	0.837445	1.98719	1.57442	0.792884	1.22098	1.85454	2.37534	1.20835
SOV1g016420	0.472945	0.549325	0.859019	0.67593	1.07182	0.696079	0.477641	0.963951
SOV1g016430	0.291714	0.327019	0.419349	0.193227	0.24341	0.0266815	0.238135	0.40726
SOV1g016440	0	0	0	0.0910326	0	0.0269792	0	0.0369216
SOV1g016460	0.122983	0.242803	0.257453	0.233089	0.273623	0.18654	0.0401826	0.359282
SOV1g016480	2.49754	3.15973	1.35829	2.28885	2.94897	2.81252	2.77935	2.34769
SOV1g016490	0	0.103093	0.211346	0.193743	0.0804421	0.112898	0.206201	0.0395417
SOV1g016510	3.99171	2.96485	4.96548	3.64148	4.87788	2.83933	2.25199	1.7117
SOV1g016520	0.635647	0.168528	0.363766	0.200002	0.161043	0.175204	0.381385	0.354087
SOV1g016530	0.39954	2.0215	1.49845	1.51181	1.30143	1.03814	1.49963	1.90106
SOV1g016550	0.174557	0.474301	0.142947	0.103304	0.101786	0.13946	0.200072	0.0817125
SOV1g016560	0.610918	0.048151	0.074286	0.0672921	0	0.0421187	0.0719087	0.118797
SOV1g016590	0	0.449297	0.448032	0.170878	0.531956	0.59302	0.715415	0.378685
SOV1g016610	0	0	0.0790853	0.0377541	0.0526798	0.0851255	0.105456	0.0969302
SOV1g016620	0.503615	0.330335	0.297564	0.31196	0.227232	0.325752	0.28723	0.407106
SOV1g016650	0	0.291156	0.239725	0.162284	0.214306	0.256571	0.227354	0.14905
SOV1g016660	0	0	0	0.0345281	0.262907	0.0783328	0.0552615	0.215967
SOV1g016670	0.358026	0.509019	2.37932	1.02466	1.13848	1.69699	0.788533	1.18833
SOV1g016680	0	0	0	0	0	0	0.021035	0.071885
SOV1g016710	0.310049	0.45157	0.653341	0.49629	0.297554	0.391918	0.284811	0.513573
SOV1g016740	0	0	0.0774473	0.0536012	0.147122	0.0829428	0	0.369787
SOV1g016780	0.17786	0	0.059852	0.0861251	0	0	0	0.131488
SOV1g016840	0.225185	0.609375	0.340223	0.446867	0.434658	0.185597	0.242438	0.296388
SOV1g016850	1.14675	0.487573	1.06257	1.10262	0.768109	1.12641	1.47661	1.328
SOV1g016870	0.648211	0.585657	0.165247	0.347435	0.338679	0.25517	0.0958037	0.591532
SOV1g016890	0	0.0840363	0	0.143373	0.0773623	0.0266815	0.0827028	0.0886492
SOV1g016900	1.9032	1.55094	1.1509	1.44477	1.63769	1.6535	0.910616	1.3308
SOV1g016950	0	0.459126	0.0405449	0.0393489	0.108554	0	0.198078	0.146133
SOV1g016980	0	0	0	0	0	0	0	0
SOV1g017030	0.129965	0.930524	0.609514	0.792773	1.00184	1.14508	0.943431	1.23266
SOV1g017040	0	0.0337498	0.231182	0.0957638	0	0.0725071	0.0234931	0.0306916
SOV1g017050	0	0.159788	0.19502	0.227691	0.0866957	0.221312	0.124159	0.339685
SOV1g017060	0	0	0	0	0	0	0.0468315	0.0647888
SOV1g017070	0	0.030561	0.0509587	0	0	0	0.105966	0.010233
SOV1g017110	0.174557	0.134716	0.150696	0.172268	0.282281	0.494093	0.068432	0.166655
SOV1g017120	0.678286	0.980361	0.216938	1.07198	0.644231	0.46282	0.181033	0.537776
SOV1g017140	0	0	0.0438443	0.0317644	0	0	0.020229	0.0312858
SOV1g017150	0.155415	0.136401	0.145702	0.0720062	0.141118	0.0534508	0.182313	0.169422
SOV1g017160	0.78416	0.280396	0.336993	0.493257	0.550537	0.561236	0.621144	0.631897
SOV1g017190	0	0.296643	0.254127	0.192208	0.154712	0.22693	0.427674	0.363017
SOV1g017200	0	0	0.105201	0.0864381	0.0796883	0.21069	0.138068	0.0623501
SOV1g017210	0	0	0.101341	0.0821605	0	0.0873559	0.017498	0.0671717
SOV1g017220	0.52569	1.22731	0.886829	1.11474	2.32354	0.818993	1.55288	0.19664
SOV1g017230	0	0.47335	0.416818	0.221784	0.679556	0.172306	0.161456	0.418531
SOV1g017240	0	0.164021	0.0663542	0.200448	0.203253	0.181405	0.102923	0.0714176
SOV1g017270	0	0.390606	0.208186	0.0894748	0	0.237193	0.231665	0.0937161
SOV1g017280	0.150186	0.356302	0.0308109	0.262146	0.235295	0.10914	0.0909849	0
SOV1g017290	0.254013	0.582067	0.131551	0.141351	0.14362	0.429052	0.266775	0.468579
SOV1g017300	0	0.377848	0.204668	0.310784	0.364141	0.405485	0.112529	0.336045
SOV1g017310	0	0	0.0666311	0	0	0.0696718	0	0
SOV1g017320	0	0.186198	0.404633	0.398133	0.34488	0.0755792	0.275174	0.190196
SOV1g017350	0	0.178735	0.101722	0.182734	0.161444	0.166014	0.130334	0.421113
SOV1g017360	0	0.128554	0.0647298	0.0632464	0.0492951	0.12047	0.103978	0.294321
SOV1g017370	0	0.036356	0.215027	0	0.156556	0.228313	0.166356	0
SOV1g017400	0.349113	0.177089	0.328509	0.190033	0.125861	0.203423	0.154329	0.3431
SOV1g017410	0.566893	0.174537	0.107984	0.20141	0.271878	0.23176	0.0303577	0.229996
SOV1g017420	0	0.201541	0.103234	0.0594718	0.120279	0.0727396	0.045673	0.0735665
SOV1g017480	0	0	0	0	0	0	0	0
SOV1g017540	0.208368	0.579899	0.33839	0.267105	0.330837	0.215258	0.234742	0.173942
SOV1g017550	0.406802	0.163158	0.0665984	0.0236366	0	0.233424	0.0503092	0.173414
SOV1g017580	1.3403	2.36195	1.70022	2.93372	2.12658	1.61031	4.31445	1.56161
SOV1g017590	0.779802	0.368651	0.543511	0.549186	0.84474	0.400471	0.719415	0.630768
SOV1g017600	0	0.0913645	0.076094	0.0618418	0	0.068996	0	0.186199
SOV1g017610	0.225185	0	0.179417	0.0817796	0	0	0.0421383	0.016529
SOV1g017620	0.145062	0.0733874	0.139632	0	0.121626	0.0513495	0.0852271	0.101625
SOV1g017630	0.397709	0	0.214934	0.10452	0.081829	0.128999	0.149227	0.125222
SOV1g017640	2.40296	0.876697	1.27291	0.82163	1.28197	1.26264	0.350795	1.59523
SOV1g017650	0.29554	0.0678952	0.270564	0.218948	0	0.0268517	0.0218049	0.078837
SOV1g017660	0.736876	0.110885	0.0931549	0.208754	0.292473	0.0932703	0.156041	0.155556
SOV1g017670	0.498056	1.05182	0.917419	0.381342	0.967275	0.498498	0.41112	0.395153
SOV1g017680	0.25955	0.290531	0.195938	0.473861	0.392547	0.341391	0.0183225	0.312128
SOV1g017700	0.297124	0.517049	0.653679	0.269683	0.841619	0.416013	0.380032	0.0343555
SOV1g017740	0.594488	1.18414	1.07133	0.999288	1.37306	1.03055	0.686205	1.03956
SOV1g017750	0.578863	1.64294	4.08997	0.478551	1.78597	2.78806	0.8572	1.5435
SOV1g017760	0.21724	0.0612196	0.0689465	0	0	0	0.0260888	0.0776728
SOV1g017770	0.145062	1.04872	1.33245	1.54713	0.99845	1.60662	1.57803	0.76094
SOV1g017790	0.891356	0.527288	0.961938	1.21738	0.366891	0.504627	0.709765	0.693237
SOV1g017840	1.71503	1.18954	1.24238	1.5739	0.435082	1.13429	1.13957	1.4695
SOV1g017960	0	0.0565612	0	0	0.247518	0.0369309	0.0657897	0.145729
SOV1g017980	0.15328	0	0.0300048	0.0328369	0.112381	0.0850272	0.0478496	0.0445565
SOV1g017990	0.223494	0.107095	0.262996	0.337483	0.151033	0.078938	0.220253	0.121852
SOV1g018000	0	0.129302	0.162064	0.100178	0.112254	0.296879	0.133179	0.320731
SOV1g018010	0.491172	0.659075	0.540142	1.02532	0.601608	0.400962	0.420124	0.503968
SOV1g018040	0	0	0	0	0	0	0	0
SOV1g018050	0.313024	0.678502	0.675005	0.62331	0.377097	0.548933	0.399969	0.614759
SOV1g018070	0.346168	0.358823	0.228931	0.161795	0.26878	0.186156	0.0660581	0.170842
SOV1g018100	0.17786	0.424445	0.482112	0.922503	0.130393	0.227426	0.284641	0.11422
SOV1g018120	0	0.0267421	0	0	0.202008	0	0.0486802	0.0230229
SOV1g018130	0	0.0337364	0.216865	0.295056	0	0	0.0922363	0.107509
SOV1g018140	0	0.197872	0.440127	0.308795	0.327669	0.0856076	0.263739	0.206809
SOV1g018150	0	0.140405	0.134618	0.0706747	0.246426	0.047867	0.0202227	0.233351
SOV1g018160	0	0	0.0676021	0	0	0	0.01839	0.0269
SOV1g018210	0.417657	0.3499	0.136311	0.369641	0.256648	0.404765	0.185374	0.149369
SOV1g018230	0	0	0	0	0.044608	0	0	0
SOV1g018240	0	0.353977	0.141375	0.553673	0.301996	0.696769	0.47702	0.630656
SOV1g018250	0.503699	0.103981	0.182987	0.124727	0.180739	0.448539	0.225726	0.439047
SOV1g018260	0.505332	0.385359	0.424261	0.412617	0.312896	0.409188	0.163596	0.287916
SOV1g018270	2.67183	1.63592	2.01137	3.00387	1.56337	1.76863	1.04677	1.58061
SOV1g018320	0	0	0	0	0	0	0	0
SOV1g018330	0	0.906564	1.34571	0.519041	1.73146	0.703257	0.461854	1.3559
SOV1g018340	0	0.401003	0.141289	0.0744261	0.101786	0.282318	0.277198	0.184858
SOV1g018350	1.28597	0.532257	0.345364	0.387878	0.694998	0.436783	0.922898	0.490215
SOV1g018390	0	0.145005	0.108382	0.0997547	0.0773623	0.0488548	0	0.0461723
SOV1g018410	1.53681	0.922196	0.715845	0.615721	0.921196	0.925782	0.336524	1.62678
SOV1g018430	0	0.0307384	0.0341997	0.0688931	0.259529	0	0.0820839	0.0367494
SOV1g018440	0	0.0451736	0	0	0	0.0245753	0	0.0122498
SOV1g018470	0	0.0893029	0.311855	0.0556036	0.331779	0.809482	0	0.0805997
SOV1g018490	0.330382	1.06344	0.686174	0.55507	1.06346	0.546308	0.824628	0.54778
SOV1g018500	0	0	0.153858	0.216187	0.183609	0.0419013	0.0207992	0.353254
SOV1g018510	0.143893	0.0934121	0.103469	0.41619	0.430813	0.511116	0.158674	0.558952
SOV1g018540	0.686791	0.496613	0.974344	0.454268	0.385264	0.23361	0.144519	0.32742
SOV1g018550	2.69949	0.645766	1.6322	0.690951	1.40456	0.8768	0.209809	0.333272
SOV1g018560	0.15328	0.30436	0.269545	0.487013	0.152383	0.210077	0.24388	0.425172
SOV1g018580	0	0.0344775	0.0560287	0.216166	0.241842	0.18528	0.0238294	0.22571
SOV1g018590	0.235233	0.161611	0.375809	0.284319	0.182432	0.600408	0.498761	0.263667
SOV1g018630	0.200417	0	0	0	0	0.0989864	0.0276791	0.0249358
SOV1g018650	0.145062	0	0.0257255	0.0502245	0	0.0542676	0.0351952	0.134881
SOV1g018660	0.338845	0.352695	0.216474	0.299674	0.103591	0.38065	0.325295	0.436888
SOV1g018670	0	0	0	0.104401	0.0746731	0.255134	0.0800055	0.173941
SOV1g018690	0.190578	0.58147	0.491649	0.792699	0.647631	0.420761	0.460243	0.646211
SOV1g018700	0.15328	0.604582	0.899744	0.598599	0.339621	0.151614	0.594279	0.440131
SOV1g018710	0	0.272221	0.11926	0.179894	0.190944	0.166127	0.0887182	0.0652549
SOV1g018720	0.559639	0.499243	0.243493	0.408993	0.85858	0.868814	0.463745	0.678296
SOV1g018750	2.28092	2.54612	2.44041	3.65917	3.39017	2.59801	2.97047	4.14536
SOV1g018760	0.29943	0.135087	0.0782232	0.0792793	0.0866957	0.162125	0.0444761	0.0981122
SOV1g018770	0.190578	0.14852	0.127448	0.189883	0.16231	0.0709965	0.105406	0.0332149
SOV1g018780	0	0.255914	0.181696	0.0626134	0.20233	0	0.0752599	0
SOV1g018800	0.528069	0.272228	0.323361	0.325292	0.836155	0.538237	0.475633	0.627484
SOV1g018850	0.136003	1.06219	0.843048	0.444759	0.826714	0.300968	0.38933	0.451266
SOV1g018880	0.174046	0.0278769	0	0.02261	0	0.0255995	0	0
SOV1g018890	1.5734	0.268579	0.536087	0.217965	0.294134	0.186813	0.0674871	0.0526583
SOV1g018900	0	0	0.111909	0	0	0	0.0192571	0
SOV1g018910	1.03536	0.263151	0.280934	0.159692	0.267902	0.138382	0.0472066	0.28286
SOV1g018960	0.105476	0.181149	0.0860335	0.0325112	0.0661314	0.160174	0.278568	0.117626
SOV1g018970	0	0.111024	0	0	0	0.119713	0	0.0399376
SOV1g018980	0.184665	0.510503	0.398593	0.154494	0.240697	0.650834	0.396526	0.31059
SOV1g018990	0.21724	0.0855247	0.293331	0.176987	0.127152	0.182795	0.145434	0.0867766
SOV1g019020	1.25994	1.69093	1.21987	1.3859	1.56011	1.44727	1.5958	1.0883
SOV1g019040	0.430439	0.123737	0.136776	0.0778501	0.117019	0.13465	0.159127	0.0834292
SOV1g019060	0	0.0796142	0	0	0.0526798	0.033891	0	0.016529
SOV1g019070	0	0.16111	0.499702	0.170632	0.240706	0.048939	0.16918	0.0431087
SOV1g019090	0.399075	0.307528	0.39096	0.322332	0.141915	0.0415794	0.122164	0.335001
SOV1g019100	0	0.152272	0.028319	0.184128	0.183344	0.102772	0.154895	0.180925
SOV1g019110	0.394607	0.797918	0.795879	0.520796	1.09895	0.99831	0.300852	0.643526
SOV1g019150	0.993343	0.301364	0.516289	0.273407	0.34097	0.508575	0.156205	0.593874
SOV1g019170	2.76413	1.44871	1.45629	2.75745	2.52993	1.75466	1.65344	1.75482
SOV1g019180	0.630577	0.172481	0.212244	0.20664	0.329659	0.237128	0.467448	0.278905
SOV1g019210	1.13672	0.553063	0.279022	0.489339	0.148122	0.112934	0.496383	0.180259
SOV1g019220	0	0	0	0	0	0	0	0
SOV1g019230	0.311561	0.333499	0.248144	0.1645	0.159268	0.131588	0.168614	0.211263
SOV1g019240	0	0	0	0.0371362	0	0.0268517	0.0341225	0.0769769
SOV1g019270	2.42488	4.34083	2.30765	3.76756	3.7025	5.83711	4.51709	4.24975
SOV1g019280	0.174557	0.415342	0.522535	0.628303	0.346519	0.19064	0.405984	0.928367
SOV1g019290	0.358053	0.0598231	0.287023	0.288238	0.119409	0.481856	0.191188	0.183509
SOV1g019300	0.472795	0.365399	0.412569	0.660537	0.226484	0.519924	0.600131	0.535111
SOV1g019310	0.201548	0	0	0	0	0	0.0209874	0.0508678
SOV1g019320	0	0	0	0.038712	0	0.204181	0.0550772	0
SOV1g019330	0.169423	0.447973	0.664452	0.615764	0.66148	0.540902	0.42155	0.798119
SOV1g019350	0.363364	0.255708	0.778555	0.0748133	0.0486256	1.53543	1.61087	1.50486
SOV1g019370	0.229822	0.278802	0.0890944	0.061357	0.182432	0.317336	0.0581634	0.379794
SOV1g019390	0	0	0	0.0245344	0	0	0	0.0122498
SOV1g019400	0.18524	0	0	0	0	0	0	0
SOV1g019410	0	0	0	0	0	0	0	0
SOV1g019430	0.736316	1.06834	0.779568	0.869969	0.691962	0.940451	0.778416	0.958598
SOV1g019440	0.434917	0.475576	0.388857	0.738352	0.708318	0.536884	0.363876	0.299464
SOV1g019470	0.838577	0.288072	0.345048	0.286355	0.311373	0.333736	0.272069	0.295783
SOV1g019480	1.27124	1.43982	1.11756	2.10373	1.53959	1.54173	2.01367	1.93118
SOV1g019500	0	0.0342961	0.119084	0	0	0	0	0.0296729
SOV1g019510	0.802962	0.690022	1.00241	1.07067	0.780263	0.916905	1.6127	0.999538
SOV1g019540	0.17786	0.326999	0.262166	0.0721059	0.3635	0.236517	0.165441	0.24866
SOV1g019550	0	0	0	0.0242853	0	0.131382	0.0329118	0
SOV1g019560	0	0	0.085714	0.0324278	0	0.0481306	0	0
SOV1g019570	0	0	0	0	0	0	0	0.402179
SOV1g019580	0	0.174028	0.107561	0.126348	0	0.165328	0.0810486	0.0954535
SOV1g019590	0	0.137485	0.05004	0.038712	0	0.0499501	0	0.0266435
SOV1g019600	1.40758	1.15981	0.919164	0.754449	0.918762	0.755477	1.65234	1.02275
SOV1g019610	0	0	0	0	0	0	0	0
SOV1g019630	0	0.198101	0.04363	0.118526	0.151538	0.0934675	0.151896	0.0982783
SOV1g019650	0	0.0780698	0.179945	0.182538	0.0486256	0.273319	0.163187	0.0230988
SOV1g019660	0.210084	0.230873	0.384408	0.176872	0.294009	0.243181	0.180088	0.211984
SOV1g019690	0.751146	0.446573	0.284378	0.199198	0.31776	0.59522	0.479882	0.535494
SOV1g019730	0.358535	0	0	0	0	0	0.0761011	0.065754
SOV1g019740	0.342849	0.0725645	0.200766	0.204968	0.258132	0.0943428	0.0861597	0
SOV1g019800	0.161749	0.083298	0.186788	0.129611	0.381371	0	0.0616215	0.0261787
SOV1g019820	0.779488	0.438973	0.145077	0.30667	0.695848	0.369466	0.561337	0.208363
SOV1g019830	0.837178	0.300098	0.293009	0.347328	0.448965	0.167054	0.526975	0.463395
SOV1g019870	0	0.27269	0.0764438	0.268258	0.513556	0.203332	0.280801	0.122181
SOV1g019900	0.2501	0.0383118	0.0361272	0	0.0710591	0.0699174	0.0440637	0
SOV1g019910	0	0.15513	0.212739	0.0435939	0.1394	0.0700011	0.103811	0.0816286
SOV1g019920	0.150186	0.238556	0.181179	0.0536618	0.0796883	0.0528296	0.22468	0.254376
SOV1g019930	0	0	0.044611	0.0832517	0	0.0404544	0.0178295	0.0825344
SOV1g019940	0	0	0	0	0.1394	0.0304982	0.0455046	0
SOV1g019950	0	0.310477	0.307088	0.149107	0.210311	0.232218	0.159344	0.306661
SOV1g019960	0.683734	0.382589	0.38603	0.266607	0.309675	0.537025	0.241677	0.148036
SOV1g019980	3.4181	5.52229	3.72556	5.14569	2.9597	3.90258	9.13576	3.93127
SOV1g020000	0.605289	0.250742	0.028319	0.274413	0.346	0.452915	0.542659	0.200068
SOV1g020010	0	0	0.096886	0.0917131	0.211535	0.214127	0.0762574	0.0613687
SOV1g020020	0	0	0.0536942	0	0	0	0.0639467	0
SOV1g020050	2.01984	0.426433	1.1817	0.706833	0.313178	0.266086	0.0213392	0.173787
SOV1g020070	0	0	0.0519751	0	0.044608	0	0	0
SOV1g020080	0.292261	0.354944	0.168654	0.182784	0.0506657	0.249642	0.153579	0.229615
SOV1g020090	0	0	0.139203	0.25777	0.0637556	0.0638765	0.108531	0.132044
SOV1g020120	0.203616	0.307624	0.260509	0.106309	0.130429	0.205901	0.196424	0.0795675
SOV1g020130	0	0.144781	0.0327139	0.055623	0.0692037	0	0.13409	0.19772
SOV1g020140	0	0.0398241	0.0613346	0	0	0	0	0
SOV1g020170	0.856582	1.15277	1.19702	1.57344	0.491354	0.787853	1.67231	1.61939
SOV1g020180	0.150186	0.863903	0.34544	0.654909	0.640321	0.554334	0.680399	0.943706
SOV1g020200	0.683817	1.13522	1.25193	1.67872	1.99744	1.10961	1.29222	0.834613
SOV1g020210	0	0.0986776	0.228798	0.0927746	0	0.0562	0.016161	0.0248033
SOV1g020230	0	0	0	0.0920863	0	0	0	0.153007
SOV1g020240	0.210084	0.065164	0.0472054	0.0947237	0.0506657	0.0255995	0	0.0862248
SOV1g020250	0.143893	0.124654	0.115792	0	0.280401	0.0397191	0.0488904	0
SOV1g020260	0.575463	0.874701	0.665753	0.742723	0.772254	0.944458	0.441448	0.839821
SOV1g020270	0	0.383871	0.443216	0.217119	0.187415	0.679968	0.279297	0.355517
SOV1g020280	0.574242	2.85018	3.32464	4.29998	1.73504	3.17337	2.52859	2.8664
SOV1g020310	5.95155	2.89914	3.61303	5.88112	5.52386	1.81701	1.52174	3.09562
SOV1g020330	0.174046	0.129298	0.198186	0.259071	0.22673	0.231504	0.0634412	0.126291
SOV1g020350	0.363371	0.475501	0.29163	0.257954	0.419451	0.517964	0.324582	0.185913
SOV1g020360	0	0.33293	0.265918	0.145234	0.157936	0.133742	0.151572	0.045725
SOV1g020370	0.329351	0.205625	0.0272035	0.180375	0.407757	0.312298	0.02886	0.252229
SOV1g020410	0.114249	0.0762788	0	0.0782638	0	0.0511645	0.0380405	0.0296729
SOV1g020440	0	0.112204	0	0.0653728	0.0540041	0.0829706	0.108268	0.12639
SOV1g020450	0.203616	0.0337364	0.188061	0.0546256	0.124424	0.385792	0.201337	0.142162
SOV1g020490	0	0.24266	0.0841751	0.0473999	0.0529257	0.0418242	0	0.0640901
SOV1g020500	0.777314	0.820336	0.706982	0.61072	1.20611	1.04756	1.37638	0.373932
SOV1g020510	0	0	0.11282	0.135957	0	0	0	0
SOV1g020530	3.05287	2.13356	3.05486	1.7994	4.00582	3.01153	1.51502	1.00446
SOV1g020570	0.13768	0.236353	0.456972	0.177094	0.0492951	0.307085	0.233374	0.22905
SOV1g020580	0.385082	0.337944	0.131688	0.360123	0.552546	0.204709	0.761698	0.590226
SOV1g020590	1.40763	1.1671	0.59092	1.60516	1.50712	0.91206	0.376575	1.99089
SOV1g020610	0.140386	0.133994	0.166065	0.163294	0.0637556	0.175436	0.0661013	0
SOV1g020620	0	0.152971	0.105331	0.0375777	0	0.0520313	0.033147	0.160416
SOV1g020650	0	0.0768199	0.056638	0.190981	0	0	0.0217538	0.0502593
SOV1g020660	0.157609	0.904954	0.68801	0.587439	0.581961	0.80781	0.498356	0.378622
SOV1g020680	0	0	0	0	0	0	0	0.0244996
SOV1g020710	23.6622	19.5826	13.3315	17.5815	23.1848	25.1439	27.007	22.2852
SOV1g020740	0	0.204836	0	0	0.183609	0	0.192943	0
SOV1g020750	0.330661	0.0961092	0.0497216	0.213325	0	0.058818	0.10412	0.101078
SOV1g020760	0	0.0589331	0	0	0	0.0437063	0	0
SOV1g020780	0	0.133978	0.137244	0.133711	0.285899	0.110541	0.211823	0.0711517
SOV1g020790	0	0	0.0472054	0	0	0	0	0
SOV1g020810	0	0	0	0	0	0	0	0
SOV1g020830	0.145062	0.464578	0.59499	0.190102	0.135991	0.354892	0.261883	0.404997
SOV1g020840	0	0	0	0	0	0	0.0208125	0
SOV1g020860	0.692842	0.703675	0.471213	0.78741	0.732534	0.872516	0.339464	0.421799
SOV1g020870	0.120983	0.146858	0.10512	0.0687201	0	0.120398	0.0957666	0.121655
SOV1g020880	0	0.0279504	0	0.0449673	0.10199	0.0452735	0.0230021	0.03519
SOV1g020890	0.956173	0.811726	0.511208	0.912153	0.717737	0.695276	0.501907	1.19718
SOV1g020900	0	0.0953807	0.0298329	0.0443587	0.0486256	0	0.0286942	0
SOV1g021030	0	0.264914	0.0816524	0.2389	0	0.320139	0.098786	0.0898121
SOV1g021040	0.474862	0.425335	0.69445	0.539438	0.637819	0.371413	0.10708	0.127866
SOV1g021080	0	0.0898284	0.0366569	0.0992337	0.112924	0.167073	0.136208	0.198719
SOV1g021100	0.297124	0.513639	0.427717	0.229548	0.482232	0.412494	0.219249	0.247935
SOV1g021110	0.803403	0.918774	1.20215	1.45081	0.989994	0.993593	0.841467	1.15944
SOV1g021120	0.201548	1.43576	1.35487	1.15077	1.7682	1.10361	0.771849	0.842181
SOV1g021140	0	0	0	0	0	0	0.0395463	0
SOV1g021160	0	0.0353697	0.158095	0.195017	0.119176	0.121861	0.0754348	0.181459
SOV1g021170	0.161749	0	0.0411049	0	0	0.0992951	0.0369669	0.207516
SOV1g021180	0.40248	0.209233	0.319566	0.15589	0.276492	0.325285	0.259115	0.228449
SOV1g021200	0.143893	0	0.165357	0.0525758	0.0642979	0.10736	0.0681677	0.0633684
SOV1g021220	0.644892	0.911935	0.93855	1.51109	0.653784	0.743395	0.367169	1.1877
SOV1g021230	0.143893	0.207461	0.686101	0.117465	0.511798	0.307122	0.368018	0.300895
SOV1g021250	0	0.215594	0.07547	0.073707	0	0.0415794	0.148781	0.129267
SOV1g021280	0	0	0	0.0756567	0.0540041	0.0421187	0.171111	0.0800008
SOV1g021290	0.157609	0.0746874	0.100759	0.02261	0.0582924	0.0982318	0.208457	0.290634
SOV1g021320	3.35763	1.229	1.38073	1.54096	2.67686	1.54387	0.885341	1.73877
SOV1g021330	0	0	0	0.0284369	0	0.114685	0.016161	0.0723178
SOV1g021340	0.15328	0.0999396	0.028591	0.0397197	0	0.0434058	0.0228243	0.137644
SOV1g021350	0	0.0731764	0.0298329	0.018877	0	0.0629243	0.121735	0.104069
SOV1g021380	0	0.0399556	0.0411049	0.0545259	0	0.0255995	0.0209874	0.0476112
SOV1g021390	0.228498	0	0.0359195	0.0345012	0	0.0684463	0.22599	0.0310316
SOV1g021400	0.155415	0.300385	0.346967	0.366754	0.425278	0.381732	0.156232	0.628789
SOV1g021420	0.825791	0.324422	0.233544	0.365562	0.2807	0.385706	0.138891	0.228551
SOV1g021440	0.701147	0.133607	0.315845	0.553776	0.133996	0.165594	0.448394	0.315005
SOV1g021450	0.174557	0.296691	0.586528	0.0256583	0.252563	0.753948	0.308373	0.329795
SOV1g021490	0.201548	0.386396	0.455681	0.538498	0.728484	0.403195	0.387626	0.416304
SOV1g021500	0	0.048151	0.0733138	0	0.282468	0.0301983	0	0
SOV1g021510	0.140386	0.151693	0.128564	0.162441	0	0.0893082	0	0.0768815
SOV1g021530	0	0	0	0	0.0486256	0	0	0
SOV1g021540	0	0.0537045	0.10398	0	0.105851	0.0906823	0	0
SOV1g021580	1.12113	0.854058	0.87342	1.16826	0.442915	0.589401	0.731086	1.12717
SOV1g021590	0	0	0	0	0	0	0	0
SOV1g021610	1.08931	0.530824	0.627254	0.7018	0.400163	0.390846	0.433874	0.484433
SOV1g021650	0	0	0	0	0	0	0	0
SOV1g021670	0	0.101606	0.097622	0.10853	0.0673537	0.0725184	0.0983997	0.146502
SOV1g021680	0	0	0	0.0375777	0	0	0	0
SOV1g021700	3.55076	1.67175	1.43316	2.66098	2.63053	1.42083	1.3041	1.71968
SOV1g021710	2.96062	6.44785	3.93377	5.41176	7.99382	7.62319	6.95339	4.19249
SOV1g021750	0	0	0	0.02261	0.0484985	0	0	0
SOV1g021760	0.349747	0.324886	0.132323	0.302205	0.128963	0.12058	0.130717	0.2261
SOV1g021770	0	0.076225	0.153446	0.145028	0.0673537	0.147484	0	0.0643268
SOV1g021810	1.37512	1.57769	1.02507	0.706484	2.13202	2.41896	0.214732	0.876664
SOV1g021820	0	0	0.0272035	0.02261	0.0582924	0.0268517	0	0
SOV1g021830	7.20266	12.9992	10.3786	7.31863	9.64382	14.5384	14.986	8.20823
SOV1g021850	0	0.05471	0.0765931	0	0	0	0.0377993	0.0518726
SOV1g021860	0	0.054994	0.057842	0.0889365	0.128028	0.115012	0.016161	0
SOV1g021900	0.154074	0.0560859	0.162591	0.209819	0.211566	0.0821143	0.305421	0.0994107
SOV1g021930	0.225185	0.0677291	0.0472054	0.0768444	0.057278	0	0.0774143	0.154415
SOV1g021940	0.517717	0.583875	0.546483	0.668317	0.67387	0.686564	0.698436	0.689354
SOV1g021960	0.266045	0.175254	0.0693923	0.14263	0.0661314	0.112041	0.0217319	0.226735
SOV1g021980	2.85706	8.20032	6.64757	7.71565	3.60594	9.68787	10.6488	7.78229
SOV1g022000	1.17259	2.88875	2.56644	1.99976	1.44243	1.84225	3.14057	2.43986
SOV1g022010	4.42148	5.21506	4.03815	5.14871	6.66013	5.94526	6.83727	4.87659
SOV1g022020	0	0.073062	0.0536942	0.0238919	0	0.163482	0.258113	0.0565834
SOV1g022050	0.307796	0.0279504	0.0472054	0	0.0673537	0	0	0.041032
SOV1g022060	0.283672	0.0787334	0	0.0639907	0.129351	0.247115	0.284767	0.0973237
SOV1g022070	0	0.14101	0.0366569	0.179715	0.044608	0.113672	0.128941	0.147489
SOV1g022090	1.37909	0.623588	0.472554	1.12184	0.537564	0.439412	0.466647	0.942777
SOV1g022100	0.14613	0	0.0272035	0	0	0	0	0
SOV1g022140	0.15328	0.0963652	0.0907455	0.215811	0.0892355	0.193607	0.174348	0.0467102
SOV1g022150	0	0.0801626	0.107638	0.192773	0.0673537	0.0421187	0.0178295	0.14458
SOV1g022160	0	0	0	0	0.1394	0	0	0.0292393
SOV1g022170	0	0.0809688	0.205749	0.215385	0.330926	0.308592	0.318062	0.216766
SOV1g022180	1.15757	0.691989	0.64459	0.540644	0.583936	0.289092	0.532435	0.587596
SOV1g022190	0.643386	0.207568	0.248165	0.375688	1.0735	0.799198	0.451736	0.445982
SOV1g022200	0	0.0665194	0.0713296	0.0227495	0.198876	0.0255995	0.0633522	0.123656
SOV1g022210	0.258986	0.470828	0.404759	0.709528	0.635811	0.614434	0.414966	0.675693
SOV1g022220	0.230118	0.0707394	0.161566	0.337743	0.114012	0.207352	0.869357	0.583028
SOV1g022250	13.1462	19.4256	12.8044	15.1796	12.4362	18.4395	17.7238	15.2072
SOV1g022270	0.184094	0.17706	0.163021	0.300721	0.044608	0.142957	0.153452	0.42693
SOV1g022290	0.154074	0.406888	0.779512	0.231771	0.228644	0.236987	0.676706	0.262827
SOV1g022310	0	0.0301801	0.0889436	0.195644	0.0637556	0.130773	0.0888902	0
SOV1g022340	0	0.124193	0.127899	0.13452	0	0.0809491	0.0893584	0.209257
SOV1g022350	0.324675	0.348601	0.549486	0.2901	0.159029	0.257249	0.40517	0.256054
SOV1g022360	0	0.0793349	0.0760803	0	0	0	0.0248508	0
SOV1g022380	0	0.137157	0.245113	0.415019	0.0486256	0.538656	0.498967	0.310614
SOV1g022390	0	0	0	0.0345012	0	0.105366	0	0
SOV1g022400	0	0.199491	0.195221	0.133422	0.186337	0.236957	0.144505	0.154643
SOV1g022420	0.309488	0.121934	0.036507	0.139782	0.235993	0.16234	0.0810035	0.0395266
SOV1g022440	0.268045	1.79257	1.42251	1.08785	1.07721	1.5245	1.01705	0.827966
SOV1g022450	0	0.0369907	0.0237552	0.045499	0	0.0290333	0.240871	0.0434507
SOV1g022480	1.90019	0.753279	0.943247	0.753462	1.14952	0.755971	0.769114	0.965482
SOV1g022490	1.18291	0.59239	0.123891	0.555814	0.487189	0.898101	0.493362	0.247355
SOV1g022550	0.761085	0.180331	0.292738	0.506608	0.558454	0.578921	0.461653	0.179931
SOV1g022610	1.46522	1.05606	0.667776	0.9559	0.593009	0.994734	0.406603	0.618023
SOV1g022620	0.312237	0.0852772	0.0984807	0.0612161	0	0.0659162	0.321664	0.091572
SOV1g022630	0	0	0.028591	0	0	0.0432242	0	0
SOV1g022640	0	0	0	0	0	0.046899	0	0
SOV1g022650	0.423557	0.253399	0.395942	0.253163	0.193335	0.343037	0.0845001	0.363339
SOV1g022670	0.40651	0.130824	0.276543	0.152096	0.0692037	0.0997518	0.0742454	0.178977
SOV1g022720	0	0.160924	0.0557245	0.0631781	0	0.0321734	0.114684	0.0481292
SOV1g022740	0	0.0348748	0.0440141	0.0270051	0	0	0	0.135619
SOV1g022750	0	0.112283	0.165672	0	0	0.109381	0.0183225	0.0272483
SOV1g022760	0.338845	0.0900563	0.192375	0.232912	0.556541	0.314186	0.0773197	0.386703
SOV1g022770	0.105476	0.0938079	0	0.0328369	0	0.0828555	0	0
SOV1g022780	0.287555	0.137196	0.0509996	0.127796	0	0.132411	0.0712732	0.0795666
SOV1g022790	0	0.171279	0.104866	0.114371	0	0.248231	0.0565587	0.0800301
SOV1g022800	0.15328	0	0	0.144522	0.0526798	0	0.0244577	0.0706165
SOV1g022840	0.105476	0.182386	0.062004	0.245761	0.420828	0.295949	0.308427	0.398321
SOV1g022850	0.18524	0.348517	0.39292	0.228296	0.247259	0.0493428	0.206278	0.178065
SOV1g022920	0	0.197921	0.147451	0	0.085176	0.153962	0.0797269	0.109057
SOV1g022950	0.18679	0.376321	0.421948	0.310627	0.358127	0.312926	0.475424	0.332662
SOV1g022960	0.145062	0.122761	0	0.185344	0.0484985	0.113159	0.0707052	0.133193
SOV1g022970	0.15328	0.348792	0.207612	0.42901	0.566201	0.516078	0.284725	0.640585
SOV1g022990	0.312237	0.210248	0.139773	0.266311	0	0.0708218	0.153504	0.0439967
SOV1g023010	0.35475	0.564622	0.862135	0.581218	0.577973	1.33915	0.537819	0.594722
SOV1g023020	0.36	0	0.0309023	0.138865	0.0709109	0.0481306	0.0356394	0
SOV1g023030	0.793271	0.753706	0.710153	1.01703	0.658523	0.856523	0.673913	0.576865
SOV1g023050	0.604303	0.772309	1.0313	0.52385	0.63139	0.233968	0.981121	0.720899
SOV1g023060	0.122983	0.168913	0.353666	0.218122	0.358096	0.210611	0.246652	0.518413
SOV1g023070	0	0.222719	0.247166	0.419198	0.0818947	0.118836	0.228831	0.191979
SOV1g023080	2.21799	1.54203	1.64397	1.70641	1.62465	2.01413	2.08885	2.92304
SOV1g023100	0	0.13559	0.0954234	0.191144	0.241326	0.0944324	0.0670343	0.2872
SOV1g023110	2.95923	3.13253	1.56266	2.82317	1.93207	2.46962	2.82814	2.37676
SOV1g023130	0.767363	1.67326	1.05559	0.559939	0	0.0369309	0.398949	0
SOV1g023140	9.64655	7.25704	6.35712	7.31994	8.79304	8.37165	5.49993	10.2541
SOV1g023150	5.47489	4.63258	3.15765	3.36123	2.69747	2.88213	4.06661	3.90569
SOV1g023170	0	0.18679	0.0716298	0.0906835	0	0.08043	0.127834	0.0745614
SOV1g023190	0	0	0	0	0	0	0	0
SOV1g023200	0.14613	0	0.0931933	0.142103	0.044608	0	0.0837727	0.104824
SOV1g023270	0	0	0	0	0	0	0	0
SOV1g023290	0.902771	0.67013	2.39892	1.0532	0.42259	0.424607	0.474322	1.03251
SOV1g023300	0	0	0	0	0.0892355	0.0321734	0.0650457	0
SOV1g023340	0	0.227176	0.18957	0.28614	0.113593	0.223385	0.174168	0.0926233
SOV1g023350	0	0.0756479	0.766655	0.271882	0.385492	0.167957	0.374656	0.18175
SOV1g023370	0.223494	0.104274	0.139515	0.288411	0.24907	0.115205	0.112763	0.141124
SOV1g023410	0.496471	0.137222	0.152741	0.268321	0.128963	0.227476	0.0560577	0.242256
SOV1g023450	0.154074	0.320106	0.273215	0.656011	0.989105	0.887123	0.794858	0.55098
SOV1g023460	0.184665	0.62755	0.289615	0.177581	0.513788	0.673062	0.798974	0.420315
SOV1g023470	0.287555	0.581899	0.325213	0.425945	0.324456	0.274137	0.960136	0.53269
SOV1g023480	0.205255	0.166594	0.11935	0	0	0.15659	0.112355	0.260926
SOV1g023490	0	0	0.191698	0.038712	0.0582924	0	0.081674	0.0411526
SOV1g023500	0	0	0.0298472	0	0	0.149575	0	0
SOV1g023550	0.325052	0.286876	0.167159	0.514068	0.370946	0.504532	0.141483	0.206734
SOV1g023560	0.791387	0.930454	0.854995	0.822725	1.35852	0.909587	0.578107	1.22709
SOV1g023570	0.438674	0.0635183	0.215106	0.321994	0	0.358217	0.273019	0.378864
SOV1g023600	0	0.190333	0	0	0	0.0360065	0.151807	0.0706297
SOV1g023620	0.15328	0.185341	0	0.0553724	0.398228	0.0419632	0.147428	0.281386
SOV1g023630	1.23188	1.17504	1.52108	2.03995	1.2857	1.7765	1.09886	1.62889
SOV1g023640	0	0.316008	0.450374	0.0888678	0.123837	0.204169	0.328701	0.143579
SOV1g023650	0.397709	0.429602	0.332724	0.440721	0.237373	0.584539	0.482237	0.399369
SOV1g023690	0.62378	0.0745297	0.559905	0.407811	0.0526798	0.143533	0.116379	0.0809969
SOV1g023700	0.403096	0.290422	0.0356328	0.289201	0	0.452086	0.434412	0.598604
SOV1g023710	1.0275	0.776359	0.519135	0.641002	0.320435	0.679793	0.79447	0.887738
SOV1g023720	0	0.19427	0.101456	0.113765	0	0	0.0878514	0.171775
SOV1g023730	0.482047	0.367756	0.470145	0.40485	0.273689	0.444737	0.491901	0.353529
SOV1g023750	0.482958	0.24744	0.202568	0.239513	0.329095	0.226619	0.12911	0.185696
SOV1g023760	0.129965	0.0298191	0	0.131219	0.081829	0	0.0293426	0.0819424
SOV1g023770	0.777149	0.589735	1.12585	1.23503	1.91539	1.30181	0.856373	1.03511
SOV1g023780	0.453716	0.369455	0.78363	0.49435	0.375204	0.283472	0.603207	0.57169
SOV1g023790	1.10174	1.36892	0.46026	0.630631	0.968172	0.435482	0.74172	0.799116
SOV1g023810	1.91805	2.67687	2.08496	1.69971	2.33448	3.04903	2.59257	1.79461
SOV1g023820	0.201548	0.260602	0.0305176	0.0718252	0.149646	0.171766	0	0.347836
SOV1g023830	1.85153	1.32829	1.72253	1.47928	2.68964	2.39918	1.19128	2.08112
SOV1g023840	0	0.275043	0	0.0864381	0.211206	0.0321734	0.110986	0.0913054
SOV1g023850	0	0.113064	0.227491	0.108232	0	0.0944135	0.115475	0.0288181
SOV1g023860	0	0	0	0.038079	0	0	0	0.0246722
SOV1g023870	0.235441	0.469524	0.363661	0.329629	0.347323	0.283922	0.306542	0.297167
SOV1g023890	0	0	0.0911676	0	0	0	0	0
SOV1g023900	0.161749	1.25123	0.731025	0.553275	0.793672	0.550248	0.773347	0.618667
SOV1g023910	0	0.0791642	0.0605034	0.267814	0.085176	0.0415794	0.323388	0.15187
SOV1g023920	1.22102	0.249743	0.0524769	0.114363	0.0608835	0.255688	0.160695	0.147542
SOV1g023930	0	0.0982346	0	0.0736683	0.0692037	0.0877602	0.0772912	0.0322958
SOV1g023950	0.657959	1.94924	2.34727	1.42862	2.09464	1.38598	1.83533	1.39509
SOV1g023970	1.05774	0.20831	0.346017	0.208558	0.468791	0.598029	0.183312	0.442728
SOV1g023980	0.41185	0.152815	0.515242	0.209039	0.201698	0.471664	0.507693	0.267092
SOV1g023990	0.761314	0.470702	0.243487	0.507185	0.376293	0.402214	0.359921	0.510705
SOV1g024010	0.259929	0	0	0.127365	0.0676888	0.0937775	0.0507372	0.132803
SOV1g024030	0	0.139433	0.12555	0.143896	0.234919	0.0660031	0.0535862	0.0428306
SOV1g024040	0.205255	0.0307384	0.0712486	0	0.0642979	0.156358	0	0.0418078
SOV1g024050	0.258664	0.0316216	0.098003	0.136802	0.24838	0.149451	0.0878973	0.151467
SOV1g024060	0.201548	0.960689	0.847809	1.01226	0.561793	1.16267	1.38744	0.80449
SOV1g024080	1.42979	1.09731	1.09955	1.30528	1.34257	1.11089	0.671021	1.30412
SOV1g024090	1.76997	1.09959	1.23195	1.41912	1.5944	1.61988	0.802096	1.27394
SOV1g024100	0.18524	0.291906	0.582188	0.327235	0.657204	0.462289	0.486376	0.659686
SOV1g024110	10.3252	14.6861	14.6272	15.1113	13.557	15.9657	18.0086	14.9293
SOV1g024120	1.20305	0.382647	0.445612	0.415465	0.293939	0.702461	0.370925	0.594397
SOV1g024130	0	0	0.112444	0.114324	0.118302	0.0461936	0	0.0426134
SOV1g024140	0	0	0	0	0	0.0508895	0	0
SOV1g024150	1.10857	0.313296	0.103141	0.448617	0	0.317736	0.0924456	0.285196
SOV1g024160	0	0.236358	0.232177	0.300284	0.655516	0.76788	0.502128	0.0979303
SOV1g024170	0	0.0398241	0.0999926	0	0.10199	0	0.0620201	0.12902
SOV1g024180	0.416736	0.59005	0.764942	0.729451	0.388935	0.901617	0.681382	1.33845
SOV1g024190	0.608446	0.170922	0.409433	0.298723	0.411127	0.405177	0.137491	0.0866253
SOV1g024210	0.710811	0.926644	0.622137	0.392291	1.07727	1.02027	0.569249	0.674752
SOV1g024220	0	0.109359	0.0614032	0.189843	0.170399	0.068276	0.0246714	0
SOV1g024240	1.15692	1.14601	0.583793	0.897529	1.25813	1.18125	0.994895	0.969555
SOV1g024250	0	0	0.158516	0.0242853	0	0.0410536	0.0199065	0.0598775
SOV1g024260	0.174046	0.549456	0.297993	0.410507	0.275172	0.627084	0.357034	0.389707
SOV1g024270	0	0.0463852	0.0352709	0.058309	0	0.0738738	0	0.248343
SOV1g024290	0	0	0.094206	0.42618	0.117445	0	0.155424	0.0906557
SOV1g024300	0	0	0.0565099	0	0.102503	0.0943458	0.020229	0.0420378
SOV1g024310	0	0.139768	0.147307	0.1949	0	0.196818	0.133629	0.24088
SOV1g024320	0.401354	0.40962	0.467269	0.633607	0.622211	0.268791	0.395188	0.373313
SOV1g024330	1.86012	2.30722	1.40405	1.82891	1.66944	2.16005	2.38932	2.26309
SOV1g024340	5.39267	2.66359	4.92924	5.4256	6.77909	2.61519	1.94921	2.29924
SOV1g024350	0	0	0.04363	0.0590364	0.166417	0.0456554	0.016161	0.0391218
SOV1g024360	0	0.0301801	0.335095	0.0495496	0.273445	0.0638765	0	0.180604
SOV1g024370	0	0.090106	0	0.0999233	0.186152	0.0762916	0.0340866	0
SOV1g024380	0.18679	0	0	0.24385	0.272551	0.0990914	0.0230021	0.170878
SOV1g024390	0.23161	0.189657	0.246269	0.259053	0.0999608	0.422746	0.211345	0.321561
SOV1g024400	0.202462	0.403323	0.124397	0.603601	0.227677	0.662786	0.135416	0.415835
SOV1g024410	0.840435	0.310851	0.103821	0.163489	0.492986	0.0474142	0.400811	0.110287
SOV1g024420	1.21153	0.635636	0.356709	0.369936	0.365889	0.378802	0.344111	0.38642
SOV1g024450	0.254013	0.285902	0.184286	0.155727	0.45949	0.131698	0.315676	0.148807
SOV1g024460	0.525147	0.715015	0.52858	0.687168	1.02419	0.465146	0.750731	1.14612
SOV1g024470	0.230118	0.210921	0.393873	0.439861	0.821879	0.489251	0.125926	0.508964
SOV1g024480	0	0.101281	0.0519751	0.0824293	0.044608	0.33915	0.26559	0.0332149
SOV1g024490	0.555319	0.554844	0.617314	0.373582	0.609861	0.989672	0.224447	0.622332
SOV1g024500	0.561272	0.324137	0.380279	0.42422	0.540112	0.216121	0.269521	0.521405
SOV1g024510	0	0.291831	0.0405186	0.0350894	0.178624	0.0625304	0.162418	0.358469
SOV1g024520	0.174046	0.35032	0.321117	0.362141	0.163909	0.131254	0.130157	0.185737
SOV1g024530	0.275361	0.231314	0.293514	0.345462	0.668309	0.255145	0.0763289	0.112516
SOV1g024540	0	0	0	0	0	0	0	0
SOV1g024550	0	0	0	0	0	0	0	0
SOV1g024560	0.340049	0	0.100663	0.05483	0	0	0.0233076	0.0682383
SOV1g024570	0	0.295728	0.172642	0.107422	0.134032	0.104808	0.224001	0.237507
SOV1g024580	0	0.133794	0.113538	0.134435	0.0918046	0.135556	0.0827413	0.105348
SOV1g024590	1.13297	0.678122	0.406085	0.742383	0.692398	0.633285	0.584005	0.677879
SOV1g024610	0.288806	0.702142	0.664213	0.671224	0.200839	0.538266	0.826518	0.600219
SOV1g024630	2.51247	2.91822	2.94381	3.13115	2.46133	3.66328	4.7005	3.22116
SOV1g024660	0	1.05797	0.301648	0.462045	0.604825	0.57982	0.297336	0.431418
SOV1g024670	0	0.056123	0.0405186	0.0911344	0.10199	0.100897	0.0205882	0.101702
SOV1g024730	0.980658	0.0908177	0.166303	0.0568289	0.32687	0.213334	0.0913627	0.152587
SOV1g024760	0.885201	0.321789	0.170021	0.290673	0.751279	0.483035	0.261644	0.416807
SOV1g024790	0	0.51454	0.0923566	0.116392	0.465255	0.313096	0.311609	0.459419
SOV1g024800	0.517158	0.500025	0.398403	1.06845	0.446414	0.400771	0.30339	0.470356
SOV1g024830	0.245966	0.1577	0.244721	0.194586	0.20052	0.466082	0.117653	0.205526
SOV1g024840	0.22646	1.03565	0.613717	0.531338	0.658074	0.432581	0.870307	0.317686
SOV1g024860	0.136003	0	0	0	0	0.150774	0.040814	0.0476922
SOV1g024870	0	0.0463852	0	0.0270051	0.107411	0	0.0372976	0.0344966
SOV1g024880	0	0.108599	0.0300048	0.0361206	0	0.0290333	0.138314	0.12939
SOV1g024900	0.847897	0.595827	0.552186	0.594283	0.596143	0.244892	0.570846	0.955371
SOV1g024920	0.415339	0.238856	0.371952	0.0680735	0	0.200466	0.268945	0.182293
SOV1g024930	0.263086	0.587244	0.745822	0.280171	0.297254	0.808919	0.731723	0.755058
SOV1g024940	0	0.526934	0.748013	0.221631	0.14247	0.33046	0.250844	0.622552
SOV1g024990	0	0.789447	0.431621	0.63044	0.645469	0.578388	0.653223	0.506303
SOV1g025010	0	0.133595	0.418717	0.16278	0.300751	0.0961437	0.0955065	0.14297
SOV1g025030	0.810825	0.661175	0.497265	0.397372	0.544214	0.665996	0.237922	0.689817
SOV1g025050	0.229822	0.277744	0.0438443	0.0595529	0.20392	0.0590323	0.0921268	0.111828
SOV1g025080	0.371834	0	0.151213	0.178862	0.0731475	0.105727	0.0504111	0.0230229
SOV1g025090	0	0.208168	0.229579	0.201533	0.0608835	0.1199	0.104295	0.042215
SOV1g025110	0.320668	0.0301801	0.110553	0.218149	0	0.0378788	0.0995544	0.15893
SOV1g025140	0.537617	0.241301	0.361017	0.407937	0.424124	0.0487291	0.266154	0.208182
SOV1g025160	0.664551	0.683111	0.575903	0.56195	0.335307	0.543311	0.383114	0.551479
SOV1g025180	0.496163	1.00182	0.485507	0.77815	0.656716	0.501625	0.560475	0.22754
SOV1g025190	0	0.174641	0.317181	0.238708	0	0.125474	0.206782	0.136111
SOV1g025220	0.184665	0.135275	0.132326	0.127544	0	0.336392	0.141716	0.192007
SOV1g025230	0.975018	1.13596	0.758657	1.07103	0.49068	0.994986	1.43551	1.76871
SOV1g025240	0.208368	0.42046	0.177823	0.14709	0.512084	0.541557	0.400604	0.228206
SOV1g025250	0.235441	0.16743	0.179738	0.114259	0.319042	0.0290333	0.081472	0.1169
SOV1g025260	0	0	0	0.0779783	0	0	0	0
SOV1g025270	0	0	0	0	0	0	0.0178295	0
SOV1g025290	2.0233	4.39398	3.70103	3.17028	2.29427	3.47737	5.81785	3.00917
SOV1g025300	0	0.10639	0	0.248201	0	0.157504	0	0.0877851
SOV1g025310	0.566893	0.0801725	0.044611	0	0.114012	0	0.0554864	0.0732658
SOV1g025330	2.95916	2.20753	2.54073	3.39777	1.83199	2.86601	3.41085	3.14753
SOV1g025340	0	0.105429	0.206552	0.142448	0.215846	0.200293	0.234285	0.118315
SOV1g025350	0.389894	0.201454	0.130189	0.254241	0.195919	0.280597	0.239773	0.15789
SOV1g025360	0.184094	0.0519913	0.0380402	0.187792	0.108554	0	0.113947	0.025667
SOV1g025370	0.633892	0.386354	0.245598	0.578424	0.385624	0.259912	0.142955	0.452696
SOV1g025380	0	0.0749927	0.20504	0.26975	0.148932	0.268075	0.365947	0.170241
SOV1g025400	0	0.0471333	0	0.13619	0	0.0902128	0.175968	0.0248326
SOV1g025430	0.143893	0.146457	0	0.0580299	0.113809	0.0893103	0.259604	0.370276
SOV1g025440	0	0.0691802	0.036507	0.191987	0.170674	0.0488969	0.0603876	0.191167
SOV1g025450	0	0.219312	0.205076	0.11179	0	0.114702	0.133013	0.290166
SOV1g025460	0.15328	0.0964187	0.306386	0.482713	0.432098	0.446158	0.31504	0.640336
SOV1g025470	0.105476	0.198524	0.0755133	0.203765	0.085176	0.029999	0.171915	0.261719
SOV1g025490	0	0.078744	0.0355821	0	0.140006	0	0.0655408	0.0122498
SOV1g025500	0.415762	0.606644	0.36996	0.259285	0.498835	0.583624	0.393246	0.991812
SOV1g025520	0	0.255418	0.130212	0.101728	0.170191	0.243962	0.160755	0.248512
SOV1g025530	0	0.103633	0.169177	0.110288	0.39087	0.111907	0.0591639	0.172678
SOV1g025540	1.52918	0.684409	0.55953	0.86682	0.794098	0.674946	0.917496	0.808115
SOV1g025550	0.346048	0.445061	1.43492	0.255338	0.665478	1.84429	0.219785	0.522951
SOV1g025570	0	0	0	0	0	0	0.135081	0
SOV1g025580	0	0.225821	0.0393949	0.076158	0	0	0.0838905	0
SOV1g025600	0	0	0	0.0568008	0	0	0.0387441	0
SOV1g025620	0.15328	0.0476904	0	0.0449444	0.0692037	0.0786002	0	0
SOV1g025640	0.514066	0.724974	1.16351	1.00129	1.17879	0.916197	1.22089	1.32127
SOV1g025650	1.16901	1.23286	0.567366	0.804792	0.442754	0.674467	1.0695	0.919067
SOV1g025660	0.18679	0.225586	0.331899	0.280394	0.0833667	0.28461	0.13637	0.27899
SOV1g025670	0	0.25499	0.236282	0.189336	0.1394	0.198092	0.270798	0.318959
SOV1g025810	0	0.536394	0.185015	0.0369039	0.159377	0.322458	0.177112	0.113486
SOV1g025820	0	0	0	0.157113	0.150214	0	0.0306297	0
SOV1g025830	0	0.185061	0.298552	0.190677	0.0731475	0.110253	0.018681	0.110233
SOV1g025840	0.155415	0.196271	0.320785	0.326145	0.213674	0.169495	0.236276	0.407867
SOV1g025860	0	0	0	0	0	0	0	0
SOV1g025870	13.0124	14.6804	14.5649	18.5925	10.4142	13.6303	21.771	13.1472
SOV1g025880	0.66841	1.27833	1.23578	1.0799	0.791635	0.86123	1.19893	0.947844
SOV1g025890	0.51541	1.24621	1.54713	1.43997	0.891451	0.885958	0.582556	1.06699
SOV1g025900	0	0.036862	0.0305176	0.0536012	0	0	0.0496825	0.126998
SOV1g025920	1.01755	0.700479	0.505863	0.829083	0.751788	0.806581	0.81738	0.717316
SOV1g025940	0.114249	0	0.0799398	0.0590364	0.085176	0.129269	0.220588	0.224826
SOV1g025960	0.202462	0	0.0678874	0	0	0.0920187	0	0
SOV1g025970	0	0.044603	0.0237552	0.0954919	0	0	0.0367319	0.0258565
SOV1g025980	0.577512	0.809979	0.589558	0.619306	0.461738	0.78282	0.417981	0.486558
SOV1g025990	0	0.286622	0.103537	0.0288635	0.189265	0.451407	0.139236	0.132004
SOV1g026020	0	0.118994	0.140351	0.0583766	0.0529257	0	0.16001	0.0195336
SOV1g026050	0.174557	0.048151	0	0.137076	0	0.0266815	0	0.0701754
SOV1g026060	0	0.582629	0.333839	0.359188	0.822822	0.351561	0.373115	0.167907
SOV1g026070	0.771086	1.09455	1.21016	1.46687	1.47503	1.66411	1.09527	1.32264
SOV1g026080	0.174557	0.27297	0.614432	0.261395	0.179613	0.371373	0.182153	0.194028
SOV1g026090	1.44715	0.546226	1.02359	0.672709	0.199225	0.375518	0.584571	0.362648
SOV1g026110	0	0.536008	0.700961	0.23828	0.17448	0.408492	0.163963	0.174574
SOV1g026140	0	0.106332	0.153822	0.0918734	0	0.0426403	0.0869199	0.127261
SOV1g026150	1.82187	2.30014	2.83264	1.67983	1.55558	1.96884	0.438019	1.50416
SOV1g026160	0	0.120133	0.0559785	0.0220138	0	0	0.11234	0.0602829
SOV1g026170	0.532175	0.0701731	0.292635	0.121696	0.466795	0.237475	0.070912	0.315582
SOV1g026200	0.449875	0.909659	0.918783	0.777729	1.69622	1.24215	0.966825	0.838492
SOV1g026210	0.93985	0.168165	0.406321	0.111264	0.0710591	0.312086	0.0460516	0.0375764
SOV1g026220	0	0.0282016	0.163937	0.215403	0	0.0535768	0.128842	0.115815
SOV1g026230	0	0	0	0	0.0661314	0.0887867	0.0300486	0.0373483
SOV1g026240	0.129965	0.755227	0.371451	0.723437	0.618964	0.478905	0.561717	0.240472
SOV1g026260	2.39187	2.9848	1.90603	1.85852	2.61982	3.02272	3.19942	2.38273
SOV1g026270	0	0	0	0	0	0	0	0
SOV1g026300	0.201548	0.191921	0.0897222	0.110047	0.211916	0.16803	0.201716	0.510541
SOV1g026310	1.34799	0.534399	0.344544	0.139735	0.557436	0.601067	0.24832	0.763292
SOV1g026320	0	0	0	0	0	0.0638765	0	0
SOV1g026330	0	0.141245	0.0520742	0	0	0	0.353572	0.107619
SOV1g026340	0.376105	0.322323	0.0842398	0.148937	0.0656422	0.14413	0.145027	0.0843935
SOV1g026350	0.18524	0.0267421	0.482612	0.0347178	0.112796	0.245146	0.0178491	0.438703
SOV1g026360	0	0.0953715	0	0.128427	0.168732	0.0876092	0.0329118	0
SOV1g026370	0.665643	1.28275	0.915956	1.38891	0.978705	1.19084	2.08573	2.13932
SOV1g026390	0	0.0656435	0	0.135359	0	0	0.0426041	0
SOV1g026410	0	0.0279504	0	0.0347178	0.0526798	0	0	0.0468415
SOV1g026420	0	0	0	0.0373242	0	0.091343	0.0370846	0.0385234
SOV1g026440	0	0	0	0.0488926	0	0.0898311	0	0.0379556
SOV1g026450	0	0	0	0	0	0	0.0241215	0.0550679
SOV1g026460	0	0.0560117	0	0.0261821	0.0796883	0	0	0
SOV1g026470	0	0.0381738	0	0	0.0710591	0	0.0583122	0
SOV1g026480	0.154074	0.35076	0.292322	0.293444	0.756681	0.310998	0.143911	0.325965
SOV1g026490	0	0	0.10008	0	0.152865	0	0	0
SOV1g026500	0.748741	0.290535	0.267959	0.123598	0.117019	0.0535768	0.144188	0.220506
SOV1g026520	1.38856	1.26431	1.7414	1.1705	3.03992	1.71776	3.53904	1.17123
SOV1g026530	0.23161	0.110226	0.041625	0.220141	0.199582	0.0409796	0.0819121	0.0476922
SOV1g026540	0.17786	1.17228	0.367291	1.12909	0.641836	0.418998	1.8948	0.900438
SOV1g026560	0.154074	0.298687	0.125409	0.225266	0.228472	0.150506	0.150066	0.416959
SOV1g026580	0.14613	0.036862	0.0710477	0.0369039	0	0	0	0
SOV1g026590	1.76307	0.792385	1.43282	1.42139	1.39341	1.13784	0.885792	1.33987
SOV1g026620	0	0.0791642	0	0	0	0	0	0
SOV1g026630	0	0	0.17038	0	0	0.0521507	0.0388218	0.0261787
SOV1g026640	0.145062	0.314191	0.553214	0.37277	0.260346	0.277739	0.268475	0.197929
SOV1g026650	0.208368	0.165279	0.204205	0.0619381	0.0646646	0.118406	0	0.16183
SOV1g026670	2.66152	0.861508	2.29027	1.63838	1.5646	1.45143	1.79309	2.1384
SOV1g026700	0	0	0	0	0	0	0.0380405	0
SOV1g026710	0	0.124994	0	0	0	0	0	0
SOV1g026730	0	0	0	0	0	0	0	0
SOV1g026740	0.348092	0	0.0440451	0.0838382	0	0	0	0
SOV1g026750	0.388338	0.196669	0.261437	0.235867	0.101786	0.0852266	0.148944	0.331448
SOV1g026760	0.379632	0.28711	0.178863	0.0406502	0.117572	0	0.0327955	0.117745
SOV1g026770	0	0	0	0	0	0	0	0
SOV1g026780	0	0.414016	0.187847	0.367661	0.0656422	0.106427	0.274259	0.288089
SOV1g026790	0	0.331337	0.307375	0.169741	0.0975337	0.0915966	0.222375	0.242413
SOV1g026810	0.155415	0	0.0747277	0.0621335	0	0.0415794	0	0.0238732
SOV1g026820	0	0	0.147869	0.0933013	0.0529257	0.0538309	0.0811807	0.160028
SOV1g026830	0	0	0.0352709	0.137231	0	0.100358	0.0305003	0.0777503
SOV1g026840	0.359222	0.776877	1.74533	1.90033	1.14985	0.925431	0.638991	1.1063
SOV1g026850	0	0.0333382	0	0.0503961	0	0	0.0489706	0.0195336
SOV1g026860	0	0.0451736	0.171247	0.181079	0	0.0378788	0.0620201	0.0682549
SOV1g026870	0.254013	0.220245	0.145535	0.0573278	0.195072	0	0.155335	0.322604
SOV1g026890	1.10957	1.89963	1.15251	1.91997	2.11395	2.01152	2.66014	2.16489
SOV1g026960	0	0	0.0411049	0.0293713	0	0	0.0213392	0.0535929
SOV1g026970	0.469925	0	0	0.0449444	0.0506657	0	0.0521626	0.146534
SOV1g027020	0	0.0806813	0	0.0365835	0	0.111121	0.221385	0.0913991
SOV1g027030	1.06927	0.364055	0.500005	0.224365	0.333318	0.652303	0.277682	0.695901
SOV1g027040	0	0	0.0352709	0	0.108554	0	0	0.0418494
SOV1g027050	0	0.27137	0.0673852	0.112423	0.0486256	0.251565	0.0293426	0.203535
SOV1g027090	0.381103	0.276135	0.328607	0.330372	0.382992	0.222341	0.112786	0.333752
SOV1g027100	0	0	0	0	0.0673537	0	0	0
SOV1g027110	0	0.369799	0.261086	0.180803	0	0.241937	0.241044	0.134296
SOV1g027120	0	0.383632	0.0754452	0.21784	0.249461	0.190727	0.353325	0.113922
SOV1g027130	0	0	0.0757303	0	0	0	0	0
SOV1g027140	0.155415	0	0	0.0358863	0	0	0	0.107932
SOV1g027150	0.14613	0.322874	0.487538	0.516485	0.431709	0.286616	0.372692	0.418662
SOV1g027170	0	0	0	0	0	0.0378788	0	0
SOV1g027180	0.624948	1.36682	0.851923	1.94368	1.66667	2.01262	1.3019	1.24408
SOV1g027190	1.10577	0.584196	0.893696	0.871837	0.306354	0.396514	0.493972	1.11001
SOV1g027220	0	0.0523122	0.0641026	0.0878626	0	0.0900319	0.0331132	0
SOV1g027230	0	0	0	0	0	0	0	0
SOV1g027270	0	0.044603	0	0.0984484	0.108554	0	0.0351952	0.1956
SOV1g027350	0	0	0	0	0	0	0	0
SOV1g027360	0.381969	0.247614	1.24622	0.399797	0.237537	0.429849	0.330977	0.0292393
SOV1g027400	0	0.0345619	0.044611	0	0	0.442712	0.106897	0.0465554
SOV1g027430	0	0.116439	0.43479	0.216617	0.45315	0.138943	0.0514802	0.107814
SOV1g027440	0.155415	0.406667	0.474004	0.46578	0.154444	0.259426	0.404752	0.383247
SOV1g027450	0.225185	0.102234	0.77206	0.754993	0.794806	0.850745	0.432138	0.496747
SOV1g027460	26.7054	42.0618	34.9196	37.7009	25.9648	39.8415	59.3133	35.7579
SOV1g027470	1.11021	1.18008	2.22277	2.25395	1.18975	1.21538	0.780625	0.958165
SOV1g027480	0.184094	1.54949	1.79185	1.58631	1.75794	1.71741	1.76856	1.94865
SOV1g027500	0.352261	0.109371	0.580832	0.478458	0.440947	0.305249	0.150175	0.234315
SOV1g027510	0.340764	1.36636	2.95216	0.829128	1.1796	0.563778	0.786791	0.74843
SOV1g027520	0.517672	0.0519913	0.178261	0.0904741	0.226545	0.345476	0.164191	0.144694
SOV1g027530	0.174557	0.0451736	0	0.0988615	0	0.13749	0.153572	0.118559
SOV1g027540	0	0	0	0.147658	0	0.199125	0.0340866	0
SOV1g027560	7.87649	4.08641	8.35673	8.92092	8.03408	6.80132	2.10984	5.19699
SOV1g027570	0.150186	0.188543	0.285016	0.476993	0.61978	0.506432	0.421016	0.578356
SOV1g027580	0.35475	0.635384	0.299092	0.880936	0.845722	1.05936	0.735392	1.13988
SOV1g027590	0.66845	0.933894	0.849029	0.320163	0.599385	0.607747	0.915346	0.516275
SOV1g027600	0	0	0	0	0	0	0	0
SOV1g027610	0.155415	0.140107	0.153504	0.180453	0	0.258232	0.152234	0.164939
SOV1g027630	0.373083	0.108485	0.208001	0.238024	0.121646	0.104136	0.067889	0.415335
SOV1g027650	0	0.110964	0.0355821	0.102749	0.191692	0.339628	0.285905	0.277717
SOV1g027660	0.368263	0.272217	0.157314	0.150462	0.302576	0.123257	0.128761	0.343666
SOV1g027700	3.32463	3.56689	10.6384	12.3134	0.499025	1.21791	3.72234	5.05366
SOV1g027710	0	0.118254	0.317695	0.0365835	0.0709109	0.194625	0.100469	0.0466881
SOV1g027750	0.35475	0.345134	0.758796	0.369886	0.213764	0.226852	0.189224	0.0576081
SOV1g027760	0.464127	0.543608	0.178569	0.169948	0.463933	0.705969	0.11783	0.252808
SOV1g027770	0	0.0784905	0	0.113389	0.117224	0	0	0
SOV1g027780	0.340864	0.336245	0.112831	0.153175	0.0506657	0.0268517	0.126552	0
SOV1g027800	0.920028	0.119585	0.125335	0.304327	0.141326	0.0851614	0.0785068	0.0779328
SOV1g027810	0.180193	0.313874	0.186388	0.225414	0.422861	0.160131	0.184978	0.17749
SOV1g027820	0	0.0398241	0.171548	0	0.151629	0.0486874	0.0434639	0
SOV1g027840	1.12491	0.0587289	0.486649	0.593863	1.41935	1.1049	0.0569467	0.22338
SOV1g027850	2.33195	0.471862	0.860439	0.588594	0.659024	0.501752	1.02825	1.09259
SOV1g027870	0.891372	0.46418	0.186381	0.234236	0.614153	0.415846	0.446181	0.386706
SOV1g027880	0.145062	0.990983	0.743725	0.820785	0.910624	0.625827	1.22526	0.628759
SOV1g027890	0.140386	0.13095	0.12261	0.118375	0.119558	0.219365	0.242151	0.0369541
SOV1g027900	0	0.140909	0.168329	0.0971919	0.0710591	0.0643892	0.0435674	0
SOV1g027910	0	0.211312	0.205585	0.0580299	0.255224	0.337671	0.2015	0.140371
SOV1g027920	0.687861	0.65064	0.328803	0.254125	0.317127	0.293733	0.180945	0.42171
SOV1g027930	0.426159	0.36284	0.0885381	0.279582	0.0710591	0.0508895	0.0452251	0.158576
SOV1g027950	0	0	0	0	0.100286	0.0397191	0	0
SOV1g027960	0	0.357344	0.293075	0.132225	0.10199	0.0266815	0.142532	0.387757
SOV1g027990	0.230118	0.259331	0.64186	0.167778	0.323352	0.195906	0.184137	0.441295
SOV1g028010	0	0.35792	0	0.245368	0.231287	0.213754	0.197331	0.0866365
SOV1g028030	0	0.3461	0.236662	0.225629	0.482978	0.418248	0.157849	0.30247
SOV1g028060	0.180193	0.172936	0.178826	0.186991	0.124967	0.229868	0.237755	0.296549
SOV1g028080	0	0	0	0	0	0	0.0306297	0
SOV1g028090	0.404674	0.239801	0.222277	0.152612	0.2701	0.0945944	0.284339	0.271295
SOV1g028100	0	0	0	0.0455693	0	0.0466679	0	0
SOV1g028110	0	0.222716	0.170122	0.276728	0.29503	0.0255995	0.25389	0.111712
SOV1g028120	0.23161	0.115064	0.0361272	0.0539514	0.0540041	0	0.0795391	0.16855
SOV1g028140	0.605655	0.710294	0.254241	0.194721	0.510063	0.208963	0.21587	0.459061
SOV1g028170	0.662684	0.349333	0.614651	0.227813	0.384575	0.535947	0.803883	0.551354
SOV1g028220	0.23161	0.266071	0.112996	0.210172	0	0.0605415	0.157928	0.142987
SOV1g028230	0.200417	0.0744069	0.0666311	0.0659689	0	0.0426403	0.0354256	0.0257772
SOV1g028240	27.9116	57.9229	46.2375	41.7643	45.2431	50.7862	76.6792	38.5961
SOV1g028260	0	0.135468	0.103279	0.243146	0.0746731	0	0.112749	0.223472
SOV1g028270	0	0.345439	0.478326	0.609444	0.491856	0.585339	0.0808764	0.565696
SOV1g028280	0.120983	0.572282	0.514412	0.822181	0.705256	0.677239	0.230767	0.964887
SOV1g028290	0.122983	0.0859927	0.10203	0.11676	0.057278	0.133006	0.201206	0.0666919
SOV1g028300	0	0.330116	0.191423	0.226652	0.320028	0.199121	0.304503	0.0537299
SOV1g028320	0	0.151674	0	0.259354	0	0.0268517	0.0260679	0.0919277
SOV1g028330	0	0.221929	0.062004	0.151051	0.044608	0.0432242	0.0827691	0.0122498
SOV1g028350	0	0	0	0	0	0	0	0
SOV1g028360	0	0.0282016	0.242555	0.0373242	0.057278	0	0.0370846	0.0518294
SOV1g028370	0.190578	0.436594	0.113609	0.268368	0.353539	0.554326	0.587851	0.365336
SOV1g028380	0	0.226989	0.0387237	0.118428	0.208568	0.204218	0.0447906	0.181009
SOV1g028390	0.136003	0.0282016	0.179508	0.422215	0.0731475	0.229013	0.163892	0.0783477
SOV1g028400	0.829384	0.576735	0.375237	0.818671	0.775381	0.802015	0.613899	0.404681
SOV1g028410	0	0.036356	0.185509	0.158697	0.114421	0.313262	0.129067	0.391107
SOV1g028420	0.807755	1.48592	1.15047	0.88309	1.40079	1.50995	0.703935	0.591435
SOV1g028440	0	0.0509596	0	0.213728	0	0.0521507	0.017498	0.073183
SOV1g028450	0.2501	0.268924	0.073443	0.132775	0.191022	0.0378788	0.155703	0.255932
SOV1g028460	0	0.112868	0	0	0.136903	0.0541641	0.0230021	0.150181
SOV1g028470	0.21724	0.237748	0.188563	0.332861	0.236913	0.238391	0.173497	0.164594
SOV1g028480	0	0.0933321	0.0922201	0.211875	0	0.140721	0.168821	0.054048
SOV1g028490	1.35225	0.970292	0.588797	1.18468	1.27688	0.574086	0.548144	0.439871
SOV1g028500	0.267645	0.460659	0.289481	0.332296	0.691599	0.465038	0.759246	0.310757
SOV1g028510	0.174557	0.0369907	0.206622	0.290574	0.0710591	0.18282	0.121938	0.247421
SOV1g028520	0.325445	0.0523122	0.0364963	0.0595163	0	0.0369309	0.0395463	0.0122498
SOV1g028540	0.460678	0.258094	0.127087	0.0601877	0.100286	0.150162	0.23899	0.134976
SOV1g028570	0	0.150156	0.213656	0.0473999	0.214259	0.113016	0.153865	0
SOV1g028580	0.80095	0.574141	0.28485	0.325261	0.65226	0.261303	0.119859	0.320682
SOV1g028590	0	0.196633	0.222593	0.232563	0.241059	0.1856	0.142617	0.250591
SOV1g028600	2.177	0.283221	1.79253	0.909848	0.882847	0.409167	0.796434	0.212955
SOV1g028610	0	0.09993	0.172173	0.388642	0.17908	0.272968	0.20061	0.476696
SOV1g028620	0.297124	0.406604	0.767856	0.440442	0.0637556	0.111115	0.332796	0.345981
SOV1g028630	0	0.0581247	0.111967	0	0.13879	0.102516	0.0757216	0.0369866
SOV1g028670	0	0.126896	0	0.0393489	0	0	0	0.156134
SOV1g028680	0	0	0.0978116	0.0328735	0.103591	0	0.0668821	0
SOV1g028690	0	0.119804	0.10965	0.018877	0	0	0	0.0160186
SOV1g028700	0.796757	0.453092	0.482802	0.708795	0.612832	0.739758	0.210778	0.42853
SOV1g028710	0	0.140728	0.32321	0.212473	0.278429	0.0904044	0.198588	0.15988
SOV1g028720	0.155415	0.242894	0.263431	0.0619381	0.507358	0.162969	0.0467348	0.157779
SOV1g028730	1.97906	1.78649	1.52044	2.22761	1.92675	1.42212	2.69273	2.58974
SOV1g028740	0.157609	0.47509	1.02347	1.01896	1.10498	0.810634	0.422195	0.668459
SOV1g028750	1.58224	1.33158	1.76012	1.28485	2.01338	0.780568	1.54621	0.965484
SOV1g028760	0	0.0729309	0.312592	0.186424	0.159158	0.266634	0.344192	0.0983886
SOV1g028770	0	0.0691802	0.0524769	0.263759	0.0492951	0.164565	0.0915317	0.0293618
SOV1g028780	0	0.404779	0.159408	0.149493	0.312208	0.176175	0.366376	0.223785
SOV1g028790	0	0	0	0	0	0.0520313	0.0477834	0.0462231
SOV1g028800	0.13768	0.100781	0.0272035	0.224042	0	0.0804579	0.123591	0.217997
SOV1g028820	0	0.035803	0	0.0293713	0.266354	0	0	0
SOV1g028830	13.6228	22.791	18.1154	18.014	19.0218	28.7121	26.2885	25.5686
SOV1g028840	0.136003	0.443006	0.445108	0.276133	0.422346	0.402079	0.150333	0.111975
SOV1g028850	0.150186	0.0705139	0.114564	0.0683218	0	0.0404544	0	0
SOV1g028860	0.986863	0	0.0843608	0.152363	0.185802	0.096535	0.109474	0.102902
SOV1g028880	3.99798	3.40815	5.91074	7.7831	5.27613	3.67556	2.41089	5.70149
SOV1g028890	0	0	0	0	0	0	0	0
SOV1g028930	0	0.162016	0.157944	0.153675	0.0661314	0.248259	0.126816	0.239444
SOV1g028950	0.931076	1.40366	1.08263	1.12212	0.877562	0.988277	0.882389	1.81585
SOV1g028960	0	0.459832	0.511605	0.387986	0.0746731	0.40955	0.21914	0.13158
SOV1g028980	0	0.0784202	0.0309023	0.0603653	0	0.0646695	0	0.115917
SOV1g028990	0.394617	0.0975136	0.0765582	0.31602	0.421607	0.117073	0.0178295	0.138971
SOV1g029010	0	0.369044	0.264181	0.66836	0.379388	0.317785	0.244687	0.45557
SOV1g029040	0	0.0640766	0.112137	0.206219	0.103346	0.0955864	0.0995379	0.209287
SOV1g029060	0.3246	0.461663	0.43285	0.56389	0.658113	0.428118	0.318493	0.496918
SOV1g029070	0	0.107539	0.035241	0.238643	0	0.0784036	0.0496796	0.0900766
SOV1g029090	0.225185	0.207467	0	0.230418	0.573368	0.379591	0.221953	0.134113
SOV1g029110	0.933978	0.631183	1.00791	1.12875	1.02183	0.468358	0.4102	0.857844
SOV1g029120	5.60116	4.05276	4.84961	5.38258	5.04001	2.46847	4.10575	1.40223
SOV1g029130	0.154074	0.0577695	0.156554	0.363152	0.116308	0.046899	0.0852835	0.145628
SOV1g029150	0	0.416237	0.671854	0.548418	0.513793	0.273384	0.43492	0.31587
SOV1g029160	5.88174	3.77442	7.00927	7.89929	5.82849	3.75486	4.32799	7.16837
SOV1g029170	0	0.187664	0	0.0788092	0.0709109	0.192397	0	0
SOV1g029180	0.394197	0.0412188	0.155017	0.276218	0	0.0970244	0.106725	0.585878
SOV1g029190	0.15328	0.184234	0.187733	0.0361206	0.107129	0.0466296	0.0491811	0.128446
SOV1g029200	0.114249	0.801988	0.37872	0.0758003	0	0.056373	0.856424	0.139971
SOV1g029210	0.414783	0.102635	0.164478	0.18553	0.275201	0.226993	0.0708109	0.176803
SOV1g029240	0	0.0778218	0.0536942	0	0	0	0.0178491	0.0440428
SOV1g029300	0.210084	0.114511	0.183914	0.0617748	0.246307	0.0534508	0.296646	0.23651
SOV1g029320	0.589556	0.323756	0.241733	0.50135	0.121576	0.600296	0.278845	0.30328
SOV1g029330	0	0	0.0405449	0	0	0	0	0
SOV1g029340	1.67397	0.541884	0.726033	0.658401	1.27547	1.23452	0.418226	0.814281
SOV1g029350	0.339228	0.357269	0.893573	0.30428	0.414061	0.564754	0.436363	0.53775
SOV1g029400	0	0	0.0269397	0.0809644	0.286575	0	0.0218049	0.0508063
SOV1g029410	0.140386	0.149831	0.397665	0.437881	0.143877	0.258896	0.0905408	0.12965
SOV1g029420	0	0	0.0440141	0.153865	0	0.103994	0.0612492	0.0257614
SOV1g029430	0	0.113394	0.147028	0.114189	0	0.0415946	0.300543	0.228736
SOV1g029440	0	0.410654	0.435418	0.219712	0.307783	0.34189	0.460573	0.350168
SOV1g029500	0	0.0976932	0.0716225	0.0406502	0.253819	0	0.115151	0.0915367
SOV1g029510	0	0.0301801	0	0.0245344	0.0492951	0.149231	0.0199065	0.215989
SOV1g029520	1.27942	0.680909	0.774499	0.109388	0.293212	0.351479	0.247924	0.373047
SOV1g029540	0.404674	0.389815	0.81568	2.1294	0.0540041	0.632124	1.13182	1.8823
SOV1g029550	0.564451	0.338804	0.219372	0.393581	0.541578	0.354533	0.14624	0.340868
SOV1g029560	0.202462	0.504476	0.0272035	0.178268	0.190301	0.127084	0.149606	0.086838
SOV1g029570	0	0.114314	0.082859	0.149954	0.198996	0.0378788	0	0.164695
SOV1g029580	0.150186	0.197392	0.0750525	0.218896	0.162638	0.313935	0.32084	0.122603
SOV1g029590	0.779788	0.344892	0.616382	0.184454	0.201661	0.372956	0.19422	0.297854
SOV1g029600	0	0	0	0	0	0	0	0
SOV1g029610	0	0.481733	0.487668	0.250797	0.251794	0.279568	0.222122	0.220066
SOV1g029620	0.225185	0.0279504	0.106026	0	0	0	0	0
SOV1g029640	0	0	0.0366569	0	0	0	0	0
SOV1g029680	0	0	0.028591	0.0788449	0	0.0780261	0	0
SOV1g029690	2.16402	0.816406	0.662323	0.318667	0.440537	0.383568	0.408898	0.206251
SOV1g029700	0	0.384511	0.403296	0.117091	0.515346	0.217547	0.268963	0.400327
SOV1g029710	0	0.02864	0.119808	0	0	0	0.0230348	0.0238732
SOV1g029720	1.11594	0.733371	1.2002	0.681112	0.622347	0.632624	1.03656	1.02572
SOV1g029730	0.302151	0.0267421	0.05004	0.0581378	0	0.0513495	0.0695208	0.0640284
SOV1g029750	0.140386	0.109077	0.178005	0.132875	0.172845	0.176897	0.0604484	0.264903
SOV1g029760	0.659078	0.505514	0.404417	0.705174	0.388422	0.811158	0.424239	0.46036
SOV1g029770	0	0.379222	0.317625	0.265395	0.314332	0.449256	0.737389	0.497823
SOV1g029780	0.566893	0.435192	0.657736	0.564191	0.653528	0.770159	0.514149	0.306657
SOV1g029790	0.230118	0.0669337	0.0472769	0.0906589	0	0.109163	0.0238032	0.0990446
SOV1g029820	0.192842	0	0.263656	0.218334	0.117019	0.0756545	0.17072	0.222849
SOV1g029830	0	0.0591387	0.0380402	0	0	0	0.0238032	0.0422279
SOV1g029840	0.14613	0.0646576	0.0355821	0.0614125	0.0709109	0	0	0
SOV1g029850	0.324675	0.542707	0.60211	0.385343	0.279936	0.129673	0.157365	0.148657
SOV1g029860	0.203849	0.474994	0.192381	0.478341	0.265413	0.267558	0.390236	0.28358
SOV1g029880	0	0	0	0.0461155	0	0	0.0183225	0
SOV1g029890	0.169423	0.0944348	0.182355	0.345725	0.237792	0.137458	0.238442	0.227445
SOV1g029900	0.122983	0.127228	0.112773	0.253513	0.240824	0.242361	0.103954	0.320209
SOV1g029930	0.184665	0.323864	0.25281	0.134892	0.327605	0.122997	0.104076	0.0684148
SOV1g029940	0.105476	0.0679609	0.231397	0.0940004	0.0710591	0.279309	0.144377	0.163577
SOV1g029950	0	0	0.202464	0.177959	0	0.122337	0.0429413	0.155312
SOV1g029960	0.145062	0.129272	0.239942	0.43456	0.113563	0.231342	0.173878	0.250726
SOV1g029970	0.534684	0.153056	0.145801	0.235602	0.0582924	0.137901	0.048243	0
SOV1g029990	0.18679	0.170849	0.235085	0.0834207	0.0918046	0.260126	0.101914	0.0706165
SOV1g030000	0	0	0.036507	0.0495496	0	0.0378788	0.0327294	0
SOV1g030010	0	0.134483	0.0613346	0.0451048	0	0.0321734	0.0218049	0.0467961
SOV1g030020	0.387431	0.292072	0.824621	0.69603	0.539757	0.649746	0.369685	1.28881
SOV1g030030	0.598517	0.482938	0.212907	0.166509	0.244375	0.221176	0.274054	0.28613
SOV1g030040	0.404924	0.179068	0.335264	0.545839	0.170988	0.187906	0.221562	0.307614
SOV1g030060	0	0.0348748	0.119773	0.0393489	0	0.119137	0.0854021	0
SOV1g030070	0	0.20141	0.299287	0.118447	0	0.112568	0.195594	0.135617
SOV1g030100	0	0.324894	0.0366569	0.0869388	0.114012	0.095317	0.864565	0.0170939
SOV1g030110	0	0	0.0618526	0.529304	0.387354	0.469318	0.149228	0.439185
SOV1g030120	0.862571	1.05929	0.544762	0.748256	1.09502	1.94977	0.808116	1.02207
SOV1g030130	0.799502	0.0377151	0.20721	0.122421	0	0.274837	0.190438	0.382232
SOV1g030180	0	0	0	0.122474	0	0	0	0
SOV1g030190	6.40644	4.73285	4.35936	4.43842	7.93377	7.36543	3.16584	6.46066
SOV1g030200	0.272005	0.270436	0.122207	0.175618	0	0.197053	0.125377	0.158418
SOV1g030220	0.268045	0.469853	0.521577	0.353736	0.472882	0.576556	0.536737	0.297888
SOV1g030230	1.24547	0.916184	0.326126	0.838651	0.268806	0.992952	0.675359	0.850909
SOV1g030240	0.120983	0.303153	0.150261	0.25369	0.133868	0.0536527	0.164593	0.0496639
SOV1g030250	0.169423	0.198485	0.438054	0.188939	0	0.366477	0.0666704	0.215197
SOV1g030260	2.57928	5.95238	5.21723	3.45429	3.9944	6.14964	8.07335	4.55165
SOV1g030270	0.27117	0.418916	0.529768	0.217759	0.261797	0.400947	0.379192	0.148057
SOV1g030280	0	0.116235	0.325429	0.0449673	0	0.162072	0.0559855	0.180417
SOV1g030290	0.18524	1.01989	0.842912	0.389653	1.04452	1.02941	0.338818	1.23214
SOV1g030310	0	0	0	0.053504	0	0	0	0
SOV1g030320	0.728946	0.294591	0.405845	0.560019	0.199558	0.171151	0.223921	0.655251
SOV1g030330	0	0	0.0269397	0.0375777	0.0484985	0.0488969	0.065871	0
SOV1g030340	1.11281	2.87767	3.52877	1.44672	1.25799	2.14419	0.654208	1.90305
SOV1g030350	0	0.0727119	0.194696	0.0373242	0.085176	0.120385	0.115761	0
SOV1g030370	0	0.16335	0.0887995	0.0680339	0.239976	0.206185	0.143034	0.126234
SOV1g030380	0.383978	0.478029	1.2811	0.480133	0.918371	1.08431	0.359334	0.234333
SOV1g030390	0.169423	0.851552	0.75716	0.810426	0.397727	0.341138	0.840279	1.09757
SOV1g030410	0	0.130623	0.296053	0.252064	0	0.12186	0.0382965	0.316148
SOV1g030420	0	0.539365	0.464622	0.342895	0.626085	0.540655	0.315574	0.580351
SOV1g030430	0	0.37116	0.164506	0.186242	0.117154	0.145618	0.256463	0.263958
SOV1g030440	0.23161	0.035803	0.192398	0.152696	0.271831	0.1551	0.0749145	0.138023
SOV1g030450	0	0	0.113557	0.0256583	0	0	0.0395463	0.0418078
SOV1g030460	0	0	0.180946	0.0763011	0	0.097626	0.0552041	0.162734
SOV1g030470	0	0.0298191	0.275137	0.104964	0.481033	0	0.0515846	0
SOV1g030480	1.78278	3.63126	2.62971	2.3957	2.7096	3.32267	4.63268	1.4534
SOV1g030490	0.459995	0.0383118	0.197959	0.210348	0.137042	0.389731	0.0662674	0.116336
SOV1g030500	0	0	0	0	0.0866957	0	0	0
SOV1g030510	0.143893	0.0389099	0	0.104554	0	0.0788959	0.0715152	0.116809
SOV1g030520	0.381709	0	0.127489	0.239182	0.057278	0.133431	0.0892371	0.090177
SOV1g030540	0	0	0	0.0259366	0.057278	0	0	0
SOV1g030550	0	0	0	0.031337	0	0.029999	0	0
SOV1g030570	0	0.124174	0	0.154762	0.117154	0.137017	0.0778225	0.101668
SOV1g030580	0.651917	0.635667	0.319832	0.556306	0.628092	0.991948	0.652547	0.901757
SOV1g030600	0.254635	0.288838	0.413002	0.293288	0.407458	0.395855	0.232816	0.307069
SOV1g030610	8.10188	1.38227	0.094102	2.37774	13.7181	10.8995	0.0288857	0.640233
SOV1g030620	0.346477	0.0736889	0.502107	0.490697	1.10357	0.782879	0.244503	0.639105
SOV1g030630	0	0.0750627	0.20558	0.102022	0.149841	0.0255995	0.0740794	0.0699125
SOV1g030640	0.397709	0.0471333	0.266028	0.198744	0.179262	0.26616	0.217377	0.275887
SOV1g030650	0.805307	0.77017	0.768049	0.417487	0.77121	0.329388	0.701536	0.368795
SOV1g030660	0	0	0	0	0	0.0485418	0	0
SOV1g030670	0.299387	0.208733	0.328268	0.279069	0.081829	0.554731	0.220573	0.443861
SOV1g030680	0.161749	0.139548	0	0.119648	0.108364	0.184889	0.210873	0.0238868
SOV1g030700	0.200417	0.312335	0.307885	0.246626	0.376495	0.419834	0.146711	0.242473
SOV1g030710	0	0	0	0	0	0	0	0
SOV1g030720	0	0.052933	0	0.0266392	0.0526798	0.0434058	0.0874265	0.173373
SOV1g030750	0	0.106904	0	0.214816	0.342425	0.19361	0	0.202792
SOV1g030760	0.287555	0	0.041625	0	0	0	0	0
SOV1g030770	0	0	0	0	0.0731475	0.111737	0	0
SOV1g030780	0.478032	0.741384	0.257977	0.474395	0.125181	0.341391	0.720461	0.320543
SOV1g030790	0	0.0409598	0	0.0551984	0.114012	0.0369429	0.0165608	0
SOV1g030800	0	0.251798	0.173733	0.0824133	0	0.0944089	0.344188	0.0248915
SOV1g030810	0	0.30681	0.298764	0.252447	0	0.0590251	0.186982	0.176067
SOV1g030830	1.10893	2.20153	2.07471	2.12631	1.73918	2.06784	2.35493	2.16934
SOV1g030840	0.859058	0.267642	0.383436	0.823363	1.25938	0.270353	0.446467	0.202043
SOV1g030850	0	0.293477	0.183284	0.426789	0.343064	0.347016	0.233457	0.181125
SOV1g030860	0.306223	0.531724	0.611282	0.634768	0.402164	0.440804	0.537545	0.396591
SOV1g030870	0.876539	1.53131	2.55178	1.08557	1.16882	0.911603	1.08588	0.673699
SOV1g030880	0.415339	0.859578	0.469244	0.770999	0.428487	1.55033	0.293745	0.853909
SOV1g030900	0	0.145074	0.0411049	0	0.149183	0	0	0.0195609
SOV1g030910	0.304521	0	0.701806	0.681497	0.360108	0.537559	0.333846	0.474539
SOV1g030930	0	0.576285	0.183192	0.169925	0.273658	0.186507	0.708929	0.302413
SOV1g030940	0.389894	0.0347319	0.05004	0.0701789	0.0818947	0	0	0.0231116
SOV1g030960	0	0	0	0	0	0	0	0
SOV1g031020	1.22214	0.783094	1.46968	1.45001	1.0026	1.5993	0.850116	1.29334
SOV1g031030	2.84845	2.46709	3.67063	4.92424	2.66806	2.6341	3.56561	4.76848
SOV1g031040	0	0.506278	0.521925	0.409491	0.41951	0.355024	0.486735	0.133662
SOV1g031060	0	0.411146	0.778152	0.425288	0.223521	0.59744	0.193463	0.503957
SOV1g031070	0.38342	0.186322	0.283996	0.163376	0.295109	0.131481	0.194985	0.377008
SOV1g031080	2.75882	4.56928	3.06576	4.52442	5.61012	3.9676	2.65334	2.49252
SOV1g031100	3.01667	2.7219	3.57259	3.9341	3.94121	4.27662	3.33209	4.48861
SOV1g031160	0	0.207159	0.146009	0.303724	0.397279	0.160095	0.0421383	0.270243
SOV1g031180	0	0.634593	0.277205	0.281261	0.232911	0.152023	0.266487	0.168748
SOV1g031200	0	0.030561	0.251104	0.108519	0.113555	0.243069	0.185404	0.146494
SOV1g031210	0.71206	0.582332	0.39622	0.300668	0.294503	0.276926	0.384289	0.296362
SOV1g031220	0.114249	0.712088	0.417397	0.587676	0.801392	0.75044	0.427162	0.507232
SOV1g031230	0	0.0505341	0.248684	0.225939	0.168525	0.0415946	0.0991809	0.0706165
SOV1g031240	0.223494	0.960002	0.77503	0.540511	0.970798	0.824466	0.178047	0.118604
SOV1g031260	0	0.038892	0.076094	0.0808332	0.235248	0.131292	0.054488	0.142394
SOV1g031280	0.14613	0.0921291	0.361626	0.222712	0.152966	0	0.100694	0.113467
SOV1g031290	1.91924	1.4171	1.97717	1.15596	3.12607	0.297633	0.863308	0.744498
SOV1g031300	0.436865	0.184596	0.299386	0.217477	0.232122	0.138137	0.227055	0.305293
SOV1g031310	0	0.0372837	0	0.0324278	0	0.0743453	0	0.147003
SOV1g031320	1.50258	0.619061	1.04341	0.87748	0.776745	0.33108	0.465578	0.698611
SOV1g031340	0.205255	0.53573	0.268356	0.481429	0.131083	0.228785	0.494216	0.363746
SOV1g031370	0.276398	0.127736	0.46112	0.211307	0.328227	0.447381	0.0479017	0.259039
SOV1g031390	0.41083	0.532401	0.356183	0.137805	0.99426	0.768985	0.4417	0.577749
SOV1g031400	0	0.0839609	0.0319693	0.0858523	0	0.029999	0.0589668	0.0617838
SOV1g031420	10.7266	12.0404	12.883	13.103	13.036	14.6845	16.294	12.9495
SOV1g031430	0.832929	0.230812	0.327346	0.638738	0.689459	0.579588	0.0850364	0.644132
SOV1g031440	0	0.190614	0.301476	0.0602382	0.0608835	0.1085	0.337702	0.268999
SOV1g031450	0.169423	0.509905	0.970567	0.227018	0.550573	0.765806	0.348136	0.385099
SOV1g031470	0	0.486289	0.812253	0.652757	0.349058	0.793326	0.569097	1.06694
SOV1g031480	0	0.165755	0	0	0.0731475	0.0269792	0.152141	0.060305
SOV1g031490	0.567219	0.0772039	0.0438443	0.0256509	0	0.0486874	0	0.0248326
SOV1g031500	0.387207	1.16557	1.20868	1.34016	2.05678	1.54497	1.23167	1.82495
SOV1g031510	0	0.112074	0.0683084	0.0485439	0	0	0.0340866	0.102974
SOV1g031550	0.441426	0.350908	0.388334	0.701257	0.0992913	0.381888	0.390295	0.641909
SOV1g031560	0.174557	0.512168	0.262329	0.316475	0.142713	0.166467	0.141114	0.170143
SOV1g031590	0.208368	0.177697	0.137616	0.191318	0.469515	0.0568507	0.0208125	0.0454384
SOV1g031600	0.157609	0	0.028591	0.0823059	0	0.0638765	0.0327955	0.0238732
SOV1g031620	0.174046	0.481183	0.210408	0.739307	0.339088	0.368084	0.136967	1.15212
SOV1g031630	0.37358	0.356468	0.756351	0.619386	0.316088	0.43696	0.55153	0.440135
SOV1g031670	0	0.0560859	0	0.123596	0.137893	0.133306	0.0912015	0.097787
SOV1g031680	0.201776	0	0.0309023	0	0	0.0534508	0	0.140705
SOV1g031710	0.653964	0.352006	0.579194	0.443075	0.489655	0.792393	0.331948	0.662596
SOV1g031720	0	0.0956498	0.0367215	0	0.0492951	0.0768017	0.0711424	0.0591786
SOV1g031750	0.615801	4.10289	3.25202	1.08877	2.70799	3.09338	8.49009	0.277339
SOV1g031800	0	0.421719	0.185683	0.296142	0.10199	0.19539	0.249795	0.0678477
SOV1g031810	0	0	0.0411049	0	0	0	0	0
SOV1g031820	0	0.0703649	0.0366569	0.0556222	0.125646	0.0269792	0.0704767	0
SOV1g031830	0.347524	0.0345619	0.0560287	0	0.157795	0.116427	0.0776391	0.0400542
SOV1g031870	0	0.0576894	0.0660997	0.078425	0.0506657	0.0956665	0.0528357	0
SOV1g031880	0.250252	0.0828205	0.164661	0.114111	0.175171	0.110969	0.28176	0.223974
SOV1g031890	0.18524	0.443173	0.166389	0.16352	0.46297	0.0525365	0.424223	0.439165
SOV1g031900	0.205255	0.453203	0.187956	0.205593	0.129737	0.25699	0	0.381903
SOV1g031920	0	0.140571	0.190128	0.055623	0.0486256	0.0989864	0.0356394	0
SOV1g031930	0.954999	1.01433	0.757555	0.939039	1.19952	0.681501	0.928962	1.06333
SOV1g031940	8.04181	3.50853	6.80887	6.57622	5.35065	4.34002	5.25042	5.06925
SOV1g031950	0.203849	0.0338171	0.0840035	0.0608145	0.0932336	0.151717	0.0869148	0.146276
SOV1g031970	0	0	0.0618165	0.267685	0	0	0	0.108925
SOV1g032010	0	0.136063	0.0327139	0.10278	0.0529257	0.0946944	0.0230348	0.092512
SOV1g032020	0.433734	0.143434	0.267168	0.161591	0.362227	0.240228	0.136235	0.192074
SOV1g032050	0.140386	0.273654	0.584052	0.354701	0.409631	0.388687	0.163682	0.348549
SOV1g032060	0.33428	0.304655	0.409289	0.313603	0.237509	0.176985	0.210936	0.268566
SOV1g032080	0.297124	0.0435935	0.158911	0.0479757	0	0.0534508	0.038619	0.0781452
SOV1g032090	0	0.0505341	0	0.0365835	0	0	0.046718	0.0627589
SOV1g032110	0	0.0966303	0.238987	0.0406502	0	0.0790744	0.120196	0.26256
SOV1g032120	0.580331	0.455296	0.923037	0.451274	0.217252	0.614894	0.327964	0.576149
SOV1g032130	0.203849	0.101715	0.0839444	0.0503961	0	0.0677351	0.191105	0.0704422
SOV1g032140	0.15328	0.12499	0.0305176	0.0412019	0.0540041	0.132002	0.11942	0.0238868
SOV1g032150	0	0.149277	0	0.155529	0.10199	0.0685998	0.0836111	0.251238
SOV1g032170	0.53807	0.131809	0.0804998	0.038712	0	0.112419	0.01839	0.208351
SOV1g032190	0.315825	0	0.114604	0.261521	0	0.295003	0.0207992	0.118115
SOV1g032220	0	0	0	0.0325951	0	0	0	0
SOV1g032230	0.122983	0.314617	0	0.127668	0.0540041	0.0376903	0.0736394	0.0584378
SOV1g032240	0.105476	0.0532657	0.102599	0	0	0.141736	0.0159194	0.0369541
SOV1g032270	0.174557	0	0	0.0220138	0	0	0	0.0751187
SOV1g032280	0	0	0	0	0	0	0	0.0496066
SOV1g032290	0.169423	0.0380026	0.156959	0.180891	0.0731475	0.174245	0.137453	0.176627
SOV1g032310	0.700163	0.506946	0.442297	0.284756	0.902446	0.509498	0.387411	0.616053
SOV1g032320	0.350451	0.202212	0.110065	0.476931	0	0.0503931	0.0476994	0.156626
SOV1g032340	0.451198	0.413938	0.328256	0.523527	0.446213	0.321235	0.546674	0.192339
SOV1g032360	1.21214	1.58417	3.67355	1.73442	2.6024	2.77096	0.846952	1.29246
SOV1g032370	1.00172	0.412545	0.447073	0.548079	0.343013	0.745201	0.233757	0.666069
SOV1g032380	2.06054	3.64366	3.26624	2.35742	2.37692	3.51543	5.59457	2.80598
SOV1g032390	0.31845	0.337636	0.193061	0.23299	0.246737	0.440729	0.409777	0.270917
SOV1g032410	25.0381	24.7437	26.1428	30.1725	22.7433	29.2906	27.3359	32.6366
SOV1g032420	0	0.302582	1.18377	0.352174	0.406904	0.495716	0.203505	0.215828
SOV1g032430	10.9512	11.6006	9.62706	11.0347	10.5999	14.5664	11.8407	13.3576
SOV1g032440	2.13823	2.31296	1.56107	1.38656	1.53747	0.65018	1.3026	1.28455
SOV1g032450	1.86367	5.11246	2.68653	3.29147	3.93263	4.82802	9.98716	3.0176
SOV1g032460	0	0	0	0	0.0486256	0.0676318	0.0471912	0
SOV1g032470	4.02623	6.00791	4.89329	5.12911	2.55868	4.2753	6.19389	4.63113
SOV1g032500	0.856891	0.351909	0.439106	0.458881	0.749986	0.690424	0.404834	0.571362
SOV1g032510	1.36369	0.809898	0.469905	0.48887	0.56245	0.412395	0.668528	0.488637
SOV1g032580	0.292109	0.443915	0.200381	0.303659	0.437617	0.5912	0.399257	0.85286
SOV1g032610	0.114249	0	0	0.193847	0	0.168531	0.0570443	0.176443
SOV1g032620	1.34811	0.862688	0.551233	0.671542	1.09404	1.05038	0.523701	0.510025
SOV1g032630	0	0.0811092	0.309322	0.152758	0.309182	0.166901	0.106223	0.293508
SOV1g032640	1.22517	0.806505	0.462565	0.67167	0.43941	0.358089	0.332723	0.910572
SOV1g032670	0.17786	0.0282016	0.109723	0.116972	0	0.0537034	0	0.0246722
SOV1g032690	0	0	0	0	0	0	0	0
SOV1g032700	0.155415	1.23437	0.943735	1.41652	1.64079	1.83101	0.853469	1.87121
SOV1g032710	0.219725	0.0282016	0.0898226	0.103332	0	0.130286	0.0208125	0.0983524
SOV1g032720	0	0.129645	0.122728	0.241437	0.180559	0.209889	0.243232	0.229715
SOV1g032730	0	0	0.0309023	0	0	0	0	0
SOV1g032740	0.374884	0.28189	0.123324	0.340445	0.205581	0.502044	0.23458	0.347261
SOV1g032760	0	0.032582	0.214877	0.0503961	0	0.0381458	0.0229048	0.0261787
SOV1g032770	0	0.120257	0.123866	0.192455	0.131992	0.143376	0.321632	0.128973
SOV1g032780	0.120983	0.185092	0.0519751	0	0	0	0.0380405	0
SOV1g032800	0.359031	0.075048	0.142528	0	0	0	0.0850889	0
SOV1g032810	0.180193	0.173876	0.307105	0.175159	0.0972878	0.217283	0.295369	0.113871
SOV1g032830	0.205255	0.152074	0.0689465	0.0463085	0	0.103061	0.128634	0.0534411
SOV1g032840	0	0.036862	0	0.0340237	0	0	0	0
SOV1g032860	1.2236	0.486464	0.703967	0.471412	0.943301	0.999202	0.283875	0.602852
SOV1g032900	2.09076	0.822493	0.823813	1.21102	1.38501	1.28509	1.29088	1.08116
SOV1g032990	0.425134	0.175353	0.307814	0.474493	0.49924	0.88435	0.301207	0.19785
SOV1g033000	0	0	0	0	0	0	0	0
SOV1g033010	0.230118	0.224154	0.29628	0.774165	0.494155	0.630414	0.468791	0.203581
SOV1g033020	0	0.173348	0.241786	0	0.0529257	0.0927772	0.0846011	0.0846512
SOV1g033030	0.143893	0.0608501	0.0257255	0.0669475	0	0.139283	0.153702	0.0369216
SOV1g033040	0.746907	0.223268	0.317699	0.694669	0.216927	0.39375	0.172981	0.403994
SOV1g033060	0.623566	0.0389099	0.132042	0.221818	0.291095	0.219077	0.175438	0.148799
SOV1g033070	0	0.103401	0	0	0	0	0	0
SOV1g033090	0	0	0	0	0	0	0	0
SOV1g033100	1.15898	1.03532	1.38001	1.31464	1.1619	1.48384	1.25746	0.946
SOV1g033110	0.254013	0.0729938	0	0	0	0	0.0195646	0.0292393
SOV1g033120	0.21724	0.558	0.664686	0.552367	0.234821	0.623754	0.423805	0.272743
SOV1g033130	0.486027	1.00431	1.16741	0.781501	0.401649	0.738705	0.693822	1.22427
SOV1g033140	0.155415	0.120236	0.205679	0.106855	0.16495	0.29757	0.195943	0.111127
SOV1g033160	0.491731	0.832304	1.09109	1.42603	2.038	1.97012	0.97399	1.94892
SOV1g033170	0.243157	0.121249	0.314164	0.0701344	0.278074	0	0.15542	0.180997
SOV1g033190	0	0	0	0	0	0	0	0
SOV1g033200	0.143893	0.056123	0.0669137	0.246046	0.254875	0.202867	0.263326	0.0293618
SOV1g033210	1.30939	0.868681	1.17853	1.03294	2.96242	2.53128	0.772724	1.73205
SOV1g033220	0	0.383823	0.633674	0.522514	1.06296	0.895016	0.928013	0.562712
SOV1g033230	0.120983	0.385572	0.147665	0.133306	0.20362	0.385734	0.31512	0.212675
SOV1g033240	0.627827	0.0878257	0.142234	0.123066	0.0689465	0.26033	0.229653	0.16531
SOV1g033260	0	0.371077	0.297079	0.0603653	0.089216	0.200866	0.286115	0.196662
SOV1g033270	0.34431	0.23865	0.224087	0.174467	0.375827	0.130138	0.212036	0.218228
SOV1g033280	0.210953	0.325601	1.33733	0.394733	0.630735	0.574785	0.876968	0.466118
SOV1g033290	0.140386	0.0337498	0.108795	0.0835205	0.165185	0.0293938	0.0621768	0.0278257
SOV1g033340	0	0.625731	0.151416	0.0798528	0.0892355	0.24356	0.301573	0
SOV1g033360	0	0	0.0237552	0.0948417	0	0.0688624	0.0501944	0.03519
SOV1g033370	0.857271	0.756315	0.335267	0.162074	0.580602	0.305089	0.313202	0.460596
SOV1g033380	0	0	0	0	0	0	0	0
SOV1g033400	0.67242	0.436894	0.1893	0.176965	0	0.0845084	0.275357	0.0967128
SOV1g033420	0.278067	0.0706521	0.0698326	0.0293713	0.0540041	0	0.0983789	0.0541652
SOV1g033430	0	0	0.0257255	0.0809094	0	0.0992165	0	0.0359425
SOV1g033440	0.169423	0.331907	0.028319	0.126333	0.0709109	0.182348	0.0934259	0.0810275
SOV1g033450	0.302151	0	0	0	0	0.0414278	0	0
SOV1g033460	0	0.215943	0.0269397	0.133927	0.144353	0	0.133274	0.0802885
SOV1g033490	0.342275	0.0714683	0.379664	0.191231	0.0731475	0.191855	0.0528148	0.361013
SOV1g033560	1.18446	0.334634	0.158654	0.0926611	0	0.11992	0.0742813	0.177699
SOV1g033570	0.429272	0.518321	1.21319	0.385548	0.579734	0.604426	0.449762	0.381776
SOV1g033600	0.225185	0.215395	0.13868	0.180032	0.11463	0.347521	0.0921704	0.177029
SOV1g033610	0.200417	0.670463	0.564988	0.503235	0.529879	0.554575	0.922431	0.701239
SOV1g033620	0	0.220496	0.438443	0.101381	0	0.0974701	0.380576	0.07816
SOV1g033630	0	0.232949	0.483337	0.419068	0.13052	0.294713	0.115466	0.231
SOV1g033640	1.57537	0.0844123	0.301436	0.46423	0.135724	0.0889797	0.200471	0.496112
SOV1g033660	0	0.0532657	0.0309023	0.0563197	0.0854971	0	0.0270901	0.0544846
SOV1g033680	0.157609	0.0808832	0.110062	0.111021	0.142027	0.312766	0.210997	0.132069
SOV1g033690	0	0.11024	0.196248	0.137624	0.100286	0.0503931	0.0972239	0.108701
SOV1g033700	0.190578	0	0.044611	0.0227495	0	0.103196	0	0
SOV1g033720	0.819246	0.309243	0.463042	0.149187	0.330486	0.545492	0.244271	0.230476
SOV1g033750	0.566893	0.508674	0.159114	0.175555	0.30381	0.106814	0.298364	0.258194
SOV1g033760	6.7476	11.9503	6.28899	46.462	3.59597	4.46972	6.14804	13.4467
SOV1g033770	2.32127	3.18859	2.7494	2.79419	3.44563	3.02777	2.90701	2.96411
SOV1g033800	0	0.270612	0.422531	0.455828	0.428456	0.19345	0.140767	0.228452
SOV1g033830	0.931612	0.188447	0.216995	0.306614	0.69891	0.409555	0.311839	0.192427
SOV1g033840	0	0	0.0298472	0	0	0	0	0
SOV1g033850	0	0.052933	0.0729927	0	0.0731475	0.0426403	0	0
SOV1g033870	0	0.112986	0.0531011	0	0	0	0.0237596	0
SOV1g033900	0	0	0.0524769	0.184751	0	0	0.0799016	0.0445565
SOV1g033920	0	0.163292	0.0438443	0.153674	0.29748	0.254531	0.0592719	0.0869388
SOV1g033930	1.66348	1.01939	0.202835	0.64833	0.651275	0.506581	0	0.474903
SOV1g033940	4.90041	13.5551	13.1517	13.5909	9.44222	13.4055	18.848	14.8159
SOV1g033950	0.225185	0.764382	0.573504	0.920932	0.547564	0.560968	0.663521	0.764681
SOV1g033990	1.3633	1.06978	1.72401	1.63928	1.05639	1.1867	1.17975	2.88557
SOV1g034010	0	0.0471333	0	0.0768373	0	0.15948	0.0458382	0.136607
SOV1g034030	0.821018	0.087292	0.126167	0.100489	0.0689465	0.137836	0.0929001	0.100931
SOV1g034040	0.136003	0.365226	0.267789	0.139904	0.441373	0.3238	0.236375	0.183998
SOV1g034050	0.378405	0.328	0.844688	0.534155	0.262433	0.496413	0.432578	0.752372
SOV1g034060	0.679842	0.155394	0.168259	0.364589	0	0.399987	0.103447	0.135778
SOV1g034070	0	0	0	0.0369039	0	0.103223	0.0598706	0.010233
SOV1g034080	0.275057	0.140138	0.0634467	0.0427689	0.0484985	0.086875	0.0424406	0.191682
SOV1g034090	0.452954	0.889707	0.208379	0.537286	0.43797	0.421146	1.11113	0.851436
SOV1g034120	0	0.928809	0.267358	0.380253	0.736876	0.362418	0.704406	0.164284
SOV1g034130	0.15328	1.04046	0.696465	0.644307	0.620437	0.816469	1.27869	0.665245
SOV1g034140	0.931262	0.515604	0.87965	0.703982	0.492925	0.918521	0.853098	1.1828
SOV1g034150	0.14613	0	0	0.0245344	0.11533	0	0.0657286	0.0122498
SOV1g034160	0	0.139154	0.351106	0.437047	0.0864753	0.21618	0.360015	0.283026
SOV1g034170	0.105476	0.0769018	0.185986	0.0707508	0.223778	0.0466679	0.106991	0.0868522
SOV1g034180	0.660384	0.512936	0.556791	0.386905	0.898476	0.571909	0.714211	0.702155
SOV1g034190	0.408159	0.578015	0.491726	0.401961	0.42162	0.531641	0.41702	0.445187
SOV1g034230	0	0.301364	0.378457	0.213251	0.274395	0.0290333	0.140907	0.243762
SOV1g034250	0.278398	0.0932041	0.275061	0.233699	0.280446	0.188874	0.235292	0.741576
SOV1g034270	1.47291	0.536477	0.791109	0.495409	0.516125	1.01383	0.705606	0.650571
SOV1g034280	0.498722	0.227436	0.243741	0.0973309	0	0.118292	0.132325	0.0625496
SOV1g034300	0	0.128039	0.237369	0.0359738	0.341043	0.0736968	0.0436098	0.180028
SOV1g034310	7.78483	11.3699	8.93732	9.34451	9.19054	12.1591	14.4487	8.88987
SOV1g034330	0	0.0907837	0.0823098	0.219303	0.280194	0.0304982	0.187224	0.0915996
SOV1g034340	0.136003	0.305276	0.267064	0.142764	0.167347	0.124257	0.0276791	0.320683
SOV1g034380	0.466424	0.242265	0.166415	0.23934	0.269708	0.280016	0.175427	0.0530788
SOV1g034420	13.696	2.98477	3.25056	5.6498	9.91937	5.51463	0.989639	5.4993
SOV1g034430	0.202462	0.146889	0.260899	0	0	0	0.135872	0.0970328
SOV1g034440	2.52592	2.64702	2.92811	2.9675	1.15745	1.9647	2.34737	2.23352
SOV1g034450	0.203849	0.283497	0.246319	0.252348	0.215651	0.114574	0.121246	0.643209
SOV1g034460	0	0.0877787	0.187461	0	0	0.126762	0.064328	0
SOV1g034470	0	0.038892	0	0.0301005	0	0	0	0
SOV1g034480	0.201776	0.201351	0.226528	0.0602208	0.057278	0.1837	0.239396	0.342454
SOV1g034490	0.174557	0.324828	0.523008	0.644351	0.243307	0.320834	0.13985	0.469446
SOV1g034500	0.571119	0.62837	0.648977	0.743619	0.425843	0.821457	0.596751	0.956567
SOV1g034510	0.40004	0.249642	0.41554	0.182089	0.649904	0.514227	0.354312	0.273575
SOV1g034520	0	0.169199	0.123237	0.168225	0	0.0520313	0.0533129	0.0852223
SOV1g034530	0	0	0	0.10307	0	0	0	0
SOV1g034540	0.17786	0.263617	0.143652	0.161591	0.203849	0.242419	0.170522	0.335656
SOV1g034550	2.2677	3.81585	3.09633	2.81702	3.12725	3.68857	3.6845	4.49016
SOV1g034560	3.23275	2.29027	2.03116	1.75853	1.62232	2.45953	2.40079	3.37501
SOV1g034570	0	0.115146	0.10538	0.445254	0.965931	0.627218	0.210329	0.493674
SOV1g034580	0.709558	1.15785	0.82184	0.944911	1.43741	1.52346	0.565801	0.928636
SOV1g034600	0.297124	0.471615	0.834655	0.957808	0.527573	0.59521	0.299302	0.824186
SOV1g034650	0.208368	0.210201	0.096491	0.0951567	0.0484985	0.311464	0.0615913	0.195531
SOV1g034660	0.122983	0	0	0.0345012	0	0	0	0.053663
SOV1g034680	0.114249	0.395489	0.111354	0.103986	0.136892	0.261434	0.191017	0.233735
SOV1g034700	0	0	0	0.0485439	0	0	0.0519787	0
SOV1g034710	0.292261	0.10415	0.479551	0.588891	0.430421	0.244942	0.249267	0.217494
SOV1g034720	0.943795	1.12592	1.23044	1.16393	0.943052	1.15685	1.1003	1.41107
SOV1g034730	0.180193	0.036862	0.0451916	0	0	0.0799169	0.100317	0.074802
SOV1g034740	0	0	0.0857103	0.0345281	0.0529257	0.0907982	0.0424694	0.140069
SOV1g034750	0	0.0383118	0.0367215	0.148427	0	0.0747095	0.0410203	0.0908752
SOV1g034770	0	0.0416441	0	0.0715456	0.140501	0.154297	0.060265	0.228849
SOV1g034780	0	0.156223	0.0342091	0.246691	0.200953	0.1238	0.111679	0.215322
SOV1g034810	0.145062	0.0873958	0.154276	0.159778	0.330139	0.132437	0.255696	0.279824
SOV1g034820	0	0.0678325	0	0.0301005	0	0.0458396	0	0
SOV1g034840	0.349113	0.315778	0.176944	0.116141	0.0646646	0.0822691	0.168088	0.0508063
SOV1g034850	0.184665	0.0937482	0.0578972	0.0443365	0.0646646	0.123654	0.0926474	0.0366275
SOV1g034870	0	0.27869	0.0671745	0.145764	0	0	0	0.0278257
SOV1g034890	0	0.0509596	0.107179	0.0488926	0.113563	0.1137	0.0631719	0.0807348
SOV1g034900	3.37872	3.50156	2.27572	3.12595	3.68805	2.37288	2.05661	2.70565
SOV1g034940	0	0.137544	0.0440451	0	0.108554	0.0432242	0.0953861	0.202588
SOV1g034950	0.297124	1.17659	1.08767	1.13443	0.28216	0.422228	1.53109	0.594525
SOV1g034960	1.18036	1.07003	0.484519	0.357698	0.661476	0.940094	0.671266	0.698253
SOV1g034970	0.287555	0	0.193302	0.261903	0	0.0766066	0.0575067	0.0852274
SOV1g034980	0	0	0	0.0303691	0	0.0622665	0.0897012	0
SOV1g035000	0	0.364762	0.0873209	0.394737	0.768366	0.333414	0.309142	0.267729
SOV1g035010	4.03046	5.92756	5.50246	5.79878	4.40911	7.54923	7.11143	4.74804
SOV1g035020	0	0.265815	0.166077	0.165097	0.114012	0.111908	0.139919	0.0883395
SOV1g035030	0.35769	0.12528	0.285726	0.063909	0.495739	0.366309	0.1289	0.163769
SOV1g035040	0.145062	0	0	0.0702732	0.219299	0.0426403	0	0
SOV1g035050	0	0	0.0440451	0	0	0	0.0455046	0
SOV1g035060	0.412579	0.202037	0.10402	0.0812404	0.114888	0.327872	0	0.155517
SOV1g035070	0	0.203577	0.274265	0.122435	0.273589	0.279651	0.242785	0.220179
SOV1g035100	0.208368	0.376475	0.161942	0.303969	0.245242	0.393885	0.199517	0.319809
SOV1g035110	0.526608	2.78409	2.09465	2.24487	2.79248	3.00453	3.10997	2.53441
SOV1g035140	0	0.0858641	0.233038	0.142963	0.119409	0.0255995	0.0183225	0.0282561
SOV1g035150	0	0.209608	0.0593881	0.307874	0.39776	0.18642	0.10942	0.219439
SOV1g035160	0.70519	1.90012	1.66916	1.37002	2.14233	1.58196	2.1027	1.74903
SOV1g035180	0.331934	0.453365	1.01452	0.814158	0.740242	0.618171	1.39252	1.2546
SOV1g035190	0.363783	0.52914	0.428682	0.397029	0.452153	0.403357	0.757694	0.624706
SOV1g035200	0.140386	0.470091	0.993778	0.776049	0	1.2319	0.281705	0.645018
SOV1g035210	0	0.0369907	0	0	0	0.029999	0	0
SOV1g035220	0.335426	0	0	0.153954	0	0.0369309	0.107791	0
SOV1g035270	0	0.0429963	0.0714722	0.0473999	0.324327	0	0.210012	0.0588425
SOV1g035280	0.333275	0.517354	0.447685	0.442931	0.453503	0.585256	0.459173	0.580979
SOV1g035290	0.307252	0.222826	0.250465	0.233275	0	0.0660643	0.254156	0.178441
SOV1g035300	0	0.40556	0.273938	0.384741	0.295845	0.166568	0.198027	0.291066
SOV1g035320	0.223494	0	0.109527	0.0319133	0	0.138782	0.0551219	0.0272483
SOV1g035330	0.67997	0.364011	0.251987	0.451367	0.195717	0.382564	0.55687	0.33521
SOV1g035340	0.332166	0.114156	0.096927	0.251802	0.0796883	0.167893	0.243283	0.385346
SOV1g035360	0.51421	0.488153	0.552013	0.357226	0.541112	0.250923	0.123406	0.182489
SOV1g035380	0	0	0	0	0.0637556	0.0503931	0.0269776	0
SOV1g035390	0	0	0	0	0	0	0	0
SOV1g035400	0.677602	0.846045	2.38036	1.60471	1.41941	0.657059	0.331407	0.259164
SOV1g035410	0.14613	0.853671	0.756891	0.81619	0.984462	0.784004	0.667396	0.838764
SOV1g035420	0.567946	0.180916	0.120832	0.0702953	0.206753	0.105482	0.165186	0.110917
SOV1g035440	0.349148	0	0	0.045499	0	0.0487291	0	0
SOV1g035450	0.169423	0	0.185562	0.0945872	0.0637556	0.0542676	0.0539207	0.0836429
SOV1g035470	0	0.112342	0.0616244	0	0	0.170408	0.0519689	0.010233
SOV1g035480	0	0	0	0	0	0	0	0
SOV1g035490	0.161749	0.137191	0.338436	0.20003	0	0.252315	0.111642	0.0606303
SOV1g035500	0.241967	0.457826	0.0257255	0.237665	0.288561	0.424412	0.296143	0.09427
SOV1g035510	0	0	0	0.209837	0	0	0.0238032	0.0445565
SOV1g035520	0.210084	1.07016	0.413407	0.667348	0.371863	0.501432	0.879943	0.338214
SOV1g035530	1.00525	1.65723	1.15326	0.954722	0.975824	0.633919	0.802123	1.28173
SOV1g035540	1.76859	2.75105	1.3644	1.65459	1.2417	1.21115	2.04546	1.46142
SOV1g035550	0.143893	0.0639165	0	0.108431	0.121767	0.0293938	0.0159194	0.0858709
[truncated: 24,834 more rows]
