# Supplementary material for: Spatiotemporal Transcriptomic Atlas Reveals the Regulatory Mechanisms Underlying Early Inflorescence Development and Sex Differentiation in Spinach
Source: Adv Sci (Weinh). 2025 Jun 26;12(36):e07818. doi: 10.1002/advs.202507818 (PMC12462940; doi:10.1002/advs.202507818)
Supplement: Supplementary file 2 — Supplemental Tables [file ADVS-12-e07818-s002.zip › Supplementary table 5 List of differentially expressed genes between different samples.xlsx]

## Sheet: fc_2_vs_f4_3_diff gene
ID	p_val	avg_log2FC	pct.1	pct.2	p_val_adj	fc_2	f4_3	f6_3	f8_5	mc_3	m4_1	m6_2	m8_4
SOV0g000010	0.0297185	0.58957	0.119	0.018	1	0.122983	0.689863	0.103821	0.305175	0.358345	0.334676	0.182222	0.352395
SOV0g000270	0.00340779	-1.09731	0.093	0.25	1	2.62784	0.695606	0.248358	0.298094	0.242065	0.26539	0.318466	0.221224
SOV0g000480	0.00194658	-1.24343	0.178	0.357	1	4.5201	1.33152	0.705719	1.25829	0.411466	0.361518	0.591685	0.868741
SOV0g000720	0.0464887	-1.1172	0.237	0.321	1	4.73313	1.64291	0.177921	0.263494	0.469354	0.598147	0.185854	0.216491
SOV0g001200	0.0381155	-0.976662	0.085	0.179	1	1.84794	0.447192	0.148278	0.26967	0.41357	0.339072	0.200766	0.406912
SOV0g001270	0.00750103	0.651598	0.119	0	1	0	0.570907	0	0.0529416	0.044608	0.0891835	0.201309	0.0792489
SOV0g001640	0.0354585	-0.9153	0.322	0.393	1	5.15498	2.26358	0.498205	0.705623	0.469098	0.900033	0.411513	0.62796
SOV0g001690	0.0422583	-1.03305	0.339	0.411	1	6.19635	2.51669	1.05841	0.635142	0.653141	0.607082	0.565612	1.14268
SOV0g001700	6.14076e-07	-0.770057	0.949	1	0.0164775	56.9484	32.9806	9.84294	12.3408	10.3672	8.89337	8.40419	10.3069
SOV0g001860	0.0396895	-0.772004	0.11	0.214	1	2.0103	0.762843	0	0.0284369	0.0608835	0.0521507	0.192309	0.380845
SOV0g001930	0.00160635	-0.635879	0.839	0.857	1	25.2022	15.8624	5.26302	4.9889	5.17334	5.39194	3.55551	4.8178
SOV0g001960	0.000225068	-1.12007	0.627	0.679	1	13.1911	5.52892	2.71014	2.13622	1.05898	0.956522	1.78121	2.14042
SOV0g002090	0.00734518	-1.2442	0.085	0.214	1	2.6728	0.550439	0.0946478	0.158204	0.117154	0.146535	0.078234	0.207362
SOV0g002130	0.00017173	-1.42283	0.508	0.589	1	11.9846	3.84302	3.14586	2.91856	3.70113	2.97684	0.597845	0.741093
SOV0g002150	8.87039e-07	-0.810831	0.898	0.982	0.0238019	36.1688	20.1882	4.93409	5.65197	5.66473	5.40586	5.60843	7.43336
SOV0g002200	1.92372e-08	-0.866368	0.932	0.946	0.000516193	39.7082	21.3295	6.91441	8.40186	9.36338	7.94574	5.57685	7.60966
SOV0g002270	0.034952	-1.05636	0.093	0.196	1	2.69408	0.776277	0.076266	0.200224	0.318385	0.331795	0.0328286	0.307971
SOV0g002310	0.0299062	-1.07183	0.364	0.429	1	6.8297	2.7247	0.913919	0.858145	1.29504	0.95199	0.661711	0.690556
SOV0g002340	5.69438e-05	-0.862298	0.788	0.786	1	17.3054	9.06934	3.5261	5.03129	4.00632	2.09439	2.58945	3.05649
SOV1g000600	0.0256038	0.595432	0.085	0	1	0	0.510924	0.620426	0.156509	0.642893	0.608947	0.189097	0.33364
SOV1g000870	0.0197046	-0.6972	0.008	0.071	1	0.691067	0.0429963	0.0916108	0.263066	0.226113	0.11734	0	0.198756
SOV1g001130	0.00025626	0.868257	0.356	0.071	1	0.727725	2.15388	1.29948	0.841449	1.49223	1.41335	1.76422	0.933669
SOV1g001180	3.0013e-06	0.999637	0.61	0.179	0.0805338	2.35175	5.70181	4.36755	4.11935	3.67262	4.66251	5.46035	3.7827
SOV1g001710	3.92698e-06	-2.34354	0.144	0.411	0.105373	8.36501	0.845148	1.27796	1.8545	2.65217	2.25635	0.441292	0.987547
SOV1g001790	0.0102097	1.03685	0.11	0	1	0	1.05174	0.948578	0.596237	0.591236	0.431497	0.807068	0.749337
SOV1g003470	0.00110781	-0.643814	0.873	0.821	1	22.8721	14.2786	23.6617	25.6093	18.8549	23.6765	18.0561	40.8595
SOV1g003610	0.012459	0.753701	0.144	0.018	1	0.174557	0.980435	0.497462	0.60605	0.763507	0.710997	0.770034	0.578973
SOV1g003730	0.0403573	-0.811893	0	0.036	1	0.755513	0	0.14304	0	0.0661314	0.183844	0.0620201	0.129801
SOV1g003740	0.00487207	0.852638	0.169	0.018	1	0.150186	1.07701	0.481027	0.460893	1.07339	0.56759	0.625899	1.20069
SOV1g003820	0.0138805	0.715154	0.102	0	1	0	0.641658	0.0341997	0.0998888	0.0673537	0.144294	0.0653251	0.110272
SOV1g003920	0.000368754	0.736996	0.72	0.339	1	4.55324	8.2556	9.15651	7.22608	5.20143	6.45543	8.53686	5.57235
SOV1g004160	3.91546e-05	0.851105	0.576	0.179	1	2.50781	5.32768	5.54594	5.53938	8.57063	4.89327	3.09008	3.76355
SOV1g004210	0.0188557	0.674805	0.093	0	1	0	0.596381	0.36482	0.53628	0.081829	0.0911821	0.0463979	0.141388
SOV1g004280	0.0403573	-0.680383	0	0.036	1	0.602565	0	0.113834	0.104449	0.15172	0.0725184	0.0457934	0.187795
SOV1g004380	0.015291	0.603404	0.263	0.089	1	1.00153	2.04092	2.87773	1.54996	2.1282	1.87433	0.595035	0.260486
SOV1g006270	5.4428e-05	1.23132	0.415	0.089	1	0.947697	3.57285	3.76674	4.75539	2.80645	3.43696	5.8582	4.29059
SOV1g006820	0.0256038	0.61567	0.085	0	1	0	0.532269	0.580542	0.720864	0.58954	0.241507	0.321109	0.526047
SOV1g007260	1.05511e-08	1.38888	0.678	0.143	0.000283118	1.97754	6.79746	2.55415	3.34265	3.75067	3.8321	7.19811	1.90535
SOV1g007310	0.0403573	-1.03438	0	0.036	1	1.04824	0	0.259774	0.358177	0.167326	0	0.219442	0.215462
SOV1g007510	0.00045622	0.667809	0.864	0.571	1	9.06001	14.9819	8.20656	10.2966	13.1883	17.1811	14.0102	12.3111
SOV1g007940	0.013681	0.58364	0.178	0.036	1	0.379507	1.06736	0.406319	0.591482	0.349783	0.99891	0.704367	0.567108
SOV1g008110	0.0196924	0.705285	0.195	0.054	1	0.501976	1.44892	4.30023	2.60725	1.24409	4.36052	0.435298	2.8875
SOV1g008610	0.000206113	1.14999	0.254	0.018	1	0.225185	1.71883	1.09222	0.745679	0.992497	1.45786	1.39649	0.847656
SOV1g009500	0.00110525	0.995269	0.246	0.036	1	0.361575	1.71423	1.59716	1.11463	1.31239	1.22075	2.85034	2.24583
SOV1g009610	0.00788813	0.654254	0.449	0.196	1	2.01416	3.7437	4.37938	3.85691	2.807	3.60668	2.08367	7.40906
SOV1g009690	0.0116806	-0.732409	0	0.054	1	0.661411	0	0.105076	0.0860844	0.114012	0.178076	0.124822	0.500252
SOV1g011640	0.0138805	0.76882	0.102	0	1	0	0.703876	0.693245	0.744761	1.03301	0.659558	0.305561	0.647913
SOV1g012790	0.0347711	0.649666	0.076	0	1	0	0.568805	0.308278	0.398258	0.106684	0.193684	0.295617	0.429543
SOV1g012870	1.21624e-06	1.42355	0.678	0.214	0.0326354	3.31772	10.5821	11.9567	12.5708	7.0049	18.6963	13.2018	6.15161
SOV1g013470	7.18343e-05	1.23384	0.347	0.054	1	0.634491	2.84419	4.33184	0.999402	3.37015	2.16426	3.818	1.07826
SOV1g013510	0.0134732	1.02684	0.178	0.036	1	0.319619	1.68881	1.39243	0.582755	0.784437	0.885392	2.31234	0.452743
SOV1g014390	0.0138805	0.614036	0.102	0	1	0	0.530535	0.3373	0.424427	0.644327	0.32523	0.383978	0.590573
SOV1g015280	0.000132244	1.04684	0.373	0.071	1	0.752386	2.62044	1.64631	1.00898	2.13907	2.07135	2.64427	0.897224
SOV1g015930	0.00695707	0.620078	0.161	0.018	1	0.205255	0.852426	0.755091	0.704797	0.52173	0.691194	1.12728	0.605244
SOV1g016260	0.000415603	0.823422	0.347	0.071	1	0.932951	2.42055	2.35713	2.16197	2.04985	2.76607	3.5812	2.12369
SOV1g016300	7.88644e-06	1.00933	0.644	0.196	0.211617	2.58029	6.20701	3.47534	6.45888	3.45351	5.63175	10.9485	5.46478
SOV1g016320	0.0353694	-1.02421	0.068	0.161	1	1.86171	0.407042	0.426279	0.288567	0.906318	0.5339	0.32545	0.473503
SOV1g016390	0.00614684	0.701089	0.263	0.071	1	0.837445	1.98719	1.57442	0.792884	1.22098	1.85454	2.37534	1.20835
SOV1g016530	0.000232001	1.11031	0.288	0.036	1	0.39954	2.0215	1.49845	1.51181	1.30143	1.03814	1.49963	1.90106
SOV1g017030	0.00671757	0.772715	0.161	0.018	1	0.129965	0.930524	0.609514	0.792773	1.00184	1.14508	0.943431	1.23266
SOV1g017750	0.00229053	0.743256	0.229	0.036	1	0.578863	1.64294	4.08997	0.478551	1.78597	2.78806	0.8572	1.5435
SOV1g017770	0.00478643	0.839296	0.169	0.018	1	0.145062	1.04872	1.33245	1.54713	0.99845	1.60662	1.57803	0.76094
SOV1g018330	0.0040306	0.930975	0.136	0	1	0	0.906564	1.34571	0.519041	1.73146	0.703257	0.461854	1.3559
SOV1g018490	0.0293831	0.633211	0.153	0.036	1	0.330382	1.06344	0.686174	0.55507	1.06346	0.546308	0.824628	0.54778
SOV1g018850	0.00487207	0.860214	0.169	0.018	1	0.136003	1.06219	0.843048	0.444759	0.826714	0.300968	0.38933	0.451266
SOV1g019270	0.000107823	0.641012	0.508	0.143	1	2.42488	4.34083	2.30765	3.76756	3.7025	5.83711	4.51709	4.24975
SOV1g020050	0.0221519	-1.08206	0.059	0.161	1	2.01984	0.426433	1.1817	0.706833	0.313178	0.266086	0.0213392	0.173787
SOV1g020180	0.0217802	0.69646	0.127	0.018	1	0.150186	0.863903	0.34544	0.654909	0.640321	0.554334	0.680399	0.943706
SOV1g020280	2.67693e-05	1.29027	0.339	0.036	0.718301	0.574242	2.85018	3.32464	4.29998	1.73504	3.17337	2.52859	2.8664
SOV1g020660	0.0297185	0.718608	0.119	0.018	1	0.157609	0.904954	0.68801	0.587439	0.581961	0.80781	0.498356	0.378622
SOV1g021120	0.000406089	1.01948	0.237	0.018	1	0.201548	1.43576	1.35487	1.15077	1.7682	1.10361	0.771849	0.842181
SOV1g021710	9.31338e-06	0.911098	0.669	0.232	0.249906	2.96062	6.44785	3.93377	5.41176	7.99382	7.62319	6.95339	4.19249
SOV1g021830	0.000713646	0.771176	0.822	0.518	1	7.20266	12.9992	10.3786	7.31863	9.64382	14.5384	14.986	8.20823
SOV1g021980	1.06374e-07	1.25418	0.678	0.179	0.00285434	2.85706	8.20032	6.64757	7.71565	3.60594	9.68787	10.6488	7.78229
SOV1g022000	0.000214939	0.839887	0.398	0.089	1	1.17259	2.88875	2.56644	1.99976	1.44243	1.84225	3.14057	2.43986
SOV1g022440	0.00129074	1.13899	0.237	0.036	1	0.268045	1.79257	1.42251	1.08785	1.07721	1.5245	1.01705	0.827966
SOV1g023130	0.025802	0.596999	0.246	0.089	1	0.767363	1.67326	1.05559	0.559939	0	0.0369309	0.398949	0
SOV1g023900	0.00193092	0.954415	0.195	0.018	1	0.161749	1.25123	0.731025	0.553275	0.793672	0.550248	0.773347	0.618667
SOV1g023950	0.00435981	0.830934	0.271	0.071	1	0.657959	1.94924	2.34727	1.42862	2.09464	1.38598	1.83533	1.39509
SOV1g024060	0.0297185	0.706467	0.119	0.018	1	0.201548	0.960689	0.847809	1.01226	0.561793	1.16267	1.38744	0.80449
SOV1g024660	0.0138805	1.04122	0.102	0	1	0	1.05797	0.301648	0.462045	0.604825	0.57982	0.297336	0.431418
SOV1g024790	0.0472574	0.59888	0.068	0	1	0	0.51454	0.0923566	0.116392	0.465255	0.313096	0.311609	0.459419
SOV1g024840	0.0148797	0.730993	0.169	0.036	1	0.22646	1.03565	0.613717	0.531338	0.658074	0.432581	0.870307	0.317686
SOV1g024940	0.0138805	0.610638	0.102	0	1	0	0.526934	0.748013	0.221631	0.14247	0.33046	0.250844	0.622552
SOV1g024990	0.0055031	0.839513	0.127	0	1	0	0.789447	0.431621	0.63044	0.645469	0.578388	0.653223	0.506303
SOV1g025290	0.00464444	0.835228	0.441	0.179	1	2.0233	4.39398	3.70103	3.17028	2.29427	3.47737	5.81785	3.00917
SOV1g025810	0.0472574	0.619548	0.068	0	1	0	0.536394	0.185015	0.0369039	0.159377	0.322458	0.177112	0.113486
SOV1g026060	0.0188557	0.662323	0.093	0	1	0	0.582629	0.333839	0.359188	0.822822	0.351561	0.373115	0.167907
SOV1g026110	0.0347711	0.619185	0.076	0	1	0	0.536008	0.700961	0.23828	0.17448	0.408492	0.163963	0.174574
SOV1g026240	0.012459	0.63538	0.144	0.018	1	0.129965	0.755227	0.371451	0.723437	0.618964	0.478905	0.561717	0.240472
SOV1g026540	0.00358767	0.88304	0.178	0.018	1	0.17786	1.17228	0.367291	1.12909	0.641836	0.418998	1.8948	0.900438
SOV1g027460	6.94132e-06	0.636242	1	0.893	0.186256	26.7054	42.0618	34.9196	37.7009	25.9648	39.8415	59.3133	35.7579
SOV1g027480	0.000214118	1.10642	0.254	0.018	1	0.184094	1.54949	1.79185	1.58631	1.75794	1.71741	1.76856	1.94865
SOV1g027510	0.00396602	0.819617	0.212	0.036	1	0.340764	1.36636	2.95216	0.829128	1.1796	0.563778	0.786791	0.74843
SOV1g027840	0.0197046	-1.00507	0.008	0.071	1	1.12491	0.0587289	0.486649	0.593863	1.41935	1.1049	0.0569467	0.22338
SOV1g027850	0.0162786	-1.17872	0.085	0.196	1	2.33195	0.471862	0.860439	0.588594	0.659024	0.501752	1.02825	1.09259
SOV1g027880	0.0164853	0.798055	0.136	0.018	1	0.145062	0.990983	0.743725	0.820785	0.910624	0.625827	1.22526	0.628759
SOV1g028240	1.10872e-12	1.02718	1	0.857	2.97502e-08	27.9116	57.9229	46.2375	41.7643	45.2431	50.7862	76.6792	38.5961
SOV1g028600	0.00386949	-1.3079	0.051	0.179	1	2.177	0.283221	1.79253	0.909848	0.882847	0.409167	0.796434	0.212955
SOV1g028830	4.08706e-06	0.702199	0.949	0.661	0.109668	13.6228	22.791	18.1154	18.014	19.0218	28.7121	26.2885	25.5686
SOV1g028860	0.00104526	-0.990492	0	0.089	1	0.986863	0	0.0843608	0.152363	0.185802	0.096535	0.109474	0.102902
SOV1g029200	0.0156598	0.693517	0.136	0.018	1	0.114249	0.801988	0.37872	0.0758003	0	0.056373	0.856424	0.139971
SOV1g030260	0.000309977	0.957838	0.593	0.232	1	2.57928	5.95238	5.21723	3.45429	3.9944	6.14964	8.07335	4.55165
SOV1g030290	0.00671767	0.769097	0.161	0.018	1	0.18524	1.01989	0.842912	0.389653	1.04452	1.02941	0.338818	1.23214
SOV1g030340	0.00479804	0.876027	0.356	0.125	1	1.11281	2.87767	3.52877	1.44672	1.25799	2.14419	0.654208	1.90305
SOV1g030390	0.00940032	0.662939	0.153	0.018	1	0.169423	0.851552	0.75716	0.810426	0.397727	0.341138	0.840279	1.09757
SOV1g030420	0.0138805	0.622335	0.102	0	1	0	0.539365	0.464622	0.342895	0.626085	0.540655	0.315574	0.580351
SOV1g030480	0.000481913	0.734882	0.432	0.125	1	1.78278	3.63126	2.62971	2.3957	2.7096	3.32267	4.63268	1.4534
SOV1g030610	2.32668e-05	-1.93383	0.186	0.429	0.624319	8.10188	1.38227	0.094102	2.37774	13.7181	10.8995	0.0288857	0.640233
SOV1g030830	0.00103462	0.602247	0.322	0.071	1	1.10893	2.20153	2.07471	2.12631	1.73918	2.06784	2.35493	2.16934
SOV1g030930	0.0188557	0.656529	0.093	0	1	0	0.576285	0.183192	0.169925	0.273658	0.186507	0.708929	0.302413
SOV1g031040	0.0347711	0.590989	0.076	0	1	0	0.506278	0.521925	0.409491	0.41951	0.355024	0.486735	0.133662
SOV1g031180	0.0188557	0.708932	0.093	0	1	0	0.634593	0.277205	0.281261	0.232911	0.152023	0.266487	0.168748
SOV1g031220	0.0282588	0.619685	0.119	0.018	1	0.114249	0.712088	0.417397	0.587676	0.801392	0.75044	0.427162	0.507232
SOV1g031240	0.0126749	0.679848	0.144	0.018	1	0.223494	0.960002	0.77503	0.540511	0.970798	0.824466	0.178047	0.118604
SOV1g031330	0.00294657	0.954698	0.144	0	1	0	0.938174	1.81015	0.143823	0.222645	2.26509	0.592268	0.813733
SOV1g031500	0.040389	0.642562	0.144	0.036	1	0.387207	1.16557	1.20868	1.34016	2.05678	1.54497	1.23167	1.82495
SOV1g031750	3.56449e-07	1.65906	0.441	0.036	0.00956458	0.615801	4.10289	3.25202	1.08877	2.70799	3.09338	8.49009	0.277339
SOV1g032380	0.00751702	0.601478	0.424	0.179	1	2.06054	3.64366	3.26624	2.35742	2.37692	3.51543	5.59457	2.80598
SOV1g032450	6.65297e-06	1.09389	0.593	0.161	0.178519	1.86367	5.11246	2.68653	3.29147	3.93263	4.82802	9.98716	3.0176
SOV1g032700	0.00263538	0.951455	0.186	0.018	1	0.155415	1.23437	0.943735	1.41652	1.64079	1.83101	0.853469	1.87121
SOV1g033060	0.0197046	-0.644096	0.008	0.071	1	0.623566	0.0389099	0.132042	0.221818	0.291095	0.219077	0.175438	0.148799
SOV1g033340	0.0138805	0.701088	0.102	0	1	0	0.625731	0.151416	0.0798528	0.0892355	0.24356	0.301573	0
SOV1g033640	0.00227998	-1.24787	0.017	0.125	1	1.57537	0.0844123	0.301436	0.46423	0.135724	0.0889797	0.200471	0.496112
SOV1g033760	0.00066646	0.741165	0.729	0.411	1	6.7476	11.9503	6.28899	46.462	3.59597	4.46972	6.14804	13.4467
SOV1g033940	3.42247e-09	1.30263	0.856	0.339	9.18352e-05	4.90041	13.5551	13.1517	13.5909	9.44222	13.4055	18.848	14.8159
SOV1g034120	0.0040306	0.94771	0.136	0	1	0	0.928809	0.267358	0.380253	0.736876	0.362418	0.704406	0.164284
SOV1g034130	0.00487207	0.823151	0.169	0.018	1	0.15328	1.04046	0.696465	0.644307	0.620437	0.816469	1.27869	0.665245
SOV1g034420	1.89801e-09	-1.88286	0.424	0.696	5.09293e-05	13.696	2.98477	3.25056	5.6498	9.91937	5.51463	0.989639	5.4993
SOV1g034950	0.0038525	0.746755	0.178	0.018	1	0.297124	1.17659	1.08767	1.13443	0.28216	0.422228	1.53109	0.594525
SOV1g035110	1.30439e-05	1.30962	0.39	0.054	0.350008	0.526608	2.78409	2.09465	2.24487	2.79248	3.00453	3.10997	2.53441
SOV1g035160	0.00474907	0.766182	0.271	0.071	1	0.70519	1.90012	1.66916	1.37002	2.14233	1.58196	2.1027	1.74903
SOV1g035410	0.0214139	0.693614	0.127	0.018	1	0.14613	0.853671	0.756891	0.81619	0.984462	0.784004	0.667396	0.838764
SOV1g035520	0.012459	0.774638	0.144	0.018	1	0.210084	1.07016	0.413407	0.667348	0.371863	0.501432	0.879943	0.338214
SOV1g035570	1.66089e-05	1.02494	0.517	0.125	0.445665	1.73378	4.56289	2.9726	2.67906	4.74262	5.78614	4.35384	2.53844
SOV1g035750	0.00532572	0.823543	0.203	0.036	1	0.348754	1.38695	0.841395	1.45373	1.24346	1.00533	0.752508	0.824734
SOV1g035760	0.00194833	0.762686	0.39	0.125	1	1.24587	2.81046	3.4678	3.19136	1.51997	1.25274	3.71287	2.06773
SOV1g036240	0.0217802	0.609065	0.127	0.018	1	0.13768	0.73527	0.5596	0.326485	0.560262	0.441839	0.718978	0.43796
SOV1g036330	0.0102097	0.76424	0.11	0	1	0	0.698475	0.766809	0.0533427	0	0	0	0.138663
SOV1g036560	3.24504e-05	1.16948	0.373	0.054	0.870743	0.917848	3.31383	3.78923	2.00612	7.67494	4.34872	4.09913	0.524351
SOV1g036740	0.0138805	0.633821	0.102	0	1	0	0.55167	0.333412	0.233917	0.618128	0.301099	0.516917	0.566234
SOV1g036800	9.50631e-06	1.54678	0.288	0	0.255083	0	1.92165	0.942196	0.874601	0.660734	1.30621	1.59083	1.01574
SOV1g036920	0.00417865	0.614784	0.534	0.25	1	2.88425	4.94806	4.47038	5.1867	3.68246	5.10606	8.85107	4.79261
SOV1g037340	0.0472574	0.610584	0.068	0	1	0	0.526877	1.07819	0.295904	0.296499	0.279942	0.269059	0.248526
SOV1g038210	0.00180782	-1.25368	0.042	0.179	1	1.92164	0.225272	0.563015	0.75568	0.453273	0.630327	0.0814973	0.593907
SOV1g038480	0.00750103	0.774251	0.119	0	1	0	0.710302	0.428683	0.304261	0.77305	0.443894	0.439727	0.212852
SOV1g039730	0.0403573	-0.814365	0	0.036	1	0.758524	0	0	0.0389505	0	0.123679	0.0338027	0.206473
SOV1g039950	0.0348277	-1.46561	0.068	0.161	1	2.84416	0.391902	0.372486	0.916848	1.63936	0.429738	0.239819	0.299698
SOV1g040050	0.00156922	0.631704	0.458	0.161	1	1.73834	3.24276	6.23969	4.04621	2.77105	2.43971	4.20809	3.08266
SOV1g040510	3.89409e-11	0.98824	0.992	0.804	1.0449e-06	24.6911	49.965	36.8796	28.2871	33.7612	36.3265	60.9885	24.4679
SOV1g040730	0.00268323	0.912355	0.186	0.018	1	0.174557	1.21065	0.980665	0.562567	0.64623	0.501521	0.788274	0.643447
SOV1g040770	0.0225961	0.739275	0.161	0.036	1	0.28428	1.1439	0.908338	0.56463	1.27555	0.531093	0.255491	0.856695
SOV1g041020	2.00272e-05	-1.57219	0.017	0.196	0.537389	2.19067	0.0730132	0.0802652	1.49441	1.63463	1.10477	0.0914611	0.940544
SOV1g041050	0.000210247	1.11856	0.288	0.036	1	0.317874	1.86149	3.27698	0.748867	2.08771	1.20088	0.917205	1.67813
SOV1g041320	0.000350175	1.01174	0.314	0.054	1	0.588628	2.20322	1.19713	1.10846	2.60559	3.19113	2.01853	1.68158
SOV1g041330	3.15379e-05	0.921659	0.771	0.357	0.846257	5.16773	10.6835	6.1874	6.90967	7.78087	6.72317	9.96538	5.13592
SOV1g041820	7.97057e-05	-1.92301	0.127	0.357	1	6.14893	0.885197	2.01408	2.17501	2.01407	0.518806	0.112183	0.799854
SOV1g042130	0.0256038	0.666168	0.085	0	1	0	0.586853	0.185951	0.250165	0.324774	0.373292	0.315906	0.169486
SOV1g042220	0.00400942	0.773338	0.305	0.089	1	0.928311	2.29591	1.80192	1.61727	1.27576	1.94111	3.44763	1.74539
SOV1g042300	0.000300955	-1.26628	0.025	0.179	1	1.8875	0.20042	0.209783	1.01578	0.494256	0.331425	0.0457934	0.456569
SOV1g042540	8.34928e-06	0.928706	0.737	0.304	0.224036	3.89592	8.31971	4.67265	7.26411	4.2418	8.4454	7.4231	5.83108
SOV1g042690	0.00182755	0.614272	0.78	0.429	1	6.64841	10.7081	6.13407	7.65876	8.53253	10.0111	14.7202	9.0871
SOV1g042920	0.0202979	-0.628586	0.008	0.071	1	0.637162	0.0589331	0.237044	0.329496	0.334157	0.224593	0.153406	0.0347534
SOV1g043210	0.00544711	0.7137	0.237	0.054	1	0.574221	1.58173	2.76207	0.810721	0.596313	1.61639	0.524919	0.933528
SOV1g043320	1.43248e-05	-1.54226	0.161	0.411	0.384377	5.18627	1.12404	1.12327	1.51995	4.98711	5.00464	0.907472	3.37669
SOV1g043380	0.0064857	0.866571	0.161	0.018	1	0.136003	1.0713	0.46788	0.579765	0.221014	0.589888	0.385518	0.470411
SOV1g044240	0.0188557	0.678191	0.093	0	1	0	0.600133	0.156622	0.424913	0.191354	0.356949	0.615662	0.36788
SOV1g044310	0.0102097	0.744794	0.11	0	1	0	0.675735	0.474892	0.603096	0.382401	0.309171	0.64076	0.763596
SOV1g044940	0.00064032	0.697651	0.517	0.179	1	2.15843	4.12253	4.13531	3.1778	2.37204	4.04855	5.59639	5.23945
SOV1g045290	7.96942e-05	1.55488	0.237	0	1	0	1.93808	6.16353	3.85537	0.285912	0.609842	5.46077	4.42029
SOV1g045300	0.0256038	0.966813	0.085	0	1	0	0.954518	5.58577	4.60682	0.0486256	0.140664	0.77066	3.339
SOV1g045570	0.00544262	-1.20813	0.042	0.161	1	1.86047	0.238097	1.04721	1.34206	1.02632	0.992881	0.353591	1.41303
SOV1g045610	1.16846e-05	0.729065	0.847	0.429	0.313532	7.52553	13.1316	8.55048	9.11326	10.0368	11.7838	18.9099	7.58238
SOV1g045900	0.00637119	-1.64722	0.068	0.196	1	3.54006	0.449438	0.581836	0.244384	3.74899	0.367978	0.333159	0.0397134
SOV1g045920	0.0132686	0.628805	0.178	0.036	1	0.287574	0.990955	0.639673	0.661671	0.991984	0.27463	0.660844	0.387881
SOV1g046280	0.00199757	0.589232	0.542	0.214	1	2.78529	4.69476	4.19692	4.24638	3.44938	4.78335	5.13955	4.73
SOV1g046340	0.008972	0.688486	0.254	0.071	1	0.648188	1.65621	0.773262	1.34393	0.961183	1.67957	1.20829	1.05104
SOV1g046390	0.00606599	0.594544	0.441	0.179	1	1.81292	3.2475	1.73768	1.81218	2.76611	3.37701	4.18355	2.02567
SOV1g046580	0.0256038	0.582332	0.085	0	1	0	0.497268	0.191423	0.370107	0.19131	0.299711	0.232716	0.395542
SOV1g046720	0.00136026	1.07379	0.203	0.018	1	0.145062	1.4103	0.495777	0.763961	1.66258	0.783563	0.980655	0.91601
SOV1g047030	0.0276954	0.80334	0.153	0.036	1	0.288955	1.2494	0.605616	1.33395	0.81424	0.461852	0.519398	0.7065
SOV1g047140	0.0167689	0.743854	0.136	0.018	1	0.184094	0.982935	0.633039	1.02962	0.641961	0.566081	0.547246	0.759181
SOV1g047200	0.0188557	0.719421	0.093	0	1	0	0.646522	0.353909	0.384477	0.583416	0.369325	0.307004	0.152152
SOV1g047210	0.0271106	0.594447	0.347	0.161	1	1.3157	2.49646	2.43996	3.3629	2.48263	2.49742	3.25359	2.87217
SOV1g047310	0.0197046	-0.719601	0.008	0.071	1	0.719524	0.0442075	0.369375	0.424939	0.0506657	0.311897	0.34913	0.421752
SOV1g047410	0.0116806	-0.65971	0	0.054	1	0.579766	0	0.397355	0.151995	0.0540041	0.162859	0.0680146	0.0429309
SOV1g047990	0.0102097	0.84826	0.11	0	1	0	0.800328	0.228284	0.438265	0.308385	0.444774	0.281594	0.421868
SOV1g048050	0.000398834	-1.71992	0.246	0.429	1	7.61503	1.61522	2.29473	2.98485	3.47804	2.21703	1.33837	3.05826
SOV1g048140	0.0109927	0.71541	0.212	0.054	1	0.428876	1.34614	0.830541	0.984043	1.9044	0.958701	0.559139	0.664318
SOV1g048350	0.00158569	0.731127	0.271	0.054	1	0.840445	2.05502	1.04036	1.19293	2.31301	1.70177	1.25577	1.2103
SOV1g048400	0.0106668	0.633597	0.22	0.054	1	0.46116	1.26689	0.764563	1.01602	1.81708	1.56283	1.672	1.40916
SOV1g048420	0.0375716	0.737118	0.144	0.036	1	0.269114	1.11541	0.866749	0.957214	0.778225	0.489574	0.471679	0.850453
SOV2g000030	0.0182559	-0.906736	0.441	0.5	1	7.55117	3.56111	1.17941	1.4807	1.25923	1.38709	0.944178	1.5231
SOV2g000730	0.000396313	0.847962	0.347	0.071	1	0.813226	2.26373	1.76506	1.62788	1.3888	2.21785	1.86833	2.23022
SOV2g001640	0.00038694	0.614307	0.449	0.125	1	1.58282	2.95383	2.07219	1.69632	1.90717	2.38128	2.75197	1.62204
SOV2g001880	0.00106679	0.982267	0.212	0.018	1	0.145062	1.26215	0.813751	0.620348	0.356672	0.823241	1.26162	0.504014
SOV2g001890	0.0138805	0.615664	0.102	0	1	0	0.532263	0.196965	0.211411	0.0692037	0.250145	0.44407	0.324025
SOV2g002130	0.000391103	1.13234	0.237	0.018	1	0.157609	1.53764	1.39391	1.34839	0.849632	1.31182	1.15808	1.39031
SOV2g002760	0.000183959	0.688877	0.847	0.446	1	6.59362	11.2411	8.05966	10.512	8.90628	12.551	13.793	15.9672
SOV2g002840	0.0040306	0.854952	0.136	0	1	0	0.808698	0.581602	0.604718	1.34599	1.3667	0.894119	0.720942
SOV2g003090	0.00321072	0.813202	0.28	0.071	1	0.599401	1.81032	1.27564	1.09636	2.07846	1.85707	0.82503	1.1838
SOV2g003230	0.00156483	0.946911	0.161	0	1	0	0.927741	0.999218	0.0473238	0.650731	0.15297	0.452596	0.691407
SOV2g003600	0.00892298	0.75609	0.153	0.018	1	0.114249	0.881863	0.983128	0.169598	0.739323	1.15096	0.535274	0.560252
SOV2g003910	0.00250007	0.638879	0.364	0.107	1	1.0217	2.14803	1.8931	1.72173	2.12529	2.46865	2.31994	1.37389
SOV2g004420	0.000541397	1.11854	0.229	0.018	1	0.174046	1.54918	1.06455	1.07261	1.09332	0.615471	1.74736	1.39683
SOV2g004760	0.000594834	1.10465	0.186	0	1	0	1.15047	0.623694	0.399129	0.260398	0.671811	0.625599	0.239422
SOV2g005170	4.27374e-05	0.701961	0.712	0.286	1	4.06997	7.24739	7.15471	8.44486	9.02477	10.1261	9.0605	9.65495
SOV2g005250	0.039814	0.592717	0.11	0.018	1	0.136003	0.713188	0.4696	0.512145	1.23168	0.986674	0.560364	0.989761
SOV2g005260	0.00568198	0.623391	0.322	0.107	1	1.46833	2.80244	0.790805	0.995971	1.29353	1.7061	1.17422	0.391998
SOV2g005290	0.019643	-0.775523	0.034	0.125	1	1.3028	0.345242	0.319314	0.0227495	0.162215	0.407005	0.229421	0.958332
SOV2g005510	1.98985e-05	1.27372	0.381	0.054	0.533937	0.480984	2.58078	2.29344	2.33907	1.76186	2.89711	2.26155	2.74332
SOV2g006070	0.00347509	-1.1862	0	0.071	1	1.27552	0	0	0.0358863	0.355537	0.118305	0.0212693	0
SOV2g006530	0.0116806	-0.616924	0	0.054	1	0.533602	0	0.129764	0.121506	0.237728	0.132635	0.0431838	0.0474766
SOV2g006900	0.00105007	-1.22464	0.119	0.304	1	3.51853	0.933497	0.464947	0.370803	0.317844	0.175447	0.40288	0.423667
SOV2g006930	0.0297446	-1.01035	0.305	0.393	1	5.62078	2.28673	0.586883	0.745659	0.894752	0.777284	0.72201	0.789215
SOV2g006990	5.41317e-06	-0.783597	0.924	0.911	0.145252	29.8749	16.9358	5.76368	5.83166	4.13373	5.62458	3.79032	5.71801
SOV2g007000	9.82283e-08	-0.98372	0.949	0.964	0.00263576	37.1545	18.2937	5.25959	5.77968	6.40526	4.14986	5.07927	6.37201
SOV2g007060	0.000315307	-1.2059	0	0.107	1	1.30681	0	0	1.35268	0.0689465	1.01926	0.0578793	1.07066
SOV2g007070	0.00347509	-0.748561	0	0.071	1	0.680116	0	0.0356328	0.861824	0	0.830412	0.113917	0.670754
SOV2g007110	0.0116806	-0.672537	0	0.054	1	0.593873	0	0	0.298407	0	0.465487	0	0.44349
SOV2g007380	0.0040306	0.886622	0.136	0	1	0	0.848842	0.320788	0.298754	0.182796	0.330872	0.553797	0.626848
SOV2g007850	1.70567e-18	3.27958	0.797	0.018	4.57682e-14	0.129965	9.97277	2.15086	0.0495496	3.23301	0.200418	3.49875	0
SOV2g007880	0.00513735	0.649751	0.169	0.018	1	0.389894	1.1806	0.855768	0.434829	0.780603	0.537709	0.435971	0.45558
SOV2g008320	0.000437734	0.646469	0.559	0.196	1	2.3639	4.26562	6.61056	3.2046	4.18818	4.62581	1.52399	2.33833
SOV2g008440	0.000460882	0.668429	0.373	0.089	1	1.29889	2.65372	3.12363	2.98321	2.79498	2.80956	3.04102	1.89785
SOV2g009070	0.0256038	0.67909	0.085	0	1	0	0.601129	0.650305	0.613123	0.541365	0.2567	0.194819	0.567134
SOV2g009590	6.79036e-12	-2.22228	0.458	0.786	1.82206e-07	25.3196	4.64035	3.52043	8.90785	28.5602	18.0674	1.61742	5.18044
SOV2g009880	0.00347509	-0.974814	0	0.071	1	0.965388	0	0	0.622267	0.205232	0.258819	0	0.400887
SOV2g009990	0.0188557	0.730496	0.093	0	1	0	0.65921	0.716014	0.577781	0.717299	0.625924	0.398254	0.13562
SOV2g010360	0.0256038	0.637457	0.085	0	1	0	0.555584	0.113574	0.203107	0.268928	0.0503931	0.278458	0.107626
SOV2g010560	0.0019965	0.778971	0.602	0.286	1	2.92404	5.73329	6.63153	7.3089	6.14661	9.19146	5.3295	9.24348
SOV2g011030	0.0102097	0.824651	0.11	0	1	0	0.771106	0.191041	0	0.328546	0	0.091916	0
SOV2g012110	0.000733371	1.25655	0.288	0.054	1	0.547085	2.69634	1.69343	1.17198	1.086	1.49567	2.0835	1.84378
SOV2g012390	0.0256038	0.615002	0.085	0	1	0	0.53156	1.15574	0.761968	0.588029	0.407297	0.401473	0.843057
SOV2g012870	0.0102097	0.732589	0.11	0	1	0	0.661618	1.44982	0.870057	0.947344	1.11865	0.481749	0.989415
SOV2g013420	0.000428631	1.29552	0.195	0	1	0	1.45465	1.62522	0.0937034	1.19749	0.23782	0.685781	0.575916
SOV2g013590	0.000944217	0.774383	0.669	0.321	1	4.10554	7.73281	4.33958	4.9082	4.95072	8.92909	9.68362	4.58162
SOV2g013740	0.0116806	-0.58768	0	0.054	1	0.502828	0	0.532663	0.62453	0.359987	0.250513	0.14985	0.273313
SOV2g014340	0.000317762	0.626004	0.949	0.554	1	10.9332	17.4163	11.2666	10.8819	12.1464	18.9241	18.4123	13.3481
SOV2g014770	0.0334471	-0.973266	0.042	0.125	1	1.30389	0.17349	0.266936	0.576498	0.245877	0.628045	0.555112	0.256293
SOV2g015110	1.79045e-05	-1.73488	0.178	0.429	0.480432	6.01138	1.10645	1.46006	2.79596	2.49003	1.19469	0.334535	2.30466
SOV2g015120	0.0115457	0.763908	0.178	0.036	1	0.258757	1.13747	1.23043	1.39485	1.08884	1.40445	1.27467	1.19214
SOV2g015130	7.11465e-12	1.94596	0.754	0.125	1.90907e-07	1.93117	10.2936	11.7598	12.1737	17.2466	5.84139	3.1004	0
SOV2g015150	0.0347711	0.630862	0.076	0	1	0	0.54849	0.536282	0.125339	0.0818947	0.373132	0.579653	0.312592
SOV2g015400	0.0414849	0.6082	0.169	0.054	1	0.466934	1.23613	0.829019	1.61086	0.995722	0.988191	0.72433	0.937157
SOV2g015620	0.0188557	0.604413	0.093	0	1	0	0.52036	0.672416	0.927392	0.588676	1.21317	0.939354	0.697886
SOV2g015970	0.0212203	-1.00988	0.017	0.089	1	1.19352	0.0892749	0.389888	0.132049	0.512707	0.2753	0.122055	0.298892
SOV2g016100	0.0217573	-0.803736	0.017	0.089	1	0.961881	0.12389	0.127855	0.288696	0.519867	0.221241	0.167677	0.0883739
SOV2g016110	0.0403573	-1.00756	0	0.036	1	1.0105	0	0.0440451	0	0.787863	0.349893	0	0
SOV2g016140	0.0116806	-0.691756	0	0.054	1	0.615248	0	0	0	0.149248	0.552632	0.971699	0.45333
SOV2g016770	0.00750088	0.812638	0.119	0	1	0	0.75642	0.291239	0.338547	0.877777	0.662027	0.709125	1.00496
SOV2g016790	0.0102097	0.693499	0.11	0	1	0	0.617201	0.754334	0.968721	0.944395	0.644257	0.582986	0.667831
SOV2g017000	5.93078e-05	1.02863	0.398	0.071	1	0.903105	2.88249	3.14905	0.669606	3.99663	4.09767	0.718339	1.02819
SOV2g017090	2.5824e-05	1.42008	0.305	0.018	0.692934	0.210084	2.23819	3.05287	1.61703	1.52414	2.26603	0.407581	1.54654
SOV2g017800	0.00227998	-1.04512	0.017	0.125	1	1.2452	0.0880293	0.0367215	0.279871	0.314194	0.0960911	0	0.0755317
SOV2g017910	1.27229e-06	-1.61982	0.008	0.214	0.0341393	2.18705	0.0369907	0	4.61423	0.724071	1.92529	1.26128	2.23534
SOV2g018270	0.000502287	1.06448	0.229	0.018	1	0.105476	1.31201	0.559956	0.974738	0.89001	0.90538	0.698735	0.716462
SOV2g018620	0.0490255	-0.898624	0.602	0.554	1	10.2794	5.05027	7.29697	5.88463	7.24352	5.24256	2.41714	6.31602
SOV2g018650	0.00660077	0.787771	0.161	0.018	1	0.155415	0.994714	0.819532	0.420823	0.585515	0.944804	0.441803	0.666108
SOV2g018740	0.0472574	0.655666	0.068	0	1	0	0.575343	0.113746	0.0834304	0.0676888	0.253168	0.285433	0.513377
SOV2g019560	0.00289069	0.742167	0.339	0.107	1	1.15837	2.61028	1.69937	1.46892	2.15399	2.10633	2.28611	1.54425
SOV2g019730	0.0138914	0.585489	0.178	0.036	1	0.421089	1.13241	0.446196	0.553607	0.263513	0.257753	0.48194	0.264668
SOV2g020090	0.0138805	0.737104	0.102	0	1	0	0.666826	0.495578	0.462157	0.154725	0.333441	0.437148	0.756839
SOV2g020140	0.00940032	0.756369	0.153	0.018	1	0.201776	1.03008	0.756014	0.784553	0.101178	0.531612	0.966213	0.538758
SOV2g020310	0.0188557	0.597762	0.093	0	1	0	0.513367	0.184854	0.106056	0.121626	0.0961273	0.246653	0.0462044
SOV2g020780	0.0256038	0.721899	0.085	0	1	0	0.649352	0.986417	0.196328	0.266068	0.518113	0.138436	0.147785
SOV2g020820	0.00110667	0.634892	0.212	0.018	1	0.649351	1.56115	0.568472	0	0.432108	0	0.635556	0.487277
SOV2g020860	0.0188557	0.617327	0.093	0	1	0	0.534031	1.25782	0.249158	0.216345	0.809084	0.0665396	0.392305
SOV2g021180	0.0188557	0.648351	0.093	0	1	0	0.567376	0.139879	0.187412	0.183961	0.207566	0.479224	0.325064
SOV2g021330	1.35958e-09	1.40759	0.856	0.357	3.64817e-05	4.8733	14.5815	17.2948	9.00147	12.1702	12.1927	11.9302	11.4168
SOV2g021390	0.0403573	-0.69011	0	0.036	1	0.613407	0	0.352551	0.132273	0.358566	0.213426	0.114194	0.3121
SOV2g021410	0.00028524	0.618585	0.492	0.143	1	2.3163	4.09174	3.08084	1.73467	4.31695	2.43815	2.63015	2.32827
SOV2g021450	5.40696e-05	1.194	0.288	0.018	1	0.229822	1.81365	2.77731	0.574174	1.62546	2.22444	0.244848	0.932496
SOV2g021630	0.0403573	-0.589567	0	0.036	1	0.504795	0	0	0.140233	0.137734	0.0970818	0	0.145475
SOV2g021920	0.000594834	1.18637	0.186	0	1	0	1.2758	0.491558	0.025503	0.178322	0.302667	0.0207992	0.571832
SOV2g022400	0.0339906	-0.887165	0.314	0.411	1	5.29491	2.4035	4.04012	7.08598	4.03436	2.85333	4.27787	4.62756
SOV2g022630	4.66375e-05	0.819881	0.831	0.393	1	6.15066	11.6228	8.63608	11.3564	6.47796	13.3982	22.0989	11.1567
SOV2g022670	0.0256038	0.601489	0.085	0	1	0	0.517281	0.520392	1.11343	0.269081	0.684102	0.772657	0.633295
SOV2g022680	0.0188557	0.583539	0.093	0	1	0	0.498521	0.396572	0.340985	0.151737	0.659228	0.863563	0.639826
SOV2g023110	0.00294657	0.832302	0.144	0	1	0	0.780524	0.238253	0.395858	0.234827	0.657845	0.751232	0.467049
SOV2g023130	1.95816e-05	1.62346	0.271	0	0.525434	0	2.08114	6.65719	1.28833	1.13641	2.68274	0.628566	1.88771
SOV2g023290	0.000222076	-1.47425	0.017	0.161	1	1.9941	0.0776402	0.200742	0.360387	1.13056	0.748413	0.144499	0.219178
SOV2g023580	7.5848e-05	1.13347	0.415	0.089	1	0.87691	3.11768	2.9224	2.80252	3.71537	4.01729	3.45017	2.51758
SOV2g023590	0.00227895	0.798356	0.297	0.071	1	0.815697	2.15771	1.48817	1.47426	1.4921	1.60963	1.66682	1.1472
SOV2g023880	0.0116806	-0.660021	0	0.054	1	0.580105	0	0	0.234968	0.0746731	0.448983	0.0230021	0.447442
SOV2g023900	0.00341097	0.619328	0.373	0.125	1	1.52217	2.87445	3.18233	2.85706	2.09638	2.48982	3.58515	1.85011
SOV2g024170	0.0256038	0.795632	0.085	0	1	0	0.735838	0.394768	0.101176	0.499806	0.0545744	0.406399	0.552534
SOV2g024330	0.0107535	-1.19782	0.229	0.357	1	4.67459	1.47375	1.53473	4.19006	6.7337	6.5484	0.29879	1.51583
SOV2g025440	0.0190433	0.607936	0.229	0.071	1	0.764935	1.6899	1.14492	1.83831	2.05001	1.69072	2.21868	1.3979
SOV2g025990	0.0138805	0.698715	0.102	0	1	0	0.623058	0.357717	0.353751	0.500731	0.492952	0.667401	0.433573
SOV2g026150	0.0102097	0.681439	0.11	0	1	0	0.603739	0.24186	0.267171	0.441076	0.341596	0.88758	0.343791
SOV2g026320	0.000594834	1.0209	0.186	0	1	0	1.02918	0.662177	0.338908	0.295442	0.575087	0.489616	0.637663
SOV2g027970	0.0188557	0.686245	0.093	0	1	0	0.60909	0.43787	0.443953	0.524427	0.720823	0.488933	0.604001
SOV2g028310	0.000921636	0.840565	0.432	0.143	1	1.61279	3.67886	3.00396	3.68205	3.10775	4.01381	4.31096	3.98281
SOV2g029220	0.0188557	0.71733	0.093	0	1	0	0.644137	0.40907	0.625666	0.729084	0.438544	0.693819	0.833598
SOV2g029240	0.00193885	0.95057	0.263	0.054	1	0.490381	1.88037	2.93438	2.03947	2.04099	2.04811	2.57066	1.58663
SOV2g029640	0.0116806	-0.818085	0	0.054	1	0.763064	0	0.05004	0.168498	0.0582924	0	0.0620201	0.0331886
SOV2g030240	0.0120965	0.701115	0.178	0.036	1	0.256986	1.04356	1.05607	1.27198	0.695814	0.722216	0.430095	0.834748
SOV2g030910	0.0316571	-0.855747	0.669	0.607	1	13.4241	6.97048	8.34815	13.023	10.0734	10.0196	8.15329	17.2122
SOV2g031070	2.07484e-06	1.76549	0.356	0.018	0.0556741	0.122983	2.81802	2.71552	2.1128	3.26676	2.67354	3.21536	2.30409
SOV2g031360	0.00151776	0.725677	0.203	0.018	1	0.37048	1.26633	1.51604	1.10642	0.581672	1.30058	2.18678	1.01244
SOV2g032370	0.000804047	0.746988	0.475	0.161	1	1.70768	3.54426	2.37032	3.1747	2.27471	3.13241	4.42657	1.7767
SOV2g033260	0.0347711	0.58121	0.076	0	1	0	0.496103	0.322069	0.194486	0.057278	0.0922313	0.468094	0.0332149
SOV2g033700	0.00214967	1.06819	0.153	0	1	0	1.09681	0.975276	0.649247	1.1182	0.986216	0.565764	0.779964
SOV2g033820	0.0116806	-0.789329	0	0.054	1	0.728271	0	0.377675	0.203364	0.107411	0.0290333	0.125163	0.283682
SOV2g034050	0.0114711	0.618563	0.466	0.214	1	2.15987	3.85149	4.07291	4.24661	3.76397	5.57113	5.46823	6.02653
SOV2g034630	0.000154145	1.06936	0.424	0.107	1	1.34531	3.92162	3.11701	2.1334	2.57939	2.77243	3.88756	1.9248
SOV2g034780	0.00360513	0.756041	0.28	0.071	1	0.765539	1.98173	3.10928	2.50817	1.81002	2.7355	1.67201	1.66003
SOV2g034870	0.0055031	0.946537	0.127	0	1	0	0.927241	0.43457	0.525401	0.533407	0.602069	0.339997	0.451683
SOV2g035530	5.9634e-11	1.5142	0.754	0.125	1.60016e-06	2.4574	8.8757	3.39953	3.97208	6.15178	3.35787	6.51753	4.91019
SOV2g035700	0.00679895	0.73812	0.195	0.036	1	0.348168	1.24875	1.27745	1.21993	1.0857	0.917085	1.14419	1.39387
SOV2g036640	0.000115847	-1.72355	0.203	0.411	1	6.31405	1.21471	1.25734	5.47184	2.1665	1.39774	0.44175	6.94457
SOV2g036870	0.0120965	0.754476	0.178	0.036	1	0.276389	1.15329	0.860892	1.11733	0.732742	1.29973	0.860662	0.830741
SOV2g037570	0.000106944	0.882193	0.763	0.411	1	5.78871	11.5128	17.8337	11.3568	11.6516	12.6887	12.627	10.7352
SOV2g037850	0.0353197	-0.851888	0.042	0.125	1	1.27352	0.259663	0.778037	0.519302	0.606564	0.760448	0.489923	0.748487
SOV2g038180	0.00122386	0.917466	0.356	0.107	1	1.36329	3.46376	2.11881	1.33085	1.842	2.19578	0.851268	0.877225
SOV2g038760	0.00487207	0.857194	0.169	0.018	1	0.154074	1.09062	1.24359	1.27678	0.864019	1.13777	0.991007	1.19937
SOV2g038830	0.0138805	0.8262	0.102	0	1	0	0.773009	0.241654	0.298779	0.0486256	0.514731	0.161864	0.401188
SOV2g039060	1.56816e-05	1.40751	0.441	0.089	0.420785	1.09177	4.54905	4.09674	1.28037	14.5804	4.91758	2.39957	0.454798
SOV2g039430	0.00760854	0.754213	0.254	0.071	1	0.556982	1.62618	1.89789	2.20875	2.00251	2.06166	1.74365	1.90685
SOV2g039720	3.38369e-06	1.09678	0.763	0.304	0.0907946	4.14322	10.0001	22.7451	7.43201	9.41235	17.8482	4.79673	8.92354
SOV2g039750	0.0173488	0.598616	0.136	0.018	1	0.161749	0.759195	0.414095	0.824225	0.691501	0.771128	0.934833	0.85644
SOV2g039810	0.0106637	0.596908	0.364	0.143	1	1.31922	2.50776	2.21551	3.44886	1.80228	3.38121	2.55481	3.55743
SOV3g000020	0.0102097	0.701301	0.11	0	1	0	0.62597	0.204854	0.626743	0.908291	0.650043	0.469437	0.332446
SOV3g000240	2.11477e-06	0.854062	0.763	0.286	0.0567457	4.69084	9.28666	4.5731	6.65877	6.796	7.58862	14.063	8.81568
SOV3g000480	0.0403573	-0.720549	0	0.036	1	0.647809	0	0.0342091	0.0227495	0.166243	0.0928616	0.120536	0
SOV3g001060	0.0180789	0.641131	0.229	0.071	1	0.580409	1.46473	0.559591	0.449978	0.760753	0.988017	0.0911426	0.60515
SOV3g001200	0.0094965	0.68491	0.28	0.089	1	0.829414	1.94097	1.10298	1.5478	0.719359	0.984652	1.7943	0.933513
SOV3g003100	0.0188557	0.608491	0.093	0	1	0	0.524663	0.408493	0.493915	0.452765	0.468249	0.502695	0.680483
SOV3g004070	1.50989e-08	0.881429	1	0.821	0.000405148	23.7722	44.6353	36.6791	37.0784	44.0429	61.0577	52.7901	42.822
SOV3g004150	0.0188557	0.652645	0.093	0	1	0	0.572048	0.567927	0.0350894	0.0866957	0.244892	0.571348	0.432019
SOV3g004190	0.00135747	0.845322	0.28	0.054	1	0.664522	1.99059	2.57298	1.74131	1.52498	2.50414	4.3685	0.705088
SOV3g004640	0.000432196	-1.57995	0.271	0.446	1	7.13134	1.71988	3.09295	5.16591	3.71485	2.06088	0.748898	2.58325
SOV3g005800	9.69965e-08	1.39212	0.78	0.286	0.00260271	3.58481	11.0335	5.13882	9.73594	6.59685	10.4177	14.1833	10.1163
SOV3g005810	0.0256038	0.668244	0.085	0	1	0	0.589138	0.145011	0.128966	0.3808	0.190115	0.0629037	0.194708
SOV3g006010	0.0040306	0.956365	0.136	0	1	0	0.940415	0.405931	0.668053	0.696983	0.737427	0.736443	0.482457
SOV3g006640	0.0116806	-0.583291	0	0.054	1	0.498263	0	0.0823098	0.168287	0.0484985	0	0.0286689	0.106178
SOV3g006820	0.000101205	1.19849	0.373	0.071	1	0.600929	2.67413	5.26336	1.19316	1.5966	2.47426	0.749792	1.73829
SOV3g006890	4.11819e-06	0.858192	0.797	0.339	0.110503	4.84002	9.58658	7.32869	9.51602	7.20804	8.79143	14.2988	9.44367
SOV3g007180	0.0403573	-0.621145	0	0.036	1	0.538096	0	0.028319	0.0259366	0.117019	0	0.114957	0
SOV3g007390	1.76635e-12	-2.48293	0.432	0.768	4.73964e-08	21.5707	3.03746	1.93999	4.22527	13.4306	5.25635	1.2375	3.14949
SOV3g007560	0.0188557	0.583637	0.093	0	1	0	0.498623	0.0308109	0	0	0	0	0.346582
SOV3g008260	0.000706647	1.05188	0.22	0.018	1	0.136003	1.35519	0.300486	1.29872	0.868799	1.04745	1.7489	1.91458
SOV3g009350	1.26773e-05	0.818531	0.856	0.429	0.34017	7.61099	14.1864	13.3907	13.2715	10.0095	15.928	21.5288	13.3989
SOV3g009370	0.00671767	0.778652	0.161	0.018	1	0.190578	1.04247	0.639469	0.910883	0.567707	0.829863	0.711163	1.19896
SOV3g009410	0.000594834	1.10051	0.186	0	1	0	1.1443	0.621412	0.732925	1.08934	0.677707	1.23035	0.709839
SOV3g009890	0.0188557	0.816053	0.093	0	1	0	0.760582	0.620381	0.23468	0.434856	0.296075	0.258523	0.182703
SOV3g009940	0.00206423	0.85771	0.263	0.054	1	0.460859	1.64731	0.567883	0.99163	1.23675	1.54727	1.43564	0.830662
SOV3g010740	0.0102097	0.80398	0.11	0	1	0	0.745911	0.498711	0.485548	0	0.603735	0	0.340026
SOV3g011530	0.0208118	0.641578	0.195	0.054	1	0.445505	1.25504	0.877991	0.833648	0.879609	0.870999	0.52509	0.6613
SOV3g011560	0.00294657	0.822358	0.144	0	1	0	0.768293	0.914402	0.830291	0.684158	1.23618	1.15971	0.710854
SOV3g011620	0.0307273	0.637977	0.119	0.018	1	0.201776	0.870138	1.12179	0.508092	0.303695	0.485485	0.67162	0.367626
SOV3g011850	2.50259e-06	-1.61162	0	0.179	0.067152	2.05596	0	0	0	0	0	0.960807	2.06424
SOV3g012330	4.39732e-05	1.17831	0.331	0.036	1	0.324471	1.99743	1.85996	1.3557	1.31425	1.96025	1.87408	1.65673
SOV3g012440	0.0138805	0.653561	0.102	0	1	0	0.573046	0.623233	0.43726	0.444526	0.992722	0.50174	0.548081
SOV3g012530	0.00783718	-1.26384	0.102	0.232	1	2.69182	0.537403	0.393795	1.62787	3.69306	3.05903	0.50708	1.35348
SOV3g012630	0.0159309	0.640416	0.136	0.018	1	0.105476	0.723193	0.814551	0.79419	1.02238	0.9091	0.444586	1.56863
SOV3g012660	6.74083e-06	0.904579	0.873	0.446	0.180877	7.564	15.0318	12.5714	10.784	8.18634	11.7751	21.4722	10.4205
SOV3g012700	0.00371794	0.805846	0.178	0.018	1	0.205255	1.10699	1.20743	0.631131	1.09384	0.802355	1.26012	0.707222
SOV3g014090	5.21938e-05	-1.62383	0.695	0.696	1	29.7339	8.97234	22.4883	11.4331	49.1089	15.6177	7.64929	6.5033
SOV3g014110	0.0302189	0.619595	0.119	0.018	1	0.174046	0.803856	0.852009	0.173853	0	0.486802	0.235086	0.153912
SOV3g014170	0.0163132	-1.0675	0.034	0.125	1	1.47889	0.182787	0.376794	0.632107	0.853559	0.646659	0.190125	0.644051
SOV3g014220	0.00294657	0.891532	0.144	0	1	0	0.855146	0.882756	0.521032	0.951209	0.545425	0.6179	0.255279
SOV3g014520	0.0133795	-1.24532	0.153	0.286	1	3.93201	1.08039	0.886534	0.987197	2.68039	1.45241	0.439855	0.554463
SOV3g014690	2.02965e-13	2.07573	0.847	0.214	5.44617e-09	2.01468	11.7086	16.2318	8.75358	8.83236	10.9465	31.5408	7.77796
SOV3g014810	0.00319539	0.739157	0.22	0.036	1	0.313024	1.1917	1.58083	0.341268	0.81572	1.21741	0.276857	0.551868
SOV3g016200	0.000823251	0.998742	0.178	0	1	0	0.998257	0.372334	0.660165	0.688975	0.511435	0.797183	0.830053
SOV3g016660	8.49891e-07	-1.90617	0.161	0.464	0.0228051	7.31446	1.21829	1.57394	2.13995	6.96848	3.87577	0.189483	2.57116
SOV3g016710	0.0256038	0.667331	0.085	0	1	0	0.588132	0.404383	0.319229	0.320874	0.472124	0.544966	0.252485
SOV3g016770	0.00707962	0.653459	0.161	0.018	1	0.201776	0.890315	1.16069	0.872718	1.11581	0.896733	0.802174	0.799851
SOV3g017020	3.12823e-06	1.67064	0.314	0	0.0839397	0	2.18355	0.812591	1.16246	0.907202	1.07088	1.6348	0.615067
SOV3g017210	0.0347711	0.636203	0.076	0	1	0	0.554233	0.673703	0.530559	0.378035	0.230679	0.433559	0.616108
SOV3g017280	0.0138805	0.630522	0.102	0	1	0	0.548125	0.563221	0.520618	0.835202	0.320807	0.303357	0.680885
SOV3g017480	5.62581e-05	-1.54203	0.051	0.25	1	2.6827	0.264647	2.4138	1.59994	1.60674	2.50199	0.574389	2.91576
SOV3g018300	0.00517484	0.690025	0.39	0.143	1	1.30962	2.72613	3.06877	3.24779	4.3468	3.95605	2.97006	3.45556
SOV3g018320	5.45487e-05	0.802485	0.763	0.446	1	6.30805	11.746	7.09128	8.9157	13.1995	7.38367	14.3001	4.26854
SOV3g018400	1.25503e-05	1.29752	0.424	0.071	0.336762	0.623267	2.99008	2.08133	1.70793	1.17597	0.764625	4.15483	1.30887
SOV3g018490	0.0403573	-0.674191	0	0.036	1	0.595702	0	0	0.13648	0	0	0	0.0843529
SOV3g019470	0.0404774	0.705127	0.11	0.018	1	0.154074	0.881473	0.660872	0.493224	0.572469	0.853084	0.828978	0.862127
SOV3g019570	0.0302193	0.755796	0.119	0.018	1	0.157609	0.954696	1.09645	0.530486	1.69846	1.46953	0.683072	0.698043
SOV3g020080	2.42683e-07	1.31389	0.771	0.321	0.00651191	4.05217	11.5602	16.4269	10.527	11.7632	5.45893	9.45438	6.1099
SOV3g020340	0.0188557	0.73691	0.093	0	1	0	0.666603	1.21907	0.362982	0.4539	0.390578	0.615872	0.296831
SOV3g020590	0.0188557	0.603137	0.093	0	1	0	0.519015	0.479032	0.52487	0.0689465	0.623806	0.484491	0.724363
SOV3g021680	0.000181305	0.924149	0.297	0.036	1	0.438053	1.7288	0.92104	1.039	2.48763	2.37908	1.90817	1.39628
SOV3g021710	0.00750103	0.700684	0.119	0	1	0	0.625275	0.416153	0.304235	0.819567	0.429887	0.333304	0.635722
SOV3g021960	1.23189e-10	1.74792	0.644	0.071	3.30554e-06	1.36608	6.94702	4.08196	3.66724	3.91574	6.30909	7.4137	5.39187
SOV3g022380	0.0170567	0.613578	0.136	0.018	1	0.229822	0.881688	0.285293	0.395866	0.679659	0.566607	0.913378	0.511485
SOV3g022530	0.00180535	0.754988	0.305	0.071	1	0.759482	1.96933	1.59783	2.10109	2.1964	2.33805	1.82433	1.94009
SOV3g022840	0.00705709	-1.10606	0.017	0.107	1	1.35621	0.0946059	0.167016	0.0347178	0.185676	0.159062	0.174037	0.108391
SOV3g023210	0.0256038	0.618036	0.085	0	1	0	0.534784	0.453889	0.235846	0.0486256	0.444035	0.314186	0.371887
SOV3g023500	0.00214967	1.13797	0.153	0	1	0	1.20071	1.34945	0.278833	0.158388	1.02705	0.128486	0.266573
SOV3g023840	0.00753306	0.710469	0.229	0.054	1	0.744576	1.85471	1.21975	1.48068	1.25488	2.11276	1.76798	1.42541
SOV3g024360	0.00195778	0.632788	0.398	0.125	1	1.41201	2.73996	2.42989	2.12606	1.88762	2.0399	3.37838	1.88888
SOV3g026810	0.000978053	0.755861	0.347	0.089	1	1.22016	2.74904	3.74915	2.40728	2.89734	1.70025	5.66901	2.50181
SOV3g026850	0.0138805	0.688317	0.102	0	1	0	0.611402	0.241559	0.123573	0.102221	0.244572	0.805753	0.1621
SOV3g026910	0.000536188	-1.66488	0.339	0.482	1	8.54196	2.00925	3.70967	4.94115	3.23643	2.84463	2.13713	3.51526
SOV3g027430	0.0302193	0.611532	0.119	0.018	1	0.122983	0.715784	0.673784	0.799789	0.530544	0.618392	0.68424	0.983709
SOV3g029390	0.00554116	0.745939	0.381	0.143	1	1.68071	3.49573	2.87065	2.45594	3.52037	4.05596	4.58125	3.15785
SOV3g029610	0.0128941	0.600226	0.144	0.018	1	0.200417	0.819776	1.40632	0.751865	0.777823	1.01885	1.08249	0.670114
SOV3g029800	0.00316873	0.609565	0.475	0.196	1	2.23424	3.9348	2.14121	2.64884	3.25601	3.11069	3.63127	2.91613
SOV3g030600	1.88585e-05	1.34044	0.347	0.036	0.506029	0.417519	2.58957	6.52471	0.814949	2.35272	2.25059	1.19011	1.14417
SOV3g030620	0.000958621	0.701079	0.322	0.071	1	0.887693	2.06886	1.46853	2.21403	2.4068	1.92464	1.60869	2.56341
SOV3g030650	0.00127964	-1.47228	0.449	0.554	1	11.7352	3.58989	2.81449	4.89108	8.02114	9.64559	1.99509	5.75528
SOV3g030730	5.39302e-05	0.867478	0.737	0.304	1	3.89138	7.92418	6.04022	5.6187	9.30142	8.18368	6.31811	7.70899
SOV3g031570	4.23851e-05	1.05269	0.458	0.107	1	1.16993	3.50131	1.1492	1.49646	2.34752	2.20999	2.64158	0.948749
SOV3g033380	0.0113671	0.759956	0.178	0.036	1	0.283336	1.17325	1.17488	0.704023	0.930612	0.925273	1.00277	1.3305
SOV3g034450	0.0256038	0.616168	0.085	0	1	0	0.532799	0.421705	0.360636	0.964922	0.551128	0.491702	0.0295893
SOV3g034850	0.00263538	0.967726	0.186	0.018	1	0.157609	1.264	0.681943	1.01554	0.98406	0.609727	0.983535	1.61171
SOV3g036090	0.0141608	-1.22958	0.068	0.179	1	2.12632	0.333189	1.17859	0.80371	0.975446	1.77595	1.66499	1.63173
SOV3g036480	0.0102097	0.608368	0.11	0	1	0	0.524534	0.0947125	0.235062	0.342	0.145757	0.16377	0.15282
SOV3g037460	0.0188557	0.637702	0.093	0	1	0	0.555849	0.449589	0.322334	0.0486256	0.150676	0.14988	0.366274
SOV3g037700	0.000823233	1.06784	0.178	0	1	0	1.09629	0.358375	0.331852	0.520779	0.375214	1.36142	0.407496
SOV3g038080	0.0212203	-0.879962	0.017	0.089	1	0.964644	0.0675518	0.490778	0.476614	0.371329	0.437452	0.285343	1.05625
SOV3g038150	0.00671767	0.857974	0.161	0.018	1	0.180193	1.13909	1.04309	1.14934	0.976048	0.379171	0.81858	0.921334
SOV3g039800	0.0102097	0.618888	0.11	0	1	0	0.535691	0.254123	0.39077	0.0484985	0.433372	0.23402	0.311497
SOV3g041610	0.0225291	0.726394	0.127	0.018	1	0.174557	0.943303	0.492241	0.790689	0.639785	0.937015	1.02056	0.700938
SOV3g042190	0.000220676	1.18063	0.212	0	1	0	1.26676	2.43839	1.03016	1.18288	0.429693	0.282465	0.671486
SOV3g042230	1.46248e-06	1.319	0.492	0.089	0.0392428	0.981298	3.94319	0	2.08611	0	0.0456554	0	0
SOV3g043130	0.0138805	0.5962	0.102	0	1	0	0.51173	0.333756	0.325652	0.474351	0.572199	0.198858	0.425274
SOV3g043240	0.0040306	0.943083	0.136	0	1	0	0.922632	0	0.140535	0.0676888	0	0.219962	0
SOV3g043600	0.0188557	0.619247	0.093	0	1	0	0.536073	0.188765	0.323025	0.274695	0.277195	0.0383087	0.211345
SOV3g044120	0.0256038	0.585821	0.085	0	1	0	0.500893	0.363735	0.324729	0.638058	0.346365	0.277357	0.353206
SOV3g044340	0.0170567	0.643333	0.136	0.018	1	0.140386	0.781208	0.525737	0.497799	1.02245	0.804594	0.584704	0.933865
SOV3g044730	0.00705709	-1.31593	0.017	0.107	1	1.73534	0.0986974	0	0.0678543	0.270389	0	0	0.0635805
SOV3g045130	0.0472574	0.658746	0.068	0	1	0	0.57871	0.49963	0.166682	0.151629	0.0806492	0.243575	0.163804
SOV3g045810	0.00294657	0.911516	0.144	0	1	0	0.881021	0.41928	0.56648	0.325082	0.641088	0.866552	0.319231
SOV3g046050	2.84593e-05	-1.374	0	0.143	0.763649	1.59188	0	0.096002	0.29381	0.754735	0.179044	0.0929007	0.219138
SOV3g046180	0.000973781	0.783347	0.288	0.054	1	0.629096	1.80387	0.475858	1.05472	0.627596	0.579481	0.486083	0.279917
SOV3g046490	0.0122463	0.664514	0.144	0.018	1	0.136003	0.800603	0.650849	0.534501	0.55549	0.675685	0.341163	0.333309
SOV3g046680	2.59935e-08	-2.37263	0.127	0.464	0.000697483	8.20841	0.778086	2.21779	2.56097	1.14303	1.28234	0.336073	1.63244
SOV3g046710	0.00586065	0.656649	0.203	0.036	1	0.324232	1.08754	0.728865	1.30318	0.451518	0.960934	1.27198	1.31854
SOV3g046980	0.0347711	0.612186	0.076	0	1	0	0.528573	0.164736	0.141119	0.11463	0.250898	0.454666	0.358208
SOV3g047100	8.35879e-06	1.24648	0.593	0.179	0.224291	2.31754	6.87124	4.33085	2.93893	5.17943	6.01357	4.71215	3.17501
SOV3g047260	0.00671767	0.812633	0.161	0.018	1	0.129965	0.984685	0.590166	0.798023	0.843373	0.925241	0.451762	0.532727
SOV3g047640	0.000112261	1.33032	0.229	0	1	0	1.51458	0.635675	0.849267	0.910625	0.653416	0.940128	0.513226
SOV3g047660	0.0221519	0.664902	0.127	0.018	1	0.17786	0.86745	0.893496	0.465214	1.15765	0.651186	0.874258	0.538331
SOV3g047860	0.00347509	-0.774235	0	0.071	1	0.710283	0	0.14662	0.0393489	0	0.0524879	0.20831	0.307102
SOV3g047920	0.043721	-1.24973	0.102	0.196	1	2.71915	0.564004	1.51783	1.75087	1.35982	0.947334	0.327904	0.908362
SOV3g047960	0.00694716	-0.931192	0.025	0.125	1	1.14235	0.1235	0.157122	0.311138	0.149031	0.267125	0.169046	0.279888
SOV3g047990	0.00173043	0.718888	0.364	0.107	1	1.17921	2.58679	2.48344	2.7868	2.24702	2.82663	3.60464	2.05178
SOV3g048030	0.0109927	0.74388	0.212	0.054	1	0.414453	1.36875	1.1867	0.655274	0.684341	0.758038	0.458997	0.678953
SOV3g048450	0.0155822	0.749581	0.169	0.036	1	0.274899	1.14349	0.592292	0.621104	0.27216	0.574093	1.60469	0.426861
SOV4g000500	0.00160015	0.705176	0.636	0.304	1	3.74707	6.73935	5.41817	5.95594	8.36743	9.3345	5.76798	8.58314
SOV4g000650	2.22075e-06	1.20574	0.441	0.054	0.0595893	0.796924	3.1447	1.91437	2.51885	3.01628	3.73374	4.55741	3.25485
SOV4g000740	0.000162143	0.897761	0.339	0.054	1	0.669075	2.10977	1.84059	1.84029	1.1103	1.57644	1.65235	1.94849
SOV4g001050	0.000887836	0.848403	0.678	0.375	1	4.17321	8.31439	7.75837	6.12212	12.8961	9.13407	15.4848	4.44345
SOV4g001170	0.00398739	-1.49678	0.178	0.321	1	4.54904	0.966261	2.58883	2.97609	2.99838	3.03008	5.50776	2.39775
SOV4g001370	0.00104526	-1.202	0	0.089	1	1.30058	0	0.0309023	0.195465	0.572955	0.570963	0	0.32011
SOV4g002170	0.00113642	1.01307	0.169	0	1	0	1.01821	0.443845	0.294443	1.46048	0.656008	0.167828	0.190756
SOV4g002670	0.00127411	0.862802	0.28	0.054	1	0.531092	1.78439	0.945128	1.15689	1.08009	1.12621	2.60289	1.76445
SOV4g002680	7.19609e-05	1.37918	0.28	0.018	1	0.205255	2.13512	1.31183	1.17557	1.17705	1.58859	2.43985	1.28013
SOV4g002730	5.1101e-07	-1.8221	0.017	0.25	0.0137119	2.91575	0.107408	1.39756	2.47072	2.19411	1.33829	1.89688	1.3384
SOV4g003060	0.00166841	0.610473	0.475	0.161	1	1.96313	3.52398	2.6915	3.20371	1.63849	2.13502	2.6814	3.37957
SOV4g003340	0.00214967	0.921996	0.153	0	1	0	0.894735	0.622018	0.271754	0.113812	0.164393	0.733729	0.301743
SOV4g003390	0.0403573	-0.806317	0	0.036	1	0.748741	0	0.138317	0.0443587	0	0	0.0358757	0.0440428
SOV4g003510	0.00111481	0.710664	0.576	0.232	1	2.51308	4.74935	3.3301	3.62293	3.67486	6.87108	6.52499	4.40091
SOV4g003530	6.66385e-10	1.30293	0.898	0.429	1.78811e-05	5.12562	14.1137	10.9253	9.74406	8.53576	14.6997	15.638	11.8543
SOV4g003560	1.17201e-05	0.905654	0.746	0.286	0.314485	4.00004	8.36704	5.56493	5.98253	11.6329	17.1311	7.03664	10.0253
SOV4g003710	0.0429162	-1.02593	0.034	0.107	1	1.37036	0.164068	0.149423	0.339701	1.24579	0.596129	0.74096	0.598384
SOV4g008440	0.0116806	-0.607795	0	0.054	1	0.523928	0	0.125437	0.114434	0.0608835	0	0.0204391	0
SOV4g008980	0.0116806	-0.989651	0	0.054	1	0.985705	0	0.112513	0.0371362	0.187033	0.138712	0.0457291	0.0170939
SOV4g009300	0.0102097	0.740501	0.11	0	1	0	0.670756	0.453226	0.415386	0.321368	0.570792	0.586699	0.361013
SOV4g009960	0.0018815	-1.49842	0.008	0.107	1	1.9106	0.0301801	1.51272	1.12748	1.3076	1.22319	0.727885	1.2073
SOV4g010630	0.0138805	0.771084	0.102	0	1	0	0.706551	0.369646	0.56729	0.460208	1.19857	0.536585	0.856771
SOV4g010810	0.00612837	0.88095	0.229	0.054	1	0.410557	1.59766	1.39303	0.568902	0.62448	0.908673	0.60127	0.978563
SOV4g011230	0.00514016	0.666117	0.61	0.286	1	3.42486	6.02136	3.67808	2.70855	6.72758	5.02783	6.81511	2.99244
SOV4g011690	0.0116806	-0.826603	0	0.054	1	0.773505	0	0.756322	0.992846	0.0506657	0	0	0
SOV4g011870	0.0188557	0.613665	0.093	0	1	0	0.530141	0.140813	0.158476	0	0.155021	0.210789	0.181635
SOV4g012620	0.000221146	-0.793754	0.788	0.804	1	18.3808	10.1796	4.07727	3.6915	3.53816	3.10781	2.58293	3.80231
SOV4g014200	0.00705709	-1.18241	0.017	0.107	1	1.443	0.0764234	0.466479	2.06122	1.17309	0.744917	0.952125	1.08868
SOV4g015040	0.000146151	-2.15635	0.127	0.339	1	7.02821	0.800908	0.483015	0.980262	5.70016	3.54758	0.591561	0.611095
SOV4g015500	0.0194057	-0.954944	0.025	0.107	1	1.14971	0.108954	0.618828	0.483398	0.970125	0.8492	0.486775	0.165681
SOV4g015780	0.0138802	0.670847	0.102	0	1	0	0.592007	0.279609	0.465446	0.450865	0.515393	0.616405	0.247029
SOV4g016890	0.0212203	-0.894412	0.017	0.089	1	0.972382	0.0610754	0.503643	0.358105	0.51161	0.564809	0.419688	0.812702
SOV4g017510	0.0347711	0.619684	0.076	0	1	0	0.536538	0.350073	0.102211	0.21448	0.239677	0.242951	0.231457
SOV4g017610	0.00131283	-1.36281	0.102	0.268	1	3.07446	0.584248	0.370891	0.958897	3.86031	2.871	0.324261	0.796047
SOV4g019330	0.00264387	0.71508	0.263	0.054	1	0.606341	1.63693	1.66371	2.81303	2.04554	2.22903	2.28275	3.07091
SOV4g019340	0.0098204	0.673402	0.186	0.036	1	0.520666	1.4252	1.35633	0.730679	0.654256	0.404393	1.53259	0.453737
SOV4g019420	0.00504743	0.761272	0.169	0.018	1	0.201776	1.03699	0.398749	0.674399	0.368599	0.334866	0.504124	0.678873
SOV4g019590	0.0276954	0.650625	0.153	0.036	1	0.352594	1.12337	0.0355821	0.0717664	0.0582924	0.348861	0.171113	0.181528
SOV4g020440	0.0347711	0.591495	0.076	0	1	0	0.506808	0.435271	0.305616	0.527288	1.00843	0.462686	0.297445
SOV4g020460	0.00335378	0.812071	0.28	0.071	1	0.580104	1.77424	0.656226	1.01482	0.701932	1.65118	1.20596	1.15258
SOV4g020790	0.00421956	0.586817	0.28	0.071	1	0.834335	1.75504	1.4726	0.391963	1.97561	2.00278	0.441052	0.739371
SOV4g020800	0.0015648	1.0079	0.161	0	1	0	1.01098	0.536549	0.71338	0.223916	0.294299	0.343417	0
SOV4g021150	0.00750103	0.826815	0.119	0	1	0	0.773765	0.354991	0.464003	0.114937	0.840279	0.404739	0.949691
SOV4g022690	0.00347509	-0.940887	0	0.071	1	0.919708	0	0	0.02261	0.0526798	0	0	0
SOV4g023640	0.0138805	0.709939	0.102	0	1	0	0.635735	0.169346	0.457873	0.177302	0.0863832	0.0762046	0.123411
SOV4g023690	0.0138805	0.655125	0.102	0	1	0	0.574753	0.687954	0.612666	0.698927	0.42878	0.423227	0.444481
SOV4g024640	0.0102097	0.694054	0.11	0	1	0	0.617823	0.208238	0.493905	0.133674	0.557464	0.439517	0.361551
SOV4g025300	8.39143e-07	1.02025	0.898	0.393	0.0225167	5.87917	12.9528	8.48584	9.68365	11.0792	12.9991	15.3317	11.4773
SOV4g025530	0.0188557	0.596379	0.093	0	1	0	0.511917	0.485169	0.587597	0.316841	0.375186	0.499189	0.865802
SOV4g025590	0.0256038	0.612077	0.085	0	1	0	0.528458	0.39477	0.519474	0.382511	0.526337	0.30356	0.201204
SOV4g025810	0.0132686	0.640572	0.178	0.036	1	0.404674	1.18981	0.606926	0.553945	0.242433	0.515452	0.629334	0.39562
SOV4g025820	0.00237419	1.02937	0.22	0.036	1	0.237232	1.52536	0.954794	1.07712	1.50006	1.57194	1.13197	0.69073
SOV4g025910	0.0256038	0.662076	0.085	0	1	0	0.582358	0.601521	0.200976	0.0637556	0.187144	0.156425	0.0779378
SOV4g026170	0.0040306	0.944917	0.136	0	1	0	0.925078	0.338659	0.73397	0.44496	0.709934	0.608192	0.513146
SOV4g026990	0.0238996	-1.35707	0.136	0.25	1	3.89791	0.912017	2.38579	2.33556	0.727051	1.03888	0.42825	2.38082
SOV4g027110	0.0294881	-1.0182	0.364	0.446	1	6.9053	2.9031	4.2522	6.30084	4.56018	3.74369	4.26967	5.8004
SOV4g027720	0.00166084	0.689912	0.644	0.339	1	3.8979	6.90122	5.00094	6.49074	6.98339	9.47512	11.2865	7.02165
SOV4g027730	0.0212981	-1.20373	0.102	0.214	1	2.69427	0.603876	1.02321	1.69852	0.588357	0.312723	0.558527	0.694417
SOV4g028390	7.60324e-09	1.19831	0.941	0.446	0.000204018	8.40916	20.5913	16.7077	15.5157	20.3776	25.3792	23.5955	17.5698
SOV4g029620	0.000610119	0.912858	0.331	0.071	1	0.694074	2.18955	1.0386	1.49049	0.633501	1.01221	1.36369	0.997038
SOV4g030910	0.0116806	-1.27594	0	0.054	1	1.42156	0	0.297248	0	0.0918046	0.140311	0.387702	0.889778
SOV4g031240	0.0197046	-0.634775	0.008	0.071	1	0.6442	0.0589331	0.424326	0.0805704	0.504755	0.523262	0.181045	0.0439506
SOV4g031550	0.00612003	-0.880641	0.008	0.089	1	0.932978	0.0498504	0.0393949	0.221145	0.0661314	0.167899	0.0575232	1.19241
SOV4g032420	0.0302193	0.635139	0.119	0.018	1	0.184665	0.839889	0.45218	0.623204	0.30136	0.315345	0.587759	0.553269
SOV4g032450	0.000151756	0.9238	0.424	0.107	1	1.30035	3.36401	1.32263	1.37457	1.65936	1.86144	2.01118	2.17528
SOV4g033780	0.00937108	0.819111	0.186	0.036	1	0.29943	1.29261	0.4069	0.525517	0.405851	0.855161	1.03914	0.68043
SOV4g033830	0.039814	0.601196	0.11	0.018	1	0.136003	0.723286	0.643825	0.586742	1.02016	0.571928	0.513417	0.752434
SOV4g033870	0.000691085	0.604059	0.695	0.321	1	4.23731	6.96065	6.11005	6.73257	6.85203	8.77279	4.79325	6.39157
SOV4g034070	0.00437834	-1.17918	0.076	0.214	1	2.16147	0.396113	0.856275	1.14067	1.2334	1.22915	0.288229	1.09364
SOV4g034120	0.000153892	1.07862	0.364	0.071	1	0.699231	2.5888	0.378443	0.928246	0.543657	0.698046	0.847907	0.608827
SOV4g034530	0.0040306	0.829768	0.136	0	1	0	0.777399	0.521072	0.277095	0.334323	0.453217	0.490207	0.179214
SOV4g034840	0.000461782	0.890857	0.271	0.036	1	0.562583	1.89746	1.93095	1.37945	3.0313	0.752765	1.66354	0.52316
SOV4g034980	4.42481e-07	1.8389	0.39	0.018	0.0118731	0.129965	3.0423	4.17707	0.143709	0.486763	9.02264	0.350359	1.7017
SOV4g035010	0.000112261	1.28204	0.229	0	1	0	1.43182	3.54698	0.357377	0.298289	3.49057	0.376267	1.26887
SOV4g035020	0.000462137	0.756279	0.907	0.589	1	11.6042	20.2901	39.9418	19.2396	17.387	26.452	8.84118	18.7751
SOV4g035330	2.75732e-05	1.31805	0.373	0.054	0.739871	0.557074	2.88222	2.33575	3.87994	2.56577	1.34099	2.05084	1.59911
SOV4g035480	0.00290027	-1.22193	0.246	0.393	1	4.91457	1.53563	0.756234	2.73638	1.65027	1.17445	0.381705	1.12986
SOV4g035650	0.0055031	0.715083	0.127	0	1	0	0.641578	0.986524	1.02025	0.911311	1.04393	1.1549	0.283643
SOV4g035730	0.00130018	-1.39168	0.059	0.214	1	2.72158	0.418372	0.625637	0.831465	0.220975	0.119192	0.0361716	0.663458
SOV4g036040	0.0198458	-0.898503	0.025	0.107	1	1.14973	0.153205	1.2833	0.828926	0.255621	0.715648	0.154803	1.17029
SOV4g036320	0.000402005	0.787133	0.441	0.125	1	1.78862	3.81216	2.10493	3.01252	2.40085	2.74504	6.36066	4.62533
SOV4g036540	0.0403573	-0.691242	0	0.036	1	0.614674	0	0	0.0313259	0	0	0	0
SOV4g036930	0.00363298	0.90874	0.246	0.054	1	0.569673	1.94691	0.453292	0.602945	0.804419	0.816276	0.357379	0.843164
SOV4g037130	0.00138939	-1.40463	0.076	0.232	1	2.61742	0.366351	1.44434	1.03977	1.14179	0.771784	0.579032	1.15097
SOV4g037340	0.0126749	0.659674	0.144	0.018	1	0.229822	0.942781	1.57062	1.56493	0.656671	0.706632	0.654213	1.25812
SOV4g037410	3.64333e-17	-1.37378	1	1	9.77615e-13	101.077	38.3896	65.2254	69.7294	70.7388	54.8014	31.4841	79.1705
SOV4g037530	0.00191141	-0.985271	0.458	0.571	1	8.80577	3.9532	4.73507	3.63849	3.72182	2.01934	5.30542	4.95058
SOV4g038090	0.00429094	0.759506	0.246	0.054	1	0.654338	1.80065	0.976573	1.09058	0.759352	0.692869	0.477904	0.156433
SOV4g038270	3.97717e-05	1.24427	0.254	0	1	0	1.36899	0.755702	0.989695	1.49951	1.78937	1.98973	1.46142
SOV4g038400	3.12823e-06	1.67243	0.314	0	0.0839397	0	2.1875	0	0.247263	0.904318	0.806068	0.85405	1.64332
SOV4g038470	0.0256038	0.680359	0.085	0	1	0	0.602538	1.2931	0.0939976	0.349122	1.06098	0.330477	0.123183
SOV4g039240	0.00705709	-1.04524	0.017	0.107	1	1.25258	0.0915151	0.795864	1.64373	0.889601	0.0867304	0.0769907	0.601599
SOV4g040410	0.0472574	0.593976	0.068	0	1	0	0.509401	0.219806	0.559961	0.214808	0.397046	0.250996	0.372443
SOV4g040720	0.0347711	0.613189	0.076	0	1	0	0.529637	0.406254	0.3898	0.234185	0.373874	0.110466	0.495651
SOV4g040750	0.0472574	0.604364	0.068	0	1	0	0.520308	0.985203	0.32283	0.366778	0.576603	0.958583	0.599717
SOV4g041230	0.0256038	0.583894	0.085	0	1	0	0.498889	0.4069	0.342199	0.251185	0.315379	0.559872	0.430972
SOV4g041310	0.0163824	0.608068	0.203	0.054	1	0.602204	1.44211	0.8625	0.619363	0.65705	0.772947	0.653276	0.595343
SOV4g041670	1.90696e-08	1.19375	0.89	0.411	0.000511694	5.34512	13.5142	7.82381	7.26876	8.72077	6.65404	12.4076	5.66812
SOV4g041960	0.0471897	-0.749993	0.034	0.107	1	1.02005	0.201137	0.6472	0.293699	0.452143	0.379789	0.172348	0.404898
SOV4g042000	0.0122463	0.85506	0.144	0.018	1	0.184094	1.14183	1.66033	0.375244	0.761507	0.52737	0.275846	0.728497
SOV4g042300	0.0188557	0.629434	0.093	0	1	0	0.546958	0.504552	0.0669914	0.0637556	0.108672	0.118515	0.144338
SOV4g042490	0.00750103	0.766703	0.119	0	1	0	0.701378	0.076925	0.0710456	0.0642979	0.0419632	0.177321	0.173759
SOV4g044750	0.000463289	0.662743	0.551	0.196	1	2.43486	4.43769	4.83057	5.11854	3.70107	4.62327	6.15603	4.63042
SOV4g045090	0.000314131	0.580721	0.924	0.643	1	14.6415	22.3934	20.0112	22.0096	17.4749	23.6478	28.409	19.5872
SOV4g045150	0.0116806	-0.656276	0	0.054	1	0.57601	0	0.258089	0.816776	0.274433	0.21171	0.156039	0
SOV4g045440	0.0170754	0.633773	0.169	0.036	1	0.29554	1.01018	0.921483	0.960286	1.30564	1.28753	1.00039	1.07701
SOV4g045800	9.4949e-05	-1.33433	0	0.125	1	1.52159	0	0.132334	0.421082	0.293893	0.54894	0.500448	0.558022
SOV4g046140	5.34985e-08	1.17716	0.746	0.196	0.00143553	2.96981	7.977	8.50947	7.9336	8.11619	11.7123	12.0805	12.1694
SOV4g046310	0.000157638	1.51196	0.22	0	1	0	1.85197	3.64674	0	0.236011	3.35761	0.0646892	0.529355
SOV4g046470	0.0486473	0.594481	0.136	0.036	1	0.302671	0.966942	1.03498	0.608966	0.253088	0.177518	0.728027	0.111103
SOV4g047980	0.00558742	0.701909	0.203	0.036	1	0.311683	1.13366	0.621466	0.548633	0.630015	1.10914	0.115744	0.75801
SOV4g049680	0.0188557	0.690664	0.093	0	1	0	0.614026	0.540462	0.698313	0.802349	0.893406	0.384301	0.898937
SOV4g050170	0.0188557	0.599494	0.093	0	1	0	0.515185	0.372942	0.578069	0.171833	0.279797	0.609206	0.138702
SOV4g050390	0.0188557	0.646656	0.093	0	1	0	0.565535	0.216022	0.130869	0.479783	0.318539	0.464917	0.249102
SOV4g050530	1.81385e-06	0.941932	0.881	0.518	0.0486711	9.03593	18.28	13.7693	16.3771	8.70457	8.02821	21.5234	9.6373
SOV4g050830	0.000197525	0.932599	0.424	0.107	1	1.14154	3.08758	3.07524	3.06474	4.38864	3.7824	2.4461	1.82238
SOV4g050850	0.00019176	0.798207	0.788	0.393	1	5.24579	9.86105	5.49598	6.38466	8.59555	5.99271	4.82805	2.77558
SOV4g050950	0.00347509	-1.04565	0	0.071	1	1.06429	0	0.306231	0.356704	0.624361	0.486418	0.437043	0.66257
SOV4g051130	0.00294657	0.943744	0.144	0	1	0	0.923514	0.103843	0.11342	0.149518	0.102135	0.133765	0.139565
SOV4g051270	0.00061235	0.979597	0.263	0.036	1	0.311727	1.58661	1.18782	0.760699	0.807028	0.780853	0.381173	0.211869
SOV4g051900	0.00017029	1.21269	0.483	0.161	1	1.77296	5.42686	10.3972	1.89975	7.68717	11.2408	1.31335	3.39448
SOV4g052410	0.0138805	0.767845	0.102	0	1	0	0.702724	0.289089	0.27276	0.557495	0.296472	0.594378	0.759734
SOV4g052870	0.0138805	0.767288	0.102	0	1	0	0.702068	0.605438	0.142243	0.227053	1.28925	0.165452	0.454007
SOV4g053030	0.0055031	0.837074	0.127	0	1	0	0.786423	0.231463	0.534454	0.332994	0.646889	0.692178	0.332418
SOV4g053450	9.21137e-07	1.5836	0.381	0.018	0.0247169	0.203849	2.60814	0.0800448	0.02261	0.0773623	0.143154	2.54793	0.119622
SOV4g055500	1.9707e-05	-1.47231	0.534	0.661	0.528798	13.8348	4.34655	6.09603	6.58725	5.72209	5.09282	1.38682	7.00622
SOV4g055970	0.00765611	-1.41302	0.059	0.179	1	2.41695	0.283152	0.995323	0.733327	0.280548	0.613919	0.513618	0.523447
SOV4g056430	4.4654e-05	1.0437	0.585	0.196	1	2.37086	5.94905	6.16498	5.42949	5.93995	9.03173	7.98861	6.03522
SOV4g056470	0.0197046	-0.952401	0.008	0.071	1	1.11771	0.0943717	0.779852	0.239709	0	0.157995	1.4341	0.422295
SOV4g056810	0.00126377	1.11083	0.203	0.018	1	0.155415	1.49534	0.735214	0.851057	0.88423	1.06152	1.32009	1.16754
SOV4g057190	0.0230007	0.662837	0.22	0.071	1	0.673794	1.64994	1.04763	1.16534	1.19044	1.02327	2.23202	1.05209
SOV4g057260	0.0055031	0.792457	0.127	0	1	0	0.732022	0.508586	0.741361	0.452528	0.230836	0.557274	0.360536
SOV4g057400	0.00405603	-1.31125	0.407	0.5	1	9.76644	3.33856	2.45801	4.67119	12.6204	5.04602	2.72345	2.14134
SOV4g057750	0.000172528	-1.42417	0.008	0.143	1	1.86925	0.0691802	0.449188	1.69939	2.02649	1.0111	0.310973	0.314736
SOV4g058040	0.0116806	-0.650067	0	0.054	1	0.569241	0	0.249016	0.20013	0.10199	0.383248	0.221433	0.242222
SOV4g058380	6.54372e-05	0.804207	0.814	0.393	1	4.87902	9.26587	5.9168	9.88972	9.06968	8.28267	6.54347	7.97825
SOV4g058500	0.0102097	0.726592	0.11	0	1	0	0.654726	0.235977	0.669262	0.450477	0.443886	0.288431	0.385455
SOV4g058520	3.61594e-05	0.799624	0.771	0.339	0.970264	4.81292	9.11823	6.70139	8.03422	5.92847	10.0898	13.0638	7.98015
SOV4g058600	0.0138805	0.665632	0.102	0	1	0	0.586263	0.349111	0.277699	0.15274	0.610003	0.294655	0.315212
SOV4g059090	0.0292249	0.608604	0.119	0.018	1	0.150186	0.753784	0.837548	0.0561986	0.310791	0.124325	0.105525	0.0449196
SOV4g059120	0.0316098	-0.868743	0.347	0.446	1	6.21694	2.95217	2.67168	3.46368	2.77807	3.10728	2.40218	3.85279
SOV4g059420	0.00214967	0.993187	0.153	0	1	0	0.990578	0.335885	0.279938	0	0.243985	0.554311	0.534732
SOV5g000210	0.0055031	0.940032	0.127	0	1	0	0.91857	0.0960469	0.265682	0.375468	0.35207	0.490314	0.102176
SOV5g000360	1.34884e-05	0.820505	0.822	0.393	0.361935	6.19814	11.7121	8.36266	9.64579	8.0472	10.0722	15.3181	7.32629
SOV5g000510	0.0416606	-1.03509	0.246	0.339	1	4.98787	1.92198	1.571	2.86036	1.51805	2.21349	1.60779	2.48645
SOV5g000850	0.0157084	0.770113	0.203	0.054	1	0.46428	1.49719	0.74088	0.523436	0.537357	0.875144	0.317286	0.709434
SOV5g001020	0.00124456	0.923482	0.246	0.036	1	0.49374	1.83316	0.683679	0.399041	0.604914	0.880302	1.22667	0.632164
SOV5g001470	0.00017719	1.00695	0.585	0.232	1	2.48193	5.9975	4.18938	3.51805	2.80135	3.92995	8.57993	5.51012
SOV5g001560	0.00910673	0.640379	0.22	0.054	1	0.522948	1.37388	0.347418	0.870757	1.02996	1.0368	1.26198	0.783186
SOV5g002150	0.00156483	1.19122	0.161	0	1	0	1.28345	0.602879	3.98404	0.534499	0.163206	0.194714	0.214237
SOV5g002370	2.72785e-06	0.874304	0.907	0.536	0.0731963	9.64991	18.5226	15.4677	15.3662	14.4102	16.346	27.1627	14.6396
SOV5g002400	0.000823251	1.16871	0.178	0	1	0	1.2481	0.38737	2.59068	0.487328	0.0415946	0.107816	0.279687
SOV5g002510	7.4512e-05	0.94794	0.712	0.286	1	3.94879	8.5468	13.0494	10.3405	11.0721	2.84008	5.51626	3.40697
SOV5g002770	5.74108e-07	1.37518	0.5	0.071	0.0154051	1.20504	4.71988	2.87995	2.67396	3.07227	1.92404	4.11161	1.67618
SOV5g003030	0.0040306	0.668262	0.136	0	1	0	0.589158	0.630782	0.16538	0.546896	0.365253	0.323498	0.331252
SOV5g003260	1.61462e-06	0.679062	0.975	0.786	0.0433251	19.9184	32.4924	32.3435	30.7229	31.2577	39.5482	36.5736	35.0551
SOV5g003390	0.0347711	0.699143	0.076	0	1	0	0.623541	1.03889	0.801916	0.372689	0.597287	0.490836	0.309286
SOV5g003480	1.9225e-07	1.24144	0.78	0.268	0.00515866	3.41607	9.44111	9.38765	6.94982	7.94768	11.6512	11.7442	7.57339
SOV5g003540	0.0041544	-0.934653	0.576	0.625	1	11.6396	5.61266	7.36082	8.34899	8.30048	10.1581	5.675	14.6735
SOV5g003660	0.00750103	0.708229	0.119	0	1	0	0.633797	0.776986	0.42206	0.419634	0.474984	0.805666	0.494806
SOV5g003710	8.02357e-05	0.918336	0.5	0.143	1	1.84077	4.36886	1.85418	1.6241	1.92405	2.20341	2.03389	1.18231
SOV5g004010	0.00378468	0.72714	0.178	0.018	1	0.203616	0.992412	0.503612	0.583615	0.801054	0.76108	0.887576	0.581095
SOV5g004250	1.36233e-06	1.01229	0.788	0.321	0.0365555	5.14995	11.4052	6.58912	5.59993	6.16724	4.07085	11.8449	4.4671
SOV5g004550	0.0229119	0.680181	0.127	0.018	1	0.30656	1.09356	0.362211	0.937856	0.845188	0.710458	0.805099	0.989983
SOV5g004670	0.0233003	0.588094	0.127	0.018	1	0.229822	0.848741	0.460251	0.390763	0.523989	0.535744	0.434558	0.882675
SOV5g004690	0.00362378	0.587106	0.847	0.625	1	11.3159	17.5013	11.7848	19.1984	8.8113	11.51	22.6601	17.1229
SOV5g004710	0.00212125	0.951109	0.288	0.071	1	0.75248	2.38817	1.38408	4.54097	2.03537	1.74511	2.76665	3.11029
SOV5g004750	1.22764e-05	1.59548	0.432	0.089	0.329412	0.747734	4.28155	3.43267	3.47162	1.7819	3.79648	8.67576	1.69848
SOV5g005290	0.00146348	0.972737	0.203	0.018	1	0.18679	1.32915	0.519564	0.323352	0.924927	0.886741	0.394257	0.184016
SOV5g005490	0.0138805	0.676274	0.102	0	1	0	0.598008	0.766407	0.686491	1.12793	1.18957	0.590561	0.627035
SOV5g005710	0.00264143	0.608057	0.661	0.339	1	4.13952	6.83369	6.19854	7.89286	3.42114	6.81459	9.16181	9.33612
SOV5g005750	0.0154892	0.63767	0.203	0.054	1	0.583365	1.46342	1.10817	0.817742	1.17511	1.12449	2.04342	0.794039
SOV5g006270	0.032206	-1.18445	0.144	0.25	1	3.26027	0.87448	2.08229	3.15047	1.11472	1.50263	1.26911	3.6667
SOV5g006730	0.00214967	0.918699	0.153	0	1	0	0.890409	0.661839	0.766452	0.799317	0.464508	1.00957	0.712458
SOV5g007020	5.80117e-05	1.56485	0.347	0.054	1	0.478852	3.37513	13.2234	25.9324	1.14929	1.16708	2.94323	8.54061
SOV5g007030	0.00232172	1.36603	0.186	0.018	1	0.129965	1.91259	4.44427	7.36918	0.245795	0.978002	1.29469	3.48088
SOV5g007450	3.86201e-12	2.11318	0.941	0.518	1.03629e-07	9.03653	42.4224	75.4914	41.5861	30.5487	33.0117	71.2875	24.8436
SOV5g008040	0.0158226	0.652963	0.169	0.036	1	0.25193	0.968527	0.621025	0.551829	0.804145	0.623534	0.561017	0.780571
SOV5g008070	0.0077151	0.629741	0.195	0.036	1	0.394426	1.15758	0.391943	0.604585	1.17352	1.14356	1.45676	0.823203
SOV5g008520	0.000121718	0.723427	0.576	0.196	1	2.60799	4.95714	5.14892	4.83408	2.71425	4.67641	7.47347	3.53884
SOV5g008550	0.0138805	0.770076	0.102	0	1	0	0.705359	0.998445	0.398601	0.513901	0.284466	0.305635	0.642512
SOV5g008600	0.000416426	0.870016	0.475	0.161	1	2.39471	5.20445	4.6554	2.79965	1.18749	1.52463	5.86173	1.95201
SOV5g009660	0.000475134	0.954251	0.373	0.089	1	0.940159	2.7592	2.1262	1.57229	1.17891	1.40542	2.38725	1.5026
SOV5g009970	0.00294657	1.01958	0.144	0	1	0	1.02734	0.343492	0.289351	0.353415	0.336083	0.480985	0.391306
SOV5g010000	0.0054117	0.768921	0.203	0.036	1	0.333813	1.27281	0.463381	0.750884	0.249311	0.509301	0.734284	0.435732
SOV5g010090	5.30183e-05	1.35624	0.288	0.018	1	0.223494	2.13234	0.325837	0.481126	1.3873	1.04263	1.34053	0.828541
SOV5g010190	0.000232472	1.10136	0.356	0.071	1	0.772549	2.80311	1.66945	1.00715	0.657544	0.809608	2.74032	1.20761
SOV5g010320	0.00589299	-1.31221	0.034	0.143	1	1.85321	0.148999	0.470618	0.347657	1.31468	0.891702	0.435566	0.484437
SOV5g010330	6.67996e-10	-3.20812	0.119	0.5	1.79243e-05	15.8117	0.819164	0.627394	0.397488	2.69065	1.22107	1.47636	1.28684
SOV5g010400	0.000173433	1.31163	0.254	0.018	1	0.143893	1.83939	1.2067	1.3418	0.877869	0.917929	2.26535	0.836154
SOV5g010760	0.00677033	0.676831	0.373	0.143	1	1.63711	3.21575	2.29188	2.3729	1.7674	2.64022	5.11095	3.3997
SOV5g012060	0.00750103	0.77775	0.119	0	1	0	0.714454	0.0509996	0	0.148911	0.115324	0.597818	0.0698644
SOV5g012660	0.00378468	0.733775	0.178	0.018	1	0.161749	0.931972	0.480673	0.225495	0.918667	0.909271	1.17608	0.577255
SOV5g012840	0.00268002	0.718706	0.254	0.054	1	0.594909	1.62475	3.10711	2.00438	1.02958	1.78781	1.93696	1.86737
SOV5g013060	5.77019e-06	-2.11324	0.186	0.446	0.154832	8.34226	1.15925	0.85835	4.19911	4.98823	2.83542	0.205911	3.22853
SOV5g013100	0.00711571	-0.908823	0.025	0.125	1	1.16379	0.152477	0.408671	0.0617061	0.395051	0.215186	0.226565	0.272903
SOV5g013140	0.000222076	-1.54386	0.017	0.161	1	2.1114	0.0671027	0	1.46454	1.11543	1.23565	0.309741	1.57882
SOV5g013200	0.0347711	0.674063	0.076	0	1	0	0.59556	0.265104	0.424323	0.221142	0.184998	0.142086	0.330842
SOV5g013250	0.00499553	0.69406	0.559	0.286	1	3.69268	6.59196	4.61046	5.46551	3.07072	4.71576	6.43275	7.24399
SOV5g013420	4.48674e-13	-2.98051	0.144	0.607	1.20393e-08	13.2316	0.80314	0.604591	1.48128	11.5885	3.10382	0.0978832	1.10468
SOV5g013790	0.0256038	0.603974	0.085	0	1	0	0.519898	0.38501	0.181214	0.129203	0.444775	0.396329	0.228757
SOV5g013830	0.0302596	0.607694	0.153	0.036	1	0.401906	1.13625	0.663669	0.628903	0.391817	0.762694	0.862427	0.500847
SOV5g014580	0.0138805	0.612172	0.102	0	1	0	0.528558	0.0578972	0.244687	0.231769	0.0562	0.203695	0.179053
SOV5g014820	2.84593e-05	-1.34564	0	0.143	0.763649	1.54143	0	1.23012	3.06023	1.58522	2.67003	2.24885	1.43937
SOV5g015180	0.00488564	0.76504	0.271	0.071	1	0.636928	1.78182	1.90742	1.74179	2.00044	2.27956	3.02523	1.30069
SOV5g015330	2.53916e-12	-1.76484	0.754	0.893	6.81333e-08	39.0397	10.782	16.0942	28.922	21.7937	10.0463	10.8207	20.5031
SOV5g016010	0.00035607	0.963312	0.314	0.054	1	0.44142	1.81045	1.67167	1.53552	2.35128	1.4947	1.28409	1.33732
SOV5g016430	0.000314914	0.742835	0.746	0.339	1	4.25321	7.79104	7.165	7.0816	9.06341	12.301	9.79205	10.1432
SOV5g017300	0.000303376	1.03129	0.508	0.179	1	2.60473	6.36755	4.43189	6.3333	0.204539	1.82238	7.16591	2.83077
SOV5g018250	0.0287384	0.580898	0.119	0.018	1	0.105476	0.653549	0.237921	0.475069	0.565945	0.271769	0.360743	0.565654
SOV5g018810	0.00116759	0.905547	0.364	0.107	1	1.11913	2.96967	2.35012	2.7284	3.01455	3.65885	3.27182	3.9869
SOV5g018930	0.0102097	0.811389	0.11	0	1	0	0.7549	0.6467	0.886023	0.452133	0.873747	1.57938	1.4614
SOV5g019060	0.0203382	0.773969	0.161	0.036	1	0.282133	1.19241	0.494855	0.561156	1.25186	1.12139	1.08688	0.245082
SOV5g019150	0.0038525	0.812825	0.178	0.018	1	0.202462	1.1123	0.419836	0.42151	0.591813	0.915395	0.75658	0.327222
SOV5g019820	2.50731e-05	0.985609	0.805	0.446	0.672785	6.08501	13.0294	9.20432	8.62128	6.65986	11.5402	17.8942	10.3504
SOV5g020070	0.00371043	0.795713	0.28	0.071	1	0.737682	2.0165	0.644765	1.01702	1.45095	0.831501	0.764429	0.767899
SOV5g020530	0.00678222	-1.01307	0.025	0.125	1	1.31586	0.147491	0	0.267179	0.541302	0.0953966	0.0705619	0.188845
SOV5g021370	0.0472574	0.77241	0.068	0	1	0	0.70812	0.121311	0.114236	0.340571	0.349985	0.153523	0.0544984
SOV5g021660	0.0102097	0.667132	0.11	0	1	0	0.587913	0.867606	0.059997	0.123299	1.29846	0.106268	0.430146
SOV5g021900	1.38001e-06	1.07504	0.568	0.125	0.0370298	2.08198	5.49305	3.43395	3.71272	3.03465	4.93629	5.85292	3.28763
SOV5g022240	0.000316037	0.717572	0.483	0.143	1	2.09828	4.09485	2.55854	2.2756	1.65184	2.73135	2.98535	1.14715
SOV5g022480	0.00299325	0.790395	0.22	0.036	1	0.3944	1.41168	1.26796	1.34691	0.634731	1.03828	1.44162	1.18811
SOV5g023450	8.11058e-06	1.51571	0.331	0.018	0.217631	0.14613	2.27724	1.07286	1.19905	0.811077	0.859365	3.80669	1.4618
SOV5g023520	0.00908182	0.744307	0.186	0.036	1	0.340223	1.2451	0.829612	0.951509	0.660425	1.43548	0.996821	1.54521
SOV5g023850	0.021603	0.583916	0.161	0.036	1	0.268323	0.901105	0.314948	0.551378	0.462631	0.340043	0.883633	0.659904
SOV5g023880	0.00104526	-1.01051	0	0.089	1	1.01462	0	0.228204	0.414563	0.844866	0.497925	0.0446761	0.323094
SOV5g025440	0.0391599	0.614429	0.11	0.018	1	0.150186	0.76088	0.429314	0.314122	0.664749	0.65867	0.410687	1.40631
SOV5g026630	0.00531742	0.62978	0.703	0.411	1	5.90271	9.68076	13.226	8.71185	16.121	4.29756	8.08436	3.53727
SOV5g026720	0.000103653	0.726777	0.686	0.268	1	3.81613	6.9704	5.60162	6.6124	5.04456	7.36693	9.47921	6.2092
SOV5g026820	0.00541163	0.777072	0.203	0.036	1	0.329971	1.2791	0.575625	0.667208	0.203322	0.515664	0.558245	0.50233
SOV5g027680	0.0116806	-0.660887	0	0.054	1	0.581055	0	0.149725	0.0288635	0	0.0293938	0.0736416	0.410226
SOV5g028670	0.0289531	0.705788	0.153	0.036	1	0.354491	1.20922	0.644456	1.82811	0.865399	0.227262	0.778855	0.0524554
SOV5g028770	0.0302596	0.630724	0.153	0.036	1	0.343469	1.08015	0.174301	0.257119	0.221152	0.467686	0.462618	0.142405
SOV5g029410	0.0403573	-0.580503	0	0.036	1	0.49537	0	0.0340321	0.103906	0.115852	0.0255995	0.140223	0.185391
SOV5g030320	0.0102097	0.872194	0.11	0	1	0	0.830444	0.580526	0.720809	1.37943	1.18558	0.548346	0.445225
SOV5g030730	0.0188557	0.644046	0.093	0	1	0	0.562705	0.421197	0.272852	0.677594	0.2893	0.298804	0.660631
SOV5g031740	0.00927135	0.643009	0.441	0.196	1	1.97692	3.6487	7.52044	2.7317	3.65687	4.27499	1.90445	1.95767
SOV5g031800	0.00750103	0.74486	0.119	0	1	0	0.675812	0.160861	0.526455	0.416148	0.579148	0.185852	0.735493
SOV5g032450	0.0188557	0.637635	0.093	0	1	0	0.555776	0.267794	0.617016	0.173261	0.247185	0.211735	0.56873
SOV5g032460	0.00709751	0.856538	0.254	0.071	1	0.772821	2.21003	1.9094	1.80783	1.22215	1.98921	2.97978	1.02561
SOV5g033490	0.0167689	0.684881	0.136	0.018	1	0.161749	0.867593	0	0.374782	0.170079	0	0.767378	0
SOV5g033700	2.00146e-06	1.64884	0.398	0.036	0.0537051	0.451648	3.55211	1.13242	0.445451	0.764317	0.216139	1.09115	1.28707
SOV5g035090	0.00707962	0.673071	0.161	0.018	1	0.184094	0.887994	0.49799	0.998715	0.892734	0.684041	0.763091	1.21159
SOV5g035410	0.0138805	0.777081	0.102	0	1	0	0.71366	0.345081	0	0	0.0542676	0	0
SOV5g035870	0.0040306	0.899808	0.136	0	1	0	0.865817	0	0	0	0	0	0
SOV5g036180	0.00504743	0.858747	0.169	0.018	1	0.150186	1.08582	1.3222	0.979621	1.94683	1.61813	0.759846	1.13702
SOV5g037040	0.0340617	-0.994599	0.042	0.125	1	1.37594	0.192426	0.710985	0.813574	1.78134	0.70495	0.381483	0.424272
SOV5g037130	0.00956443	0.659538	0.153	0.018	1	0.174557	0.855303	1.59394	0.74092	0.686529	0.420969	1.09341	0.483243
SOV5g037570	0.00347509	-1.01377	0	0.071	1	1.01918	0	0.0779788	0.173291	0.176473	0	0	0.0805814
SOV5g038710	0.0403573	-0.602681	0	0.036	1	0.518536	0	0.0367215	0	0	0.0486874	0	0
SOV5g038950	0.0403573	-0.74122	0	0.036	1	0.671588	0	0.394289	0.872091	1.17605	0.724244	0	0.854586
SOV5g039160	0.00817535	0.879592	0.153	0.018	1	0.120983	1.06245	0.903187	0.367049	0.492721	1.26804	0.453079	0.59851
SOV5g039170	0.000823251	0.93647	0.178	0	1	0	0.91384	1.0929	0.652984	0.478135	0.767852	0.309577	0.467918
SOV5g039300	0.0116806	-0.693597	0	0.054	1	0.61731	0	0.0876079	0	0.196772	0.180166	0.182249	0.559195
SOV5g039470	0.0292249	0.69027	0.119	0.018	1	0.18679	0.914988	0.796582	0.633964	0.593153	0.281788	0.513961	0.799774
SOV6g000120	0.000421626	0.939913	0.237	0.018	1	0.272005	1.44023	1.33549	1.05791	1.64982	1.76865	1.46374	0.847928
SOV6g000580	0.000421618	0.963579	0.237	0.018	1	0.229822	1.39833	1.72292	1.6616	0.693047	0.781688	0.429742	0.783651
SOV6g000640	0.0116806	-0.597755	0	0.054	1	0.51336	0	0.0792551	0.146114	0.112297	0.078136	0	0.0534967
SOV6g001620	0.0188557	0.590248	0.093	0	1	0	0.505505	0.200619	0.348905	0.638689	0.24947	0.130646	0.627777
SOV6g001940	8.36324e-05	1.21983	0.314	0.036	1	0.359263	2.16599	1.33915	1.37511	1.34517	2.08115	1.99605	0.91831
SOV6g005310	0.0219297	0.657134	0.161	0.036	1	0.275999	1.01218	0.861393	0.815958	0.50201	0.922957	1.34014	1.23731
SOV6g005320	7.52416e-05	0.826093	0.568	0.179	1	2.43316	5.08658	3.40711	3.2349	2.85923	2.91673	4.10025	2.96751
SOV6g005620	2.04542e-05	1.28501	0.407	0.071	0.548848	0.565412	2.81467	2.63124	2.79748	1.4762	2.97596	4.51045	2.15052
SOV6g005800	3.53779e-06	-1.71606	0.415	0.607	0.0949296	11.7048	2.86707	5.50203	6.29078	13.3932	14.5237	4.3846	8.36017
SOV6g007080	0.0354239	0.755238	0.11	0.018	1	0.105476	0.865944	0	0.293743	0.554367	0.202162	0	0
SOV6g008090	0.00695707	0.753453	0.161	0.018	1	0.200417	1.02369	0.625964	0.478008	1.22464	0.979133	0.373464	0.830214
SOV6g008210	0.0472574	0.612086	0.068	0	1	0	0.528467	0.0536942	0.0586358	0.234307	0.0456554	0.113773	0.162421
SOV6g008570	0.00152916	1.01874	0.237	0.036	1	0.312237	1.65879	1.81034	1.04552	0.855948	0.510053	0.662611	0.325274
SOV6g008650	0.0173204	-1.43235	0.119	0.232	1	3.1658	0.543535	1.33908	1.5055	0.460249	1.20938	0.462398	1.47137
SOV6g008740	3.58817e-09	-2.44327	0.356	0.661	9.62814e-05	19.8307	2.83006	30.5562	19.1627	15.585	6.04273	5.95857	19.9328
SOV6g009430	0.0302193	0.608019	0.119	0.018	1	0.174557	0.790218	0.53534	0.276784	0.251076	0.379761	0.646715	0.258326
SOV6g009600	0.0188557	0.663111	0.093	0	1	0	0.583493	0.244533	1.10503	0	0	0.340315	1.87189
SOV6g010030	0.0257591	-1.01446	0.051	0.143	1	1.50651	0.240758	0.517485	0.48838	0.388758	0.366389	0.16135	0.151979
SOV6g010480	0.0102097	0.650034	0.11	0	1	0	0.569205	0.552112	0.901744	1.14104	1.5464	0.689243	0.722285
SOV6g010970	5.17575e-07	1.19647	0.627	0.143	0.0138881	2.47853	6.97201	4.24772	4.14804	4.0406	5.55713	7.21914	2.95923
SOV6g011220	0.000105236	1.18407	0.271	0.018	1	0.192842	1.71034	1.27743	1.69103	2.33818	2.11247	1.57953	1.95119
SOV6g012310	0.0472574	0.594524	0.068	0	1	0	0.509974	0.357042	0.446209	0.319734	0.536029	0.103031	0.487455
SOV6g012890	3.65267e-05	1.45451	0.356	0.054	0.98012	0.477113	3.04824	3.86065	1.59299	1.94077	4.10782	1.13888	0.819672
SOV6g013570	0.0256038	0.653382	0.085	0	1	0	0.57285	0.469074	0.367963	0.193519	0.84538	0.0759234	0.407861
SOV6g013980	0.00118299	0.856163	0.246	0.036	1	0.358463	1.45911	3.79473	0.595457	1.81155	2.09203	0.87568	1.08956
SOV6g015740	0.0347711	0.632221	0.076	0	1	0	0.549949	0.249292	0.281046	0.651717	0.615979	0.221776	0.368161
SOV6g015870	0.0403573	-0.780795	0	0.036	1	0.718078	0	0.219032	0.251282	0.29292	0.0426403	0.24097	0.644819
SOV6g018050	3.99386e-05	-1.95458	0.085	0.304	1	4.73489	0.479576	0.564008	1.14599	2.25296	1.28131	0.36845	1.01145
SOV6g018210	0.00120318	0.87509	0.246	0.036	1	0.407716	1.58192	2.43382	1.00989	1.58222	2.1158	0.540884	0.56703
SOV6g018260	0.0188557	0.690817	0.093	0	1	0	0.614197	0.326785	0.86356	0.347219	0.634736	0.365248	0.237184
SOV6g018390	0.002281	-1.3428	0.025	0.143	1	1.9108	0.1476	0.0993756	0.263213	0.912606	1.38791	0.0815	0.381247
SOV6g019580	1.80651e-05	0.699137	0.788	0.357	0.48474	5.61721	9.74327	8.35883	7.4288	6.75101	10.0534	16.3373	6.60208
SOV6g019660	0.0138805	0.677602	0.102	0	1	0	0.599479	0.638971	0.512016	0.794046	0.65839	0.583802	1.07115
SOV6g019890	0.0167686	0.617738	0.136	0.018	1	0.140386	0.749886	0.610248	0.590694	0.325747	0.182977	0.284614	0.333418
SOV6g020640	0.039814	0.581702	0.11	0.018	1	0.229822	0.840569	0.400561	0.261262	0.669618	0.671465	0.743828	0.879953
SOV6g021070	0.0225291	0.588332	0.127	0.018	1	0.120983	0.685407	0.820024	0.872487	1.09975	0.910883	0.384257	0.631747
SOV6g021090	6.03082e-06	-1.77542	0.042	0.268	0.161825	3.17818	0.220488	0.55127	0.613884	2.95752	0.436875	0.372577	0.467662
SOV6g021320	0.0055031	0.767118	0.127	0	1	0	0.701867	0.894096	0.444562	0.552136	0.53738	0.635744	0.651589
SOV6g021690	0.00612003	-1.02329	0.008	0.089	1	1.14014	0.052933	0.170965	0.968545	0.0656422	0.0301983	0.0947742	0.932591
SOV6g021850	1.75169e-05	-1.89379	0.203	0.446	0.470032	7.7366	1.35102	0.722667	1.0964	9.01741	4.07273	0.102325	0.92394
SOV6g022300	0.0197046	-1.0189	0.008	0.071	1	1.0956	0.0341579	0.108934	0.0283005	0.195027	0	0.0165608	0.154787
SOV6g022600	0.0138805	0.716607	0.102	0	1	0	0.643313	0.535077	0.328473	0.36592	0.342053	0.482396	0.982252
SOV6g023010	0.00885056	0.644279	0.254	0.071	1	0.587254	1.48081	1.74765	1.26104	1.82912	1.50288	1.74955	2.3389
SOV6g023350	0.00232866	0.803023	0.229	0.036	1	0.354499	1.36327	0.573119	0.878848	0.48477	0.832644	1.66411	0.646583
SOV6g023410	0.0027813	0.841332	0.186	0.018	1	0.18524	1.1236	1.11522	0.468246	1.52377	1.21585	0.851556	0.529203
SOV6g023650	0.00200214	0.835915	0.195	0.018	1	0.136003	1.02775	1.09288	1.3743	0.491511	0.568797	1.2725	1.02723
SOV6g024160	0.00750103	0.817222	0.119	0	1	0	0.76201	0.358071	0.640324	0.383942	0.164502	0.805386	0.934329
SOV6g024950	0.00956443	0.651373	0.153	0.018	1	0.2501	0.963485	0.598348	1.43123	1.21614	1.19306	1.12301	1.50374
SOV6g025200	5.11286e-09	1.19035	0.864	0.286	0.000137193	4.8824	12.4241	8.89622	8.43615	14.1952	14.618	14.9828	7.23853
SOV6g025220	1.18084e-06	0.79976	0.975	0.679	0.0316855	14.3186	25.6669	0.306889	0.031337	32.4956	26.3095	0.270589	0.207016
SOV6g025350	7.46916e-13	1.28714	0.992	0.643	2.0042e-08	16.3712	41.3932	23.4229	26.9002	27.8537	23.6418	52.4619	24.1531
SOV6g025380	8.83582e-05	0.794735	0.907	0.589	1	9.81478	17.761	11.2697	9.59179	13.4315	9.21884	22.7403	6.38113
SOV6g025880	0.00146499	0.94822	0.271	0.054	1	0.637153	2.15887	2.04777	1.20913	1.68414	1.74572	0.988255	1.48053
SOV6g025940	0.0040306	0.909625	0.136	0	1	0	0.878557	0.633497	1.47283	0.0692037	0.807641	1.35718	0.7079
SOV6g027320	0.00750103	0.70403	0.119	0	1	0	0.629049	0.713094	0.310775	0.832135	0.622534	0.7535	0.395215
SOV6g027410	0.0197046	-0.627576	0.008	0.071	1	0.591594	0.0301801	0.0964893	0.347557	0.111218	0.0418242	0	0
SOV6g027650	0.00861823	0.70688	0.339	0.125	1	1.25757	2.68497	2.11982	2.33276	2.68012	2.13713	2.12768	2.15725
SOV6g028240	0.0152482	0.59823	0.483	0.232	1	2.39678	4.14224	2.86717	2.64136	4.14657	4.68046	3.00418	3.35165
SOV6g029740	6.66348e-12	1.55587	0.907	0.393	1.78801e-07	6.15449	20.035	10.463	9.66995	14.1196	8.11374	17.0342	7.60066
SOV6g029890	0.0102097	0.615919	0.11	0	1	0	0.532533	0.295646	0.312534	0.557423	0.403996	0.465489	0.321526
SOV6g030100	2.03884e-07	1.83172	0.373	0	0.00547081	0	2.55961	1.33593	1.82365	1.5815	1.8364	3.03791	1.68182
SOV6g031270	0.000166628	0.761356	0.424	0.107	1	1.41151	3.08771	2.84193	2.84752	1.4766	2.7079	4.24134	2.39712
SOV6g031460	0.00112066	0.679041	0.703	0.339	1	5.19493	8.91855	7.67397	10.1259	10.201	12.4833	11.3272	9.63405
SOV6g032050	0.0188557	0.629622	0.093	0	1	0	0.547159	0.532576	0.47615	0.170628	0.133176	0.484412	0.195395
SOV6g032090	0.00549892	0.783817	0.203	0.036	1	0.300477	1.23901	1.08581	2.07497	0.879672	1.01012	2.32781	2.19802
SOV6g032360	0.000761196	1.12143	0.22	0.018	1	0.184665	1.57739	1.63857	0.850643	0.370635	0.401648	0.924354	0.434588
SOV6g032670	0.0188557	0.749615	0.093	0	1	0	0.681344	2.58477	0.120806	0.160091	0.307294	0.0836528	0.0677144
SOV6g033000	0.00152916	0.927445	0.237	0.036	1	0.287574	1.44884	1.42461	0.903342	1.12383	1.07591	1.78536	0.6729
SOV6g033090	0.0403573	-0.609657	0	0.036	1	0.525897	0	0.0743618	0	0	0.04995	0.0195646	0
SOV6g033290	0.0256038	0.681246	0.085	0	1	0	0.603525	0.191134	0.344135	0.0484985	0.199078	0.41732	0.557636
SOV6g033430	0.0403573	-0.583904	0	0.036	1	0.498899	0	0.0355821	0.0761611	0	0.0268517	0.0434028	0.300047
SOV6g033510	0.0116806	-0.934866	0	0.054	1	0.911712	0	0.0644491	0.082861	0.113555	0.046899	0.01839	0.0757695
SOV6g033590	2.84952e-07	1.31894	0.737	0.268	0.00764612	3.0746	9.16542	5.1297	8.02435	7.75958	8.68851	15.728	8.95943
SOV6g033720	0.0403573	-0.833945	0	0.036	1	0.782553	0	0.128019	0	0	0.0535768	0	0
SOV6g033780	0.0197046	-0.743721	0.008	0.071	1	0.725961	0.0307384	0.12071	0.0788197	0.107411	0.0931309	0.0617578	0.0979786
SOV6g034080	0.0055031	0.818676	0.127	0	1	0	0.763786	0.854182	0.501957	0.903174	0.962484	0.644655	0.775149
SOV6g034250	0.0159309	0.728581	0.136	0.018	1	0.120983	0.857478	1.20008	1.10229	1.05518	0.935603	0.646085	0.725121
SOV6g034710	0.0197046	-0.742367	0.008	0.071	1	0.730596	0.0344775	0.258343	0.199931	0.31999	0.0855574	0.0863698	0.389566
SOV6g035040	0.0116806	-0.893992	0	0.054	1	0.858311	0	0.218492	0.229647	0	0	0.0535177	0.127701
SOV6g035710	0.0188557	0.724393	0.093	0	1	0	0.652205	0.360953	0.531827	1.07872	0.646243	0.54725	0.806328
SOV6g035840	0.00695707	0.723719	0.161	0.018	1	0.200417	0.982409	3.25654	1.37925	2.291	2.4643	2.2379	2.17081
SOV6g036150	0.0381213	0.597572	0.144	0.036	1	0.369291	1.07197	0.619382	0.583711	1.20425	0.953208	0.938571	0.738921
SOV6g036490	0.000591224	0.620671	0.466	0.161	1	2.15252	3.84728	2.57559	4.3861	3.15512	4.34161	4.07661	3.15127
SOV6g036860	0.00214963	0.960553	0.153	0	1	0	0.946055	0.720822	0.370694	0.397392	0.326068	0.357433	0.510577
SOV6g037010	1.4249e-09	1.36392	0.864	0.393	3.82343e-05	4.80888	13.9511	10.7405	10.6489	17.3918	11.1931	15.9145	8.11658
SOV6g037100	0.0253089	-1.17742	0.051	0.143	1	1.80631	0.240785	0.385615	0.388058	0.25313	0.368552	0.336271	0.457878
SOV6g037270	5.96984e-07	1.2548	0.695	0.214	0.0160189	2.52703	7.4167	8.32131	8.79425	6.90253	6.86064	9.72155	8.58362
SOV6g037320	0.0359184	-1.1495	0.068	0.161	1	2.15381	0.421681	0.867494	0.304756	0.217368	0.584446	0.182346	0.253719
SOV6g037770	0.0256038	0.801801	0.085	0	1	0	0.743276	0.495686	0.36623	0.542215	0.544516	0.673609	0.413775
SOV6g037840	0.00750103	0.832828	0.119	0	1	0	0.781174	1.15442	1.18922	0.712296	0.261026	0.771106	0.534254
SOV6g038210	4.30502e-05	-1.62932	0.551	0.661	1	19.6192	5.66498	10.8252	13.136	20.4779	12.2823	6.62097	10.0053
SOV6g038930	0.00630385	0.645025	0.297	0.089	1	0.905421	1.97963	1.44284	1.59012	0.768997	1.26822	1.9822	1.19788
SOV6g038940	0.0102097	0.741129	0.11	0	1	0	0.671483	0.149034	0.278676	0.194649	0.128978	0.417856	0.320516
SOV6g039010	0.0106769	0.859636	0.178	0.036	1	0.258142	1.283	0.568585	0.186434	0.90707	0.37071	1.52079	0.307911
SOV6g039830	0.0429162	-0.757755	0.034	0.107	1	0.960956	0.159741	0.236714	0.151191	0.216002	0.387465	0.0480289	0.195094
SOV6g039850	0.0403573	-0.752974	0	0.036	1	0.685264	0	0.035241	0.175766	0	0	0.0442278	0.21798
SOV6g040550	0.0197046	-0.904929	0.008	0.071	1	0.942265	0.0372837	0.0921063	0	0.0608835	0.416361	0.060476	0.514638
SOV6g041410	0.00750103	0.762542	0.119	0	1	0	0.696478	1.09421	0.30833	0.212341	0.146458	1.91047	0.249083
SOV6g041590	0.0256038	0.603231	0.085	0	1	0	0.519115	0.511614	0.577185	0.328458	0.55178	0.360038	0.546592
SOV6g042600	0.0212203	-0.882822	0.017	0.089	1	1.00382	0.0866841	0.343186	0.444506	0.462238	0.309907	0.235342	0.582985
SOV6g042770	0.00347509	-0.807664	0	0.071	1	0.750376	0	0.0356328	0	0.167639	0.0706127	0.0471912	0.0589296
SOV6g043140	0.0188557	0.603872	0.093	0	1	0	0.51979	0.793038	0.470721	0.658872	0.753723	0.457971	0.741428
SOV6g043170	0.000206353	0.870444	0.593	0.214	1	2.78456	5.91902	1.90724	3.49917	2.92012	5.06837	3.89835	3.49698
SOV6g043200	0.0153929	0.829904	0.136	0.018	1	0.120983	0.992624	0.776652	0.679473	0.270858	1.15836	0.621874	1.18736
SOV6g043210	0.0256038	0.620202	0.085	0	1	0	0.537091	0.204108	0.390716	0.338102	0.380054	0.489034	0.597994
SOV6g043290	0.0138805	0.665789	0.102	0	1	0	0.586436	0.308133	0.177989	1.24428	1.05915	0.313057	0.103199
SOV6g043390	0.0102097	0.792462	0.11	0	1	0	0.732027	0.618539	1.18872	1.99779	0.643863	0.462672	0.0573551
SOV6g043890	0.0138805	0.712176	0.102	0	1	0	0.638274	0.699241	0.342976	0.309104	0.216068	0.103971	0.213987
SOV6g044020	6.20436e-10	1.544	0.856	0.321	1.66482e-05	3.65901	12.5858	10.4887	9.73021	11.2496	10.9717	12.0097	6.65628
SOV6g044030	3.26117e-07	0.856736	0.983	0.607	0.00875069	14.0961	26.3381	27.4102	24.3486	25.2422	31.8446	37.8731	20.0113
SOV6g044050	7.09089e-07	0.858126	0.966	0.589	0.019027	14.4567	27.0181	26.0433	22.9845	24.3177	22.0446	40.1832	17.8827
SOV6g044740	0.00750088	0.910662	0.119	0	1	0	0.879908	0.599868	0.494659	0.548116	1.02028	0.785782	0.20929
SOV6g044920	0.0138805	0.729253	0.102	0	1	0	0.657781	0.520243	0.479244	0.10693	0.299809	0.218728	0.368559
SOV6g045010	0.0188557	0.662795	0.093	0	1	0	0.583146	0.439206	0.471822	0.775473	0.691174	0.349508	0.326847
SOV6g045300	0.0102097	0.62168	0.11	0	1	0	0.538666	0.774975	0	0.0979207	0	0.615188	0.107159
SOV6g045740	9.37383e-05	0.917484	0.746	0.339	1	3.88043	8.21826	3.97994	6.69106	6.34601	7.33638	8.82608	6.94762
SOV6g045880	0.00750088	0.699772	0.119	0	1	0	0.624248	0.481567	0.739324	0.509236	0.348069	0.567429	0.631573
SOV6g046050	0.0102097	0.61066	0.11	0	1	0	0.526958	0.588843	0.616158	1.54541	0.831802	0.598061	0.448308
SOV6g046660	0.00371616	0.801866	0.212	0.036	1	0.330661	1.31981	1.25992	0.910751	1.58409	1.39103	0.883678	0.881868
SOV6g047290	0.00644892	0.646466	0.347	0.125	1	1.25988	2.53745	2.18307	1.7812	3.37661	2.15284	2.63565	3.18892
SOV6g047490	0.0040306	0.995627	0.136	0	1	0	0.993946	1.41196	0.190097	0.916522	1.60719	0.177649	0.192336
SOV6g047510	0.00923873	0.748211	0.153	0.018	1	0.18679	0.993462	0.19152	0.501749	0.54418	0.553639	1.25815	0.447744
SOV6g047610	2.83707e-10	-2.71076	0.119	0.518	7.61272e-06	10.4002	0.741374	6.12432	5.90371	7.98648	1.37487	0.523586	6.72098
SOV6g048020	0.000307999	1.21951	0.203	0	1	0	1.32867	2.23336	2.82952	1.68931	1.06439	2.12437	2.16481
SOV6g048260	0.00014332	1.10247	0.331	0.054	1	0.488131	2.19534	1.41153	1.65753	1.99189	1.43935	2.25577	1.81709
SOV6g048710	0.000621557	0.672073	0.644	0.268	1	3.82471	6.68751	8.66764	8.37534	7.79924	9.54289	8.07999	7.34863
SOV6g048850	0.0388273	0.669085	0.169	0.054	1	0.43522	1.28209	0.854911	0.995259	0.896108	1.04202	0.966404	0.614048
SOV6g048950	9.94418e-07	1.7444	0.339	0	0.0266832	0	2.35055	2.80574	1.47971	0.477185	1.02435	0.771507	1.25606
SOV6g049090	5.03031e-13	2.36406	0.729	0.089	1.34978e-08	0.900321	8.78321	3.25753	2.83734	4.16262	3.06694	12.0528	4.34314
SOV6g049100	0.0385149	0.61788	0.11	0.018	1	0.120983	0.720282	0.0699517	0.29202	0.16313	0.275447	0.185764	0.184512
SOV6g049760	0.0403573	-0.740143	0	0.036	1	0.670342	0	0.0387237	0.038079	0.0526798	0.0511645	0.052073	0.0384769
YY00109	0.0212203	-0.950964	0.017	0.089	1	1.13212	0.102917	0.336871	0.4892	0.321141	0.213175	0.138684	0.459085
YY00140	0.0167689	0.617126	0.136	0.018	1	0.184094	0.816184	0.832508	0.415217	0.238067	0.613307	0.44559	0.704847
YY00373	0.00811041	0.632371	0.339	0.125	1	1.49333	2.86493	2.65217	2.64786	1.51455	3.59702	4.83882	5.54283
YY00401	0.0403573	-0.671618	0	0.036	1	0.592859	0	0	0	0.166654	0	0	0
YY00523	0.0256038	0.647557	0.085	0	1	0	0.566514	0.322953	0.154208	0.0506657	0.0932508	0.167218	0.08326
YY00525	0.0110004	-1.29296	0.136	0.268	1	3.50149	0.83711	1.71287	1.76375	1.71707	0.626542	0.988271	0.521266
YY00537	0.0027813	0.792546	0.186	0.018	1	0.21724	1.10842	0.0798872	0.589419	0.0540041	0.692987	0.0533403	0.445552
YY00543	5.14261e-05	-1.70121	0.008	0.161	1	2.44336	0.0589331	2.84159	2.20358	0.899749	0.486405	0.828567	1.0753
YY00609	0.0066048	-1.10666	0.068	0.196	1	1.997	0.39171	0.374272	0.561223	0.921523	0.764232	0.391527	1.34804
YY00732	0.0163132	-1.13494	0.034	0.125	1	1.55192	0.162023	0.440308	0.230539	0.186818	0.15294	0.410032	0.220707
YY00743	0.00750103	0.829284	0.119	0	1	0	0.776803	0.980947	0.078027	0.688865	0.0404544	0.047166	0
YY00829	0.0116806	-0.814226	0	0.054	1	0.758355	0	0.108611	0.0646017	0.186761	0.147288	0.1244	0.0779571
YY00854	0.00193092	1.01429	0.195	0.018	1	0.180193	1.38387	1.02349	0.429307	0.34652	0.430321	0.631346	0.739814
YY00873	0.00940032	0.687713	0.153	0.018	1	0.184094	0.907253	0.583723	0.763359	1.16046	0.842922	0.539874	0.613733
YY01029	0.0445846	-0.807286	0.034	0.107	1	1.16808	0.238964	1.07859	0.908348	0.610302	0.30383	0.592298	0.989052
YY01144	8.45513e-05	1.35012	0.331	0.054	1	0.349443	2.44017	0.0716225	0.230896	1.93219	1.89994	1.02281	2.68264
YY01154	0.0197046	-0.790419	0.008	0.071	1	0.788066	0.0338171	0.272812	0.277363	0.166948	0.135804	0.0374842	0
YY01167	0.0463075	-0.78149	0.034	0.107	1	1.0641	0.200824	0.373807	0.191299	1.25895	0.16131	0.163988	0.269917
YY01168	0.025802	-0.96319	0.161	0.268	1	2.94679	1.02439	1.25369	1.18738	1.47196	1.99382	1.59112	3.4944
YY01188	0.0347711	0.635916	0.076	0	1	0	0.553925	3.01587	0.788538	0.283997	0.35551	1.0683	0.9732
YY01189	0.0347711	0.604804	0.076	0	1	0	0.520772	0.926217	0.471189	0.0486256	0.150418	0.242968	0.334052
YY01236	0.0179247	-1.12243	0.161	0.286	1	3.77859	1.19491	1.85844	2.47057	2.10295	1.68072	1.49066	2.06642
YY01243	0.0266801	-1.18065	0.051	0.143	1	1.91525	0.286075	1.0777	0.993033	0.593832	0.283108	0.0951253	0.216681
YY01257	0.00537583	-1.18544	0.093	0.232	1	2.45291	0.518211	0.527428	1.02761	1.23012	1.06599	0.116286	1.33702
YY01453	0.000210082	1.13503	0.254	0.018	1	0.17786	1.58685	1.31715	1.37168	1.19976	0.977834	1.43281	0.922406
YY01590	0.000594834	1.00453	0.186	0	1	0	1.00629	0.922662	0.580451	0.778169	1.07754	0.582976	0.971099
YY01635	0.00286146	-0.974788	0.025	0.143	1	1.34443	0.192882	1.13882	0.168792	0.224972	0.736762	0.439983	2.03976
YY01636	0.0353694	-0.896888	0.068	0.161	1	1.56015	0.374913	1.69031	1.31164	1.35822	2.2557	0.299598	0.969739
YY01708	0.00612003	-0.732784	0.008	0.089	1	0.723315	0.0369907	0.0782819	0.508324	0.219256	0.244397	0.292883	0.357246
YY01709	0.00705684	-0.975258	0.017	0.107	1	1.0979	0.0670936	0.180882	0.12975	1.75318	0.48681	0.170565	0.0975835
YY01716	0.0403573	-0.744316	0	0.036	1	0.675179	0	0	0.0844198	0.209815	0.0486874	0	0
YY01777	0.0197046	-0.799162	0.008	0.071	1	0.809388	0.0398241	0.0269397	0.0657881	0.0918046	0.0409796	0.0444152	0.405816
YY01844	0.0403573	-0.619201	0	0.036	1	0.536024	0	0	0.0289012	0.236596	0.13759	0	0
YY01850	0.00695707	0.667687	0.161	0.018	1	0.169423	0.857656	0.887987	1.0769	0.29743	0.360724	0.818145	0.560099
YY01904	0.00705709	-1.24065	0.017	0.107	1	1.5639	0.0849978	2.02573	2.12321	2.443	2.65164	3.00919	1.84997
YY01926	0.0188557	0.614134	0.093	0	1	0	0.530639	0.0717978	0.453891	0	0.0979791	0.206537	0.503904
YY01929	0.0386393	-0.881286	0.042	0.125	1	1.3382	0.269367	0.350818	0.171487	0.805371	0.48046	0	0.399677
YY02019	0.000520123	0.816826	0.339	0.071	1	0.871423	2.29656	1.14739	1.74469	0.799106	0.97738	4.13683	1.17037
YY02055	0.00448824	0.601575	0.246	0.054	1	0.619488	1.45737	1.58436	1.12187	0.781286	1.11803	1.21256	1.42972
YY02084	1.02163e-07	1.31995	0.466	0.036	0.00274135	0.758376	3.3899	0.609047	4.05677	1.74995	2.00924	8.89854	5.2249
YY02138	0.00041232	0.702024	0.653	0.268	1	3.73429	6.70168	7.67122	7.61265	12.8563	6.92951	4.15119	4.51208
YY02167	0.000907953	0.912963	0.534	0.196	1	2.12717	4.88818	6.20227	6.01354	5.70398	8.35491	8.16237	6.15216
YY02191	0.0055031	0.898679	0.127	0	1	0	0.864358	0.728026	0.502215	0.234491	0.309094	0.84721	0.384489
YY02248	0.0102097	0.665896	0.11	0	1	0	0.586553	0.600753	0.692492	0.323132	0.699084	0.841552	0.454851
YY02262	0.00392653	-1.38803	0.492	0.536	1	13.2251	4.43519	1.76296	4.75924	11.3981	4.3589	3.08866	1.87039
YY02300	0.015211	-1.03603	0.042	0.143	1	1.61956	0.277473	0.213765	1.35203	1.94326	0.924166	0.0915379	0.150269
YY02451	2.8812e-06	1.3538	0.458	0.071	0.0773113	0.713968	3.38064	2.79028	2.0666	2.81425	1.52538	2.48382	1.4207
YY05253	0.011293	0.580962	0.364	0.143	1	1.66354	2.98424	2.97175	2.59762	4.3271	2.81484	2.89313	2.19078
YY07407	0.00221285	0.799748	0.297	0.071	1	0.749243	2.04508	0.969485	0.802604	1.20065	1.67643	1.35865	0.650109
YY08359	0.00225148	0.975288	0.288	0.071	1	0.589109	2.12424	0.881478	1.27561	3.22821	1.70028	2.41423	1.01676
YY08460	0.00671767	0.735168	0.161	0.018	1	0.136003	0.89098	0.53378	0.636589	0.60739	0.991526	0.846277	0.416588
YY11817	5.86052e-06	-1.73826	0.017	0.214	0.157255	2.52259	0.0558273	6.85756	4.07896	11.2296	0.423617	0.0293426	0.183554
YY12021	0.0055031	0.85265	0.127	0	1	0	0.805815	0.906376	0.177521	0.333399	0.514312	0.0991331	0.0384066
YY12086	0.0256038	0.597145	0.085	0	1	0	0.51272	0.176129	0.467649	0.281733	0.449119	0.145178	0.410208
YY12145	0.0188557	0.59412	0.093	0	1	0	0.509552	0.341306	0.557749	0.128941	0.419788	1.00019	0.82695
YY12151	0.0092386	0.745415	0.153	0.018	1	0.184094	0.985082	0.233151	0.412195	0.0710591	0.455418	0.0981116	0
YY12169	9.24678e-08	1.17618	0.839	0.304	0.00248119	4.07109	10.4595	8.34739	8.39781	8.67129	14.6014	13.8421	8.7774
YY12193	0.0245591	-1.36789	0.381	0.429	1	7.69167	2.36765	3.03226	4.79696	4.25637	3.59565	2.93235	5.24908
YY12201	0.00472446	0.644977	0.28	0.071	1	0.710711	1.67506	1.2615	1.83127	1.48818	2.146	1.37019	1.67171
YY12227	0.000303808	0.952205	0.246	0.018	1	0.275361	1.4676	1.47466	1.21148	0.970542	1.0595	2.27752	1.11153
YY12228	3.97708e-05	1.35409	0.254	0	1	0	1.55635	1.05328	1.35635	2.06301	2.89271	2.81882	1.70294
YY12279	0.00549892	0.761637	0.203	0.036	1	0.370118	1.32292	0.851923	1.24129	1.29083	1.18728	0.971673	0.497715
YY13594	1.17328e-06	-2.01688	0.085	0.357	0.0314828	4.93469	0.466412	0.560024	1.03718	3.55583	2.5097	0.261548	0.892943
YY13637	1.0415e-09	1.84385	0.585	0.054	2.79464e-05	0.776699	5.37774	2.76394	2.52415	1.98832	2.60898	5.81	1.89175
YY13648	8.55335e-09	1.40627	0.788	0.286	0.000229512	3.43498	10.755	6.2631	5.9748	5.93854	5.14386	10.136	4.71206
YY13689	4.94795e-05	0.948493	0.432	0.089	1	1.14206	3.13387	2.90219	2.75152	1.96518	3.45565	3.65586	2.94253
YY15835	0.000102924	1.11572	0.373	0.071	1	0.670879	2.62084	2.84504	2.00421	3.22286	2.94575	4.4067	1.57228
YY16932	0.000307999	1.27253	0.203	0	1	0	1.41584	0.611736	0.0986473	0.974478	0.0466296	0.657656	0
YY19257	0.000667632	0.771503	0.263	0.036	1	0.687165	1.88007	1.65763	1.21895	2.34356	1.36959	2.01172	1.90134
YY19884	0.00104526	-1.18778	0	0.089	1	1.27802	0	0.0987362	0	0	0.117846	0	0.133824
YY20132	0.0055031	0.844674	0.127	0	1	0	0.795859	0.704749	0.341436	0.474221	0.313089	0.417213	0.172045
YY20151	0.0347711	0.580007	0.076	0	1	0	0.494856	0.398146	0.379087	0.241086	0.909341	0.68894	0.544518
YY21483	0.00616245	-1.04216	0.034	0.143	1	1.49816	0.213107	0.317295	0.436119	0.923948	0.155181	0.0669259	0.425713
YY21616	0.0229119	0.646253	0.127	0.018	1	0.184665	0.854118	0.553702	0.47832	0.639178	0.763357	0.653609	0.75516
YY21617	0.000172085	-0.900548	0.89	0.786	1	22.7205	11.7067	34.8051	32.3676	26.0253	27.9107	35.2368	35.9563
YY21621	0.000428631	1.03983	0.195	0	1	0	1.05598	1.69788	0.253066	0.494772	1.9034	0.46086	0.561502
YY21658	0.000166605	0.8016	0.525	0.161	1	2.02244	4.26821	3.08434	2.68434	4.07283	4.57152	4.31253	2.34335
YY21741	0.00113642	1.07926	0.169	0	1	0	1.11296	0.361883	0.890071	0.797648	0.391954	0.776807	0.23523
YY21760	0.0188557	0.614633	0.093	0	1	0	0.531168	0.211826	0.499472	0.327724	0.379725	0.0270901	0.138844
YY23824	0.000330449	-1.43238	0.068	0.25	1	2.77787	0.399771	0.507488	0.813426	0.855173	0.40565	0.183923	0.253414
YY24168	0.0429162	-0.796939	0.034	0.107	1	1.0077	0.155567	0.232012	0.666027	0.234517	0.270398	0.13489	0.294771
YY25144	0.0381873	-0.851798	0.068	0.161	1	1.48038	0.374361	1.52936	0.928493	1.18317	1.52088	1.40847	1.70869
YY25433	0.0403573	-0.843603	0	0.036	1	0.794527	0	0.0319693	0.112958	0.0692037	0.0535768	0.0382646	0
YY25883	0.0102097	0.62766	0.11	0	1	0	0.545057	0.13024	0.0716757	0.183151	0.396204	0.420924	0.274249
YY26151	0.00347509	-0.778816	0	0.071	1	0.715722	0	0.0451916	0	0.0818947	0	0	0.130331
YY26317	0.0040306	0.803895	0.136	0	1	0	0.745808	0.689353	0.712766	0.570054	0.396035	0.707576	0.273951
YY26464	0.0161549	0.669935	0.203	0.054	1	0.510226	1.40277	0.932257	1.5359	0.647538	1.06341	1.6437	2.06206
YY26522	0.0347711	0.638714	0.076	0	1	0	0.556941	1.08887	0.216192	0.0773623	0.447354	0.114621	0.108518
YY26526	0.00164415	0.630626	0.619	0.286	1	3.43074	5.85983	4.69977	4.99511	4.49213	5.84794	7.95221	5.36793
YY26571	0.0369014	-1.24111	0.178	0.286	1	5.04835	1.55874	0.627897	0.805146	0.246693	0.613339	0.729968	0.670666
YY26588	0.0116806	-0.679526	0	0.054	1	0.601614	0	0	0.1544	0	0	0	0.0395266
YY26634	0.00125511	1.0069	0.246	0.036	1	0.369839	1.75281	1.97186	2.01504	1.02824	1.1658	1.91673	1.66613
YY26955	0.00737607	-1.82287	0.059	0.179	1	3.57761	0.293899	0.421326	0.448965	0	0.0938903	0.393255	0.613674
YY28333	0.00416332	0.675576	0.212	0.036	1	0.403045	1.24099	1.55298	1.59091	0.699505	1.23409	1.89121	1.71771
YY28521	0.0197046	-0.792976	0.008	0.071	1	0.78641	0.031031	0.202184	0.242838	0.0979207	0.0907282	0.36303	0.182718
YY28549	0.0221794	-0.691201	0.025	0.107	1	0.980796	0.226782	0.21902	0.0928816	0.590124	0.778321	0.359114	0.743181
YY28835	0.000212607	-1.22529	0.059	0.25	1	2.43669	0.469916	0.3073	0.744872	1.99148	1.32526	0.0709002	0.26096
YY29265	0.0347711	0.584016	0.076	0	1	0	0.499017	0.208455	0.216586	0.044608	0.297398	0.288004	0.47307
YY30128	0.00294657	0.987009	0.144	0	1	0	0.982072	0.98329	0.503265	0.0540041	0.780824	0.260125	0.330054
YY30666	0.0055031	0.751378	0.127	0	1	0	0.6834	0.410084	0.330858	0.519435	0.921103	0.803501	0.505282
YY30878	0.0403573	-0.652377	0	0.036	1	0.571755	0	0.126866	0.0733725	0.0833667	0.0721615	0.151754	0
YY31594	0.0422995	-0.874179	0.11	0.214	1	2.42947	0.870994	0.289961	0.800666	0.867198	0.526812	0.63441	0.880512
YY31611	0.0209068	-0.770283	0.008	0.071	1	0.859702	0.0903473	0.569708	0.544615	0.621206	0.174163	0.351747	0.302576
YY31763	0.00695707	0.743012	0.161	0.018	1	0.174557	0.965816	0.995793	0.101717	0.691385	0.238507	0.323584	0.539646
YY33005	0.00117437	0.883996	0.517	0.214	1	2.22727	4.95586	5.12847	0.0592326	1.19462	2.58722	2.43186	2.89766
YY33150	7.24057e-10	2.20624	0.483	0	1.94286e-05	0	3.6147	0.831944	0	1.14931	0.144865	2.26341	0.118156
YY33551	0.0347711	0.681501	0.076	0	1	0	0.603807	0.640106	0.36642	0.227111	0.486366	0.197663	0.752119
YY33554	0.037879	0.587973	0.11	0.018	1	0.105476	0.661679	0.331112	0.97475	0.246515	0.531915	0.475903	0.653618
YY35696	3.06796e-08	1.1862	0.881	0.357	0.000823226	5.7083	14.2649	8.64665	9.51917	11.2888	11.8002	13.3697	11.7197
YY36424	0.00623343	0.761208	0.263	0.071	1	0.59516	1.70365	1.84629	1.75501	1.03776	1.00056	1.33782	1.74213
YY36600	0.000907862	0.629239	0.788	0.464	1	5.98582	9.80531	7.98096	8.33784	12.1485	15.8206	12.9677	10.2985
YY37809	0.0403573	-0.717129	0	0.036	1	0.643907	0	0	0.0256509	0.0646646	0.175377	0.0514541	0.0257614
YY39729	1.40647e-12	1.61983	0.907	0.375	3.77398e-08	5.66985	19.499	11.4582	11.1645	6.69446	5.15022	24.6702	8.6378
YY39863	2.14415e-13	2.75138	0.619	0	5.75339e-09	0	5.73362	1.03877	0.0504248	1.78508	0	2.01155	0.0288181

## Sheet: mc_3_vs_m4_1_diff gene
ID	p_val	avg_log2FC	pct.1	pct.2	p_val_adj	fc_2	f4_3	f6_3	f8_5	mc_3	m4_1	m6_2	m8_4
SOV0g002160	0.0147458	-0.714926	0.216	0.388	1	6.59141	4.86027	1.99153	2.48321	2.43338	1.09174	1.23983	1.74171
SOV0g002340	0.00499751	-0.694095	0.341	0.592	1	17.3054	9.06934	3.5261	5.03129	4.00632	2.09439	2.58945	3.05649
SOV1g000010	0.000944339	0.621376	0.875	0.796	1	7.41073	8.30443	6.21447	4.97967	6.05373	9.85105	7.22642	6.19613
SOV1g001190	0.00709897	-1.07694	0.466	0.612	1	5.4556	4.14715	8.6436	8.3137	7.9194	3.22811	4.01827	3.89748
SOV1g003050	0.00236253	0.787798	0.17	0	1	0	0.223613	0.035241	0	0	0.726438	0.121714	0.088965
SOV1g004000	0.00343296	-0.604691	0.034	0.184	1	0	0.470933	0.391457	0.414655	0.729272	0.137191	0.579903	0.812289
SOV1g004160	0.000169563	-0.699546	0.716	0.898	1	2.50781	5.32768	5.54594	5.53938	8.57063	4.89327	3.09008	3.76355
SOV1g006020	0.0252795	0.697313	0.284	0.122	1	2.22666	0.688076	0.233814	1.60869	0.466602	1.37807	1.57872	0.390511
SOV1g007650	0.0173156	-0.625722	0.182	0.347	1	1.21491	0.79947	1.06437	1.40625	1.67256	0.732073	0.494624	0.949564
SOV1g008110	9.63667e-06	1.25624	0.636	0.286	0.258581	0.501976	1.44892	4.30023	2.60725	1.24409	4.36052	0.435298	2.8875
SOV1g008530	0.0149087	0.620815	0.114	0	1	0.551297	0.64419	0.162013	0.58552	0	0.537743	0.157371	0.734233
SOV1g008790	5.78377e-05	0.693335	0.909	0.796	1	6.65128	10.3656	10.8713	10.0863	6.56947	11.24	17.6239	9.00498
SOV1g009470	0.000104797	-0.814697	0.057	0.306	1	0.140386	0.637885	0.557065	0.229369	1.23092	0.268341	0.508064	0.456197
SOV1g012870	6.42217e-05	1.29897	0.898	0.816	1	3.31772	10.5821	11.9567	12.5708	7.0049	18.6963	13.2018	6.15161
SOV1g014760	0.00639014	-0.758387	0.125	0.306	1	0.690109	0.485014	0.450211	0.355872	1.62405	0.551228	0.193398	0.15252
SOV1g014930	0.00945961	-0.7345	0.25	0.469	1	2.27553	1.78133	0.979291	2.34477	2.94629	1.37183	1.2742	2.5059
SOV1g015500	0.0130062	0.645286	0.216	0.061	1	0.649338	0.702049	0.496008	0.699744	0.186713	0.856077	0.916752	0.721438
SOV1g017220	0.0119431	-0.869582	0.182	0.367	1	0.52569	1.22731	0.886829	1.11474	2.32354	0.818993	1.55288	0.19664
SOV1g018330	0.00705433	-0.681376	0.17	0.367	1	0	0.906564	1.34571	0.519041	1.73146	0.703257	0.461854	1.3559
SOV1g019350	9.53903e-05	1.27373	0.295	0.02	1	0.363364	0.255708	0.778555	0.0748133	0.0486256	1.53543	1.61087	1.50486
SOV1g020280	0.038811	0.609651	0.489	0.367	1	0.574242	2.85018	3.32464	4.29998	1.73504	3.17337	2.52859	2.8664
SOV1g020310	6.89162e-05	-1.21156	0.352	0.673	1	5.95155	2.89914	3.61303	5.88112	5.52386	1.81701	1.52174	3.09562
SOV1g021700	0.0281395	-0.584677	0.284	0.469	1	3.55076	1.67175	1.43316	2.66098	2.63053	1.42083	1.3041	1.71968
SOV1g021980	5.39993e-08	1.21441	0.864	0.633	0.00144896	2.85706	8.20032	6.64757	7.71565	3.60594	9.68787	10.6488	7.78229
SOV1g024340	0.000992861	-1.10553	0.443	0.653	1	5.39267	2.66359	4.92924	5.4256	6.77909	2.61519	1.94921	2.29924
SOV1g027460	2.11454e-07	0.598955	1	1	0.00567394	26.7054	42.0618	34.9196	37.7009	25.9648	39.8415	59.3133	35.7579
SOV1g028750	0.00426491	-0.759044	0.148	0.347	1	1.58224	1.33158	1.76012	1.28485	2.01338	0.780568	1.54621	0.965484
SOV1g029120	0.00073098	-0.800254	0.466	0.755	1	5.60116	4.05276	4.84961	5.38258	5.04001	2.46847	4.10575	1.40223
SOV1g029540	0.0251603	0.63087	0.136	0.02	1	0.404674	0.389815	0.81568	2.1294	0.0540041	0.632124	1.13182	1.8823
SOV1g030230	0.0163831	0.651435	0.239	0.082	1	1.24547	0.916184	0.326126	0.838651	0.268806	0.992952	0.675359	0.850909
SOV1g030840	0.0270214	-0.830699	0.08	0.204	1	0.859058	0.267642	0.383436	0.823363	1.25938	0.270353	0.446467	0.202043
SOV1g030880	0.00321791	0.836198	0.33	0.102	1	0.415339	0.859578	0.469244	0.770999	0.428487	1.55033	0.293745	0.853909
SOV1g031290	4.53658e-07	-1.66888	0.08	0.429	0.012173	1.91924	1.4171	1.97717	1.15596	3.12607	0.297633	0.863308	0.744498
SOV1g031330	1.19019e-05	1.41712	0.409	0.061	0.319363	0	0.938174	1.81015	0.143823	0.222645	2.26509	0.592268	0.813733
SOV1g034420	0.00283806	-0.745134	0.75	0.857	1	13.696	2.98477	3.25056	5.6498	9.91937	5.51463	0.989639	5.4993
SOV1g035010	0.00130965	0.660403	0.773	0.633	1	4.03046	5.92756	5.50246	5.79878	4.40911	7.54923	7.11143	4.74804
SOV1g035200	0.000753016	1.15827	0.205	0	1	0.140386	0.470091	0.993778	0.776049	0	1.2319	0.281705	0.645018
SOV1g035840	0.0145642	-0.749897	0.284	0.449	1	2.99776	2.61366	2.4354	4.22013	2.89343	1.31521	1.62683	1.71733
SOV1g036560	0.000135706	-0.697659	0.375	0.755	1	0.917848	3.31383	3.78923	2.00612	7.67494	4.34872	4.09913	0.524351
SOV1g037360	0.017756	-0.691675	0.057	0.184	1	0.389276	0.630962	1.88909	0.548346	1.05395	0.271674	0.745297	0.762815
SOV1g037430	0.0281258	0.681302	0.17	0.041	1	0.65234	0.34483	0.496786	0.569389	0.14379	0.834166	0.266745	0.338524
SOV1g037780	0.00718951	0.680456	0.136	0	1	0.120983	0.625455	0.37107	0.609257	0	0.602646	0.16204	0.20277
SOV1g038140	0.0344411	-0.723465	0.011	0.082	1	0.154074	0.116232	0.204244	0.264121	0.731292	0.0485418	0.648589	0
SOV1g038320	0.00509545	0.763048	0.216	0.041	1	0.475633	0.464517	1.06194	0.42449	0.0952738	0.858759	0.292704	0.742295
SOV1g038350	8.75001e-05	0.589319	0.966	0.918	1	18.9009	18.5389	13.7643	18.8377	10.9041	16.9101	23.6026	22.9236
SOV1g039460	0.00741167	-0.706888	0.068	0.224	1	1.38947	1.17295	0.963375	0.530965	1.16655	0.327317	0.551255	0.861935
SOV1g039950	0.00233703	-0.884439	0.114	0.306	1	2.84416	0.391902	0.372486	0.916848	1.63936	0.429738	0.239819	0.299698
SOV1g040630	0.000493981	0.608186	0.92	0.878	1	10.3211	11.82	8.00225	9.65083	8.70376	13.7918	13.8691	15.4396
SOV1g040880	0.000846128	-0.58067	0	0.122	1	0	0.116006	0.204419	0	0.495543	0	0	0
SOV1g041380	0.00569658	0.652907	0.568	0.367	1	1.88777	3.2139	2.61924	2.69114	2.02145	3.75073	4.85119	2.96367
SOV1g041390	0.0154779	0.694907	0.182	0.041	1	0.61414	0.59513	0.265416	0.394161	0.116308	0.807057	0.451342	0.402868
SOV1g041810	0.000466786	-1.36824	0.284	0.531	1	1.3383	2.45291	5.37469	2.30736	6.14369	1.7672	2.12384	1.06173
SOV1g041820	8.90412e-05	-0.988774	0.136	0.429	1	6.14893	0.885197	2.01408	2.17501	2.01407	0.518806	0.112183	0.799854
SOV1g042540	3.64794e-06	0.84955	0.875	0.714	0.0978853	3.89592	8.31971	4.67265	7.26411	4.2418	8.4454	7.4231	5.83108
SOV1g042800	0.00719699	-0.818264	0.159	0.347	1	1.93732	1.29709	2.65944	3.74863	1.93465	0.664309	1.59514	2.25794
SOV1g043680	0.00557383	0.668892	0.182	0.02	1	0	0.110305	0.906074	0.668115	0.0526798	0.673605	0.97028	1.82179
SOV1g044940	0.0254644	0.582249	0.614	0.388	1	2.15843	4.12253	4.13531	3.1778	2.37204	4.04855	5.59639	5.23945
SOV1g045200	0.00415449	-0.885541	0.398	0.592	1	5.27679	2.02791	9.53258	6.50603	4.36069	1.90166	1.49329	4.62904
SOV1g045590	0.00616111	-0.655294	0.216	0.449	1	0.619237	0.411108	0.969233	0.816541	2.141	0.994364	0.584573	0.71975
SOV1g045690	0.0260007	-0.6829	0.239	0.408	1	1.11924	0.582254	0.47777	0.253786	2.70024	1.30493	0.636755	0.238629
SOV1g045900	2.74124e-05	-1.79558	0.091	0.367	0.735556	3.54006	0.449438	0.581836	0.244384	3.74899	0.367978	0.333159	0.0397134
SOV1g045920	0.0244226	-0.644127	0.08	0.204	1	0.287574	0.990955	0.639673	0.661671	0.991984	0.27463	0.660844	0.387881
SOV1g046350	0.0183472	0.627157	0.318	0.143	1	0.697698	1.22808	1.24458	0.842341	0.550127	1.3942	0.838679	1.33842
SOV1g047190	0.00509429	-0.812472	0.159	0.367	1	1.06528	0.383565	0.555725	1.00509	1.84725	0.62124	0.618521	1.1824
SOV1g047960	0.00546785	-0.602327	0.159	0.388	1	0.481699	0.545884	0.703186	0.92599	1.65107	0.746234	0.617705	0.64576
SOV1g048060	0.00392576	0.805294	0.227	0.041	1	0.995933	0.656631	0.538345	0.745224	0.128028	0.971231	1.45878	0.598996
SOV2g000270	0.0340614	-0.595528	0.398	0.551	1	3.70303	2.14525	2.76757	4.25421	3.49098	1.97214	1.61073	2.95915
SOV2g001220	0.00134299	-0.778894	0.682	0.816	1	2.93932	1.92905	2.50907	2.17288	9.39011	5.05549	2.28326	2.06494
SOV2g001720	0.0216829	0.638178	0.523	0.367	1	1.21871	1.73323	2.11669	1.90613	1.46753	2.84038	1.94031	2.69881
SOV2g004000	0.0300823	0.778627	0.273	0.122	1	0.228459	0.576427	1.49178	0.538458	0.416454	1.42992	0.351708	0.959991
SOV2g004700	0.0218212	0.676071	0.42	0.265	1	0.694854	1.0249	2.3087	0.955927	0.893127	2.02481	0.832247	0.830724
SOV2g005300	0.000740728	-0.904068	0.136	0.388	1	0.673794	1.143	1.88289	1.20075	1.95004	0.576435	0.661455	1.38238
SOV2g005500	0.00304971	-0.709307	0.034	0.184	1	0.559591	0.191925	0.391304	0.266923	0.843963	0.127793	0.177385	0.324885
SOV2g006840	0.022237	0.798453	0.33	0.163	1	2.87028	1.34253	0.29821	1.41768	0.637832	1.84857	0.431194	1.29299
SOV2g007060	0.0039773	0.917637	0.193	0.02	1	1.30681	0	0	1.35268	0.0689465	1.01926	0.0578793	1.07066
SOV2g007070	0.00110658	0.872168	0.193	0	1	0.680116	0	0.0356328	0.861824	0	0.830412	0.113917	0.670754
SOV2g007830	0.00829779	-0.670312	0.034	0.163	1	0.469925	0.0658987	0.182438	0.0227495	0.796663	0.12897	0	0
SOV2g007850	3.47417e-11	-1.81815	0.045	0.531	9.32224e-07	0.129965	9.97277	2.15086	0.0495496	3.23301	0.200418	3.49875	0
SOV2g009060	0.011221	-0.698173	0.08	0.224	1	0.460189	0.330405	0.491131	0.570367	1.0343	0.253846	0.204597	0.448437
SOV2g009590	0.0082772	-0.63255	0.966	0.98	1	25.3196	4.64035	3.52043	8.90785	28.5602	18.0674	1.61742	5.18044
SOV2g010240	0.00583218	-0.626326	0.136	0.347	1	2.13181	0.606586	0.812695	0.931961	1.33228	0.510904	0.532498	1.28536
SOV2g012890	0.0495656	0.709182	0.205	0.082	1	0.658448	0.508876	0.901569	0.95266	0.292343	1.11282	0.571683	0.92748
SOV2g013420	0.00065499	-0.828056	0.057	0.265	1	0	1.45465	1.62522	0.0937034	1.19749	0.23782	0.685781	0.575916
SOV2g013590	0.000587518	0.738597	0.841	0.735	1	4.10554	7.73281	4.33958	4.9082	4.95072	8.92909	9.68362	4.58162
SOV2g014340	0.000166422	0.599843	0.932	0.837	1	10.9332	17.4163	11.2666	10.8819	12.1464	18.9241	18.4123	13.3481
SOV2g015110	0.000985139	-0.669221	0.25	0.551	1	6.01138	1.10645	1.46006	2.79596	2.49003	1.19469	0.334535	2.30466
SOV2g015130	9.56023e-06	-1.41527	0.705	0.878	0.25653	1.93117	10.2936	11.7598	12.1737	17.2466	5.84139	3.1004	0
SOV2g017370	0.0325353	0.595942	0.159	0.041	1	0.155415	0.581632	0.421782	0.262272	0.119646	0.6923	0.731098	0.672476
SOV2g017860	0.0291526	-0.632768	0.159	0.327	1	0.838819	0.331021	1.37105	0.768606	1.64695	0.707118	0.230748	0.25894
SOV2g017910	0.00692479	0.762762	0.398	0.184	1	2.18705	0.0369907	0	4.61423	0.724071	1.92529	1.26128	2.23534
SOV2g018210	0.000347326	-1.2307	0.568	0.714	1	3.42612	1.14963	5.01794	3.23153	9.32486	3.39954	0.678939	3.17985
SOV2g018910	4.49475e-05	1.35027	0.284	0	1	0	0.275518	0.453661	0.142732	0	1.54959	1.23068	0.0549405
SOV2g019270	1.59036e-10	2.39088	0.591	0.02	4.26741e-06	0	0	2.58895	0.0375777	0.0642979	4.58199	0.0429909	4.70403
SOV2g019300	0.0120312	0.644813	0.716	0.633	1	4.38573	4.52104	4.90162	7.55698	3.18282	5.53999	4.68419	8.71509
SOV2g019790	0.00839867	0.728396	0.273	0.082	1	0.481789	1.15713	2.11503	0.39436	0.378351	1.28365	0.235855	0.49044
SOV2g019830	0.0168545	-0.602188	0.239	0.429	1	2.31372	1.09936	1.09325	1.79007	2.23572	1.13154	0.772375	1.96876
SOV2g021000	4.01893e-07	0.767621	0.977	0.898	0.010784	10.7046	14.5916	10.4425	14.855	10.9826	19.3999	16.255	16.4209
SOV2g021310	0.023503	0.65365	0.318	0.163	1	0.780531	1.27269	1.25246	1.24813	0.560357	1.45467	0.645744	0.846612
SOV2g021370	0.00199053	-0.812714	0.42	0.653	1	1.07054	1.9625	3.82612	2.82173	4.7358	2.26545	2.23048	0.905075
SOV2g021410	0.00104217	-0.628967	0.443	0.735	1	2.3163	4.09174	3.08084	1.73467	4.31695	2.43815	2.63015	2.32827
SOV2g022500	0.0045842	0.753674	0.227	0.041	1	1.21408	1.01447	0.898577	1.13106	0.154916	0.947282	0.90463	0.899129
SOV2g022630	9.02911e-06	0.94517	0.898	0.776	0.242278	6.15066	11.6228	8.63608	11.3564	6.47796	13.3982	22.0989	11.1567
SOV2g023130	0.000552788	0.785588	0.545	0.245	1	0	2.08114	6.65719	1.28833	1.13641	2.68274	0.628566	1.88771
SOV2g024320	0.000209761	-0.884155	0.057	0.286	1	0.129965	0.02864	0.232448	0.26922	1.34494	0.270499	0.10983	0.0556514
SOV2g024730	0.0265733	0.674491	0.307	0.143	1	1.01556	0.882627	0.973985	0.48488	0.617696	1.5819	1.2465	0.970599
SOV2g025950	6.18064e-05	-1.00946	0.034	0.265	1	1.37574	0.42118	0.694244	0.258038	1.30272	0.143833	0.343375	0.252668
SOV2g025960	4.64514e-05	-1.31294	0.318	0.633	1	4.80576	4.52281	1.73145	1.88122	6.26606	1.92459	1.92465	0.916741
SOV2g026960	2.3183e-05	-1.29051	0.068	0.347	0.622071	0.324481	0.137831	0.306237	0.263106	2.13245	0.280568	0	0.330029
SOV2g026970	1.86301e-05	-1.65411	0.33	0.633	0.499902	2.9478	2.29916	3.53801	3.28399	9.20309	2.24187	0.553812	1.02169
SOV2g027130	0.00971444	0.738357	0.705	0.531	1	4.4502	4.85924	5.38454	7.3723	2.89795	5.50285	6.05441	5.35448
SOV2g027850	0.00294952	0.877518	0.239	0.041	1	1.05085	0.652606	0.533538	0.331596	0.138698	1.09203	0.567731	0.570228
SOV2g027950	0.00510696	-0.618205	0.295	0.551	1	3.2372	0.896574	1.43693	2.04436	2.61108	1.35255	0.671436	1.084
SOV2g028130	0.0170202	0.65301	0.67	0.551	1	8.61407	6.98068	5.37936	6.86426	3.02023	5.32159	8.29131	6.92505
SOV2g028200	0.00970813	0.708327	0.239	0.061	1	0.25955	0.476813	1.01903	0.924914	0.237471	1.02191	0.46287	0.497322
SOV2g030940	0.0061775	-0.608854	0.136	0.347	1	0.696638	0.965956	0.506659	0.802238	1.51517	0.649244	0.999677	0.356953
SOV2g031670	0.033797	0.698523	0.295	0.143	1	0.864311	0.295028	0.419792	0.498904	0.544597	1.50664	0.224488	0.579624
SOV2g031970	0.00235019	-0.625947	0.023	0.163	1	0.297124	0.397888	0.698599	0.344653	0.652436	0.070769	0.341673	0.400541
SOV2g032010	0.0305162	-0.767942	0.534	0.694	1	2.21042	3.23292	4.848	5.19732	7.09553	3.75413	2.39636	3.89754
SOV2g032140	0.0212748	0.824128	0.205	0.061	1	1.60306	0.949518	1.04278	1.97519	0.241755	1.19848	1.32144	1.46235
SOV2g032390	0.0050825	-0.594138	0.42	0.694	1	3.83529	3.2506	5.14352	4.91462	4.3285	2.52981	3.26636	3.68097
SOV2g033840	0.0263328	0.666723	0.136	0.02	1	0.889894	0.958972	0.511515	0.51035	0.0818947	0.717467	0.406031	0.36532
SOV2g034850	0.00599771	-0.675306	0.125	0.327	1	0.628935	0.384695	0.621098	0.333942	1.48693	0.557314	0.880901	0.978153
SOV2g035530	0.012082	-0.71468	0.568	0.653	1	2.4574	8.8757	3.39953	3.97208	6.15178	3.35787	6.51753	4.91019
SOV2g037890	0.00148752	-0.829953	0.045	0.224	1	0	0.267588	0.464043	0.715845	1.21585	0.246519	0.0526005	0.351278
SOV2g037980	0.00236253	0.895959	0.17	0	1	0	0.229181	0.298441	0.486523	0	0.860846	0.0742066	0.154438
SOV2g038280	0.011648	0.752852	0.159	0.02	1	0.418452	0.52362	0.430432	0.0910334	0.0637556	0.792556	0.0364394	0.155515
SOV2g038400	0.0169518	-0.586928	0.057	0.184	1	0	0.383519	0.185241	0.253232	0.812718	0.206833	0.252849	0.286882
SOV2g039060	1.57683e-05	-1.39665	0.602	0.837	0.423111	1.09177	4.54905	4.09674	1.28037	14.5804	4.91758	2.39957	0.454798
SOV2g039450	0.0488132	0.588083	0.227	0.102	1	0.65523	1.08363	0.893069	1.57756	0.30699	0.96473	1.15094	1.30511
SOV2g039720	1.48569e-07	0.856133	0.977	0.918	0.00398656	4.14322	10.0001	22.7451	7.43201	9.41235	17.8482	4.79673	8.92354
SOV2g039810	0.0141163	0.644726	0.534	0.347	1	1.31922	2.50776	2.21551	3.44886	1.80228	3.38121	2.55481	3.55743
SOV2g040270	0.000295735	-0.684428	0	0.143	1	0.568446	0.329215	0.117029	0.0851991	0.607064	0	0.256121	0.477652
SOV3g000630	0.0198192	0.603501	0.5	0.327	1	3.13703	1.60148	2.30504	2.25356	1.64181	3.01397	1.04322	2.4861
SOV3g001140	0.0229945	0.691244	0.341	0.163	1	1.39635	1.67925	1.32914	1.38856	0.910801	2.08532	2.03957	2.9712
SOV3g001230	0.00023394	-0.788436	0.273	0.612	1	4.88022	2.06499	1.77068	1.95949	3.38891	1.54105	0.968004	1.6333
SOV3g002150	0.000758538	0.749184	0.807	0.531	1	6.41944	8.88034	6.21573	6.67446	3.42218	6.43299	12.562	7.05685
SOV3g002290	0.00829779	-0.623894	0.034	0.163	1	0.416306	0.463397	0.512103	0.812443	0.795584	0.165185	0.462326	0.646204
SOV3g003090	4.80652e-10	-1.67053	0.034	0.469	1.28973e-05	0	0.183987	0.219731	0.126592	2.58771	0.127034	7.2673	0.265473
SOV3g003270	0.00871951	-0.689615	0.136	0.327	1	0.223494	0.274725	0.216159	1.23883	1.44862	0.518192	0.685299	0.9164
SOV3g003390	0.00493071	0.624277	0.739	0.612	1	4.69201	5.36522	5.27311	5.13507	3.59028	6.07563	8.89159	5.34557
SOV3g003750	0.000964798	-0.820197	0.091	0.306	1	2.39468	0.810208	1.03905	0.605193	1.47521	0.401869	0.566401	0.134023
SOV3g003780	0.0137325	0.754992	0.386	0.184	1	0.474273	0.980072	0.600595	0.957451	1.11121	2.56293	1.54837	0.796316
SOV3g004860	0.0345481	0.686753	0.159	0.041	1	1.35558	0.722617	0.761782	0.77833	0.119537	0.80207	0.847561	0.728366
SOV3g005150	3.7498e-05	-1.10168	0.545	0.776	1	8.61536	7.74372	10.0877	10.5272	9.59392	3.93648	6.6191	5.19859
SOV3g005190	0.0256168	0.612735	0.443	0.286	1	1.86881	0.777849	0.988162	0.538896	1.28103	2.48805	0.330413	0.818638
SOV3g005800	0.00393785	0.587799	0.886	0.735	1	3.58481	11.0335	5.13882	9.73594	6.59685	10.4177	14.1833	10.1163
SOV3g006270	0.00101249	-1.01103	0.102	0.327	1	0.976352	0.517923	0.700071	1.21538	1.89413	0.436048	0.508632	0.725706
SOV3g006790	0.00336059	-0.675905	0.455	0.694	1	6.10618	3.20085	1.17445	2.05705	7.17756	4.11866	0.918068	0.469784
SOV3g007390	3.94047e-08	-1.20574	0.682	0.918	0.00105735	21.5707	3.03746	1.93999	4.22527	13.4306	5.25635	1.2375	3.14949
SOV3g007510	0.00962434	-0.708473	0.17	0.347	1	0.333581	0.0746559	0.0359195	0.205869	2.08569	0.88834	0.10768	0.145523
SOV3g007650	0.00860496	0.759047	0.523	0.347	1	1.89395	2.03273	1.93257	1.17472	1.52485	3.27299	1.44762	1.93095
SOV3g007990	0.0214186	0.581641	0.102	0	1	0.202462	0.50747	0.200088	0.551659	0	0.496551	0.239929	0.699863
SOV3g009080	0.000565215	-0.904495	0.068	0.286	1	0.758679	0.566998	0.256526	0.0970892	1.53154	0.3524	0.362884	0.125066
SOV3g009190	0.000565891	0.648975	0.909	0.755	1	7.73175	7.88053	8.78555	9.0935	6.18592	10.2679	12.869	8.35461
SOV3g009350	0.000109074	0.620669	0.943	0.898	1	7.61099	14.1864	13.3907	13.2715	10.0095	15.928	21.5288	13.3989
SOV3g009950	0.0123712	-0.592517	0.011	0.102	1	0.157609	0.0747058	0.0272035	0.165955	0.544931	0.0245753	0.185316	0.0531873
SOV3g010040	0.00104739	-1.27663	0.102	0.306	1	0.683829	0.380653	0.0685566	0.211638	2.26767	0.348765	0.139112	0.447697
SOV3g010260	0.00512064	-0.675491	0.716	0.837	1	7.72939	3.14567	3.75072	6.27637	7.75624	4.48245	2.03017	3.1623
SOV3g010740	0.00718951	0.681435	0.136	0	1	0	0.745911	0.498711	0.485548	0	0.603735	0	0.340026
SOV3g011900	0.0037666	-0.953831	0.102	0.286	1	0.457566	0.679377	0.642383	0.610934	1.66451	0.375578	0.605275	0.166013
SOV3g013070	0.00242912	-0.68233	0.023	0.163	1	1.11881	0.254585	0.302086	0.901824	0.731567	0.07904	0.313839	0.951724
SOV3g013140	0.0361717	0.583772	0.193	0.061	1	0.15328	0.689324	0.959227	0.739301	0.227096	0.839126	0.914319	0.685163
SOV3g014090	0.00121062	-1.59235	0.898	0.959	1	29.7339	8.97234	22.4883	11.4331	49.1089	15.6177	7.64929	6.5033
SOV3g014270	0.00201863	-0.689821	0.08	0.286	1	1.11041	1.18102	0.94012	0.758574	1.22542	0.379608	0.893123	0.571668
SOV3g014520	0.0172867	-0.585659	0.307	0.51	1	3.93201	1.08039	0.886534	0.987197	2.68039	1.45241	0.439855	0.554463
SOV3g014890	0.00148752	-0.62038	0.045	0.224	1	0.184665	0.285012	0.141198	0.115003	0.844175	0.199635	0.0904223	0.0359425
SOV3g016660	0.0164715	-0.708674	0.534	0.714	1	7.31446	1.21829	1.57394	2.13995	6.96848	3.87577	0.189483	2.57116
SOV3g017580	0.00782971	-0.663907	0.057	0.204	1	0.624165	0.653726	0.39378	0.689191	0.936469	0.222235	0.587316	0.701887
SOV3g017740	0.00588522	-0.676127	0.443	0.653	1	3.49244	2.09139	2.01003	2.28977	4.59908	2.50414	1.41677	2.19044
SOV3g017950	0.00382591	0.731548	0.534	0.286	1	1.59077	2.60733	1.98787	2.30131	1.42005	3.01829	4.23725	2.26025
SOV3g018320	0.00187411	-0.760189	0.807	0.898	1	6.30805	11.746	7.09128	8.9157	13.1995	7.38367	14.3001	4.26854
SOV3g019410	5.42153e-06	-1.21275	0.091	0.408	0.145476	0.895277	0.260997	0.303931	0.347091	2.00466	0.29635	0.191181	0.0825387
SOV3g020080	8.22265e-06	-0.982618	0.625	0.878	0.220638	4.05217	11.5602	16.4269	10.527	11.7632	5.45893	9.45438	6.1099
SOV3g020130	0.00992175	0.608109	0.841	0.735	1	6.17156	9.69293	9.36796	10.1681	5.73916	9.27223	16.4114	13.7616
SOV3g020450	0.00352946	-0.701856	0.045	0.204	1	0.295248	0.0389099	0.565862	0.297276	0.912121	0.175535	0.0531101	0.452082
SOV3g020590	0.0363802	0.603189	0.125	0.02	1	0	0.519015	0.479032	0.52487	0.0689465	0.623806	0.484491	0.724363
SOV3g022990	0.0246977	0.712086	0.466	0.306	1	1.0164	0.814544	0.552333	0.486654	1.32284	2.8052	0.755491	1.90587
SOV3g023500	0.00662808	0.807261	0.216	0.041	1	0	1.20071	1.34945	0.278833	0.158388	1.02705	0.128486	0.266573
SOV3g026820	0.0423017	-0.602625	0.295	0.49	1	3.01355	1.71191	2.24412	1.50086	2.77806	1.48806	1.32717	2.50457
SOV3g029140	0.000262176	-0.82738	0.045	0.265	1	0.340803	0.824206	0.62174	0.566051	1.10567	0.186655	1.15377	0.758836
SOV3g030300	0.000295735	-0.643659	0	0.143	1	0	0.044603	0.143747	0.181325	0.562286	0	0.196042	0.0230988
SOV3g030560	0.0149087	0.593706	0.114	0	1	0.203849	0.054994	0.0989295	0.103438	0	0.509119	0.133062	0.315708
SOV3g031180	0.00785955	0.899203	0.205	0.041	1	0.154074	0.349663	0.388456	0.194609	0.123299	1.09499	0.141442	0.420964
SOV3g031670	0.0164537	0.593131	0.386	0.184	1	0.889375	1.2983	1.13722	1.3768	0.809009	1.72892	0.674997	2.47733
SOV3g032610	0.00356857	0.654954	0.705	0.592	1	1.97905	1.96962	2.54509	1.23719	2.56552	4.61414	1.63982	2.54525
SOV3g032690	0.000193022	0.581672	0.943	0.898	1	9.60789	14.3515	11.6615	12.8971	11.2715	17.3652	22.4378	15.5575
SOV3g032880	0.000303432	-1.02265	0.182	0.469	1	1.05866	0.654579	1.43875	1.06086	2.5291	0.737059	1.73739	0.655466
SOV3g033650	0.00308576	-0.720884	0.057	0.224	1	0.314943	0.411866	0.24633	0.332137	0.988858	0.206691	0.296276	0.354473
SOV3g033690	0.017191	-0.585469	0.136	0.306	1	0.773391	0.84139	2.21111	0.886428	1.3154	0.543061	0.857919	0.436997
SOV3g035520	0.011648	0.684634	0.159	0.02	1	0.321775	0.0990597	0.243368	1.15362	0.044608	0.678993	0.545176	1.2253
SOV3g036020	0.016185	-0.707589	0.034	0.143	1	0	0.493411	0.263101	0.159634	0.80965	0.108126	1.2156	0.0679177
SOV3g036640	0.00665622	-0.603718	0.023	0.143	1	0	0	0	0	0.640268	0.0793882	0	0.102135
SOV3g038040	0.0112467	1.19823	0.227	0.061	1	3.47791	4.06493	9.02013	2.21537	0.221075	1.80186	0.389265	0.0282561
SOV3g038070	0.000521129	-0.841132	0.17	0.449	1	1.23757	0.967601	0.627942	1.16939	2.57474	0.99544	1.03898	0.382778
SOV3g039110	0.000229116	-0.769237	0.057	0.286	1	0.375952	0.549668	0.0887637	0.0626739	1.06769	0.213169	0.652074	0.441673
SOV3g039770	0.0109336	0.776752	0.67	0.449	1	3.30724	1.37574	3.4162	1.51851	3.48439	6.68297	0.0246714	1.23079
SOV3g040640	0.0174568	0.691984	0.307	0.122	1	1.10798	1.1203	0.950169	1.08667	0.534441	1.4789	1.31628	0.76936
SOV3g042190	0.0330162	-0.610529	0.125	0.265	1	0	1.26676	2.43839	1.03016	1.18288	0.429693	0.282465	0.671486
SOV3g043730	0.00229737	1.1192	0.239	0.041	1	0.580369	0.564091	0.286934	0.895307	0.1029	1.39578	0.603267	2.08345
SOV3g048270	0.00181336	-0.78901	0.534	0.735	1	1.77729	2.90935	3.09106	2.82458	6.10954	3.11458	2.49675	2.21207
SOV4g000060	0.00671322	-0.623467	0.455	0.653	1	1.89271	2.1787	3.2624	4.12137	4.79529	2.76177	3.08393	2.81839
SOV4g000210	0.0279944	0.67262	0.193	0.061	1	0.136003	0.266864	0.411403	0.283068	0.194005	0.903203	0.424765	0.523075
SOV4g000470	0.00303118	-0.991591	0.136	0.347	1	1.71154	1.2734	0.989052	0.945657	2.23492	0.626916	0.715224	0.538303
SOV4g000790	0.0301604	0.774447	0.352	0.204	1	0.825565	0.810091	0.7408	0.958203	0.833538	2.13633	1.01809	1.01187
SOV4g001110	0.000264868	-1.00104	0.284	0.571	1	2.89239	2.57842	2.75596	2.34566	3.83307	1.41479	1.35537	0.665319
SOV4g001360	0.0299005	0.682428	0.33	0.163	1	1.29509	1.64962	0.866093	1.64887	0.656125	1.65781	2.06962	2.34329
SOV4g002800	0.00270581	-0.866982	0.057	0.224	1	0.58585	0.0694367	0.0309023	0.117252	1.2426	0.229602	0.0488312	0.0536029
SOV4g003510	0.00198976	0.751638	0.75	0.653	1	2.51308	4.74935	3.3301	3.62293	3.67486	6.87108	6.52499	4.40091
SOV4g003530	2.32005e-05	0.719313	0.943	0.857	0.622539	5.12562	14.1137	10.9253	9.74406	8.53576	14.6997	15.638	11.8543
SOV4g003830	3.38179e-06	-1.1381	0.216	0.612	0.0907436	2.47722	2.33069	1.69893	2.05263	3.55015	1.06739	1.18799	1.28929
SOV4g004530	0.00916969	0.892418	0.261	0.082	1	0.68909	0.669469	0.463002	0.826194	0.284441	1.38429	0.546056	1.22322
SOV4g004570	0.0144009	-0.712847	0.216	0.388	1	2.10753	2.01555	1.98588	2.25956	2.31948	1.02526	3.58314	1.74468
SOV4g005190	0.00329492	1.29072	0.398	0.184	1	1.77477	1.94833	4.00218	1.70828	0.815178	3.44082	1.88842	3.74942
SOV4g005520	0.0212748	0.725349	0.205	0.061	1	1.13149	0.636099	0.511423	0.679778	0.204921	0.992097	0.594421	0.476263
SOV4g008630	0.000148366	-1.07208	0.08	0.327	1	2.27498	0.604805	0.636611	0.580825	1.83305	0.347488	0.0514929	0.737432
SOV4g015600	0.0392867	-0.591189	0.295	0.469	1	1.26079	1.78208	1.20638	1.02568	2.43652	1.28115	1.00016	0.845006
SOV4g016410	0.00155774	-0.674287	0.307	0.592	1	3.92805	2.24946	1.88391	2.16122	3.38257	1.7463	1.7474	1.61375
SOV4g016630	6.52664e-05	-0.732024	0.011	0.204	1	0	0	0	0	0.70578	0.0269792	0	0
SOV4g019510	0.000658795	1.03176	0.534	0.306	1	1.55248	1.86192	2.67461	2.87785	1.10875	3.31137	1.62057	1.35666
SOV4g020170	0.00991247	0.592381	0.216	0.041	1	0.838256	0.753341	0.700042	0.439815	0.221142	0.841156	1.41983	0.837545
SOV4g020560	0.00446539	-0.593524	0.591	0.735	1	5.0217	3.27589	4.38219	5.14813	6.18418	3.76111	3.71596	5.60049
SOV4g021150	0.0306238	0.722962	0.159	0.041	1	0	0.773765	0.354991	0.464003	0.114937	0.840279	0.404739	0.949691
SOV4g027000	1.19128e-05	-1.06675	0.148	0.51	0.319656	1.32736	1.51302	1.69702	2.24956	2.68825	0.760749	0.500478	0.45976
SOV4g028480	0.00211711	-0.626655	0.182	0.429	1	0.762584	0.956952	0.417709	0.823605	1.83266	0.834647	0.653764	1.12964
SOV4g030920	0.0165617	-0.648746	0.057	0.184	1	1.07836	0.366649	0.672158	0.439729	0.893072	0.207467	0.60194	1.00037
SOV4g031080	0.000528876	-1.02726	0.216	0.49	1	1.19178	1.06663	1.3778	1.20416	2.943	0.934602	0.884563	1.24864
SOV4g031800	0.0140354	0.586421	0.159	0.02	1	0.671811	0.317223	0.590811	0.287323	0.0773623	0.617678	0.330623	0.826714
SOV4g032810	0.000327763	-0.832589	0.034	0.224	1	0.807458	0.642657	0.727718	0.377226	0.932985	0.0854111	0.081702	0.141448
SOV4g034580	0.0109453	-0.587152	0.705	0.776	1	5.34503	2.04241	1.43982	2.06318	9.2979	5.85486	0.755554	0.941749
SOV4g034840	4.66393e-05	-1.20161	0.17	0.469	1	0.562583	1.89746	1.93095	1.37945	3.0313	0.752765	1.66354	0.52316
SOV4g034980	2.68677e-13	2.75302	0.761	0.143	7.20942e-09	0.129965	3.0423	4.17707	0.143709	0.486763	9.02264	0.350359	1.7017
SOV4g035010	8.94015e-08	1.79028	0.534	0.082	0.00239891	0	1.43182	3.54698	0.357377	0.298289	3.49057	0.376267	1.26887
SOV4g035040	0.00718951	0.761668	0.136	0	1	0	0.394108	0.798747	0.447202	0	0.69545	0.106893	0.98783
SOV4g035330	0.02149	-0.607098	0.273	0.449	1	0.557074	2.88222	2.33575	3.87994	2.56577	1.34099	2.05084	1.59911
SOV4g037530	0.0367526	-0.64511	0.432	0.571	1	8.80577	3.9532	4.73507	3.63849	3.72182	2.01934	5.30542	4.95058
SOV4g039240	0.00624779	-0.798088	0.023	0.143	1	1.25258	0.0915151	0.795864	1.64373	0.889601	0.0867304	0.0769907	0.601599
SOV4g039280	0.00575787	-0.979598	0.239	0.408	1	1.6074	1.1125	1.07286	1.40531	2.62741	0.839536	1.28513	0.568281
SOV4g041770	0.00680142	-0.638018	0.034	0.163	1	0	0.281864	0.0822098	0.477719	0.727432	0.110039	0.0694055	0.607639
SOV4g044620	7.01075e-05	-1.01349	0.125	0.429	1	0.449103	0.652333	0.874974	0.955002	1.97784	0.475061	0.405327	0.896682
SOV4g044710	0.029269	0.603097	0.17	0.041	1	0.740742	0.704744	0.194169	0.600224	0.153985	0.752874	0.518726	0.814045
SOV4g045210	0.000519902	-0.733956	0.386	0.633	1	2.28624	1.85112	1.74201	1.25857	3.65599	1.79943	0.74002	0.733512
SOV4g046310	1.71118e-07	1.81784	0.5	0.061	0.0045916	0	1.85197	3.64674	0	0.236011	3.35761	0.0646892	0.529355
SOV4g049840	0.0169518	-0.619099	0.057	0.184	1	0.862364	0.474375	0.933096	0.542849	0.865456	0.214556	0.214135	0.396065
SOV4g050080	0.0169518	0.659312	0.148	0.02	1	0.122983	0.546297	0.373183	0.286654	0.0526798	0.662528	0.177316	0.147587
SOV4g050940	0.000297956	-0.895723	0.091	0.347	1	0.717491	0.17567	0.208848	0.0669786	1.59993	0.397405	0.0718822	0.0174488
SOV4g051140	0.0119253	0.777846	0.159	0.02	1	0	0.0842521	0.665068	0.452538	0.0709109	0.836151	0.412807	0.504483
SOV4g052190	0.00316471	-1.27049	0.318	0.551	1	0.660759	1.03232	1.00089	0.991917	4.75086	1.38385	0.414605	0.680679
SOV4g052740	0.0318384	0.647938	0.295	0.143	1	0.756654	0.950096	0.623243	0.564386	0.659914	1.60096	0.66481	0.54184
SOV4g052780	0.000199937	-0.795539	0.011	0.184	1	0.353517	0.0471333	0.339547	0.205374	0.801146	0.0376903	0.120067	0.353588
SOV4g052820	0.000398538	-0.89483	0.034	0.224	1	0.15328	0.16588	0.0440141	0.2391	1.08581	0.121772	0.144544	0.104985
SOV4g052870	0.00375902	0.899679	0.261	0.061	1	0	0.702068	0.605438	0.142243	0.227053	1.28925	0.165452	0.454007
SOV4g053690	5.17911e-05	-1.05001	0.057	0.306	1	0.627029	0.249102	0.849158	1.25647	1.46534	0.19067	0.0668163	0.545225
SOV4g054480	0.0331947	0.636287	0.159	0.041	1	0.45082	0.662526	0.272272	0.935449	0.11776	0.73736	0.654475	0.860203
SOV4g055490	0.000295735	-0.685122	0	0.143	1	0.180193	0.119937	0.152585	0	0.607838	0	0	0
SOV4g055860	0.00860039	-0.58084	0.045	0.184	1	0.571179	0.207541	0.334186	0.579861	0.761645	0.177791	0.3131	0.263517
SOV4g055890	0.0083797	-0.601471	0.045	0.184	1	0.21724	0.3105	0.502232	0.413008	0.811822	0.194138	0.319523	0.277601
SOV4g056130	7.36345e-05	-0.883836	0.693	0.857	1	7.04635	7.32552	8.82113	8.47153	12.3639	6.2422	3.78248	5.07799
SOV4g057250	0.0102314	-0.756769	0.102	0.265	1	0.836195	0.618316	0.47967	0.186335	1.41437	0.428873	0.544681	0.0952169
SOV4g057400	0.000971894	-1.17171	0.636	0.714	1	9.76644	3.33856	2.45801	4.67119	12.6204	5.04602	2.72345	2.14134
SOV4g057690	0.00417134	-0.685441	0.159	0.388	1	1.60091	1.01641	1.38887	1.47309	1.69185	0.673832	0.796926	0.454557
SOV4g057700	0.00199344	-0.771719	0.17	0.388	1	1.33335	1.72852	2.02877	1.42178	1.75184	0.611808	1.85975	0.536083
SOV4g057750	0.0149381	-0.589658	0.239	0.429	1	1.86925	0.0691802	0.449188	1.69939	2.02649	1.0111	0.310973	0.314736
SOV4g058520	0.000581447	0.678619	0.864	0.755	1	4.81292	9.11823	6.70139	8.03422	5.92847	10.0898	13.0638	7.98015
SOV4g058970	0.00813551	-0.585032	0.068	0.224	1	0.180193	0.299411	0.416637	0.336411	0.944319	0.296151	0.322056	0.372916
SOV5g000550	0.0130349	0.721193	0.261	0.082	1	0.446029	0.840887	0.627806	0.799093	0.398768	1.30593	0.994367	1.18613
SOV5g000930	0.0125998	-1.01485	0.443	0.612	1	3.86075	2.93611	3.90904	3.5385	5.69122	2.31134	1.97706	2.10557
SOV5g001420	0.00105027	-0.808443	0.034	0.204	1	1.11623	0.214805	0.24046	0.361604	0.960334	0.119347	0.371028	0.0218043
SOV5g002250	3.29529e-05	-1.74333	0.932	0.959	0.884226	15.5361	13.6045	43.4079	11.1734	43.8774	12.4039	6.3535	2.41271
SOV5g002420	0.0194345	0.749578	0.364	0.184	1	1.4404	1.45868	2.04161	1.68148	0.721228	1.8939	1.92131	2.82606
SOV5g002510	1.9489e-06	-1.65247	0.42	0.714	0.0522948	3.94879	8.5468	13.0494	10.3405	11.0721	2.84008	5.51626	3.40697
SOV5g002960	0.0233789	0.677318	0.42	0.286	1	0.479615	0.871227	0.926016	0.740409	0.939094	2.10093	0.571775	1.56096
SOV5g002970	0.0327754	0.684072	0.284	0.143	1	0.440352	0.610897	0.697877	1.0325	0.449314	1.32857	0.615052	1.28002
SOV5g003160	0.00113769	-1.265	0.17	0.388	1	2.91255	0.774663	0.474048	0.974061	3.44624	0.85008	0.227352	0.617398
SOV5g003640	0.0209138	0.743653	0.341	0.184	1	1.42901	1.47311	1.27811	0.701989	0.612767	1.70043	1.28983	1.10563
SOV5g005020	0.0379367	-0.60987	0.057	0.163	1	0.145062	0.49525	0.625591	0.207107	0.891239	0.239245	0.381837	0.547154
SOV5g005710	0.000115088	0.821751	0.807	0.531	1	4.13952	6.83369	6.19854	7.89286	3.42114	6.81459	9.16181	9.33612
SOV5g006090	0.00259431	-0.63424	0.023	0.163	1	0.105476	0.148925	0.15463	0.0727973	0.703334	0.0974241	0.106843	0.122793
SOV5g006220	0.00437724	-1.4986	0.932	0.959	1	49.5344	37.5897	92.3316	98.7841	64.8123	22.2908	48.3441	27.5884
SOV5g006250	0.00735044	-0.598032	0.045	0.184	1	0.726111	0.195191	0.424342	0.654668	0.818718	0.201544	0.125793	1.07741
SOV5g007010	0.000405971	-0.917712	0.227	0.51	1	4.45281	6.20549	19.0211	11.6236	4.75649	2.04718	3.1112	4.66428
SOV5g007260	0.00962593	-0.625776	0.102	0.265	1	0	0	0	0	1.21288	0.434101	0	0
SOV5g007280	0.000371104	-1.08056	0.114	0.367	1	2.34839	1.01601	1.60942	3.38742	2.23652	0.530375	0.655667	1.19085
SOV5g007290	0.0185262	-0.672252	0.034	0.143	1	0	0.45141	0.0472054	0.0692425	0.813265	0.137872	0.26445	0.0277522
SOV5g007500	0.0043002	-1.15446	0.705	0.816	1	8.52812	10.2351	22.6638	13.5058	16.6202	6.91561	17.762	6.82332
SOV5g007920	0.0409072	0.608149	0.239	0.102	1	0	0.456866	1.82657	0.475282	0.375398	1.09652	0.0459264	0.553364
SOV5g008520	0.0218004	0.61191	0.648	0.51	1	2.60799	4.95714	5.14892	4.83408	2.71425	4.67641	7.47347	3.53884
SOV5g008770	6.49646e-05	-1.01342	0.625	0.816	1	8.17698	3.97511	10.0663	8.45975	11.6435	5.26324	3.60734	4.88666
SOV5g009650	0.0376713	0.61867	0.614	0.633	1	3.47597	3.94401	3.90763	3.74354	2.91941	5.01809	5.66668	4.38079
SOV5g009690	0.00215122	0.716213	0.716	0.51	1	3.84605	3.86922	4.21624	4.4515	2.94466	5.48053	6.18836	4.28992
SOV5g010330	0.00533819	-0.732618	0.227	0.449	1	15.8117	0.819164	0.627394	0.397488	2.69065	1.22107	1.47636	1.28684
SOV5g011090	0.00394432	-0.58091	0.057	0.224	1	0.35475	0.247211	0.127966	0.406546	0.891356	0.264451	0.13763	0.338156
SOV5g012670	0.0069863	-0.79264	0.227	0.429	1	0.51828	1.21335	0.626387	0.807955	2.50238	1.02187	1.82074	1.54533
SOV5g012690	0.0325353	0.659294	0.159	0.041	1	0.636942	0.404791	0.32205	0.367701	0.113563	0.758661	0.0386354	0.200959
SOV5g013060	0.00347532	-0.642746	0.42	0.673	1	8.34226	1.15925	0.85835	4.19911	4.98823	2.83542	0.205911	3.22853
SOV5g013150	0.0455622	0.712025	0.261	0.122	1	0.839759	1.46282	1.03139	1.205	0.573165	1.577	2.01559	1.13104
SOV5g013420	1.3176e-06	-1.61706	0.5	0.816	0.0353551	13.2316	0.80314	0.604591	1.48128	11.5885	3.10382	0.0978832	1.10468
SOV5g013460	0.00838462	0.618048	0.216	0.041	1	0.743607	0.530395	0.774333	0.741652	0.211951	0.860099	0.77568	0.739362
SOV5g014710	0.0108231	0.639178	0.205	0.041	1	0.876692	0.931473	0.711617	0.79059	0.187572	0.849573	0.805125	1.11499
SOV5g015290	0.022207	0.60494	0.375	0.204	1	1.14428	1.76213	1.55662	2.0921	0.752768	1.66581	2.13261	2.49113
SOV5g015330	6.60005e-06	-1.04507	0.818	0.98	0.177099	39.0397	10.782	16.0942	28.922	21.7937	10.0463	10.8207	20.5031
SOV5g017300	0.000137696	1.22843	0.33	0.041	1	2.60473	6.36755	4.43189	6.3333	0.204539	1.82238	7.16591	2.83077
SOV5g017330	0.000802438	1.27754	0.625	0.408	1	13.6763	19.2282	26.842	15.0134	2.88088	8.40822	19.7153	9.01928
SOV5g017350	0.00862104	0.810492	0.239	0.061	1	0	0.297825	0.119202	0	0.252831	1.19723	0.301611	0.101936
SOV5g017930	0.00974105	0.601693	0.489	0.306	1	2.32184	2.21064	2.33466	2.78441	1.30425	2.49669	1.96183	2.0333
SOV5g018290	0.000315809	-0.599467	0.614	0.918	1	4.62139	6.42827	9.03717	9.59963	8.71255	5.41026	4.87133	5.16622
SOV5g018340	0.0166839	-0.759143	0.125	0.286	1	0.727465	0.769919	0.969449	0.987157	1.7883	0.647457	0.753898	0.868726
SOV5g018370	0.0292368	-0.585212	0.352	0.531	1	2.48335	1.45381	1.4447	2.78765	2.9126	1.60795	1.87248	1.88303
SOV5g019010	0.044165	0.602279	0.08	0	1	0.122983	0.256586	0.759647	0.832165	0	0.518113	0.054451	0.27475
SOV5g019110	0.00339244	-0.623224	0.091	0.286	1	0.483369	0.229968	0.502293	0.254164	1.06037	0.337628	0.282932	0.442157
SOV5g019210	0.0315684	0.583628	0.25	0.102	1	0.7419	1.11137	0.73717	0.45737	0.357154	1.03385	1.1373	1.46422
SOV5g019820	0.00133433	0.711168	0.875	0.776	1	6.08501	13.0294	9.20432	8.62128	6.65986	11.5402	17.8942	10.3504
SOV5g020420	0.000112036	-1.01216	0.273	0.571	1	2.15071	1.37797	1.66762	1.65602	3.58492	1.27323	1.02306	1.3412
SOV5g021660	0.000486223	1.03292	0.284	0.041	1	0	0.587913	0.867606	0.059997	0.123299	1.29846	0.106268	0.430146
SOV5g021970	0.00695752	0.782487	0.386	0.184	1	1.2802	1.50761	1.5563	2.03938	0.663655	1.86164	1.46035	1.31733
SOV5g022830	0.000163563	-1.27762	0.307	0.571	1	5.16872	2.5433	4.41819	3.59642	5.38092	1.63197	2.30794	1.97947
SOV5g024540	0.0332438	-0.58444	0.068	0.184	1	0.784182	0.651007	0.402239	0.532372	0.859833	0.240338	0.737763	0.541968
SOV5g025800	0.0347954	-0.624977	0.114	0.265	1	0.499917	0.0810573	0.368063	0.601759	1.27847	0.477432	0.144787	0.541901
SOV5g026610	7.64026e-06	-1.17382	0.557	0.776	0.205011	2.15871	2.98065	7.36607	3.23239	8.9994	3.43221	3.33058	1.76058
SOV5g026630	1.53856e-05	-1.69237	0.557	0.776	0.412841	5.90271	9.68076	13.226	8.71185	16.121	4.29756	8.08436	3.53727
SOV5g027810	0.00157775	-0.690303	0.057	0.245	1	0.470097	0.206261	0.233782	0.529599	0.958128	0.213498	0.444681	0.16307
SOV5g028020	4.07394e-06	-0.898085	0	0.224	0.109316	0	0.121039	0.0940851	0.132835	0.863591	0	0.0684604	0.137461
SOV5g028670	0.00998116	-0.60404	0.057	0.204	1	0.354491	1.20922	0.644456	1.82811	0.865399	0.227262	0.778855	0.0524554
SOV5g028910	0.00255147	-0.700621	0.239	0.49	1	2.2211	1.01084	1.64014	1.12342	2.32463	1.04567	0.457438	0.751652
SOV5g030790	0.0171936	-0.679731	0.261	0.449	1	2.20784	1.34316	1.0213	1.37943	2.34615	1.08894	0.661144	1.70431
SOV5g031450	0.00315874	0.727677	0.614	0.347	1	2.01583	2.66695	1.61595	1.91513	1.81583	3.66293	2.38031	2.19657
SOV5g032010	0.00122764	-0.901717	0.068	0.265	1	1.05266	0.697321	0.264571	0	1.39632	0.282628	0.889635	0.079074
SOV5g033360	0.0173498	0.661871	0.148	0.02	1	0	0.221554	0.0327139	0.129444	0.0526798	0.665479	0.339633	0.349142
SOV5g037040	0.018825	-0.706052	0.159	0.327	1	1.37594	0.192426	0.710985	0.813574	1.78134	0.70495	0.381483	0.424272
SOV5g037310	0.0277064	-1.02158	0.364	0.469	1	2.15745	2.1104	3.81039	2.81614	5.00443	1.95764	2.12074	1.41388
SOV5g038720	0.0420853	0.599453	0.295	0.143	1	1.15306	1.08917	1.07824	1.01685	0.672849	1.5346	1.0854	1.13949
SOV6g000940	0.00513802	-0.842128	0.318	0.531	1	3.55364	1.86118	2.78299	2.59455	3.9469	1.75948	1.89087	4.26938
SOV6g001200	0.0062654	-0.8317	0.182	0.388	1	2.88109	1.28148	1.4301	1.96639	2.35364	0.8843	1.28813	1.75845
SOV6g001340	8.42043e-06	-1.21795	0.489	0.755	0.225946	3.55938	3.79499	4.21454	3.70435	8.67423	3.15889	2.15156	1.41249
SOV6g001370	2.17121e-05	-1.16616	0.17	0.51	0.582601	1.72967	0.975156	3.92524	2.69525	3.27033	0.902879	1.50796	1.4709
SOV6g001600	0.0472257	0.590094	0.182	0.061	1	0.644373	0.246296	0.509344	0.580154	0.242326	0.870129	0.53517	1.08424
SOV6g002510	0.0103632	0.645881	0.125	0	1	0	0.270407	0.56522	0.202514	0	0.564694	0.336741	0.481226
SOV6g003590	0.0214186	0.621132	0.102	0	1	0.426019	0.597596	0.497161	0.239835	0	0.538081	0.309513	0.413304
SOV6g005270	0.000344224	-1.04587	0.295	0.592	1	4.79542	3.26013	3.58602	4.43893	4.57449	1.70002	3.9195	2.2977
SOV6g005620	0.019047	0.683177	0.5	0.327	1	0.565412	2.81467	2.63124	2.79748	1.4762	2.97596	4.51045	2.15052
SOV6g006250	0.00010272	-0.841973	0	0.163	1	0.339314	0.263825	0.107759	0.190977	0.792499	0	0.105832	0.0218383
SOV6g008430	0.0220236	-0.690288	0.239	0.408	1	0.459936	0.712605	1.00792	0.865169	2.28812	1.03775	0.274072	0.571078
SOV6g008650	0.0309616	0.597424	0.261	0.102	1	3.1658	0.543535	1.33908	1.5055	0.460249	1.20938	0.462398	1.47137
SOV6g008740	0.000380003	-1.23567	0.67	0.837	1	19.8307	2.83006	30.5562	19.1627	15.585	6.04273	5.95857	19.9328
SOV6g009120	0.00101249	0.914931	0.261	0.041	1	0	0	0.509456	0	0.114141	1.10069	0	0.497395
SOV6g009960	0.00248241	-0.655061	0.67	0.816	1	2.6611	1.53216	1.41879	1.59979	8.17108	4.82408	0.162352	1.2824
SOV6g011420	0.00812283	-0.649621	0.091	0.265	1	0.855414	0.290248	0.170914	0.138908	1.32879	0.484481	0.093304	0.130328
SOV6g011450	2.53733e-08	-0.706743	1	1	0.000680841	29.6083	20.9675	19.4155	31.7029	39.3009	23.6924	5.58157	16.3893
SOV6g012890	0.00568006	0.796513	0.58	0.367	1	0.477113	3.04824	3.86065	1.59299	1.94077	4.10782	1.13888	0.819672
SOV6g013820	0.0198241	0.794759	0.261	0.102	1	1.69644	0.498784	0.424663	0.355798	0.36191	1.36262	0.454707	0.626276
SOV6g015410	1.02657e-05	-1.01183	0.023	0.265	0.27546	0	0.067975	0.466448	0.115572	1.15325	0.0678313	0	0
SOV6g015880	1.13956e-05	-1.90843	0.307	0.592	0.305777	3.9336	3.56545	2.49655	5.91035	9.06635	1.68151	4.93503	2.0065
SOV6g016890	0.0103632	0.687576	0.125	0	1	0.280033	0.419969	0.590195	0.980514	0	0.610575	0.247468	0.513013
SOV6g017210	0.000217876	-0.924741	0.136	0.408	1	0.64057	0.631803	0.770414	0.351146	1.93674	0.546999	1.06223	0.716937
SOV6g017350	0.0118485	-0.746088	0.08	0.224	1	1.20305	1.23264	0.036507	0.44931	1.11207	0.259251	0.19456	0.18555
SOV6g020700	0.0130616	-0.716963	0.523	0.633	1	6.74101	4.09302	4.35491	4.3059	4.83259	2.54841	2.17078	3.9323
SOV6g021090	3.81116e-07	-1.46166	0.102	0.469	0.0102265	3.17818	0.220488	0.55127	0.613884	2.95752	0.436875	0.372577	0.467662
SOV6g021850	0.00100407	-0.981676	0.591	0.796	1	7.7366	1.35102	0.722667	1.0964	9.01741	4.07273	0.102325	0.92394
SOV6g022510	0.0228939	0.635107	0.477	0.327	1	1.15391	1.90274	2.06303	1.30375	1.45418	2.81147	2.19726	2.40826
SOV6g025940	0.00570956	0.757572	0.182	0.02	1	0	0.878557	0.633497	1.47283	0.0692037	0.807641	1.35718	0.7079
SOV6g026950	1.33077e-06	-1.483	0.091	0.429	0.0357087	1.26627	0.356232	0.858338	0.413249	2.73036	0.334514	0.110225	0.246641
SOV6g026960	0.000161817	-1.42147	0.682	0.796	1	4.89313	2.98925	6.64074	7.52646	17.4506	5.88822	4.82847	3.83207
SOV6g026980	0.0322301	-0.595368	0.068	0.184	1	0.706389	0.328433	0.184404	0.330052	0.84633	0.222041	0.410893	0.315976
SOV6g027110	0.000844334	0.762768	0.761	0.571	1	5.28276	5.84489	5.67376	5.86071	3.42526	6.50853	7.23577	6.23942
SOV6g028280	0.000164925	0.721433	0.943	0.735	1	4.70746	7.03169	5.31999	6.57426	6.42534	11.243	9.12403	7.25588
SOV6g028770	0.0275688	0.633318	0.17	0.041	1	0.365499	0.336034	0.868758	0.0876954	0.162638	0.8034	0.38787	0.496643
SOV6g029740	0.00136248	-0.730306	0.705	0.898	1	6.15449	20.035	10.463	9.66995	14.1196	8.11374	17.0342	7.60066
SOV6g032730	0.00316329	0.89444	0.523	0.265	1	1.39748	1.65822	1.48281	0.148567	1.32649	3.32468	0.528936	1.0008
SOV6g033240	0.0255105	0.591349	0.239	0.082	1	0.710089	0.99423	0.783558	0.7569	0.351559	1.03633	0.731938	0.779394
SOV6g033370	0.000951039	0.977553	0.273	0.041	1	0.851127	0.559106	0.798733	0.579479	0.162346	1.2888	0.363144	0.869836
SOV6g034420	0.000977855	-0.969735	0.636	0.796	1	6.42178	8.52465	10.2599	7.93681	10.8148	5.03263	5.71721	3.44084
SOV6g034990	7.6454e-05	1.74055	0.523	0.204	1	4.73835	5.16624	31.438	10.7847	1.10728	6.04177	7.89551	10.1013
SOV6g035690	0.0188197	-0.59553	0.045	0.163	1	0	0.268798	0.270174	0.335407	0.773154	0.173476	0.340205	0.18717
SOV6g035810	9.25384e-06	-1.30063	0.432	0.755	0.248308	2.77925	3.92568	5.89897	4.72297	6.95153	2.22791	2.85907	2.10885
SOV6g037010	0.00576705	-0.592995	0.795	0.918	1	4.80888	13.9511	10.7405	10.6489	17.3918	11.1931	15.9145	8.11658
SOV6g037580	0.0124239	0.785332	0.375	0.184	1	0.691781	0.88255	0.272811	0.325488	0.684921	1.90394	0.640213	1.9304
SOV6g038210	0.00296411	-0.693343	0.807	0.918	1	19.6192	5.66498	10.8252	13.136	20.4779	12.2823	6.62097	10.0053
SOV6g039140	0.00212727	-0.982788	0.023	0.163	1	0	0.32635	0.451879	0.387403	1.14081	0.083252	0.717919	0.267128
SOV6g040300	0.00598999	0.649225	0.182	0.02	1	0	0.046436	0.663378	0.0256509	0.0661314	0.672041	0.15566	0.128868
SOV6g040970	0.00941163	0.686682	0.17	0.02	1	0	0.44469	0.348346	0.386366	0.085176	0.746675	1.24694	1.11102
SOV6g041080	5.53602e-05	-0.792383	0.068	0.347	1	1.35461	0.833452	1.53228	1.20942	1.31752	0.338114	1.07002	0.905455
SOV6g041870	0.000912553	-0.694897	0.636	0.816	1	5.46349	4.55817	9.93494	8.01527	7.05321	3.97489	4.84926	6.08368
SOV6g042180	0.000846128	-0.632881	0	0.122	1	0.631802	0.555792	0.71371	0.310256	0.550658	0	0.177447	0.167705
SOV6g042520	0.00772513	0.844987	0.261	0.082	1	0	0.472023	0.434585	0.428165	0.267254	1.2763	0.116657	0.717097
SOV6g043170	0.0197041	0.63041	0.625	0.449	1	2.78456	5.91902	1.90724	3.49917	2.92012	5.06837	3.89835	3.49698
SOV6g043200	0.00425892	0.764134	0.261	0.061	1	0.120983	0.992624	0.776652	0.679473	0.270858	1.15836	0.621874	1.18736
SOV6g043390	0.00521948	-0.86681	0.125	0.327	1	0	0.732027	0.618539	1.18872	1.99779	0.643863	0.462672	0.0573551
SOV6g043950	0.01576	-0.812322	0.023	0.122	1	0	0.188743	0.115219	0.174202	0.845999	0.051231	0.119308	0.157916
SOV6g043980	0.0197244	-0.700052	0.239	0.408	1	3.80168	1.35499	1.51028	1.86205	2.12622	0.924343	1.01282	2.86769
SOV6g045610	0.0166063	-0.627336	0.239	0.408	1	0.912324	1.03204	1.63418	1.57346	2.34859	1.16778	0.63502	0.458857
SOV6g046320	0.00625915	-0.650935	0.057	0.204	1	0.891428	0.39801	0.795801	0.381969	0.846011	0.175664	0.233962	0.525465
SOV6g046480	1.15313e-06	-1.75262	0.227	0.592	0.0309418	0.875662	0.388231	1.99303	0.621379	5.84153	1.03031	0.507128	0.251594
SOV6g047010	0.00166812	-0.648274	0.011	0.143	1	0.752848	0.109561	0.25525	0.232087	0.638108	0.0451834	0.131654	0.0336134
SOV6g047090	0.00588045	-0.754474	0.091	0.265	1	0.21724	0.601677	0.810148	0.524351	1.28678	0.355515	0.547683	0.161092
SOV6g047330	0.00179856	-0.58451	0.011	0.143	1	0.300843	0.157112	0.108585	0.52442	0.572319	0.0485418	0.223047	0.297119
SOV6g047610	0.000163064	-1.91991	0.284	0.551	1	10.4002	0.741374	6.12432	5.90371	7.98648	1.37487	0.523586	6.72098
SOV6g048050	0.00185118	-0.634883	0.58	0.816	1	7.4069	6.44874	2.73824	3.30545	7.06799	4.19573	6.05555	3.56451
SOV6g048060	0.000954552	-0.912479	0.182	0.449	1	2.22534	1.19979	1.2005	0.820762	2.52806	0.874357	1.04429	0.901892
SOV6g048080	1.13444e-05	-0.989419	0.511	0.837	0.304405	9.47254	6.16253	2.58957	4.14518	9.91346	4.4969	5.29924	3.80462
SOV6g048090	1.669e-06	-1.19841	0.409	0.796	0.0447844	4.60248	3.62975	1.60428	1.80886	7.40042	2.66054	3.33713	2.08515
SOV6g048360	0.00173221	-0.599747	0.011	0.143	1	0.394197	0.229881	0.283048	0.0256509	0.578834	0.0418242	0.0547828	0.371881
SOV6g049380	0.00343397	-0.777462	0.045	0.204	1	0.316429	0.643396	0.0852087	0.511393	1.00789	0.17139	0.153546	0.534675
SOV6g049620	0.0263584	0.583535	0.477	0.286	1	1.58619	2.10336	1.51331	1.64498	1.39222	2.58479	2.63984	1.99283
YY00026	8.9091e-08	-1.15156	0.011	0.327	0.00239058	0.811002	0.491191	0.691428	0.735595	1.30345	0.036871	0.0468121	0.0774868
YY00373	0.00040691	0.870398	0.625	0.327	1	1.49333	2.86493	2.65217	2.64786	1.51455	3.59702	4.83882	5.54283
YY00435	0.000189782	-0.938908	0.386	0.735	1	1.72211	0.240243	1.05121	0.474767	5.86314	2.58	3.44837	0.858953
YY00455	0.0195273	-0.654074	0.102	0.245	1	1.18615	0.524887	0.931408	0.653766	1.21461	0.407345	0.345203	1.17367
YY00524	0.00343397	0.812804	0.159	0	1	0.129965	0	0.0375263	0.89467	0	0.756622	0	0.575074
YY00525	0.00326158	-0.740242	0.148	0.367	1	3.50149	0.83711	1.71287	1.76375	1.71707	0.626542	0.988271	0.521266
YY00537	0.00856525	0.683691	0.17	0.02	1	0.21724	1.10842	0.0798872	0.589419	0.0540041	0.692987	0.0533403	0.445552
YY00743	0.00166812	-0.698841	0.011	0.143	1	0	0.776803	0.980947	0.078027	0.688865	0.0404544	0.047166	0
YY01024	0.00179856	-0.612706	0.011	0.143	1	0	0.0381738	0.219754	0.0568008	0.603637	0.0487291	0.273642	0.246451
YY01167	5.28508e-05	-0.9599	0.045	0.286	1	1.0641	0.200824	0.373807	0.191299	1.25895	0.16131	0.163988	0.269917
YY01709	0.00550563	-0.888878	0.114	0.286	1	1.0979	0.0670936	0.180882	0.12975	1.75318	0.48681	0.170565	0.0975835
YY01737	0.00356233	-0.582126	0.58	0.755	1	7.61318	5.0552	6.62011	6.98913	5.03794	3.03321	4.80693	5.5992
YY01813	0.00646262	0.617316	0.875	0.816	1	3.46924	4.94305	10.402	1.53155	7.19715	11.5746	1.27023	3.36697
YY02138	0.000147686	-0.805241	0.761	0.918	1	3.73429	6.70168	7.67122	7.61265	12.8563	6.92951	4.15119	4.51208
YY02262	0.00117602	-1.21011	0.58	0.694	1	13.2251	4.43519	1.76296	4.75924	11.3981	4.3589	3.08866	1.87039
YY02294	0.00993042	-0.612906	0.136	0.327	1	1.63309	1.53315	1.02457	1.44721	1.57959	0.686736	1.50605	0.735531
YY02300	0.0164591	-0.613184	0.193	0.388	1	1.61956	0.277473	0.213765	1.35203	1.94326	0.924166	0.0915379	0.150269
YY02440	0.00475434	0.616237	0.602	0.327	1	4.73198	6.19103	13.1426	6.20463	3.21146	5.45563	5.358	10.4708
YY02451	0.0332053	-0.594896	0.318	0.51	1	0.713968	3.38064	2.79028	2.0666	2.81425	1.52538	2.48382	1.4207
YY07287	0.0083356	-0.851664	0.102	0.265	1	0.611074	0.309414	0.514733	0.49158	1.48338	0.376152	0.33791	0.640933
YY08314	0.000453397	-0.773661	0.034	0.224	1	0.900984	0.104824	0.0914903	0.106856	0.999766	0.169726	0.187605	0.071055
YY08362	0.00259431	-0.597633	0.023	0.163	1	0.718039	0.223075	0.758067	0.195039	0.627989	0.0758361	0.346897	0.321576
YY08426	5.80335e-05	1.20034	0.693	0.388	1	3.8775	4.8446	3.92922	5.89518	1.89623	5.65538	0.302728	10.0746
YY08570	0.00479817	-0.698619	0.58	0.755	1	8.71218	7.99439	10.2158	8.51429	7.81167	4.42941	6.70194	4.64539
YY11817	3.18564e-11	-3.10275	0.091	0.592	8.54804e-07	2.52259	0.0558273	6.85756	4.07896	11.2296	0.423617	0.0293426	0.183554
YY12137	2.56863e-06	-1.30512	0.239	0.612	0.0689241	5.0828	1.93799	2.74293	2.51099	4.5194	1.23364	1.28875	1.14575
YY12150	0.00776604	-0.669734	0.068	0.224	1	0.772869	0.721645	0.354691	0.686056	1.01316	0.265518	0.185371	0.284693
YY12169	4.96562e-05	0.689892	0.955	0.796	1	4.07109	10.4595	8.34739	8.39781	8.67129	14.6014	13.8421	8.7774
YY12172	0.0016721	0.765648	0.75	0.571	1	2.87122	4.71101	4.24003	4.26162	3.41906	6.51299	6.23088	4.1779
YY12222	0.00665622	-0.60671	0.023	0.143	1	0	0.242133	0.0769212	0.103147	0.651741	0.0846859	0.0159194	0
YY13643	0.0269435	-0.650369	0.239	0.408	1	1.52618	1.36799	2.93157	2.17276	2.42222	1.18035	1.41797	1.17392
YY13681	0.00181313	-0.981074	0.182	0.429	1	0.394197	0.811662	0.73957	0.725842	2.45504	0.75033	1.05652	0.75736
YY13689	0.00637385	0.587515	0.614	0.347	1	1.14206	3.13387	2.90219	2.75152	1.96518	3.45565	3.65586	2.94253
YY16032	0.000445118	-0.813832	0.273	0.592	1	0.858721	1.05031	0.816972	0.58431	2.86159	1.19674	0.573365	0.370387
YY16932	7.36041e-05	-0.91572	0.011	0.204	1	0	1.41584	0.611736	0.0986473	0.974478	0.0466296	0.657656	0
YY19925	5.3291e-05	-1.05263	0.398	0.694	1	3.50927	1.2334	0.587476	0.647101	6.11678	2.43092	0.336378	0.411187
YY19973	0.00219407	1.004	0.239	0.041	1	1.72075	1.02616	0.749679	1.48117	0.109509	1.22518	1.67242	2.89699
YY20151	0.0480646	0.621472	0.182	0.061	1	0	0.494856	0.398146	0.379087	0.241086	0.909341	0.68894	0.544518
YY21621	0.00227938	0.957818	0.364	0.143	1	0	1.05598	1.69788	0.253066	0.494772	1.9034	0.46086	0.561502
YY22547	0.000960063	-1.01982	0.159	0.388	1	0	0.178588	0.0913145	0.15213	2.3587	0.656434	0.576742	0.478073
YY22598	0.00022527	-0.711426	0.364	0.673	1	0.735552	1.04237	1.62225	0.804314	3.99847	2.05265	1.89875	1.87426
YY25884	1.08309e-05	-1.26811	0.091	0.388	0.290625	1.84717	0.766464	1.59771	1.38539	2.13542	0.301836	0.42174	0.341011
YY27517	0.0348914	0.599305	0.193	0.061	1	0	0.107473	0.532295	0.222218	0.222604	0.852229	0.363007	0.53219
YY27778	0.00770881	-0.770669	0.341	0.531	1	1.37562	1.53434	1.78886	1.35145	3.33101	1.5386	0.587796	0.876334
YY29666	0.0169518	0.724746	0.148	0.02	1	0.642955	0.591183	0.274384	0.322751	0.0608835	0.753226	0.535594	0.348632
YY30128	0.017756	0.756664	0.148	0.02	1	0	0.982072	0.98329	0.503265	0.0540041	0.780824	0.260125	0.330054
YY31464	0.0389014	-0.750303	0.261	0.449	1	2.7969	1.33595	0.888966	1.37168	2.92423	1.33287	0.759684	0.693533
YY33005	0.0224271	0.708894	0.432	0.245	1	2.22727	4.95586	5.12847	0.0592326	1.19462	2.58722	2.43186	2.89766
YY33150	2.63558e-05	-0.908697	0.034	0.286	0.707204	0	3.6147	0.831944	0	1.14931	0.144865	2.26341	0.118156
YY33934	0.00495247	0.731123	0.409	0.184	1	0.814374	1.22679	1.55281	1.63651	0.742094	1.89176	1.06754	1.52097
YY35462	0.000103574	1.18351	0.364	0.061	1	0.200417	0.295862	0.692614	0.395305	0.264395	1.8718	2.92813	1.8263
YY38279	0.0103632	0.599204	0.125	0	1	0.136003	0.18931	0.453131	0.115479	0	0.514881	0.620977	0.439955
YY39863	3.70267e-11	-1.47772	0	0.429	9.93538e-07	0	5.73362	1.03877	0.0504248	1.78508	0	2.01155	0.0288181

## Sheet: m4_1_vs_f4_3_diff gene
ID	p_val	avg_log2FC	pct.1	pct.2	p_val_adj	fc_2	f4_3	f6_3	f8_5	mc_3	m4_1	m6_2	m8_4
SOV0g000180	1.28939e-06	1.49687	0.458	0.17	0.0345982	7.08322	4.10611	1.38678	1.09983	1.18467	0.809205	1.05624	2.24269
SOV0g000410	0.00977288	0.808288	0.119	0.023	1	0.405397	0.907717	0.858068	1.27425	0.354303	0.0894188	0.20587	0.134186
SOV0g000440	0.000134519	1.05153	0.195	0.023	1	1.74487	1.19057	0	0.121808	0.0692037	0.0568507	0.115083	0.101026
SOV0g000460	9.63274e-05	0.935524	0.458	0.239	1	6.73254	3.40798	0.638751	0.676999	1.12095	1.30472	0.601905	0.702824
SOV0g000470	0.0439762	0.629026	0.297	0.205	1	3.90156	2.18455	1.12467	1.16561	1.10359	1.05917	0.879077	0.822832
SOV0g000480	0.0415838	0.776054	0.178	0.091	1	4.5201	1.33152	0.705719	1.25829	0.411466	0.361518	0.591685	0.868741
SOV0g000700	0.00573902	0.769355	0.22	0.08	1	1.77033	1.51756	0.177989	0.392818	0.382129	0.477005	0.121884	0.2091
SOV0g000710	6.67623e-06	1.14437	0.508	0.25	0.179143	8.07722	3.91735	1.50898	1.71198	1.06196	1.22455	1.08142	1.55282
SOV0g000720	0.0220184	0.725726	0.237	0.125	1	4.73313	1.64291	0.177921	0.263494	0.469354	0.598147	0.185854	0.216491
SOV0g000730	0.00904763	0.76683	0.322	0.182	1	3.80718	2.20425	0.959642	0.598593	1.49379	0.88316	0.940876	1.2176
SOV0g000750	0.000172957	1.08523	0.322	0.114	1	5.21437	2.22214	0.632708	0.533632	0.97009	0.518651	0.479408	0.745359
SOV0g000930	0.0160766	0.824719	0.127	0.034	1	2.24226	0.972941	0.367175	0.733486	0.368151	0.113906	0.384841	0.357741
SOV0g000940	0.0110576	0.800962	0.153	0.045	1	1.53468	1.08948	0.31638	0.364155	0.34036	0.199289	0.321262	0.209273
SOV0g001220	0.000718248	1.06505	0.22	0.057	1	2.85097	1.60307	0.232135	0.491568	0.219931	0.244147	0.384366	0.708925
SOV0g001280	0.0384061	0.723942	0.203	0.114	1	4.39415	1.37014	0.839256	0.824976	0.644375	0.434978	0.559381	0.437975
SOV0g001320	0.00154188	1.04558	0.153	0.023	1	1.2102	1.27654	0.241462	0.510571	0.214766	0.102868	0.307232	0.386789
SOV0g001500	0.0175099	0.592451	0.127	0.034	1	1.10601	0.729415	0.144147	0.2546	0	0.146975	0.184564	0.349553
SOV0g001630	0.0239007	0.642997	0.212	0.102	1	2.53476	1.34716	0.832691	0.718426	0.777048	0.503075	0.566557	0.600554
SOV0g001640	0.00959204	0.780429	0.322	0.193	1	5.15498	2.26358	0.498205	0.705623	0.469098	0.900033	0.411513	0.62796
SOV0g001670	2.66391e-05	1.21116	0.322	0.091	0.714808	4.81875	2.10515	0.653716	0.728612	0.755637	0.34118	0.690928	0.822939
SOV0g001690	7.80578e-05	1.12977	0.339	0.114	1	6.19635	2.51669	1.05841	0.635142	0.653141	0.607082	0.565612	1.14268
SOV0g001700	7.85022e-19	1.78018	0.949	0.761	2.10645e-14	56.9484	32.9806	9.84294	12.3408	10.3672	8.89337	8.40419	10.3069
SOV0g001710	2.1309e-05	1.06439	0.449	0.205	0.571785	4.8273	3.09508	0.725874	1.63599	0.630922	0.958159	0.972855	1.1143
SOV0g001730	0.000258809	1.10969	0.458	0.284	1	6.64749	4.08764	1.09282	1.60516	1.42111	1.35757	0.943834	1.95796
SOV0g001740	0.0397491	0.639606	0.381	0.284	1	5.75246	3.10624	1.00287	1.08303	1.73738	1.63574	0.98106	1.2623
SOV0g001750	1.57781e-05	1.2342	0.322	0.08	0.423375	4.92969	2.17602	0.395056	0.793932	0.58479	0.350052	0.679607	0.674015
SOV0g001780	0.00425594	0.834755	0.22	0.08	1	1.4366	1.52238	0.269387	0.524494	0	0.414244	0.163346	0.347824
SOV0g001860	0.00502659	0.744563	0.11	0.011	1	2.0103	0.762843	0	0.0284369	0.0608835	0.0521507	0.192309	0.380845
SOV0g001930	1.85978e-10	1.39948	0.839	0.636	4.99035e-06	25.2022	15.8624	5.26302	4.9889	5.17334	5.39194	3.55551	4.8178
SOV0g001960	3.61088e-11	1.73855	0.627	0.227	9.68908e-07	13.1911	5.52892	2.71014	2.13622	1.05898	0.956522	1.78121	2.14042
SOV0g001980	0.000328117	1.06418	0.339	0.136	1	4.02889	2.41595	0.875496	0.747195	0.751735	0.633663	0.490587	0.935733
SOV0g002150	5.72255e-16	1.7258	0.898	0.557	1.53553e-11	36.1688	20.1882	4.93409	5.65197	5.66473	5.40586	5.60843	7.43336
SOV0g002160	4.76322e-09	1.48626	0.576	0.216	0.000127811	6.59141	4.86027	1.99153	2.48321	2.43338	1.09174	1.23983	1.74171
SOV0g002200	7.15248e-13	1.31968	0.932	0.67	1.91923e-08	39.7082	21.3295	6.91441	8.40186	9.36338	7.94574	5.57685	7.60966
SOV0g002290	0.0103771	0.792792	0.136	0.034	1	0.99832	0.974459	0.31444	0.277513	0.186981	0.139709	0.235843	0.10667
SOV0g002310	0.00168057	0.932177	0.364	0.193	1	6.8297	2.7247	0.913919	0.858145	1.29504	0.95199	0.661711	0.690556
SOV0g002340	2.14408e-13	1.70224	0.788	0.341	5.7532e-09	17.3054	9.06934	3.5261	5.03129	4.00632	2.09439	2.58945	3.05649
SOV0g002370	9.57468e-17	1.98803	0.847	0.443	2.56917e-12	19.4793	13.461	2.84756	4.15067	2.43076	2.64536	2.9741	2.90301
SOV0g002390	0.0040067	0.849098	0.153	0.034	1	1.97157	1.01734	0.614052	0.388037	0.124967	0.119891	0.176245	0.259934
SOV0g002400	3.94211e-05	1.23742	0.432	0.193	1	7.89927	3.47774	1.47673	1.18562	1.38729	0.899141	0.720178	0.642725
SOV1g000880	0.00037493	-0.693779	0.093	0.295	1	1.76665	0.599432	0.685942	0.4646	1.08606	1.58711	0.386339	1.1392
SOV1g001120	0.04951	0.703101	0.136	0.057	1	0.557518	0.981715	0.0614126	0.363426	0.197905	0.21727	0.23571	0.788323
SOV1g001710	0.000322059	-0.81952	0.144	0.375	1	8.36501	0.845148	1.27796	1.8545	2.65217	2.25635	0.441292	0.987547
SOV1g003440	9.53342e-05	-0.703583	0.102	0.33	1	0.737878	0.541954	1.00852	1.33151	1.09132	1.51114	0.474059	1.03537
SOV1g003470	1.39729e-09	-0.691628	0.873	1	3.74935e-05	22.8721	14.2786	23.6617	25.6093	18.8549	23.6765	18.0561	40.8595
SOV1g003490	0.000227379	-0.754602	0.169	0.409	1	1.2587	0.929019	1.75898	1.36046	1.88645	2.25457	0.875227	1.4632
SOV1g004060	0.00128294	1.09119	0.28	0.114	1	2.14276	2.17155	0.737619	0.738673	0.559113	0.488645	0.770937	1.42696
SOV1g005480	3.61196e-05	-0.829848	0.051	0.25	0.969198	0.174046	0.229398	0.216322	0.188323	0.607947	1.18525	0.530898	0.28462
SOV1g006220	2.28843e-05	-0.772752	0.034	0.227	0.614054	0.693328	0.158268	0.51505	0.636993	0.554779	0.97893	0.357941	0.778153
SOV1g007260	0.00175319	0.690355	0.678	0.58	1	1.97754	6.79746	2.55415	3.34265	3.75067	3.8321	7.19811	1.90535
SOV1g007950	3.01857e-07	-1.03364	0.11	0.432	0.00809973	1.06137	0.551352	1.02176	1.32565	2.00461	2.17591	0.71889	1.02299
SOV1g008110	2.1282e-09	-1.13023	0.195	0.636	5.71059e-05	0.501976	1.44892	4.30023	2.60725	1.24409	4.36052	0.435298	2.8875
SOV1g008950	0.000429087	-0.601625	0.008	0.125	1	0	0.036862	0.267782	0.39157	0.320014	0.57336	0.151258	0.144359
SOV1g011710	0.0319602	-0.626319	0.017	0.08	1	0.594259	0.0848123	0.536133	0.414227	0.273912	0.67454	0.389647	0.12485
SOV1g012870	0.000101294	-0.766032	0.678	0.898	1	3.31772	10.5821	11.9567	12.5708	7.0049	18.6963	13.2018	6.15161
SOV1g014840	0.000136056	-0.70605	0.212	0.477	1	2.32323	1.17254	2.14143	1.72005	4.07443	2.54413	1.31442	2.16056
SOV1g015340	0.000153467	-0.628369	0.186	0.455	1	2.26701	1.09668	1.82055	1.63896	2.25517	2.24108	1.48438	1.66369
SOV1g016670	0.000385943	-0.83774	0.076	0.261	1	0.358026	0.509019	2.37932	1.02466	1.13848	1.69699	0.788533	1.18833
SOV1g018470	8.88834e-05	-0.732171	0.017	0.17	1	0	0.0893029	0.311855	0.0556036	0.331779	0.809482	0	0.0805997
SOV1g018850	0.0351052	0.664595	0.169	0.08	1	0.136003	1.06219	0.843048	0.444759	0.826714	0.300968	0.38933	0.451266
SOV1g019350	2.43713e-06	-1.01373	0.051	0.295	0.0653956	0.363364	0.255708	0.778555	0.0748133	0.0486256	1.53543	1.61087	1.50486
SOV1g023010	0.000617172	-0.580168	0.076	0.261	1	0.35475	0.564622	0.862135	0.581218	0.577973	1.33915	0.537819	0.594722
SOV1g023130	2.12571e-06	1.36628	0.246	0.011	0.0570391	0.767363	1.67326	1.05559	0.559939	0	0.0369309	0.398949	0
SOV1g023790	0.0199034	0.722693	0.212	0.102	1	1.10174	1.36892	0.46026	0.630631	0.968172	0.435482	0.74172	0.799116
SOV1g025550	2.52227e-05	-0.976939	0.076	0.307	0.6768	0.346048	0.445061	1.43492	0.255338	0.665478	1.84429	0.219785	0.522951
SOV1g027450	0.000296895	-0.747676	0.025	0.17	1	0.225185	0.102234	0.77206	0.754993	0.794806	0.850745	0.432138	0.496747
SOV1g027510	0.0293827	0.597636	0.212	0.102	1	0.340764	1.36636	2.95216	0.829128	1.1796	0.563778	0.786791	0.74843
SOV1g027560	0.00105393	-0.617072	0.492	0.705	1	7.87649	4.08641	8.35673	8.92092	8.03408	6.80132	2.10984	5.19699
SOV1g027700	0.00740279	1.04201	0.364	0.239	1	3.32463	3.56689	10.6384	12.3134	0.499025	1.21791	3.72234	5.05366
SOV1g027840	3.63686e-07	-0.991421	0.008	0.227	0.00975879	1.12491	0.0587289	0.486649	0.593863	1.41935	1.1049	0.0569467	0.22338
SOV1g029200	0.00371225	0.77047	0.136	0.023	1	0.114249	0.801988	0.37872	0.0758003	0	0.056373	0.856424	0.139971
SOV1g030610	7.04681e-24	-2.3205	0.186	0.852	1.89087e-19	8.10188	1.38227	0.094102	2.37774	13.7181	10.8995	0.0288857	0.640233
SOV1g030620	4.16769e-05	-0.731632	0.017	0.182	1	0.346477	0.0736889	0.502107	0.490697	1.10357	0.782879	0.244503	0.639105
SOV1g030910	0.00087391	-0.620641	0	0.091	1	0.304521	0	0.701806	0.681497	0.360108	0.537559	0.333846	0.474539
SOV1g031290	0.00292888	0.897396	0.22	0.08	1	1.91924	1.4171	1.97717	1.15596	3.12607	0.297633	0.863308	0.744498
SOV1g031330	8.43266e-05	-0.752423	0.144	0.409	1	0	0.938174	1.81015	0.143823	0.222645	2.26509	0.592268	0.813733
SOV1g032440	0.00120086	1.0055	0.339	0.182	1	2.13823	2.31296	1.56107	1.38656	1.53747	0.65018	1.3026	1.28455
SOV1g032990	6.40711e-05	-0.680973	0.034	0.216	1	0.425134	0.175353	0.307814	0.474493	0.49924	0.88435	0.301207	0.19785
SOV1g033160	0.000729602	-0.696862	0.161	0.386	1	0.491731	0.832304	1.09109	1.42603	2.038	1.97012	0.97399	1.94892
SOV1g033210	2.711e-06	-0.91817	0.144	0.466	0.0727442	1.30939	0.868681	1.17853	1.03294	2.96242	2.53128	0.772724	1.73205
SOV1g033760	9.38049e-06	1.24345	0.729	0.636	0.251707	6.7476	11.9503	6.28899	46.462	3.59597	4.46972	6.14804	13.4467
SOV1g034420	8.98158e-05	-0.709189	0.424	0.75	1	13.696	2.98477	3.25056	5.6498	9.91937	5.51463	0.989639	5.4993
SOV1g035200	0.00041128	-0.602364	0.042	0.205	1	0.140386	0.470091	0.993778	0.776049	0	1.2319	0.281705	0.645018
SOV1g035530	0.0383416	0.701588	0.246	0.148	1	1.00525	1.65723	1.15326	0.954722	0.975824	0.633919	0.802123	1.28173
SOV1g035540	0.0319739	0.762497	0.347	0.25	1	1.76859	2.75105	1.3644	1.65459	1.2417	1.21115	2.04546	1.46142
SOV1g035760	0.0132137	0.758284	0.39	0.284	1	1.24587	2.81046	3.4678	3.19136	1.51997	1.25274	3.71287	2.06773
SOV1g036330	0.00135559	0.76424	0.11	0	1	0	0.698475	0.766809	0.0533427	0	0	0	0.138663
SOV1g037150	0.0011079	0.588515	0.788	0.716	1	7.93279	11.0036	8.45545	9.72673	7.42104	6.9827	15.0001	6.57887
SOV1g037950	2.57122e-05	-0.891442	0.119	0.386	0.689936	1.59807	0.649989	0.382576	1.2746	1.64032	2.06078	0.272122	0.577286
SOV1g039290	5.43539e-06	-0.751439	0.102	0.386	0.145848	1.0675	0.65292	0.839183	1.51888	0.879302	1.78264	0.769622	1.17415
SOV1g039460	0.00714129	0.71114	0.195	0.068	1	1.38947	1.17295	0.963375	0.530965	1.16655	0.327317	0.551255	0.861935
SOV1g039700	6.09429e-05	-0.658894	0.576	0.864	1	7.45855	5.00047	6.56693	7.39626	7.26661	8.47397	5.75117	8.82562
SOV1g040740	0.000204551	-0.727383	0.076	0.273	1	1.58494	0.393071	0.929653	1.46859	1.32807	1.30641	0.83849	1.33018
SOV1g041020	1.64253e-06	-0.971993	0.017	0.227	0.0440741	2.19067	0.0730132	0.0802652	1.49441	1.63463	1.10477	0.0914611	0.940544
SOV1g041330	0.00626928	0.597206	0.771	0.716	1	5.16773	10.6835	6.1874	6.90967	7.78087	6.72317	9.96538	5.13592
SOV1g041710	3.90513e-09	-0.631215	0.958	0.977	0.000104786	18.7514	22.9051	27.0936	34.3121	26.4546	36.0258	30.0803	39.837
SOV1g043010	0.0347951	0.601654	0.093	0.023	1	0.200417	0.626655	0.094723	0.180789	0.355173	0.0719622	0.478456	0.44564
SOV1g043090	3.17737e-05	-0.784824	0.347	0.648	0.852585	3.40277	2.30729	4.22074	3.53667	3.49217	4.69808	2.96651	4.0652
SOV1g043320	2.96727e-15	-1.49927	0.161	0.727	7.96208e-11	5.18627	1.12404	1.12327	1.51995	4.98711	5.00464	0.907472	3.37669
SOV1g043680	4.62401e-05	-0.592003	0.017	0.182	1	0	0.110305	0.906074	0.668115	0.0526798	0.673605	0.97028	1.82179
SOV1g043820	0.0132308	-0.724293	0.153	0.295	1	1.25521	0.746805	1.47436	1.56267	1.98991	1.88588	1.22771	1.17211
SOV1g044620	8.81984e-05	-0.647752	0.008	0.148	1	0	0.0278769	0.595256	0.031337	0.324856	0.6104	0.0937585	0.162755
SOV1g044750	1.28868e-06	-0.955229	0.119	0.432	0.0345792	1.12937	0.64262	0.967693	1.67445	1.86833	2.18486	0.492579	1.60075
SOV1g045290	0.0340112	0.867956	0.237	0.136	1	0	1.93808	6.16353	3.85537	0.285912	0.609842	5.46077	4.42029
SOV1g045310	0.00136094	0.985823	0.22	0.068	1	0.779788	1.41826	5.60119	3.19205	0.233162	0.221072	0.741975	1.38033
SOV1g045570	0.000332055	-0.686732	0.042	0.205	1	1.86047	0.238097	1.04721	1.34206	1.02632	0.992881	0.353591	1.41303
SOV1g045920	0.0242649	0.643382	0.178	0.08	1	0.287574	0.990955	0.639673	0.661671	0.991984	0.27463	0.660844	0.387881
SOV1g046320	0.0279047	0.724019	0.254	0.148	1	1.39288	1.63597	2.2757	3.25384	1.41287	0.595842	1.23	0.851236
SOV1g046470	4.05684e-05	-0.827246	0.059	0.273	1	0.503186	0.361165	1.11328	1.03387	0.733027	1.41511	0.675703	1.28025
SOV1g047470	0.00903291	1.11437	0.483	0.398	1	4.68719	6.75056	5.84583	4.54333	1.86059	2.57994	6.38613	4.45291
SOV1g047570	0.000144694	-0.738895	0.042	0.216	1	0	0.206747	0.805386	0.767721	0.364943	1.01394	0.323727	0.782447
SOV1g047650	0.00892464	0.684966	0.559	0.455	1	3.07675	4.59502	3.19643	2.99773	1.67272	2.48022	4.90252	1.80616
SOV2g000030	0.000622712	0.93413	0.441	0.239	1	7.55117	3.56111	1.17941	1.4807	1.25923	1.38709	0.944178	1.5231
SOV2g000500	3.14623e-05	-0.708921	0.034	0.227	0.844227	0.596792	0.243167	0.336939	0.574217	0.991966	1.03206	0.365074	0.462688
SOV2g001070	0.00116121	-0.614125	0.203	0.443	1	1.04127	1.21977	1.56268	1.27972	1.55745	2.39765	0.823462	2.1468
SOV2g001220	1.06054e-09	-1.04781	0.203	0.682	2.84574e-05	2.93932	1.92905	2.50907	2.17288	9.39011	5.05549	2.28326	2.06494
SOV2g001260	1.90374e-05	-1.02065	0.186	0.5	0.51083	1.41548	1.19708	5.09806	1.72611	6.05804	3.45752	6.16785	1.79511
SOV2g003210	0.00188679	1.00833	0.339	0.182	1	2.65444	2.6711	0.410576	1.4574	0.743228	0.824989	1.75574	0.942444
SOV2g003230	0.00134538	0.741555	0.161	0.023	1	0	0.927741	0.999218	0.0473238	0.650731	0.15297	0.452596	0.691407
SOV2g004000	0.00154811	-0.624252	0.093	0.273	1	0.228459	0.576427	1.49178	0.538458	0.416454	1.42992	0.351708	0.959991
SOV2g004220	8.92705e-05	-0.773572	0.076	0.284	1	2.21094	0.352235	0.587235	0.683529	0.644121	1.31164	1.09671	0.815024
SOV2g006900	0.0493244	0.718003	0.119	0.045	1	3.51853	0.933497	0.464947	0.370803	0.317844	0.175447	0.40288	0.423667
SOV2g006910	0.00586034	0.792369	0.127	0.023	1	1.81006	0.872744	0.289489	0.202966	0.39744	0.0813137	0.10744	0.241197
SOV2g006920	0.00996281	0.811276	0.271	0.148	1	2.94601	1.81832	0.343611	0.393201	0.781172	0.6061	0.363582	0.595885
SOV2g006930	0.00460377	0.886977	0.305	0.159	1	5.62078	2.28673	0.586883	0.745659	0.894752	0.777284	0.72201	0.789215
SOV2g006940	7.5326e-09	1.30773	0.678	0.33	0.000202122	9.93858	6.29343	2.06478	1.68417	2.63475	1.94623	1.9092	1.88079
SOV2g006950	0.0102208	0.802757	0.169	0.057	1	2.41118	1.16493	0.290681	0.429689	0.288646	0.24105	0.300571	0.26605
SOV2g006960	0.00177628	0.754042	0.153	0.023	1	0.538514	0.853821	0.231768	0.301537	0.334501	0.0992044	0.19605	0.284882
SOV2g006990	2.75828e-12	1.43694	0.924	0.636	7.4013e-08	29.8749	16.9358	5.76368	5.83166	4.13373	5.62458	3.79032	5.71801
SOV2g007000	4.30612e-22	1.90553	0.949	0.693	1.15546e-17	37.1545	18.2937	5.25959	5.77968	6.40526	4.14986	5.07927	6.37201
SOV2g007060	6.91085e-07	-1.01383	0	0.193	0.0185439	1.30681	0	0	1.35268	0.0689465	1.01926	0.0578793	1.07066
SOV2g007070	6.91085e-07	-0.872168	0	0.193	0.0185439	0.680116	0	0.0356328	0.861824	0	0.830412	0.113917	0.670754
SOV2g007850	2.96234e-25	3.19232	0.797	0.045	7.94885e-21	0.129965	9.97277	2.15086	0.0495496	3.23301	0.200418	3.49875	0
SOV2g009030	0.00120532	0.836527	0.161	0.023	1	2.25576	1.03514	0.324345	0.781417	0.182181	0.139658	0.302811	0.452077
SOV2g009590	9.15731e-19	-1.75725	0.458	0.966	2.45718e-14	25.3196	4.64035	3.52043	8.90785	28.5602	18.0674	1.61742	5.18044
SOV2g010560	0.000422136	-0.597977	0.602	0.875	1	2.92404	5.73329	6.63153	7.3089	6.14661	9.19146	5.3295	9.24348
SOV2g011030	0.00135559	0.824651	0.11	0	1	0	0.771106	0.191041	0	0.328546	0	0.091916	0
SOV2g012330	7.34337e-05	1.22744	0.186	0.011	1	2.21477	1.45132	0.151831	0.437745	0.187487	0.046899	0.240809	0.204871
SOV2g012350	0.00136266	0.936894	0.28	0.102	1	2.83824	2.14966	0.457021	0.378541	0.420802	0.645245	0.2664	0.474795
SOV2g012990	0.00213763	0.85443	0.102	0	1	0.324743	0.808044	0.646511	0.186872	0.249905	0	0.227372	0.297005
SOV2g013120	6.86858e-08	-1.06503	0.127	0.489	0.00184304	0.712455	0.773713	0.853794	0.710976	2.64662	2.71099	0.79619	0.522807
SOV2g013420	0.00274783	0.987718	0.195	0.057	1	0	1.45465	1.62522	0.0937034	1.19749	0.23782	0.685781	0.575916
SOV2g014040	0.00277014	-0.686883	0.102	0.261	1	0.979865	0.464418	1.45698	0.773658	1.60771	1.35742	1.26392	0.411579
SOV2g014550	5.59282e-11	-1.09154	0.415	0.875	1.50072e-06	4.41247	3.86113	0.846992	2.30114	9.5244	9.35915	0.894718	1.52282
SOV2g015130	0.00491423	0.723148	0.754	0.705	1	1.93117	10.2936	11.7598	12.1737	17.2466	5.84139	3.1004	0
SOV2g016140	1.73006e-05	-0.634716	0	0.148	0.464227	0.615248	0	0	0	0.149248	0.552632	0.971699	0.45333
SOV2g016640	0.000319814	-0.69362	0.025	0.17	1	0.235233	0.117704	0.103712	0.397924	0.505884	0.807704	0.342289	0.28217
SOV2g016860	0.0159993	0.864858	0.161	0.057	1	1.48893	1.31865	0.208799	0.230277	0	0.273174	0.138558	0.34938
SOV2g017910	5.82127e-13	-1.49618	0.008	0.398	1.56202e-08	2.18705	0.0369907	0	4.61423	0.724071	1.92529	1.26128	2.23534
SOV2g018210	2.52432e-09	-1.03326	0.144	0.568	6.7735e-05	3.42612	1.14963	5.01794	3.23153	9.32486	3.39954	0.678939	3.17985
SOV2g018500	0.00234451	-0.727671	0.102	0.261	1	0.520039	0.548498	1.11411	0.81177	0.839518	1.56426	0.432023	0.891109
SOV2g018910	7.32605e-07	-0.999181	0.034	0.284	0.019658	0	0.275518	0.453661	0.142732	0	1.54959	1.23068	0.0549405
SOV2g019260	0.0205459	0.695221	0.364	0.261	1	2.30297	2.46259	1.25669	1.30504	0.687982	1.13855	2.30355	1.29244
SOV2g019270	2.12453e-21	-2.48078	0	0.591	5.70074e-17	0	0	2.58895	0.0375777	0.0642979	4.58199	0.0429909	4.70403
SOV2g019730	0.00371334	0.761637	0.178	0.045	1	0.421089	1.13241	0.446196	0.553607	0.263513	0.257753	0.48194	0.264668
SOV2g020820	4.64108e-06	1.35679	0.212	0	0.124534	0.649351	1.56115	0.568472	0	0.432108	0	0.635556	0.487277
SOV2g021920	0.0176113	0.804903	0.186	0.08	1	0	1.2758	0.491558	0.025503	0.178322	0.302667	0.0207992	0.571832
SOV2g021960	9.6477e-05	-0.613063	0.017	0.17	1	0.399231	0.0958036	0.611886	0.494475	0.2005	0.676036	0.431457	0.483172
SOV2g023290	8.88834e-05	-0.69817	0.017	0.17	1	1.9941	0.0776402	0.200742	0.360387	1.13056	0.748413	0.144499	0.219178
SOV2g023450	7.05695e-06	-0.85611	0.212	0.557	0.189359	2.10566	1.41952	1.45803	3.09718	2.55379	3.3797	1.52212	1.76488
SOV2g024330	1.68311e-14	-1.60947	0.229	0.761	4.51628e-10	4.67459	1.47375	1.53473	4.19006	6.7337	6.5484	0.29879	1.51583
SOV2g025600	0.00211354	-0.612186	0.195	0.409	1	2.17813	1.07737	1.42841	2.81766	1.95818	2.17542	1.47752	1.30693
SOV2g025960	0.00916542	0.917168	0.441	0.318	1	4.80576	4.52281	1.73145	1.88122	6.26606	1.92459	1.92465	0.916741
SOV2g026280	6.77779e-07	-0.966183	0.025	0.261	0.0181868	0	0.13922	0.0358989	0	0.75481	1.22565	0.311146	0
SOV2g027210	3.81949e-05	-0.611769	0	0.136	1	0	0	0.0666311	0.961438	0.56569	0.528132	0	0.266495
SOV2g027540	1.1323e-08	-1.15889	0.017	0.295	0.00030383	0.508593	0.0976709	0.50658	0.481933	1.13908	1.45094	0.378717	0.647458
SOV2g028810	2.77523e-05	-0.62398	0.229	0.58	0.744678	2.44384	1.52712	2.13611	1.59878	3.43781	2.8946	2.14481	2.4934
SOV2g030010	0.0160766	0.617326	0.127	0.034	1	0.470217	0.686798	0.971442	1.0552	0.45447	0.0995867	0.457042	0.275032
SOV2g031670	1.11183e-05	-0.95277	0.059	0.295	0.298337	0.864311	0.295028	0.419792	0.498904	0.544597	1.50664	0.224488	0.579624
SOV2g032020	2.09992e-07	-1.16832	0.093	0.409	0.00563472	1.4194	0.489337	0.147498	1.44481	1.31812	2.34728	0.747687	1.31007
SOV2g032570	0.00133926	-0.603342	0.025	0.148	1	0.613388	0.125197	0.166113	0.0742724	0.290242	0.709436	0.171989	0.057243
SOV2g033710	2.60662e-08	-1.12627	0.017	0.284	0.000699436	0.229822	0.111142	0.225838	0.328148	1.92758	1.42555	0.122462	0.192907
SOV2g034230	0.000109751	-0.674966	0.076	0.295	1	1.14367	0.558473	0.370128	0.40822	0.740174	1.48819	0.225715	0.254607
SOV2g034570	0.0160783	0.667825	0.195	0.08	1	0.801502	1.16261	0.87778	0.622899	0.925657	0.361263	0.676836	0.965168
SOV2g035530	1.46001e-08	1.18026	0.754	0.568	0.000391766	2.4574	8.8757	3.39953	3.97208	6.15178	3.35787	6.51753	4.91019
SOV2g037740	0.000308155	-0.694758	0.025	0.17	1	0.348754	0.132345	0.395212	0.368405	0.320008	0.832827	0.296281	0.261453
SOV2g037980	0.00104367	-0.598262	0.034	0.17	1	0	0.229181	0.298441	0.486523	0	0.860846	0.0742066	0.154438
SOV2g038000	4.76929e-05	-0.748895	0.042	0.239	1	1.0553	0.25055	0.467372	0.931502	1.13266	1.10156	0.0230348	0.15763
SOV2g038460	0.0168188	0.622994	0.407	0.284	1	1.73418	2.94908	2.13826	1.40542	1.862	1.56422	2.31935	1.45203
SOV2g038520	0.000391568	-0.589464	0.042	0.205	1	0.301503	0.196817	0.509536	0.581463	0.60666	0.800836	0.499308	0.505135
SOV2g039720	2.03037e-09	-0.776908	0.763	0.977	5.44809e-05	4.14322	10.0001	22.7451	7.43201	9.41235	17.8482	4.79673	8.92354
SOV3g000110	0.000594279	-0.615235	0.102	0.307	1	0.603108	0.601558	0.792367	0.576885	0.901088	1.45328	0.855915	0.750803
SOV3g000630	0.000695049	-0.625695	0.237	0.5	1	3.13703	1.60148	2.30504	2.25356	1.64181	3.01397	1.04322	2.4861
SOV3g000760	9.33217e-09	-1.18963	0.093	0.443	0.00025041	0.778199	0.488003	1.52255	0.863613	1.57511	2.39406	1.57768	0.371998
SOV3g001700	3.42426e-07	-0.979727	0.102	0.432	0.00918832	1.57866	0.637749	1.0044	1.05004	2.55135	2.22979	0.349887	1.05385
SOV3g003780	0.000354333	-0.847512	0.161	0.386	1	0.474273	0.980072	0.600595	0.957451	1.11121	2.56293	1.54837	0.796316
SOV3g005150	0.000119086	0.824764	0.686	0.545	1	8.61536	7.74372	10.0877	10.5272	9.59392	3.93648	6.6191	5.19859
SOV3g005190	9.59541e-07	-0.972286	0.127	0.443	0.0257474	1.86881	0.777849	0.988162	0.538896	1.28103	2.48805	0.330413	0.818638
SOV3g007390	0.000551361	-0.631875	0.432	0.682	1	21.5707	3.03746	1.93999	4.22527	13.4306	5.25635	1.2375	3.14949
SOV3g007510	9.07271e-05	-0.813244	0.017	0.17	1	0.333581	0.0746559	0.0359195	0.205869	2.08569	0.88834	0.10768	0.145523
SOV3g007560	0.00336587	0.583637	0.093	0	1	0	0.498623	0.0308109	0	0	0	0	0.346582
SOV3g007690	0.000551787	-0.628609	0.119	0.33	1	1.48217	0.849067	1.35489	0.583228	1.86715	1.85879	0.745838	0.822022
SOV3g007820	0.00107454	-0.61627	0.093	0.273	1	0.49987	0.517427	0.711704	1.08009	1.42786	1.32607	1.14721	0.5514
SOV3g009480	0.00536537	-0.617555	0.042	0.159	1	0.628629	0.252045	0.0342091	0.183707	0.57162	0.920978	0.0911696	0.195018
SOV3g009710	9.68265e-06	-0.800323	0.008	0.182	0.259815	0.338465	0.0658987	0.389619	0.495038	0.271964	0.856252	0.173803	0.559759
SOV3g009860	0.000337136	-0.617603	0.22	0.5	1	2.37368	1.45001	3.74112	4.83643	2.43774	2.75911	1.64565	4.60603
SOV3g011060	0.00167366	-0.614879	0.076	0.239	1	0	0.375001	0.802169	0.787756	1.37039	1.10572	0.51719	1.36958
SOV3g012530	3.18674e-11	-1.40064	0.102	0.534	8.55098e-07	2.69182	0.537403	0.393795	1.62787	3.69306	3.05903	0.50708	1.35348
SOV3g014090	3.43804e-05	-0.736718	0.695	0.898	0.922529	29.7339	8.97234	22.4883	11.4331	49.1089	15.6177	7.64929	6.5033
SOV3g014270	0.0247842	0.660742	0.186	0.08	1	1.11041	1.18102	0.94012	0.758574	1.22542	0.379608	0.893123	0.571668
SOV3g015530	3.66703e-05	-0.862795	0.11	0.352	0.983974	1.46244	0.487742	0.61143	0.59016	1.32114	1.70555	0.351196	0.646265
SOV3g015750	0.000184418	-0.599055	0.017	0.159	1	0.502535	0.0795996	0.516331	1.14173	0.570982	0.635296	0.656378	0.679575
SOV3g016660	9.90474e-08	-1.13618	0.161	0.534	0.00265774	7.31446	1.21829	1.57394	2.13995	6.96848	3.87577	0.189483	2.57116
SOV3g017480	4.8021e-09	-1.46944	0.051	0.375	0.000128855	2.6827	0.264647	2.4138	1.59994	1.60674	2.50199	0.574389	2.91576
SOV3g018320	0.00436879	0.604389	0.763	0.807	1	6.30805	11.746	7.09128	8.9157	13.1995	7.38367	14.3001	4.26854
SOV3g018330	1.00811e-06	-0.972102	0.051	0.307	0.0270507	1.22533	0.242297	0.137658	0.506392	0.994875	1.43701	0.262123	0.46986
SOV3g018400	8.35365e-06	1.17706	0.424	0.159	0.224153	0.623267	2.99008	2.08133	1.70793	1.17597	0.764625	4.15483	1.30887
SOV3g018470	0.00507657	0.826951	0.186	0.057	1	2.08764	1.22541	0.515659	1.31575	0.277429	0.254506	0.863927	1.16204
SOV3g020080	7.05738e-06	0.959496	0.771	0.625	0.189371	4.05217	11.5602	16.4269	10.527	11.7632	5.45893	9.45438	6.1099
SOV3g020120	0.00244356	1.10068	0.339	0.17	1	1.66804	2.96843	0.954683	1.25842	0.563364	0.85047	2.11913	1.20385
SOV3g020700	0.0127293	0.61557	0.093	0.011	1	1.35955	0.596244	0.1642	0.51085	0.321249	0.0418242	0.0354256	0.698302
SOV3g022110	0.000137158	-0.844774	0.076	0.273	1	0.379647	0.329551	0.612937	0.329571	0.708254	1.38785	0.587009	0.602763
SOV3g022990	3.02893e-07	-1.06837	0.136	0.466	0.00812751	1.0164	0.814544	0.552333	0.486654	1.32284	2.8052	0.755491	1.90587
SOV3g027940	0.000321166	-0.660605	0.127	0.352	1	0.339851	0.746237	1.70599	0.457457	1.66547	1.76036	0.612145	0.897002
SOV3g028250	1.62423e-06	-0.883634	0.102	0.409	0.0435829	0.72927	0.645862	0.343176	0.763255	1.67094	2.03664	0.192348	0.928062
SOV3g028260	1.40134e-08	-1.20465	0.085	0.443	0.000376023	1.27575	0.580865	0.117838	0.638702	3.52874	2.6436	0.290847	0.27569
SOV3g029140	0.035168	0.620367	0.127	0.045	1	0.340803	0.824206	0.62174	0.566051	1.10567	0.186655	1.15377	0.758836
SOV3g029850	0.00225849	0.895829	0.212	0.068	1	3.04891	1.33948	0.196009	0.464582	0.713156	0.257327	0.31985	0.431039
SOV3g030650	1.06904e-11	-1.21372	0.449	0.875	2.86854e-07	11.7352	3.58989	2.81449	4.89108	8.02114	9.64559	1.99509	5.75528
SOV3g031180	0.00417434	-0.634345	0.068	0.205	1	0.154074	0.349663	0.388456	0.194609	0.123299	1.09499	0.141442	0.420964
SOV3g032610	3.05241e-07	-0.918789	0.322	0.705	0.00819054	1.97905	1.96962	2.54509	1.23719	2.56552	4.61414	1.63982	2.54525
SOV3g034960	0.00832484	0.587929	0.076	0	1	0.140386	0.503087	0.358312	0.302696	0.0843661	0	0.279493	0
SOV3g035520	0.000533086	-0.611326	0.025	0.159	1	0.321775	0.0990597	0.243368	1.15362	0.044608	0.678993	0.545176	1.2253
SOV3g036090	1.35783e-08	-1.0581	0.068	0.409	0.000364346	2.12632	0.333189	1.17859	0.80371	0.975446	1.77595	1.66499	1.63173
SOV3g037380	4.79208e-05	-0.830035	0.085	0.307	1	1.21894	0.439615	1.01858	0.574178	0.980924	1.55924	0.280974	0.829245
SOV3g037700	0.0491449	0.608184	0.178	0.091	1	0	1.09629	0.358375	0.331852	0.520779	0.375214	1.36142	0.407496
SOV3g038040	0.0200664	0.854157	0.356	0.227	1	3.47791	4.06493	9.02013	2.21537	0.221075	1.80186	0.389265	0.0282561
SOV3g038260	0.00038775	-0.611445	0.017	0.148	1	0.245966	0.0771542	0.314886	0.307506	0.259748	0.645664	0.16571	0.346934
SOV3g038540	0.000265214	-0.760573	0.034	0.193	1	0.65457	0.184558	0.442506	0.570911	0.872105	1.00683	1.09064	0.336329
SOV3g039770	1.25488e-11	-1.69329	0.203	0.67	3.36723e-07	3.30724	1.37574	3.4162	1.51851	3.48439	6.68297	0.0246714	1.23079
SOV3g039980	0.0123182	0.642657	0.093	0.011	1	0.161749	0.608347	0.119091	0.319163	0.242324	0.0301983	0.152282	0.338707
SOV3g041950	8.39528e-05	-0.615223	0	0.125	1	0	0	0.624248	0	0.250906	0.531795	0.417275	0.0257772
SOV3g042190	0.0495774	0.664925	0.212	0.125	1	0	1.26676	2.43839	1.03016	1.18288	0.429693	0.282465	0.671486
SOV3g042230	8.78783e-14	2.24104	0.492	0.011	2.35804e-09	0.981298	3.94319	0	2.08611	0	0.0456554	0	0
SOV3g042270	2.22866e-07	1.47634	0.263	0	0.00598015	0.927905	1.78241	0	0.330433	0	0	0	0
SOV3g042890	4.82029e-20	2.31373	0.873	0.534	1.29343e-15	27.0804	18.0107	3.32349	3.65096	2.80674	2.82382	3.5613	4.30738
SOV3g043070	0.000141437	-0.748392	0.017	0.159	1	0.258142	0.0583817	0.312089	0.404139	1.04023	0.777996	0.118621	0.18112
SOV3g043240	0.000341456	0.943083	0.136	0	1	0	0.922632	0	0.140535	0.0676888	0	0.219962	0
SOV3g043730	0.00322232	-0.615174	0.085	0.239	1	0.580369	0.564091	0.286934	0.895307	0.1029	1.39578	0.603267	2.08345
SOV3g043810	2.07838e-05	-0.883472	0.093	0.341	0.557692	0.923843	0.5825	1.10844	1.14972	1.58267	1.91941	0.821842	0.541279
SOV3g043820	0.0333913	0.65172	0.297	0.193	1	1.97552	1.91059	1.74829	1.94194	1.1558	0.852652	2.0774	1.7727
SOV3g044430	6.44165e-08	-1.14506	0.093	0.42	0.00172849	1.18772	0.575002	0.414751	0.645325	2.28648	2.4832	0.148046	0.404428
SOV3g044600	0.00178138	-0.613124	0.119	0.307	1	0.954376	0.665574	1.90043	2.33582	1.39496	1.54761	0.928153	2.65469
SOV3g045440	0.000228325	-0.721069	0.212	0.466	1	0.938072	1.1958	1.8454	1.69831	3.02001	2.61957	1.31781	1.74608
SOV3g045800	0.00296779	-0.596732	0.254	0.477	1	2.32459	1.6658	3.44215	2.44246	3.03567	3.03146	2.90611	2.55496
SOV3g046180	0.00323453	0.827969	0.288	0.136	1	0.629096	1.80387	0.475858	1.05472	0.627596	0.579481	0.486083	0.279917
SOV3g047550	1.33276e-07	-1.05302	0	0.216	0.00357619	0.184094	0	0	0.0223248	2.13522	1.07487	0.144454	0.016529
SOV3g048170	0.00319189	-0.606876	0.161	0.364	1	1.16802	1.01108	1.33246	1.49805	1.27474	2.06279	1.44874	1.65385
SOV4g000210	0.00166762	-0.587168	0.051	0.193	1	0.136003	0.266864	0.411403	0.283068	0.194005	0.903203	0.424765	0.523075
SOV4g000790	0.000445477	-0.793014	0.144	0.352	1	0.825565	0.810091	0.7408	0.958203	0.833538	2.13633	1.01809	1.01187
SOV4g001170	3.77584e-07	-1.03535	0.178	0.534	0.0101317	4.54904	0.966261	2.58883	2.97609	2.99838	3.03008	5.50776	2.39775
SOV4g001370	3.81949e-05	-0.65165	0	0.136	1	1.30058	0	0.0309023	0.195465	0.572955	0.570963	0	0.32011
SOV4g002730	1.4618e-08	-1.07827	0.017	0.295	0.000392244	2.91575	0.107408	1.39756	2.47072	2.19411	1.33829	1.89688	1.3384
SOV4g003340	0.0102488	0.702418	0.153	0.045	1	0	0.894735	0.622018	0.271754	0.113812	0.164393	0.733729	0.301743
SOV4g003560	7.91508e-12	-0.952804	0.746	0.977	2.12385e-07	4.00004	8.36704	5.56493	5.98253	11.6329	17.1311	7.03664	10.0253
SOV4g003620	0.000753121	-0.615216	0.042	0.193	1	0	0.214731	0.370523	0.354501	0.236364	0.86071	0.0988559	0.364318
SOV4g003830	0.0433417	0.688007	0.314	0.216	1	2.47722	2.33069	1.69893	2.05263	3.55015	1.06739	1.18799	1.28929
SOV4g004910	4.64533e-05	-0.638132	0.008	0.159	1	0.697706	0.044603	0.0838623	0.280267	0.307569	0.625729	0.321727	0.485247
SOV4g007440	0.00126026	0.963017	0.229	0.068	1	1.41141	1.54355	1.82192	0.0988756	0.0661314	0.304796	1.35282	0.947712
SOV4g008150	0.000183823	-0.636891	0	0.114	1	0	0	0.0269397	0.458636	0.580611	0.554975	0.0873952	0.465855
SOV4g009900	0.00183492	-0.589988	0.051	0.193	1	0	0.285252	0.622854	0.373327	0.59284	0.934606	0.631237	0.665547
SOV4g009960	2.86614e-07	-1.10974	0.008	0.227	0.00769072	1.9106	0.0301801	1.51272	1.12748	1.3076	1.22319	0.727885	1.2073
SOV4g010620	3.7629e-05	-0.772472	0.085	0.318	1	0.784269	0.415001	1.57768	0.997939	1.86866	1.4171	1.35916	1.28131
SOV4g012530	0.00336587	0.621441	0.093	0	1	0.302151	0.538411	0.0913394	0.338324	0	0	0.204652	0.105134
SOV4g012610	0.00147031	0.815273	0.153	0.023	1	1.7666	0.913698	0.162743	0.134321	0.147471	0.0875567	0.101995	0.130555
SOV4g012620	1.18965e-10	1.44443	0.788	0.477	3.19218e-06	18.3808	10.1796	4.07727	3.6915	3.53816	3.10781	2.58293	3.80231
SOV4g014150	1.44999e-06	-0.952911	0.085	0.375	0.0389075	0.966235	0.423297	1.77383	1.6914	1.35871	1.75518	1.08955	0.335053
SOV4g014200	3.99741e-05	-0.696913	0.017	0.182	1	1.443	0.0764234	0.466479	2.06122	1.17309	0.744917	0.952125	1.08868
SOV4g015040	1.88375e-10	-1.33637	0.127	0.557	5.05466e-06	7.02821	0.800908	0.483015	0.980262	5.70016	3.54758	0.591561	0.611095
SOV4g015500	0.000138753	-0.737702	0.025	0.182	1	1.14971	0.108954	0.618828	0.483398	0.970125	0.8492	0.486775	0.165681
SOV4g015540	0.0213025	0.791334	0.212	0.102	1	2.72005	1.62732	0.976341	1.60375	0.942128	0.518089	0.725467	1.5897
SOV4g015790	4.60321e-05	-0.780877	0.127	0.386	1	1.46396	0.809192	0.981752	0.85075	1.87512	2.10851	1.04456	1.56514
SOV4g017610	1.13222e-10	-1.28891	0.102	0.534	3.03809e-06	3.07446	0.584248	0.370891	0.958897	3.86031	2.871	0.324261	0.796047
SOV4g018290	0.00242065	0.837636	0.441	0.284	1	2.20561	3.39256	2.12281	4.36605	2.84915	1.4579	3.41563	2.37464
SOV4g019270	0.00210241	-0.585272	0.085	0.25	1	0.365598	0.450069	0.684865	0.537065	0.572852	1.17557	0.796787	0.799779
SOV4g019340	0.0219266	0.788159	0.186	0.08	1	0.520666	1.4252	1.35633	0.730679	0.654256	0.404393	1.53259	0.453737
SOV4g019420	0.0374381	0.609744	0.169	0.08	1	0.201776	1.03699	0.398749	0.674399	0.368599	0.334866	0.504124	0.678873
SOV4g019510	0.000383342	-0.591164	0.254	0.534	1	1.55248	1.86192	2.67461	2.87785	1.10875	3.31137	1.62057	1.35666
SOV4g019590	0.0493288	0.654612	0.153	0.068	1	0.352594	1.12337	0.0355821	0.0717664	0.0582924	0.348861	0.171113	0.181528
SOV4g020800	0.0210466	0.635725	0.161	0.057	1	0	1.01098	0.536549	0.71338	0.223916	0.294299	0.343417	0
SOV4g023370	8.72182e-05	-0.586714	0.119	0.375	1	1.47808	0.805952	1.01233	1.55103	1.89513	1.71222	1.01598	0.902559
SOV4g024580	0.00519811	0.662285	0.11	0.011	1	0.62901	0.656809	0.80142	0.543365	0.136557	0.046899	0.126584	0.399548
SOV4g024920	0.00179501	-0.627357	0.051	0.193	1	1.25282	0.29517	0.458998	0.298802	1.46229	1.00069	0.405359	0.407346
SOV4g026690	0.000187664	-0.658222	0.025	0.182	1	0.432115	0.164204	0.87647	0.533399	0.789618	0.837274	0.349294	0.830406
SOV4g029620	0.0462309	0.66457	0.331	0.239	1	0.694074	2.18955	1.0386	1.49049	0.633501	1.01221	1.36369	0.997038
SOV4g030420	2.85099e-05	0.968956	0.686	0.534	0.765007	5.81797	7.82033	3.59857	3.94459	4.71918	3.50609	7.83756	2.69961
SOV4g031660	0.0024964	-0.628625	0.025	0.136	1	0	0.121994	0.548411	0.0350894	0.429236	0.734704	0.205797	0.444845
SOV4g032970	7.78644e-05	-0.729798	0.025	0.193	1	0.611447	0.131573	0.636799	0.395072	0.951835	0.876609	0.653676	1.31302
SOV4g034070	0.000359367	-0.675076	0.076	0.261	1	2.16147	0.396113	0.856275	1.14067	1.2334	1.22915	0.288229	1.09364
SOV4g034120	0.000149122	1.07962	0.364	0.159	1	0.699231	2.5888	0.378443	0.928246	0.543657	0.698046	0.847907	0.608827
SOV4g034580	3.58602e-09	-1.17191	0.271	0.705	9.62237e-05	5.34503	2.04241	1.43982	2.06318	9.2979	5.85486	0.755554	0.941749
SOV4g034840	0.0342654	0.725158	0.271	0.17	1	0.562583	1.89746	1.93095	1.37945	3.0313	0.752765	1.66354	0.52316
SOV4g034980	9.82566e-10	-1.31001	0.39	0.761	2.63652e-05	0.129965	3.0423	4.17707	0.143709	0.486763	9.02264	0.350359	1.7017
SOV4g035010	1.55102e-05	-0.884861	0.229	0.534	0.416185	0	1.43182	3.54698	0.357377	0.298289	3.49057	0.376267	1.26887
SOV4g035030	6.61769e-05	-0.855454	0.102	0.341	1	1.54472	0.711327	1.72097	1.39427	2.96553	2.09635	0.18128	0.956288
SOV4g035330	0.0177667	0.729767	0.373	0.273	1	0.557074	2.88222	2.33575	3.87994	2.56577	1.34099	2.05084	1.59911
SOV4g036990	2.47483e-11	-1.77098	0.025	0.398	6.64071e-07	1.0067	0.252227	1.07815	0.46862	5.12712	3.27368	3.10843	0.913546
SOV4g037300	0.00121817	-0.688136	0.068	0.227	1	0.349979	0.359157	0.485109	0.527098	1.36647	1.18987	0.122747	0.69383
SOV4g037530	0.0342679	0.714129	0.458	0.432	1	8.80577	3.9532	4.73507	3.63849	3.72182	2.01934	5.30542	4.95058
SOV4g037780	0.0144122	0.698716	0.11	0.023	1	0.583618	0.712447	0	0.285664	0.144207	0.0550736	0.104413	0
SOV4g038400	0.00572601	0.819575	0.314	0.159	1	0	2.1875	0	0.247263	0.904318	0.806068	0.85405	1.64332
SOV4g040430	0.000204008	-0.59566	0.017	0.159	1	0.568754	0.0835032	0.655743	1.02213	0.366376	0.637351	0.220331	0.26152
SOV4g040890	7.63986e-07	-1.02206	0.008	0.216	0.0205	0.561619	0.0348318	0.455073	0.481043	0.667926	1.10156	0.35415	0.469251
SOV4g041330	0.000429087	-0.613002	0.008	0.125	1	0.180193	0.0348318	1.52381	0.86548	0.519422	0.582712	1.17538	0.366121
SOV4g041370	9.21568e-05	-0.832572	0.119	0.364	1	1.16524	0.750879	1.54848	1.27471	2.65018	2.11806	0.806337	0.998849
SOV4g041670	4.58462e-08	0.923172	0.89	0.739	0.00123019	5.34512	13.5142	7.82381	7.26876	8.72077	6.65404	12.4076	5.66812
SOV4g042490	0.00333965	0.707399	0.119	0.011	1	0	0.701378	0.076925	0.0710456	0.0642979	0.0419632	0.177321	0.173759
SOV4g042790	0.0008252	0.913477	0.432	0.261	1	2.99855	3.25577	1.54743	1.3578	1.32273	1.25941	4.13888	2.44137
SOV4g044260	5.94357e-05	-0.693116	0.085	0.318	1	0.5536	0.558915	0.0497216	0.306506	0.772787	1.52041	0.371694	1.10731
SOV4g045010	1.30251e-07	-0.997198	0.051	0.341	0.00349502	1.76061	0.238404	2.16669	2.5123	0.970037	1.472	0.989417	0.303373
SOV4g045380	0.00125485	1.00734	0.305	0.136	1	2.10087	2.1427	3.25469	2.03162	0.755968	0.563372	1.38192	1.05528
SOV4g045800	8.39528e-05	-0.631281	0	0.125	1	1.52159	0	0.132334	0.421082	0.293893	0.54894	0.500448	0.558022
SOV4g046200	4.70146e-07	-1.06281	0.068	0.352	0.0126154	1.0939	0.324519	0.891704	0.857763	2.29167	1.76692	0.471182	0.86506
SOV4g046310	0.000142765	-0.611579	0.22	0.5	1	0	1.85197	3.64674	0	0.236011	3.35761	0.0646892	0.529355
SOV4g046470	0.0445192	0.740205	0.136	0.057	1	0.302671	0.966942	1.03498	0.608966	0.253088	0.177518	0.728027	0.111103
SOV4g048000	0.000529571	1.12832	0.254	0.08	1	0.975801	1.79974	1.83669	1.43414	0.327067	0.280734	0.873272	0.777675
SOV4g048020	0.0314846	0.598154	0.076	0.011	1	0.442538	0.595498	0.122766	0.159934	0.392113	0.053984	0.0637573	0
SOV4g048770	9.98172e-05	-0.587647	0.653	0.932	1	5.82531	6.57736	8.20888	8.04732	7.91968	10.3872	8.751	7.19351
SOV4g050530	7.6912e-11	1.09459	0.881	0.818	2.06378e-06	9.03593	18.28	13.7693	16.3771	8.70457	8.02821	21.5234	9.6373
SOV4g050850	0.000973511	0.63524	0.788	0.659	1	5.24579	9.86105	5.49598	6.38466	8.59555	5.99271	4.82805	2.77558
SOV4g050930	0.00794176	0.662706	0.102	0.011	1	0.822484	0.651763	0.277095	0.0620866	0.167326	0.0434058	0.145507	0.0195609
SOV4g051130	0.00261095	0.803444	0.144	0.023	1	0	0.923514	0.103843	0.11342	0.149518	0.102135	0.133765	0.139565
SOV4g051140	0.000192032	-0.759985	0.017	0.159	1	0	0.0842521	0.665068	0.452538	0.0709109	0.836151	0.412807	0.504483
SOV4g051230	0.00128879	0.639372	0.644	0.545	1	6.47231	6.1826	6.03695	6.98824	5.04092	3.61117	4.9465	3.87231
SOV4g051640	2.15207e-05	-1.01103	0.076	0.307	0.577465	1.49168	0.46357	0.517302	0.608081	1.06319	1.94961	0.188546	0.783319
SOV4g051690	6.8883e-05	-0.72447	0.085	0.318	1	0.681159	0.534599	0.943509	1.10257	1.31824	1.53561	0.556529	1.47249
SOV4g051890	2.89243e-05	-0.757944	0.271	0.568	0.776125	4.73471	1.9131	2.87669	3.33342	3.67643	3.92627	1.58418	2.99572
SOV4g051900	8.70344e-09	-0.929511	0.483	0.886	0.000233539	1.77296	5.42686	10.3972	1.89975	7.68717	11.2408	1.31335	3.39448
SOV4g052060	8.43167e-05	-0.83231	0.008	0.148	1	0.32812	0.0279504	0.265042	0.267587	1.55559	0.830301	0.210271	0.249553
SOV4g052830	0.000247036	-0.684015	0.195	0.455	1	2.54984	1.228	1.67006	2.15063	2.3441	2.57952	1.68846	2.57036
SOV4g053450	8.80101e-09	1.65824	0.381	0.045	0.000236157	0.203849	2.60814	0.0800448	0.02261	0.0773623	0.143154	2.54793	0.119622
SOV4g057220	0.00459556	0.784694	0.136	0.023	1	0.29529	0.89439	0.560329	0.558627	0.320657	0.099646	0.691743	0.558448
SOV4g057700	0.0168263	0.759437	0.28	0.17	1	1.33335	1.72852	2.02877	1.42178	1.75184	0.611808	1.85975	0.536083
SOV4g057750	1.7625e-07	-0.91148	0.008	0.239	0.00472933	1.86925	0.0691802	0.449188	1.69939	2.02649	1.0111	0.310973	0.314736
SOV4g059090	0.0234943	0.641412	0.119	0.034	1	0.150186	0.753784	0.837548	0.0561986	0.310791	0.124325	0.105525	0.0449196
SOV4g059420	0.0446274	0.678218	0.153	0.068	1	0	0.990578	0.335885	0.279938	0	0.243985	0.554311	0.534732
SOV5g001150	0.00156911	-0.606683	0.059	0.216	1	0.922755	0.338931	0.307028	0.215428	0.798029	1.03886	0.0806208	0.306795
SOV5g002150	0.00635346	0.973109	0.161	0.045	1	0	1.28345	0.602879	3.98404	0.534499	0.163206	0.194714	0.214237
SOV5g002400	0.000121408	1.10991	0.178	0.011	1	0	1.2481	0.38737	2.59068	0.487328	0.0415946	0.107816	0.279687
SOV5g002510	2.73619e-08	1.31388	0.712	0.42	0.000734201	3.94879	8.5468	13.0494	10.3405	11.0721	2.84008	5.51626	3.40697
SOV5g002770	0.000938042	0.968023	0.5	0.341	1	1.20504	4.71988	2.87995	2.67396	3.07227	1.92404	4.11161	1.67618
SOV5g002960	1.56483e-05	-0.728716	0.144	0.42	0.419891	0.479615	0.871227	0.926016	0.740409	0.939094	2.10093	0.571775	1.56096
SOV5g003130	0.000183108	-0.707311	0.059	0.25	1	1.22185	0.31758	0.249542	0.545954	1.11433	1.15129	0.349943	0.713374
SOV5g003140	3.03119e-05	-0.762398	0.305	0.614	0.81336	2.59786	2.04243	1.9423	2.27477	3.62952	4.1609	2.28745	3.32984
SOV5g003540	1.90933e-08	-0.754787	0.576	0.886	0.00051233	11.6396	5.61266	7.36082	8.34899	8.30048	10.1581	5.675	14.6735
SOV5g003710	0.0188571	0.745009	0.5	0.443	1	1.84077	4.36886	1.85418	1.6241	1.92405	2.20341	2.03389	1.18231
SOV5g004250	3.88199e-09	1.29064	0.788	0.625	0.000104166	5.14995	11.4052	6.58912	5.59993	6.16724	4.07085	11.8449	4.4671
SOV5g005550	7.07868e-06	-0.906545	0.017	0.205	0.189942	0.337374	0.0647808	0.283724	0.266291	0.601289	0.995986	0.315075	0.482625
SOV5g006220	7.12719e-05	0.72846	0.975	0.932	1	49.5344	37.5897	92.3316	98.7841	64.8123	22.2908	48.3441	27.5884
SOV5g006570	3.58355e-05	-0.70561	0.102	0.352	0.961575	2.79463	0.601585	2.41519	2.38827	1.25815	1.61192	0.860349	3.47103
SOV5g006970	0.000571686	-0.611988	0.195	0.443	1	3.63201	1.31727	2.45289	2.38647	3.0035	2.54163	1.28223	2.49402
SOV5g007010	3.93854e-05	1.24162	0.475	0.227	1	4.45281	6.20549	19.0211	11.6236	4.75649	2.04718	3.1112	4.66428
SOV5g007020	0.00909046	1.01358	0.347	0.216	1	0.478852	3.37513	13.2234	25.9324	1.14929	1.16708	2.94323	8.54061
SOV5g008600	0.000196467	1.29723	0.475	0.295	1	2.39471	5.20445	4.6554	2.79965	1.18749	1.52463	5.86173	1.95201
SOV5g008790	0.00152336	-0.654901	0.119	0.307	1	1.71656	0.693353	0.555309	1.14766	2.18135	1.6662	0.704459	1.24069
SOV5g008800	4.27539e-05	-0.710387	0.153	0.432	1	2.32072	1.05846	0.519131	0.616995	2.54386	2.36815	0.227221	0.551982
SOV5g009460	1.96201e-06	0.757121	0.873	0.818	0.0526465	10.1288	13.4747	11.1837	9.73975	10.1079	7.56431	25.6334	7.44229
SOV5g009660	0.0348081	0.644137	0.373	0.261	1	0.940159	2.7592	2.1262	1.57229	1.17891	1.40542	2.38725	1.5026
SOV5g009900	0.00211613	0.869086	0.246	0.091	1	1.11866	1.46146	1.091	1.67853	0.62607	0.347631	1.10237	0.673348
SOV5g010040	2.6485e-07	-0.809205	0.636	0.943	0.00710671	5.76712	6.73334	8.06543	12.3285	8.11086	12.5507	11.3335	15.0904
SOV5g010130	3.81818e-06	-0.959306	0.186	0.5	0.102453	1.84861	0.994421	1.67082	1.81624	2.96387	2.8779	1.59269	2.03925
SOV5g010190	0.00103954	1.0715	0.356	0.193	1	0.772549	2.80311	1.66945	1.00715	0.657544	0.809608	2.74032	1.20761
SOV5g010320	0.00159236	-0.719307	0.034	0.159	1	1.85321	0.148999	0.470618	0.347657	1.31468	0.891702	0.435566	0.484437
SOV5g010340	0.00122546	-0.625774	0.025	0.148	1	0.558535	0.123578	0.588364	0.267085	0.925272	0.733725	0.288833	0.202026
SOV5g012060	0.0234943	0.620286	0.119	0.034	1	0	0.714454	0.0509996	0	0.148911	0.115324	0.597818	0.0698644
SOV5g013060	0.000801858	-0.828855	0.186	0.42	1	8.34226	1.15925	0.85835	4.19911	4.98823	2.83542	0.205911	3.22853
SOV5g013140	2.32174e-08	-1.067	0.017	0.284	0.000622992	2.1114	0.0671027	0	1.46454	1.11543	1.23565	0.309741	1.57882
SOV5g013420	1.08993e-07	-1.18646	0.144	0.5	0.0029246	13.2316	0.80314	0.604591	1.48128	11.5885	3.10382	0.0978832	1.10468
SOV5g014010	0.00269994	-0.582377	0.331	0.568	1	3.74888	2.03599	2.17981	1.73964	3.00894	3.54582	1.48352	1.47601
SOV5g014660	0.00101664	-0.587323	0.144	0.375	1	0.740932	0.81373	0.699135	0.95821	1.98224	1.72505	0.666985	1.23794
SOV5g014820	3.25812e-17	-1.87579	0	0.489	8.74251e-13	1.54143	0	1.23012	3.06023	1.58522	2.67003	2.24885	1.43937
SOV5g016260	0.0100652	0.650005	0.119	0.023	1	0.30426	0.717366	0.472214	0	0.219413	0.0944393	0.690763	0
SOV5g016430	1.72954e-05	-0.597433	0.746	0.909	0.464089	4.25321	7.79104	7.165	7.0816	9.06341	12.301	9.79205	10.1432
SOV5g017300	0.000132264	1.38427	0.508	0.33	1	2.60473	6.36755	4.43189	6.3333	0.204539	1.82238	7.16591	2.83077
SOV5g017330	0.000130952	1.10438	0.754	0.625	1	13.6763	19.2282	26.842	15.0134	2.88088	8.40822	19.7153	9.01928
SOV5g017350	1.60491e-05	-0.759587	0.034	0.239	0.430645	0	0.297825	0.119202	0	0.252831	1.19723	0.301611	0.101936
SOV5g018170	4.34124e-05	-0.856955	0.008	0.159	1	0	0.046436	0.998818	0.606399	0.276318	0.895317	0.201946	0.174236
SOV5g018380	6.28858e-06	-0.875565	0.102	0.386	0.168741	2.08418	0.71581	2.43679	2.19881	2.98606	2.14804	0.408775	0.932788
SOV5g020430	0.00118073	-0.599568	0.059	0.216	1	0.174046	0.349193	0.253601	0.317712	0.827605	1.04438	0.154847	0.139748
SOV5g020760	1.82086e-05	-0.763167	0.017	0.193	0.48859	0.497696	0.0912555	0.929661	0.319145	0.584638	0.852093	0.39634	0.512823
SOV5g020830	0.0311545	0.673517	0.229	0.125	1	0.749979	1.48555	0.272655	0.820763	1.11658	0.558381	1.80791	1.26951
SOV5g023390	0.00193927	-0.581389	0.229	0.466	1	2.93105	1.30371	1.79196	1.79089	1.61978	2.44701	1.6561	1.66576
SOV5g023450	0.0163904	0.817669	0.331	0.227	1	0.14613	2.27724	1.07286	1.19905	0.811077	0.859365	3.80669	1.4618
SOV5g023880	8.39528e-05	-0.582965	0	0.125	1	1.01462	0	0.228204	0.414563	0.844866	0.497925	0.0446761	0.323094
SOV5g025410	2.85365e-11	-0.963407	0.398	0.864	7.6572e-07	5.22874	3.59361	5.30427	3.17143	5.03404	7.95712	1.06588	4.69363
SOV5g026220	0.0121117	0.680489	0.203	0.08	1	0.784295	1.14717	0.78175	0.620199	0.456613	0.339735	1.14286	0.483554
SOV5g026630	9.37181e-05	1.01162	0.703	0.557	1	5.90271	9.68076	13.226	8.71185	16.121	4.29756	8.08436	3.53727
SOV5g026690	0.00406997	0.73382	0.136	0.023	1	0.418784	0.808165	0.0375263	0	0.100286	0.0872674	0.420952	0.480891
SOV5g028100	0.000627018	-0.687877	0.034	0.182	1	0.436846	0.194607	0.673003	0.266322	0.999835	0.924405	0.0858014	0.748022
SOV5g028670	0.0231535	0.848094	0.153	0.057	1	0.354491	1.20922	0.644456	1.82811	0.865399	0.227262	0.778855	0.0524554
SOV5g028890	2.79397e-06	-0.714486	0.636	0.898	0.0749706	6.44002	6.09715	6.28544	5.8868	8.41502	10.6457	6.82642	6.52589
SOV5g030350	0.000183823	-0.639028	0	0.114	1	0.105476	0	0.303661	0.323484	0.133368	0.55728	0.169499	0.319746
SOV5g031090	0.0352801	0.603635	0.093	0.023	1	0.985365	0.650663	0.670704	0.641451	0.101786	0.0862914	0.325224	1.20572
SOV5g032700	0.00199932	0.727446	0.127	0.011	1	0.528924	0.725184	0.0791785	0.0238919	0.10199	0.0419632	0.182641	0.351707
SOV5g033490	0.000341456	0.90118	0.136	0	1	0.161749	0.867593	0	0.374782	0.170079	0	0.767378	0
SOV5g033700	1.65471e-08	1.90423	0.398	0.068	0.000444007	0.451648	3.55211	1.13242	0.445451	0.764317	0.216139	1.09115	1.28707
SOV5g033790	0.0253326	0.678064	0.347	0.239	1	1.53209	2.4911	1.75677	1.25107	1.9068	1.18195	1.62149	0.673263
SOV5g033860	0.000183823	-0.615427	0	0.114	1	0.287555	0	0.310035	0.172413	0.137046	0.532011	0.154412	0.507551
SOV5g034010	0.000181685	1.1193	0.39	0.17	1	4.88432	3.35949	0.60488	0.655764	0.862949	1.00675	0.867907	1.6061
SOV5g034120	0.00503533	0.893193	0.246	0.102	1	2.89303	1.74155	0.385571	0.346538	1.21908	0.476106	0.83826	1.1631
SOV5g034160	0.000857982	0.822568	0.144	0.011	1	1.29001	0.855816	0.164093	0.408329	0	0.0493428	0.31753	0.602188
SOV5g034200	5.42705e-07	1.36169	0.441	0.136	0.0145624	3.59287	3.22123	0.755277	0.241261	0.472045	0.642588	0.456696	1.54937
SOV5g035410	0.00862668	0.70084	0.102	0.011	1	0	0.71366	0.345081	0	0	0.0542676	0	0
SOV5g035870	0.000341456	0.899808	0.136	0	1	0	0.865817	0	0	0	0	0	0
SOV5g036360	0.000133084	-0.887918	0.102	0.318	1	1.14687	0.598107	1.14539	1.20689	1.07061	1.9573	0.217733	0.715395
SOV5g038950	7.7983e-06	-0.785964	0	0.159	0.209252	0.671588	0	0.394289	0.872091	1.17605	0.724244	0	0.854586
SOV5g039320	0.000731955	-0.705851	0.186	0.42	1	0.689552	1.34133	2.50144	0.532944	3.75696	2.81896	0.441125	0.837319
SOV5g039480	0.00977276	0.632533	0.119	0.023	1	0.863974	0.686022	0.242862	0.120825	0.236273	0.0875567	0.307112	0.21669
SOV6g001520	3.45197e-05	-0.815014	0.017	0.182	0.926267	0.438924	0.065652	0.473476	0.797954	0.583942	0.874818	0.378919	1.42369
SOV6g001600	0.00303682	-0.58549	0.051	0.182	1	0.644373	0.246296	0.509344	0.580154	0.242326	0.870129	0.53517	1.08424
SOV6g005270	0.032034	0.657928	0.39	0.295	1	4.79542	3.26013	3.58602	4.43893	4.57449	1.70002	3.9195	2.2977
SOV6g005320	0.00925803	0.635983	0.568	0.443	1	2.43316	5.08658	3.40711	3.2349	2.85923	2.91673	4.10025	2.96751
SOV6g005800	4.57958e-24	-2.00516	0.415	0.966	1.22884e-19	11.7048	2.86707	5.50203	6.29078	13.3932	14.5237	4.3846	8.36017
SOV6g007080	0.0406928	0.634275	0.11	0.034	1	0.105476	0.865944	0	0.293743	0.554367	0.202162	0	0
SOV6g007910	3.36888e-06	-0.867655	0.364	0.693	0.0903973	5.02593	2.71684	4.56092	4.22542	5.19387	5.7821	3.39554	7.40518
SOV6g008570	0.0275397	0.816173	0.237	0.136	1	0.312237	1.65879	1.81034	1.04552	0.855948	0.510053	0.662611	0.325274
SOV6g008740	1.5162e-05	-0.878767	0.356	0.67	0.406842	19.8307	2.83006	30.5562	19.1627	15.585	6.04273	5.95857	19.9328
SOV6g009120	4.57411e-09	-1.07086	0	0.261	0.000122737	0	0	0.509456	0	0.114141	1.10069	0	0.497395
SOV6g009600	0.00336587	0.663111	0.093	0	1	0	0.583493	0.244533	1.10503	0	0	0.340315	1.87189
SOV6g009840	0.00690667	0.818066	0.381	0.239	1	2.2349	2.92225	2.27094	1.05242	2.02838	1.22471	2.26579	1.12383
SOV6g009960	2.56534e-10	-1.20166	0.212	0.67	6.88357e-06	2.6611	1.53216	1.41879	1.59979	8.17108	4.82408	0.162352	1.2824
SOV6g010480	0.00365945	-0.698422	0.11	0.261	1	0	0.569205	0.552112	0.901744	1.14104	1.5464	0.689243	0.722285
SOV6g011150	0.00318294	-0.644915	0.093	0.261	1	0.449242	0.551312	1.15261	0.404815	0.522543	1.4257	0.147668	0.405045
SOV6g012410	0.0065051	1.0039	0.212	0.08	1	1.65361	1.70378	0.718386	1.19902	0.589403	0.348244	0.9698	0.745623
SOV6g012630	2.1718e-05	-0.961794	0.169	0.443	0.582758	0.937307	0.837575	0.724455	1.68185	1.51517	2.5791	2.03463	2.53192
SOV6g013820	0.00406624	-0.656598	0.102	0.261	1	1.69644	0.498784	0.424663	0.355798	0.36191	1.36262	0.454707	0.626276
SOV6g013950	2.02068e-09	-1.29644	0.076	0.443	5.4221e-05	0.87374	0.438993	0.896609	1.09483	1.75242	2.53448	2.32144	2.24553
SOV6g015650	0.000452359	1.00678	0.288	0.102	1	1.38973	1.87094	0.248468	0.856409	0.916005	0.428738	0.587308	0.354673
SOV6g015790	0.0228938	0.681831	0.119	0.034	1	0.382925	0.783674	0.260952	0.187557	0.0676888	0.111895	0.226418	0.302767
SOV6g016060	1.73006e-05	-0.727026	0	0.148	0.464227	0.136003	0	0.474432	0.400629	0.395337	0.655224	0.236915	0.451531
SOV6g017350	0.0151659	0.826187	0.186	0.08	1	1.20305	1.23264	0.036507	0.44931	1.11207	0.259251	0.19456	0.18555
SOV6g017590	0.00266693	0.899499	0.517	0.398	1	4.36788	4.77249	3.73029	6.01802	2.86867	2.09447	5.09278	4.6921
SOV6g017740	1.05577e-05	-0.901727	0.034	0.239	0.283296	0.364158	0.170492	0.514818	0.404325	0.501348	1.18683	0.188359	0.512281
SOV6g017980	6.43298e-08	-0.92188	0.161	0.545	0.00172616	1.21675	1.2418	5.04489	1.64798	3.4686	3.24727	0.206801	1.164
SOV6g018050	0.000689894	-0.624676	0.085	0.273	1	4.73489	0.479576	0.564008	1.14599	2.25296	1.28131	0.36845	1.01145
SOV6g018390	7.15823e-09	-1.05713	0.025	0.33	0.000192077	1.9108	0.1476	0.0993756	0.263213	0.912606	1.38791	0.0815	0.381247
SOV6g018880	0.00336587	0.630866	0.093	0	1	0.754895	0.548494	0.115102	0.0921749	0.203035	0	0.299327	0.114435
SOV6g019960	0.000100882	-0.641321	0.008	0.148	1	0.40606	0.0581247	0.274529	0.106934	0.442803	0.650417	0.25483	0.114357
SOV6g021250	2.09716e-08	-0.759513	0.678	0.977	0.000562731	5.12952	6.48709	6.56536	5.44921	8.87013	11.675	8.28129	8.73469
SOV6g021850	5.26057e-08	-1.10948	0.203	0.591	0.00141157	7.7366	1.35102	0.722667	1.0964	9.01741	4.07273	0.102325	0.92394
SOV6g022540	1.24939e-07	-0.617579	0.856	0.989	0.00335248	7.77443	11.2325	9.60218	8.84586	15.9951	17.7683	13.6268	8.06398
SOV6g023060	0.00014086	-0.612501	0.119	0.364	1	2.70583	0.658948	2.20548	1.17272	1.60289	1.53638	1.3137	1.84263
SOV6g023390	0.0132018	0.619124	0.136	0.034	1	0.626025	0.784652	0.151051	0.160068	0.314178	0.161926	0.267377	0.412825
SOV6g023580	4.60189e-05	-0.9421	0.169	0.432	1	2.30657	0.960265	2.04933	3.5248	2.98017	2.7663	2.15618	3.74367
SOV6g024240	0.0178467	0.875315	0.424	0.364	1	2.49271	3.54827	1.93875	2.06666	1.89725	1.47942	3.18074	1.03065
SOV6g025060	6.24705e-06	-0.585532	0.466	0.841	0.167627	5.03945	4.25056	6.90912	5.80653	6.40463	6.87895	5.43019	8.64871
SOV6g025310	8.76527e-08	0.662479	0.992	0.932	0.00235198	30.8529	32.1158	23.1256	30.3004	22.8057	19.9223	42.7431	25.4382
SOV6g025350	3.81507e-11	0.782729	0.992	0.966	1.0237e-06	16.3712	41.3932	23.4229	26.9002	27.8537	23.6418	52.4619	24.1531
SOV6g025360	2.16906e-07	0.649993	0.949	0.955	0.00582024	20.2523	26.0444	18.9236	19.6552	15.5495	16.2349	33.3405	14.761
SOV6g025380	2.26436e-07	0.876508	0.907	0.852	0.00607595	9.81478	17.761	11.2697	9.59179	13.4315	9.21884	22.7403	6.38113
SOV6g025410	9.29182e-09	0.90405	0.992	0.886	0.000249327	18.5537	27.8799	15.0675	16.8596	14.2133	14.433	28.6056	12.3746
SOV6g026960	0.000238669	-0.788014	0.381	0.682	1	4.89313	2.98925	6.64074	7.52646	17.4506	5.88822	4.82847	3.83207
SOV6g027020	0.0052945	0.597061	0.085	0	1	0.114249	0.512632	0.247872	0.0648941	0	0	0.19107	0.578605
SOV6g028140	5.88685e-08	-0.946823	0.441	0.83	0.00157962	4.05956	3.67465	6.14487	4.73956	6.45081	8.01095	6.24436	3.92021
SOV6g028280	2.0085e-05	-0.608185	0.712	0.943	0.538942	4.70746	7.03169	5.31999	6.57426	6.42534	11.243	9.12403	7.25588
SOV6g029740	3.83649e-12	1.20668	0.907	0.705	1.02944e-07	6.15449	20.035	10.463	9.66995	14.1196	8.11374	17.0342	7.60066
SOV6g030450	1.55005e-05	-0.814344	0.169	0.466	0.415924	1.52626	1.00563	1.2371	1.36945	1.5031	2.5269	1.00129	1.61657
SOV6g032360	0.0138449	0.878789	0.22	0.102	1	0.184665	1.57739	1.63857	0.850643	0.370635	0.401648	0.924354	0.434588
SOV6g032570	0.000683934	-0.845263	0.178	0.386	1	1.9301	0.978453	0.817571	1.27987	2.51847	2.55447	0.524965	1.2252
SOV6g032730	0.000156318	-0.702136	0.229	0.523	1	1.39748	1.65822	1.48281	0.148567	1.32649	3.32468	0.528936	1.0008
SOV6g034420	0.00422927	0.658878	0.72	0.636	1	6.42178	8.52465	10.2599	7.93681	10.8148	5.03263	5.71721	3.44084
SOV6g035410	0.000252816	-0.68481	0.263	0.58	1	1.33413	1.76375	2.56004	2.12741	2.87235	3.44271	2.5826	1.69442
SOV6g035750	0.000879829	-0.654168	0.008	0.114	1	0.738141	0.0316216	0	0.0538035	0.525646	0.623471	0.0693879	0.0230988
SOV6g035840	0.000282846	-0.805311	0.161	0.398	1	0.200417	0.982409	3.25654	1.37925	2.291	2.4643	2.2379	2.17081
SOV6g035920	0.00434324	-0.591676	0.008	0.091	1	0	0.0416441	0.220992	0.555865	0.210887	0.569754	0.492504	0.300472
SOV6g036100	0.00295095	-0.624455	0.051	0.182	1	0	0.249733	0.946451	0.161699	0.360189	0.926624	0.589302	0.689252
SOV6g036540	0.000118281	-0.729518	0.051	0.239	1	1.49771	0.28379	0.128743	0.239563	0.604956	1.12863	0.152225	0.959655
SOV6g037580	0.000575403	-0.625325	0.144	0.375	1	0.691781	0.88255	0.272811	0.325488	0.684921	1.90394	0.640213	1.9304
SOV6g038210	4.87053e-05	-0.994836	0.551	0.807	1	19.6192	5.66498	10.8252	13.136	20.4779	12.2823	6.62097	10.0053
SOV6g039010	0.0171664	0.736008	0.178	0.068	1	0.258142	1.283	0.568585	0.186434	0.90707	0.37071	1.52079	0.307911
SOV6g039570	0.000183823	-0.619717	0	0.114	1	0	0	0.404947	0	0.0746731	0.536574	0	0.0483166
SOV6g040300	1.01366e-05	-0.676126	0.008	0.182	0.271996	0	0.046436	0.663378	0.0256509	0.0661314	0.672041	0.15566	0.128868
SOV6g041200	0.000199322	-0.890828	0.195	0.443	1	0.701089	0.982565	4.56133	0.821707	1.60984	2.67615	0.230914	1.08443
SOV6g041890	0.00223214	-0.629518	0.076	0.227	1	0.192842	0.447148	0.821667	0.187672	2.28336	1.23881	0.634484	0.0602008
SOV6g042180	0.00336587	0.637649	0.093	0	1	0.631802	0.555792	0.71371	0.310256	0.550658	0	0.177447	0.167705
SOV6g042520	4.04965e-05	-0.628892	0.051	0.261	1	0	0.472023	0.434585	0.428165	0.267254	1.2763	0.116657	0.717097
SOV6g043240	3.2446e-05	1.30736	0.178	0	0.870624	1.19099	1.47488	0.635023	0.927493	0.28717	0	0.19244	0.147052
SOV6g044500	3.17009e-06	-0.871678	0.034	0.261	0.085063	0.225185	0.287147	0.0798872	0.168237	1.53716	1.35521	0.0229048	0.166822
SOV6g045300	0.00135559	0.62168	0.11	0	1	0	0.538666	0.774975	0	0.0979207	0	0.615188	0.107159
SOV6g045350	9.64739e-05	-0.677531	0.008	0.148	1	0	0.0387321	0.182581	0.201231	0.153858	0.661348	0.0336451	0.0146502
SOV6g047700	0.00102144	1.02683	0.246	0.08	1	4.01342	1.8075	0.29109	0.186987	0.0661314	0.377887	0.099992	0.0652922
SOV6g048950	0.0168812	0.72694	0.339	0.227	1	0	2.35055	2.80574	1.47971	0.477185	1.02435	0.771507	1.25606
SOV6g049090	4.87038e-08	1.26636	0.729	0.455	0.00130687	0.900321	8.78321	3.25753	2.83734	4.16262	3.06694	12.0528	4.34314
SOV6g049430	0.0271045	0.594828	0.136	0.045	1	0.380837	0.826503	0	0.81208	0.369041	0.20937	0.0513877	0.411578
SOV6g049680	0.00018467	-0.655899	0.144	0.398	1	0.660967	0.907735	0.639914	0.822476	1.35144	2.00582	1.26738	0.862666
SOV6g049890	0.013705	0.70646	0.195	0.08	1	1.16444	1.15581	0.328661	0.718722	0.139882	0.321125	0.331625	0.165853
YY00173	6.65589e-08	-0.918899	0.144	0.523	0.00178597	3.28025	1.04839	0.500784	0.82124	2.7855	2.87283	0.692155	4.24532
YY00182	4.80604e-07	-0.989026	0.102	0.42	0.012896	0.949818	0.597267	0.267455	0.596518	2.98546	2.17033	0.210143	0.267978
YY00305	1.32268e-07	-1.19892	0.008	0.239	0.00354914	0.29554	0.0345619	1.07478	0.877001	1.26218	1.37502	0.209653	0.654212
YY00435	9.05455e-10	-1.52934	0.042	0.386	2.42961e-05	1.72211	0.240243	1.05121	0.474767	5.86314	2.58	3.44837	0.858953
YY00524	7.7983e-06	-0.812804	0	0.159	0.209252	0.129965	0	0.0375263	0.89467	0	0.756622	0	0.575074
YY00565	0.000965672	-0.670336	0.169	0.398	1	0.623745	0.989419	0.745581	1.18572	1.13433	2.16605	0.93742	1.18066
YY00743	0.00312069	0.77207	0.119	0.011	1	0	0.776803	0.980947	0.078027	0.688865	0.0404544	0.047166	0
YY00854	0.0320151	0.73697	0.195	0.091	1	0.180193	1.38387	1.02349	0.429307	0.34652	0.430321	0.631346	0.739814
YY01238	0.000154925	-0.685489	0.042	0.216	1	0.319619	0.190164	1.12442	0.257546	0.721455	0.914078	0.249245	0.601351
YY01371	0.000183823	-0.663243	0	0.114	1	0.210084	0	0.483962	0.204531	0.296051	0.583638	0.188596	0.456675
YY01409	5.20351e-08	-1.14719	0.034	0.318	0.00139626	0.292261	0.185351	0.33072	1.90929	2.04982	1.62533	0.115258	0.155177
YY01432	0.0479154	0.670868	0.068	0.011	1	0.400662	0.625037	0.124925	0.288362	0.221449	0.0207328	0.170431	0.273489
YY01505	7.14574e-08	-0.655504	0.864	0.989	0.00191742	14.2406	14.2168	12.4346	9.65529	22.9455	22.969	12.5955	11.4684
YY01636	9.52185e-08	-1.24363	0.068	0.375	0.002555	1.56015	0.374913	1.69031	1.31164	1.35822	2.2557	0.299598	0.969739
YY01742	0.00099819	1.15169	0.212	0.057	1	1.49625	1.67553	0.874549	0.937884	0.588531	0.204248	0.311682	0.228944
YY01813	4.70487e-09	-1.08123	0.517	0.875	0.000126246	3.46924	4.94305	10.402	1.53155	7.19715	11.5746	1.27023	3.36697
YY01904	8.85208e-14	-1.75085	0.017	0.443	2.37528e-09	1.5639	0.0849978	2.02573	2.12321	2.443	2.65164	3.00919	1.84997
YY02019	0.0149876	0.737371	0.339	0.216	1	0.871423	2.29656	1.14739	1.74469	0.799106	0.97738	4.13683	1.17037
YY02167	4.05969e-06	-0.667902	0.534	0.886	0.108934	2.12717	4.88818	6.20227	6.01354	5.70398	8.35491	8.16237	6.15216
YY02300	0.00082215	-0.590941	0.042	0.193	1	1.61956	0.277473	0.213765	1.35203	1.94326	0.924166	0.0915379	0.150269
YY02451	0.00229739	0.794639	0.458	0.318	1	0.713968	3.38064	2.79028	2.0666	2.81425	1.52538	2.48382	1.4207
YY05068	0.00152555	-0.63462	0.059	0.216	1	0	0.355183	0.902579	0.752559	0.361936	1.10396	2.1984	1.43512
YY07323	0.00213763	0.676577	0.102	0	1	0.297752	0.598343	0	0.291484	0	0	0.0533592	0.125321
YY08322	6.70595e-05	-0.844658	0.034	0.216	1	0	0.249722	0.829302	0.881904	1.16229	1.2443	0.255089	0.982686
YY08431	0.0143166	-0.603572	0.068	0.182	1	0.105476	0.312505	0.0887081	0.424619	0.352756	0.994317	0.651065	0.249063
YY08450	0.000183823	-0.609356	0	0.114	1	0	0	0.157925	0.0987113	0.306188	0.525578	0.403921	0.0735604
YY08570	0.000133726	0.72823	0.72	0.58	1	8.71218	7.99439	10.2158	8.51429	7.81167	4.42941	6.70194	4.64539
YY12013	1.25429e-05	-0.811162	0.034	0.239	0.336564	0.467936	0.219056	0.859315	0.134534	0.595007	1.13899	0.110903	0.304115
YY12228	0.000263109	-0.606687	0.254	0.545	1	0	1.55635	1.05328	1.35635	2.06301	2.89271	2.81882	1.70294
YY12312	0.00113856	-0.672555	0.237	0.466	1	3.56383	1.40822	2.21466	2.11875	2.97552	2.83845	1.09366	2.57567
YY13594	2.79007e-09	-1.25906	0.085	0.455	7.48659e-05	4.93469	0.466412	0.560024	1.03718	3.55583	2.5097	0.261548	0.892943
YY13637	0.00109314	0.821452	0.585	0.443	1	0.776699	5.37774	2.76394	2.52415	1.98832	2.60898	5.81	1.89175
YY13648	1.38028e-07	0.936052	0.788	0.625	0.00370372	3.43498	10.755	6.2631	5.9748	5.93854	5.14386	10.136	4.71206
YY15076	4.6451e-05	-0.781687	0.042	0.239	1	0.143893	0.217061	0.831073	0.670351	0.596537	1.0923	0.381443	0.573883
YY15795	0.00501353	0.787209	0.186	0.057	1	0.67075	1.11224	1.03672	0.686556	0.745805	0.223969	1.14524	0.684269
YY16932	2.85629e-05	1.20677	0.203	0.011	0.766428	0	1.41584	0.611736	0.0986473	0.974478	0.0466296	0.657656	0
YY19871	0.00366427	0.945056	0.178	0.045	1	0.998157	1.33519	0.595749	0.428231	0.523712	0.212918	0.265235	1.60958
YY19925	0.0047666	-0.619351	0.195	0.398	1	3.50927	1.2334	0.587476	0.647101	6.11678	2.43092	0.336378	0.411187
YY21605	1.41711e-05	-0.863669	0.042	0.25	0.380253	0.679418	0.188609	1.2012	0.410127	1.16616	1.16286	0.440108	0.880432
YY21617	4.76175e-19	-1.18602	0.89	0.977	1.27772e-14	22.7205	11.7067	34.8051	32.3676	26.0253	27.9107	35.2368	35.9563
YY21728	0.0399051	0.753015	0.186	0.091	1	0.831685	1.33493	1.35788	0.993955	0.343872	0.385461	0.235805	0.496324
YY22546	1.82573e-08	-1.03879	0.085	0.432	0.000489898	1.84599	0.586288	1.09543	0.719183	1.94857	2.25904	0.886415	4.14587
YY23007	0.00832484	0.660087	0.076	0	1	0.122983	0.580177	0.0308109	0.0600649	0.171427	0	0.0559375	0.145645
YY25144	8.25581e-06	-0.875167	0.068	0.307	0.221528	1.48038	0.374361	1.52936	0.928493	1.18317	1.52088	1.40847	1.70869
YY26953	0.0023906	1.03907	0.212	0.068	1	2.10396	1.65616	0.383919	0.394145	0.457559	0.292594	0.163248	1.12343
YY26967	0.000597461	1.07903	0.246	0.068	1	4.71957	1.91711	0.915075	0.737221	0.784857	0.380809	0.874515	0.572776
YY27108	4.39108e-05	-0.786715	0.034	0.216	1	0.15328	0.151421	0.359013	0.331294	0.860663	0.986364	0.204309	0.160821
YY27272	0.000372742	-0.729139	0.042	0.205	1	0	0.247889	0.224203	0.240041	0.992594	1.06856	0.690681	1.17034
YY27517	6.67239e-05	-0.74199	0.025	0.193	1	0	0.107473	0.532295	0.222218	0.222604	0.852229	0.363007	0.53219
YY27559	5.79591e-08	-1.11005	0	0.227	0.00155522	0	0	0	0	1.32569	1.15853	0	0.0248326
YY28048	4.6205e-06	-0.965098	0.042	0.273	0.123982	0.203616	0.236075	0	0.255754	1.11455	1.41306	0.186215	0.333971
YY28835	5.26719e-05	-0.66166	0.059	0.273	1	2.43669	0.469916	0.3073	0.744872	1.99148	1.32526	0.0709002	0.26096
YY29058	9.90715e-06	-0.787234	0.008	0.182	0.265838	0	0.0769018	0.0456371	0	0.870766	0.858477	0.0271241	0
YY30011	1.03794e-07	0.932719	0.873	0.784	0.0027851	10.0761	14.2286	7.07978	6.48715	8.80179	6.9778	11.288	5.7444
YY31612	0.0159677	0.756169	0.144	0.045	1	0.668011	1.00845	0.547539	0.557283	0.292171	0.189138	0.554396	0.54748
YY31763	0.0285843	0.666526	0.161	0.068	1	0.174557	0.965816	0.995793	0.101717	0.691385	0.238507	0.323584	0.539646
YY33005	0.0121667	0.731442	0.517	0.432	1	2.22727	4.95586	5.12847	0.0592326	1.19462	2.58722	2.43186	2.89766
YY33136	2.18653e-08	-1.09097	0.195	0.602	0.000586713	1.24796	1.11778	1.42896	1.87765	2.61242	3.51125	1.41646	1.63232
YY33150	2.72546e-12	2.01106	0.483	0.034	7.31323e-08	0	3.6147	0.831944	0	1.14931	0.144865	2.26341	0.118156
YY33933	5.53137e-05	-0.780944	0.136	0.386	1	0.943113	0.707193	1.31617	0.953688	1.23801	1.93339	1.23056	1.32113
YY35045	2.14079e-10	-1.33663	0.025	0.364	5.7444e-06	0.893998	0.109605	1.4071	1.20273	1.66581	1.80242	1.79448	1.83114
YY35462	2.74229e-08	-1.14804	0.051	0.364	0.00073584	0.200417	0.295862	0.692614	0.395305	0.264395	1.8718	2.92813	1.8263
YY36035	3.55158e-07	-1.06166	0.008	0.227	0.00952997	0.169423	0.0616333	0.802614	0.483761	0.87683	1.21598	0.685834	0.659799
YY36600	4.15165e-08	-0.638493	0.788	0.977	0.00111401	5.98582	9.80531	7.98096	8.33784	12.1485	15.8206	12.9677	10.2985
YY39729	1.51159e-18	1.73684	0.907	0.693	4.05605e-14	5.66985	19.499	11.4582	11.1645	6.69446	5.15022	24.6702	8.6378
YY39863	6.94402e-19	2.75138	0.619	0	1.86329e-14	0	5.73362	1.03877	0.0504248	1.78508	0	2.01155	0.0288181
YY40606	1.32803e-05	-0.65248	0.237	0.58	0.356351	1.79213	1.75532	1.49994	1.63937	2.04959	3.33099	2.09728	1.48995

## Sheet: m6_2_vs_f6_3_diff gene
ID	p_val	avg_log2FC	pct.1	pct.2	p_val_adj	fc_2	f4_3	f6_3	f8_5	mc_3	m4_1	m6_2	m8_4
SOV0g000410	0.00116502	0.62373	0.162	0.039	1	0.405397	0.907717	0.858068	1.27425	0.354303	0.0894188	0.20587	0.134186
SOV0g002130	1.33668e-11	1.37554	0.525	0.104	3.58671e-07	11.9846	3.84302	3.14586	2.91856	3.70113	2.97684	0.597845	0.741093
SOV1g000830	0.00351416	-0.622572	0.425	0.578	1	2.48837	4.068	2.20678	2.57658	2.24848	2.80114	3.93721	2.95652
SOV1g000930	0.000247726	0.62873	0.25	0.071	1	0.251607	0.278354	1.10333	0.273501	0	0.179993	0.360319	0.0456774
SOV1g001190	2.60372e-08	0.942381	0.825	0.474	0.000698655	5.4556	4.14715	8.6436	8.3137	7.9194	3.22811	4.01827	3.89748
SOV1g001710	0.000210356	0.660377	0.275	0.084	1	8.36501	0.845148	1.27796	1.8545	2.65217	2.25635	0.441292	0.987547
SOV1g001740	0.000719318	-0.71222	0.525	0.688	1	4.85693	5.9988	3.1876	4.11152	5.73973	5.73783	5.86065	6.92281
SOV1g002190	4.1481e-08	0.839421	0.388	0.078	0.00111306	0.534949	0.643147	1.57607	0.911699	0.881779	0.770558	0.43968	1.15459
SOV1g004160	0.00037059	0.678471	0.7	0.487	1	2.50781	5.32768	5.54594	5.53938	8.57063	4.89327	3.09008	3.76355
SOV1g004380	4.17634e-09	1.28162	0.462	0.117	0.000112064	1.00153	2.04092	2.87773	1.54996	2.1282	1.87433	0.595035	0.260486
SOV1g006020	8.4156e-05	-1.06353	0.075	0.286	1	2.22666	0.688076	0.233814	1.60869	0.466602	1.37807	1.57872	0.390511
SOV1g007260	3.92258e-08	-1.20579	0.462	0.708	0.00105254	1.97754	6.79746	2.55415	3.34265	3.75067	3.8321	7.19811	1.90535
SOV1g007510	2.39661e-08	-0.705212	0.875	0.922	0.000643081	9.06001	14.9819	8.20656	10.2966	13.1883	17.1811	14.0102	12.3111
SOV1g007880	2.32846e-15	1.55506	0.863	0.422	6.24795e-11	8.12972	8.07706	10.5817	7.04075	8.40492	8.47526	2.9414	7.26785
SOV1g008110	8.80156e-16	1.8847	0.575	0.097	2.36172e-11	0.501976	1.44892	4.30023	2.60725	1.24409	4.36052	0.435298	2.8875
SOV1g008350	3.02621e-06	0.826535	0.537	0.221	0.0812022	1.7932	2.60172	2.80112	2.5588	2.5106	2.08255	1.14338	2.05867
SOV1g008790	2.90671e-06	-0.649674	0.912	0.935	0.0779957	6.65128	10.3656	10.8713	10.0863	6.56947	11.24	17.6239	9.00498
SOV1g009040	3.06393e-08	1.0385	0.488	0.149	0.000822144	1.15532	2.11287	2.61746	0.962186	1.39658	2.50477	0.761097	1.75988
SOV1g009610	6.95296e-06	0.802791	0.637	0.331	0.186569	2.01416	3.7437	4.37938	3.85691	2.807	3.60668	2.08367	7.40906
SOV1g010540	0.00560922	0.613129	0.162	0.052	1	0.681102	0.293949	0.9115	0.167169	0.522636	0.324606	0.249696	0.153041
SOV1g010690	2.88491e-07	1.08629	0.388	0.104	0.00774107	0.697431	0.992483	2.10025	0.783004	0.322835	0.93762	0.460129	0.520216
SOV1g011650	2.08091e-05	0.749292	0.375	0.13	0.558371	0.364233	0.796799	1.64717	0.52805	1.1251	1.55243	0.574789	0.508805
SOV1g013420	0.00109986	0.601717	0.35	0.156	1	0.482661	0.644156	1.81345	1.35155	1.28859	1.05696	0.853978	1.29485
SOV1g013790	0.00288984	-0.656051	0.013	0.13	1	0	0	0.0438443	0	0	0.105659	0.644852	0
SOV1g013960	0.000293894	0.659916	0.288	0.097	1	1.45235	0.629517	1.31132	1.6958	1.39654	1.42023	0.462871	1.58113
SOV1g014130	1.24592e-07	-0.733489	0.85	0.929	0.00334318	8.10218	11.7437	9.32975	9.65976	8.04357	9.75317	16.1748	7.52869
SOV1g014310	0.00211091	-0.814299	0	0.11	1	0	0.118241	0	0.430458	0	0.238026	0.758444	0.227207
SOV1g015950	0.000405693	-0.943204	0	0.143	1	0	0	0	0	0.0676888	0.355038	0.922794	0.0246722
SOV1g016300	6.25535e-13	-1.41677	0.6	0.831	1.6785e-08	2.58029	6.20701	3.47534	6.45888	3.45351	5.63175	10.9485	5.46478
SOV1g016480	0.00269014	-0.680397	0.288	0.448	1	2.49754	3.15973	1.35829	2.28885	2.94897	2.81252	2.77935	2.34769
SOV1g016510	3.58751e-08	0.875314	0.762	0.357	0.000962637	3.99171	2.96485	4.96548	3.64148	4.87788	2.83933	2.25199	1.7117
SOV1g016670	1.32073e-05	0.917956	0.425	0.156	0.354391	0.358026	0.509019	2.37932	1.02466	1.13848	1.69699	0.788533	1.18833
SOV1g017580	0.000310926	-0.976842	0.325	0.526	1	1.3403	2.36195	1.70022	2.93372	2.12658	1.61031	4.31445	1.56161
SOV1g017640	1.33482e-07	0.750732	0.35	0.065	0.00358173	2.40296	0.876697	1.27291	0.82163	1.28197	1.26264	0.350795	1.59523
SOV1g017750	7.0961e-11	1.45453	0.55	0.149	1.9041e-06	0.578863	1.64294	4.08997	0.478551	1.78597	2.78806	0.8572	1.5435
SOV1g018330	0.000650128	0.682223	0.275	0.104	1	0	0.906564	1.34571	0.519041	1.73146	0.703257	0.461854	1.3559
SOV1g018540	3.34186e-06	0.786632	0.225	0.032	0.0896721	0.686791	0.496613	0.974344	0.454268	0.385264	0.23361	0.144519	0.32742
SOV1g018550	7.51849e-10	1.12149	0.338	0.039	2.01744e-05	2.69949	0.645766	1.6322	0.690951	1.40456	0.8768	0.209809	0.333272
SOV1g019270	0.00515767	-0.738101	0.438	0.552	1	2.42488	4.34083	2.30765	3.76756	3.7025	5.83711	4.51709	4.24975
SOV1g019980	5.91041e-11	-1.1009	0.613	0.831	1.58594e-06	3.4181	5.52229	3.72556	5.14569	2.9597	3.90258	9.13576	3.93127
SOV1g020000	0.00709675	-0.585131	0.013	0.11	1	0.605289	0.250742	0.028319	0.274413	0.346	0.452915	0.542659	0.200068
SOV1g020050	2.19053e-09	1.09499	0.238	0.006	5.87786e-05	2.01984	0.426433	1.1817	0.706833	0.313178	0.266086	0.0213392	0.173787
SOV1g020310	1.93374e-06	0.871295	0.6	0.26	0.0518881	5.95155	2.89914	3.61303	5.88112	5.52386	1.81701	1.52174	3.09562
SOV1g020530	4.3824e-06	0.689078	0.588	0.234	0.117593	3.05287	2.13356	3.05486	1.7994	4.00582	3.01153	1.51502	1.00446
SOV1g020580	0.0161682	-0.63849	0.038	0.136	1	0.385082	0.337944	0.131688	0.360123	0.552546	0.204709	0.761698	0.590226
SOV1g020690	0.000174187	-0.94697	0.038	0.227	1	0	0.444683	0.134266	0.483349	0.509786	0.169333	1.18666	0
SOV1g020710	7.31958e-14	-0.966597	0.925	0.987	1.96406e-09	23.6622	19.5826	13.3315	17.5815	23.1848	25.1439	27.007	22.2852
SOV1g021040	0.000128627	0.614058	0.15	0.019	1	0.474862	0.425335	0.69445	0.539438	0.637819	0.371413	0.10708	0.127866
SOV1g021710	0.000654061	-0.68888	0.625	0.734	1	2.96062	6.44785	3.93377	5.41176	7.99382	7.62319	6.95339	4.19249
SOV1g021810	0.000176821	0.737333	0.2	0.045	1	1.37512	1.57769	1.02507	0.706484	2.13202	2.41896	0.214732	0.876664
SOV1g021980	0.000397993	-0.607103	0.762	0.805	1	2.85706	8.20032	6.64757	7.71565	3.60594	9.68787	10.6488	7.78229
SOV1g022010	0.00020864	-0.637457	0.613	0.76	1	4.42148	5.21506	4.03815	5.14871	6.66013	5.94526	6.83727	4.87659
SOV1g022220	0.00219493	-0.686471	0.025	0.162	1	0.230118	0.0707394	0.161566	0.337743	0.114012	0.207352	0.869357	0.583028
SOV1g023290	5.08847e-08	1.20502	0.338	0.065	0.00136539	0.902771	0.67013	2.39892	1.0532	0.42259	0.424607	0.474322	1.03251
SOV1g024340	4.21424e-07	1.00752	0.688	0.331	0.0113081	5.39267	2.66359	4.92924	5.4256	6.77909	2.61519	1.94921	2.29924
SOV1g025550	4.14784e-06	0.997248	0.238	0.039	0.111299	0.346048	0.445061	1.43492	0.255338	0.665478	1.84429	0.219785	0.522951
SOV1g025750	7.96508e-08	1.48788	0.2	0.006	0.00213727	0	0	1.98048	0.0473238	0.0486256	0.0488969	0.0626484	0.109942
SOV1g025890	0.000216139	0.686615	0.338	0.13	1	0.51541	1.24621	1.54713	1.43997	0.891451	0.885958	0.582556	1.06699
SOV1g026150	1.8704e-08	1.41426	0.412	0.11	0.000501885	1.82187	2.30014	2.83264	1.67983	1.55558	1.96884	0.438019	1.50416
SOV1g026370	0.00614743	-0.687547	0.2	0.344	1	0.665643	1.28275	0.915956	1.38891	0.978705	1.19084	2.08573	2.13932
SOV1g026540	0.000425022	-1.08214	0.112	0.299	1	0.17786	1.17228	0.367291	1.12909	0.641836	0.418998	1.8948	0.900438
SOV1g026840	3.361e-05	0.744172	0.35	0.117	0.901856	0.359222	0.776877	1.74533	1.90033	1.14985	0.925431	0.638991	1.1063
SOV1g026890	0.000689264	-0.765878	0.25	0.442	1	1.10957	1.89963	1.15251	1.91997	2.11395	2.01152	2.66014	2.16489
SOV1g027360	1.41482e-05	0.755014	0.288	0.071	0.379638	0.381969	0.247614	1.24622	0.399797	0.237537	0.429849	0.330977	0.0292393
SOV1g027460	3.62017e-16	-0.747704	1	1	9.71399e-12	26.7054	42.0618	34.9196	37.7009	25.9648	39.8415	59.3133	35.7579
SOV1g027470	3.70666e-07	0.855919	0.475	0.149	0.00994607	1.11021	1.18008	2.22277	2.25395	1.18975	1.21538	0.780625	0.958165
SOV1g027510	1.02904e-06	1.14527	0.425	0.149	0.0276122	0.340764	1.36636	2.95216	0.829128	1.1796	0.563778	0.786791	0.74843
SOV1g027560	1.71135e-15	1.58917	0.8	0.331	4.59206e-11	7.87649	4.08641	8.35673	8.92092	8.03408	6.80132	2.10984	5.19699
SOV1g027700	8.26186e-09	1.30132	0.725	0.351	0.000221691	3.32463	3.56689	10.6384	12.3134	0.499025	1.21791	3.72234	5.05366
SOV1g028240	2.22367e-17	-0.717594	1	1	5.96678e-13	27.9116	57.9229	46.2375	41.7643	45.2431	50.7862	76.6792	38.5961
SOV1g028600	0.000791924	0.636437	0.35	0.149	1	2.177	0.283221	1.79253	0.909848	0.882847	0.409167	0.796434	0.212955
SOV1g028880	4.87179e-08	1.01869	0.75	0.396	0.00130725	3.99798	3.40815	5.91074	7.7831	5.27613	3.67556	2.41089	5.70149
SOV1g029160	0.000225504	0.588081	0.762	0.539	1	5.88174	3.77442	7.00927	7.89929	5.82849	3.75486	4.32799	7.16837
SOV1g030100	0.000512721	-0.846901	0.013	0.162	1	0	0.324894	0.0366569	0.0869388	0.114012	0.095317	0.864565	0.0170939
SOV1g030340	1.81687e-11	1.45298	0.537	0.13	4.87522e-07	1.11281	2.87767	3.52877	1.44672	1.25799	2.14419	0.654208	1.90305
SOV1g030380	8.62178e-06	0.746828	0.288	0.065	0.231348	0.383978	0.478029	1.2811	0.480133	0.918371	1.08431	0.359334	0.234333
SOV1g030480	0.00816755	-0.633968	0.5	0.61	1	1.78278	3.63126	2.62971	2.3957	2.7096	3.32267	4.63268	1.4534
SOV1g030870	9.10454e-05	0.767889	0.462	0.208	1	0.876539	1.53131	2.55178	1.08557	1.16882	0.911603	1.08588	0.673699
SOV1g031240	0.000545113	0.591446	0.175	0.039	1	0.223494	0.960002	0.77503	0.540511	0.970798	0.824466	0.178047	0.118604
SOV1g031290	8.69294e-06	0.676073	0.425	0.143	0.233258	1.91924	1.4171	1.97717	1.15596	3.12607	0.297633	0.863308	0.744498
SOV1g031330	0.000201779	0.819565	0.325	0.117	1	0	0.938174	1.81015	0.143823	0.222645	2.26509	0.592268	0.813733
SOV1g031750	0.0001509	-1.15827	0.45	0.63	1	0.615801	4.10289	3.25202	1.08877	2.70799	3.09338	8.49009	0.277339
SOV1g032360	3.37192e-12	1.33937	0.575	0.123	9.04786e-08	1.21214	1.58417	3.67355	1.73442	2.6024	2.77096	0.846952	1.29246
SOV1g032380	0.00222384	-0.628316	0.537	0.649	1	2.06054	3.64366	3.26624	2.35742	2.37692	3.51543	5.59457	2.80598
SOV1g032420	9.12077e-06	0.859576	0.25	0.052	0.244738	0	0.302582	1.18377	0.352174	0.406904	0.495716	0.203505	0.215828
SOV1g032450	1.96567e-14	-1.57548	0.512	0.831	5.27449e-10	1.86367	5.11246	2.68653	3.29147	3.93263	4.82802	9.98716	3.0176
SOV1g033570	0.00214069	0.610308	0.212	0.071	1	0.429272	0.518321	1.21319	0.385548	0.579734	0.604426	0.449762	0.381776
SOV1g034090	0.0100475	-0.804942	0.075	0.188	1	0.452954	0.889707	0.208379	0.537286	0.43797	0.421146	1.11113	0.851436
SOV1g034310	2.78656e-06	-0.63656	0.812	0.909	0.0747718	7.78483	11.3699	8.93732	9.34451	9.19054	12.1591	14.4487	8.88987
SOV1g034420	5.98357e-08	1.09515	0.512	0.175	0.00160557	13.696	2.98477	3.25056	5.6498	9.91937	5.51463	0.989639	5.4993
SOV1g035200	0.0401437	0.637441	0.162	0.078	1	0.140386	0.470091	0.993778	0.776049	0	1.2319	0.281705	0.645018
SOV1g035400	3.96847e-13	1.34423	0.5	0.084	1.06486e-08	0.677602	0.846045	2.38036	1.60471	1.41941	0.657059	0.331407	0.259164
SOV1g036330	9.4668e-08	0.821146	0.175	0	0.00254023	0	0.698475	0.766809	0.0533427	0	0	0	0.138663
SOV1g036520	0.000707877	0.751818	0.3	0.123	1	0.929036	0.462287	1.57333	0.773176	0.627181	0.565898	0.528186	0.631013
SOV1g036920	2.43013e-06	-0.848639	0.688	0.799	0.0652077	2.88425	4.94806	4.47038	5.1867	3.68246	5.10606	8.85107	4.79261
SOV1g037150	9.07943e-07	-0.758864	0.812	0.87	0.0243628	7.93279	11.0036	8.45545	9.72673	7.42104	6.9827	15.0001	6.57887
SOV1g037340	0.00148122	0.711568	0.212	0.071	1	0	0.526877	1.07819	0.295904	0.296499	0.279942	0.269059	0.248526
SOV1g037360	0.000600115	0.727143	0.312	0.123	1	0.389276	0.630962	1.88909	0.548346	1.05395	0.271674	0.745297	0.762815
SOV1g037520	0.000548179	-0.723177	0.425	0.591	1	3.1303	2.86563	2.492	2.31875	2.12124	3.19612	4.76464	2.17049
SOV1g037860	0.0433444	-0.581604	0.425	0.5	1	1.92747	2.43366	2.10326	2.72377	2.21552	2.8458	3.64407	1.89139
SOV1g038220	4.45963e-06	0.837005	0.738	0.429	0.119665	3.66003	3.79969	6.45478	2.96946	2.06385	3.15464	3.17322	2.51006
SOV1g038320	0.00164669	0.673612	0.188	0.058	1	0.475633	0.464517	1.06194	0.42449	0.0952738	0.858759	0.292704	0.742295
SOV1g038350	3.13612e-10	-0.7367	0.963	0.994	8.41516e-06	18.9009	18.5389	13.7643	18.8377	10.9041	16.9101	23.6026	22.9236
SOV1g039340	1.28393e-05	0.809989	0.325	0.091	0.344517	1.99689	1.49719	1.69587	1.30598	2.38816	1.22278	0.537685	1.37737
SOV1g039520	0.000749345	0.589995	0.275	0.097	1	0.180193	0.670546	1.22459	0.601813	0.82926	0.547411	0.477896	0.64403
SOV1g040220	0.000299054	0.770439	0.412	0.175	1	0.307774	0.732505	2.40055	1.48944	0.515981	0.914721	0.993537	1.22075
SOV1g040420	0.0285109	-0.591022	0.15	0.266	1	1.21995	1.18585	0.633276	0.888205	1.44682	1.50957	1.46023	0.954727
SOV1g040510	1.02019e-15	-0.71058	1	1	2.73747e-11	24.6911	49.965	36.8796	28.2871	33.7612	36.3265	60.9885	24.4679
SOV1g040630	2.81699e-07	-0.723964	0.787	0.922	0.00755884	10.3211	11.82	8.00225	9.65083	8.70376	13.7918	13.8691	15.4396
SOV1g040770	0.00204183	0.604066	0.2	0.065	1	0.28428	1.1439	0.908338	0.56463	1.27555	0.531093	0.255491	0.856695
SOV1g041050	2.27772e-09	1.15759	0.537	0.149	6.11181e-05	0.317874	1.86149	3.27698	0.748867	2.08771	1.20088	0.917205	1.67813
SOV1g041330	2.90751e-05	-0.609413	0.65	0.838	0.780171	5.16773	10.6835	6.1874	6.90967	7.78087	6.72317	9.96538	5.13592
SOV1g041380	0.00053517	-0.693042	0.512	0.649	1	1.88777	3.2139	2.61924	2.69114	2.02145	3.75073	4.85119	2.96367
SOV1g041460	9.71962e-09	1.14876	0.675	0.305	0.000260807	2.56141	2.38406	4.89309	3.21966	3.68391	3.33633	1.65786	3.12875
SOV1g041500	5.50561e-07	0.661174	0.2	0.013	0.0147732	2.06863	0.306802	0.698593	0.398219	0.292777	0.315311	0.0741283	0.255994
SOV1g041810	1.06448e-06	1.02903	0.65	0.318	0.0285631	1.3383	2.45291	5.37469	2.30736	6.14369	1.7672	2.12384	1.06173
SOV1g041820	1.02692e-12	1.43832	0.375	0.026	2.75553e-08	6.14893	0.885197	2.01408	2.17501	2.01407	0.518806	0.112183	0.799854
SOV1g041890	1.35632e-09	1.26037	0.475	0.11	3.6394e-05	0.282742	0.556511	2.93768	3.5701	0	0.164557	0.643732	1.14342
SOV1g041900	1.52689e-05	1.08257	0.388	0.149	0.409712	1.80025	0.344452	2.84255	3.76406	0.184489	0.27849	0.814406	1.04913
SOV1g041960	0.0327152	-0.651937	0.075	0.169	1	0.868439	0.569703	0.247527	0.650273	0.286064	0.547435	0.960209	0.741269
SOV1g042220	0.0248564	-0.66662	0.4	0.474	1	0.928311	2.29591	1.80192	1.61727	1.27576	1.94111	3.44763	1.74539
SOV1g042460	8.73696e-07	0.834372	0.562	0.234	0.0234439	3.25291	1.71964	2.95166	2.87345	3.09338	2.62778	1.2162	1.63358
SOV1g042600	0.000713264	0.798101	0.275	0.104	1	1.68663	1.29329	1.60426	2.43394	2.33584	1.40353	0.497726	3.12301
SOV1g042690	6.98881e-11	-1.13982	0.762	0.909	1.87531e-06	6.64841	10.7081	6.13407	7.65876	8.53253	10.0111	14.7202	9.0871
SOV1g043210	9.66744e-10	1.30279	0.462	0.11	2.59406e-05	0.574221	1.58173	2.76207	0.810721	0.596313	1.61639	0.524919	0.933528
SOV1g044550	0.000232443	0.635525	0.288	0.097	1	0.761908	0.97823	1.22105	0.909246	1.60019	1.02617	0.429704	0.716203
SOV1g044580	4.65598e-05	0.58173	0.225	0.045	1	0.420168	0.399065	0.876161	0.942381	0.757415	0.787231	0.25358	0.375792
SOV1g045200	1.16177e-20	2.07874	0.85	0.279	3.11737e-16	5.27679	2.02791	9.53258	6.50603	4.36069	1.90166	1.49329	4.62904
SOV1g045300	4.5502e-06	1.89506	0.388	0.143	0.122096	0	0.954518	5.58577	4.60682	0.0486256	0.140664	0.77066	3.339
SOV1g045310	2.5451e-14	1.922	0.613	0.169	6.82928e-10	0.779788	1.41826	5.60119	3.19205	0.233162	0.221072	0.741975	1.38033
SOV1g045570	0.00109251	0.596867	0.238	0.084	1	1.86047	0.238097	1.04721	1.34206	1.02632	0.992881	0.353591	1.41303
SOV1g045610	2.27641e-14	-1.05984	0.825	0.981	6.1083e-10	7.52553	13.1316	8.55048	9.11326	10.0368	11.7838	18.9099	7.58238
SOV1g046070	0.0015827	-0.796001	0.138	0.312	1	1.08263	1.51891	0.56377	1.56517	1.16077	1.18971	1.71515	0.892734
SOV1g046140	0.030439	-0.580809	0.062	0.156	1	0.541293	0.416544	0.208926	0.287716	0.131943	0.258899	0.808176	0.432594
SOV1g046260	0.00115914	0.741884	0.525	0.299	1	4.59638	2.64322	3.44572	3.49087	2.27838	3.10761	1.65835	4.60269
SOV1g046390	1.0328e-05	-0.920985	0.375	0.623	0.277131	1.81292	3.2475	1.73768	1.81218	2.76611	3.37701	4.18355	2.02567
SOV1g046490	0.000425445	-0.859806	0.188	0.396	1	1.03731	1.03107	0.793123	1.10423	0.508506	0.999719	2.25415	1.07767
SOV1g046650	1.76127e-05	0.705941	0.35	0.104	0.472603	0.722197	0.883903	1.61477	1.21484	1.66313	1.36144	0.602964	1.30141
SOV1g046800	0.00266579	-0.64565	0.013	0.13	1	0	0.258017	0.035241	0.238574	0.258271	0.171323	0.619576	0.176007
SOV1g047720	5.39879e-05	0.582846	0.3	0.084	1	0.82934	0.898487	1.33525	0.640796	1.12321	1.11453	0.559116	0.65569
SOV1g047980	0.0114291	-0.815043	0.112	0.24	1	0	0.303593	0.499964	1.28898	0.563602	0.8069	1.63896	2.30684
SOV1g048060	0.0438925	-0.676562	0.15	0.247	1	0.995933	0.656631	0.538345	0.745224	0.128028	0.971231	1.45878	0.598996
SOV1g048090	3.91358e-05	0.757115	0.6	0.318	1	1.96349	2.21621	3.8744	1.4993	2.56975	2.99884	1.88408	2.98067
SOV2g002680	4.78308e-06	0.828825	0.262	0.052	0.128344	1.26	1.11379	1.16498	0.305534	0.334787	0.772658	0.218856	0.784137
SOV2g002760	1.48403e-06	-0.707387	0.8	0.948	0.0398211	6.59362	11.2411	8.05966	10.512	8.90628	12.551	13.793	15.9672
SOV2g002780	0.000226948	0.628271	0.2	0.045	1	0.551925	0.803994	0.83223	0.652376	0.27388	0.37457	0.185364	0.477411
SOV2g003210	0.00031721	-0.966157	0.088	0.286	1	2.65444	2.6711	0.410576	1.4574	0.743228	0.824989	1.75574	0.942444
SOV2g003840	1.99242e-05	0.87651	0.462	0.188	0.534627	0.755763	1.01755	2.69638	2.07469	2.94588	1.89443	1.01336	0.973075
SOV2g004000	3.66931e-07	0.882392	0.338	0.071	0.00984585	0.228459	0.576427	1.49178	0.538458	0.416454	1.42992	0.351708	0.959991
SOV2g004310	0.000303763	0.589525	0.312	0.11	1	2.97195	0.846036	1.29108	1.64133	0.880763	1.14426	0.522564	2.5372
SOV2g004450	2.44681e-07	0.923945	0.45	0.136	0.00656553	0.425134	0.688795	2.23202	0.895129	1.06226	1.00792	0.703486	0.713449
SOV2g004700	7.86821e-07	0.852649	0.475	0.156	0.0211128	0.694854	1.0249	2.3087	0.955927	0.893127	2.02481	0.832247	0.830724
SOV2g005280	0.0396574	-0.622345	0.25	0.351	1	1.1854	1.20672	1.05286	1.26755	1.38814	1.83784	2.16012	1.36379
SOV2g005300	8.12204e-06	0.795068	0.388	0.123	0.217939	0.673794	1.143	1.88289	1.20075	1.95004	0.576435	0.661455	1.38238
SOV2g008320	8.17971e-14	1.5923	0.725	0.266	2.19486e-09	2.3639	4.26562	6.61056	3.2046	4.18818	4.62581	1.52399	2.33833
SOV2g008540	1.74022e-10	1.19988	0.412	0.065	4.66952e-06	1.03477	0.934056	1.92269	0.469532	1.2493	1.14523	0.272286	0.498714
SOV2g009590	1.60527e-06	0.788316	0.6	0.26	0.0430741	25.3196	4.64035	3.52043	8.90785	28.5602	18.0674	1.61742	5.18044
SOV2g011360	0.0238716	-0.624548	0.125	0.24	1	0.822746	1.15784	0.583302	0.842344	1.02385	0.793587	1.44102	1.17211
SOV2g011740	0.000208758	0.68725	0.375	0.149	1	1.2868	1.33742	1.77375	1.16138	1.00097	1.38204	0.722597	2.0401
SOV2g011770	1.92989e-06	-0.870247	0.637	0.812	0.0517847	5.20416	5.27675	4.28932	6.005	3.99663	6.21667	8.66875	5.70733
SOV2g011780	1.73563e-06	-0.78357	0.75	0.838	0.0465722	5.83667	5.39244	4.80315	5.7808	3.74091	5.81864	8.98945	4.5076
SOV2g012390	3.18509e-05	0.62124	0.275	0.071	0.854654	0	0.53156	1.15574	0.761968	0.588029	0.407297	0.401473	0.843057
SOV2g012870	0.00183591	0.725377	0.238	0.084	1	0	0.661618	1.44982	0.870057	0.947344	1.11865	0.481749	0.989415
SOV2g013420	0.000118666	0.639022	0.375	0.136	1	0	1.45465	1.62522	0.0937034	1.19749	0.23782	0.685781	0.575916
SOV2g013590	5.83061e-09	-1.0006	0.688	0.838	0.000156453	4.10554	7.73281	4.33958	4.9082	4.95072	8.92909	9.68362	4.58162
SOV2g013910	0.000181342	0.841046	0.275	0.091	1	1.42142	0.588523	1.62177	1.16309	0.382705	0.231443	0.463574	1.04137
SOV2g013990	5.32713e-05	0.747006	0.575	0.331	1	2.31422	2.95166	3.94714	3.42106	3.43873	3.09164	1.9477	4.22095
SOV2g014340	1.90557e-06	-0.662234	0.9	0.929	0.0511322	10.9332	17.4163	11.2666	10.8819	12.1464	18.9241	18.4123	13.3481
SOV2g015110	6.88247e-08	0.882357	0.338	0.058	0.00184677	6.01138	1.10645	1.46006	2.79596	2.49003	1.19469	0.334535	2.30466
SOV2g015130	5.11959e-18	1.63777	0.887	0.442	1.37374e-13	1.93117	10.2936	11.7598	12.1737	17.2466	5.84139	3.1004	0
SOV2g016140	0.000405693	-0.979439	0	0.143	1	0.615248	0	0	0	0.149248	0.552632	0.971699	0.45333
SOV2g017000	1.29074e-07	1.27176	0.475	0.169	0.00346344	0.903105	2.88249	3.14905	0.669606	3.99663	4.09767	0.718339	1.02819
SOV2g017090	1.35634e-11	1.52573	0.462	0.084	3.63945e-07	0.210084	2.23819	3.05287	1.61703	1.52414	2.26603	0.407581	1.54654
SOV2g017860	4.62023e-05	0.945992	0.238	0.058	1	0.838819	0.331021	1.37105	0.768606	1.64695	0.707118	0.230748	0.25894
SOV2g017910	4.38601e-06	-1.17714	0	0.227	0.11769	2.18705	0.0369907	0	4.61423	0.724071	1.92529	1.26128	2.23534
SOV2g018210	2.04018e-16	1.84172	0.625	0.117	5.47441e-12	3.42612	1.14963	5.01794	3.23153	9.32486	3.39954	0.678939	3.17985
SOV2g018620	1.35312e-11	1.27979	0.775	0.409	3.63082e-07	10.2794	5.05027	7.29697	5.88463	7.24352	5.24256	2.41714	6.31602
SOV2g019270	6.72762e-19	1.78284	0.475	0.013	1.80522e-14	0	0	2.58895	0.0375777	0.0642979	4.58199	0.0429909	4.70403
SOV2g019630	1.61692e-07	0.904399	0.4	0.104	0.00433869	0.356536	0.844715	1.72208	0.665025	1.13936	0.764252	0.454284	0.424607
SOV2g019790	2.62188e-14	1.33374	0.462	0.045	7.03529e-10	0.481789	1.15713	2.11503	0.39436	0.378351	1.28365	0.235855	0.49044
SOV2g020780	4.64351e-07	0.803115	0.25	0.032	0.0124599	0	0.649352	0.986417	0.196328	0.266068	0.518113	0.138436	0.147785
SOV2g020810	2.32082e-05	0.626787	0.112	0	0.622746	0	0	0.544122	0	0	0	0	0.0515475
SOV2g020860	4.98395e-10	1.08199	0.275	0.013	1.33734e-05	0	0.534031	1.25782	0.249158	0.216345	0.809084	0.0665396	0.392305
SOV2g021000	1.72781e-06	-0.592613	0.875	0.968	0.0463624	10.7046	14.5916	10.4425	14.855	10.9826	19.3999	16.255	16.4209
SOV2g021170	2.92356e-07	0.909788	0.325	0.065	0.00784479	0.566914	0.778472	1.47054	0.257649	0.456334	0.647751	0.314976	0.238213
SOV2g021450	1.66517e-16	1.60139	0.512	0.045	4.46814e-12	0.229822	1.81365	2.77731	0.574174	1.62546	2.22444	0.244848	0.932496
SOV2g022100	0.000212556	0.63448	0.35	0.13	1	1.47201	0.816101	1.62053	1.58354	0.964159	1.05247	0.688072	1.26639
SOV2g022620	2.8051e-06	-0.611965	0.887	0.942	0.0752692	12.4994	13.9164	10.9974	12.8913	11.6468	14.5922	17.3361	14.543
SOV2g022630	5.81552e-17	-1.26131	0.775	0.961	1.56048e-12	6.15066	11.6228	8.63608	11.3564	6.47796	13.3982	22.0989	11.1567
SOV2g022760	0.0216243	-0.719687	0.175	0.292	1	1.54656	1.44411	0.668438	0.759781	1.30875	1.69723	1.74762	0.915788
SOV2g022900	4.61415e-05	0.707077	0.375	0.136	1	0.651837	0.996821	1.66032	0.810599	1.32969	0.807563	0.629608	1.5416
SOV2g022910	3.98889e-07	0.756114	0.2	0.013	0.0107034	0.705285	0.42426	0.774476	0.965881	1.03288	0.780209	0.0506475	0.551739
SOV2g023130	1.49695e-25	2.23321	0.8	0.13	4.01676e-21	0	2.08114	6.65719	1.28833	1.13641	2.68274	0.628566	1.88771
SOV2g023150	1.91981e-08	-0.772032	0.887	0.948	0.000515143	8.59706	8.81698	9.62535	12.1121	8.06475	8.11017	17.1446	11.5079
SOV2g023470	0.000141756	0.596976	0.275	0.078	1	2.16182	0.722987	1.0648	0.991669	0.726338	0.93416	0.365117	1.372
SOV2g023660	0.000469742	0.644102	0.2	0.052	1	0.324675	0.172332	0.920409	0.538479	0.534035	0.313424	0.228852	0.647946
SOV2g023950	0.00263581	-0.773209	0.038	0.169	1	0.698699	0.521245	0.112179	0.441481	0.869764	0.70001	0.900789	0.318872
SOV2g023980	0.00623428	-0.668691	0.238	0.396	1	0.651256	1.07429	1.0449	1.42184	1.05269	1.21717	2.25063	1.47629
SOV2g024330	4.57278e-08	0.964662	0.338	0.058	0.00122701	4.67459	1.47375	1.53473	4.19006	6.7337	6.5484	0.29879	1.51583
SOV2g024670	7.04367e-05	-0.687497	0.825	0.831	1	8.83826	9.21309	6.41499	7.06908	6.71104	9.00571	10.9417	7.27595
SOV2g024800	0.00114429	0.606839	0.262	0.097	1	1.57942	0.745584	1.16811	1.38699	1.59332	1.06969	0.423655	0.954187
SOV2g025310	0.0406646	0.618886	0.488	0.344	1	3.23078	2.52679	3.10163	3.8844	3.23333	1.91115	1.67087	5.25976
SOV2g025440	0.0148579	-0.585546	0.275	0.409	1	0.764935	1.6899	1.14492	1.83831	2.05001	1.69072	2.21868	1.3979
SOV2g025650	1.14708e-07	0.759178	0.912	0.831	0.00307795	18.6199	15.1146	16.08	15.684	16.5237	12.8133	9.09145	12.4427
SOV2g026150	0.00819021	-0.604035	0.062	0.188	1	0	0.603739	0.24186	0.267171	0.441076	0.341596	0.88758	0.343791
SOV2g026390	8.42997e-13	2.09429	0.525	0.117	2.26201e-08	2.05177	0.836749	5.34242	1.76213	0.644378	0.845611	0.485294	1.45481
SOV2g026550	0.00217008	0.653505	0.175	0.052	1	0.465749	0.36713	0.959516	0.48108	0.480064	0.904184	0.245731	0.510493
SOV2g026970	3.79752e-11	1.54625	0.512	0.13	1.01899e-06	2.9478	2.29916	3.53801	3.28399	9.20309	2.24187	0.553812	1.02169
SOV2g027110	0.0102727	-0.697815	0.3	0.422	1	1.78048	2.21526	1.28538	1.97847	1.39601	2.02053	2.70698	1.40309
SOV2g027510	1.02195e-06	0.872476	0.225	0.026	0.027422	3.01387	1.91265	1.08175	1.57053	2.89506	2.50006	0.137069	1.32018
SOV2g028170	2.57967e-05	-0.803799	0.475	0.675	0.692203	2.27345	2.32029	2.55059	2.47213	1.512	1.8167	5.19823	2.91998
SOV2g029870	0.000122645	0.615142	0.275	0.084	1	1.2967	0.81962	1.15742	0.77807	1.00979	1.19966	0.408509	1.82963
SOV2g029990	0.00171982	-0.653493	0.375	0.532	1	2.33252	3.93593	1.90099	2.46733	4.2128	3.71614	3.56317	2.62304
SOV2g030020	5.28163e-05	0.923409	0.738	0.513	1	3.07529	1.69478	7.80891	2.09087	2.20489	0.975277	3.6446	2.97516
SOV2g030410	0.000164258	0.626528	0.238	0.065	1	0.143893	0.452315	1.06279	0.097721	0.221347	0.120123	0.336138	0.304181
SOV2g030450	1.19366e-06	0.76217	0.188	0.013	0.0320294	0.230118	0.367451	0.764521	0.162234	0.325949	0.138452	0.0403772	0.213774
SOV2g030490	0.0408499	-0.626674	0.112	0.208	1	0.886432	1.36906	0.392882	0.865729	0.661791	0.590827	1.15061	0.373343
SOV2g030620	5.49481e-05	0.878582	0.675	0.455	1	5.00644	3.9908	6.27289	5.53091	5.57365	5.08487	2.95574	4.53384
SOV2g031570	1.76303e-06	0.806897	0.275	0.052	0.0473074	0.823397	1.02158	1.12211	0.496064	0.337878	0.397072	0.213017	0.523188
SOV2g031770	0.0452326	-0.60067	0.075	0.162	1	0.881209	0.467788	0.300026	0.575041	0.874592	0.483682	0.971385	1.1179
SOV2g031910	4.66992e-05	0.675758	0.162	0.019	1	0	0.086062	0.747779	0.35087	0.379805	0.225697	0.0941156	0.214516
SOV2g032010	3.71731e-07	0.783955	0.713	0.357	0.00997465	2.21042	3.23292	4.848	5.19732	7.09553	3.75413	2.39636	3.89754
SOV2g032020	0.0342756	-0.606955	0.05	0.136	1	1.4194	0.489337	0.147498	1.44481	1.31812	2.34728	0.747687	1.31007
SOV2g032100	7.80578e-06	0.603175	0.125	0	0.209452	0.308147	0.0282016	0.519056	0.0433589	0	0	0	0
SOV2g032360	7.44971e-05	0.68934	0.3	0.091	1	0.260663	0.781651	1.46724	0.797882	0.604363	1.05122	0.530027	1.38639
SOV2g032370	0.00294663	-0.687156	0.45	0.571	1	1.70768	3.54426	2.37032	3.1747	2.27471	3.13241	4.42657	1.7767
SOV2g033100	0.0386216	-0.656598	0.125	0.221	1	0.847332	1.06588	0.386031	1.23024	1.47671	1.5309	1.18488	1.34042
SOV2g033870	0.000285798	0.631346	0.2	0.045	1	0.33755	0.420354	0.894913	0.515121	0.711059	0.971002	0.223306	0.548872
SOV2g034270	5.36885e-05	0.697921	0.2	0.039	1	0.416366	0.52641	0.865612	0.350493	0.475488	0.316433	0.150075	0.153812
SOV2g034620	0.0002303	0.682818	0.125	0.013	1	0.229822	0.214544	0.705478	0.370606	0.714178	0.215591	0.0624227	0.216304
SOV2g034780	0.00196644	0.62096	0.512	0.299	1	0.765539	1.98173	3.10928	2.50817	1.81002	2.7355	1.67201	1.66003
SOV2g035390	0.000154624	0.682892	0.2	0.045	1	0	0	0.933386	0.153517	0	0.116771	0.204336	0.21025
SOV2g035530	1.84793e-05	-0.77291	0.525	0.695	0.495854	2.4574	8.8757	3.39953	3.97208	6.15178	3.35787	6.51753	4.91019
SOV2g035880	1.21756e-05	0.858495	0.4	0.143	0.326709	2.51306	1.39449	2.18104	1.03818	3.06502	2.46054	0.75443	0.675228
SOV2g036350	2.02637e-08	-0.763961	0.912	0.942	0.000543737	16.7358	15.1356	10.5362	14.8269	8.29945	12.4083	18.5902	12.8683
SOV2g036550	3.60117e-18	1.96996	0.925	0.565	9.66301e-14	8.98536	12.8397	25.1822	10.3854	9.01	9.32435	5.68329	6.01952
SOV2g036640	0.00046127	0.646801	0.275	0.097	1	6.31405	1.21471	1.25734	5.47184	2.1665	1.39774	0.44175	6.94457
SOV2g037090	0.027706	0.595467	0.15	0.065	1	0	0.253743	0.876119	0.269618	0	0.171301	0.241673	0.0567519
SOV2g037660	7.41918e-08	1.06352	0.575	0.214	0.00199079	1.133	1.3753	3.56739	1.16968	1.0695	1.22081	1.18533	1.17201
SOV2g038170	0.0013425	0.649558	0.425	0.234	1	2.08559	2.67683	2.4328	1.09219	2.53301	2.61266	1.18833	0.680312
SOV2g038180	9.26481e-06	0.752482	0.438	0.156	0.248603	1.36329	3.46376	2.11881	1.33085	1.842	2.19578	0.851268	0.877225
SOV2g038650	0.000131627	0.793858	0.262	0.078	1	0.140386	0.696151	1.39337	0.324892	0.409733	0.970708	0.380494	0.591558
SOV2g039010	0.00671082	0.61486	0.462	0.266	1	2.55571	2.70247	2.99062	0.97275	1.98943	1.98578	1.60585	0.584895
SOV2g039060	0.000300775	0.58422	0.625	0.377	1	1.09177	4.54905	4.09674	1.28037	14.5804	4.91758	2.39957	0.454798
SOV2g039720	2.19673e-25	2.03432	0.988	0.539	5.89448e-21	4.14322	10.0001	22.7451	7.43201	9.41235	17.8482	4.79673	8.92354
SOV2g040080	0.0332754	-0.632314	0.075	0.169	1	0.684555	0.810593	0.260346	0.275394	0.579262	0.332104	0.953599	0.726009
SOV2g040260	0.00486862	0.718552	0.412	0.234	1	0.581657	0.542816	2.543	2.12347	1.21816	0.948462	1.15311	1.74269
SOV3g000240	6.20078e-14	-1.43446	0.65	0.896	1.66386e-09	4.69084	9.28666	4.5731	6.65877	6.796	7.58862	14.063	8.81568
SOV3g000370	0.0484565	-0.652604	0.038	0.11	1	0.64038	0.292277	0.112293	0.323005	0.251276	0.12267	0.748527	0.0957061
SOV3g000500	0.00479236	-0.822	0.238	0.377	1	1.23335	1.43944	0.946791	1.12829	2.15716	1.61306	2.44164	0.850128
SOV3g000630	0.000250299	0.693824	0.45	0.227	1	3.13703	1.60148	2.30504	2.25356	1.64181	3.01397	1.04322	2.4861
SOV3g000730	5.60548e-05	0.920233	0.488	0.221	1	3.85295	1.42657	3.11732	3.17238	1.7494	1.50826	1.17569	2.273
SOV3g001220	2.02336e-13	-0.91307	0.925	0.948	5.42929e-09	8.84502	11.6249	10.2762	10.6731	9.9739	15.265	20.2337	12.4756
SOV3g001340	0.0217226	-0.645757	0.288	0.403	1	2.20206	1.91735	1.24938	2.04338	1.63835	2.0047	2.51929	2.51092
SOV3g001400	0.00273664	-0.624711	0.388	0.565	1	2.78648	2.94935	2.58137	3.67434	4.56381	4.40291	4.52213	2.84303
SOV3g002150	6.65534e-09	-0.91035	0.738	0.883	0.000178583	6.41944	8.88034	6.21573	6.67446	3.42218	6.43299	12.562	7.05685
SOV3g002550	4.06286e-08	1.20071	0.375	0.078	0.00109019	0.245966	0.403471	2.57762	0.657942	0.170733	0.37583	0.556486	0.130923
SOV3g003090	5.27624e-20	-2.76085	0.05	0.701	1.41577e-15	0	0.183987	0.219731	0.126592	2.58771	0.127034	7.2673	0.265473
SOV3g003150	0.00507957	-0.665495	0.038	0.156	1	0.21724	0.699704	0.0947121	0.404097	0.379324	0.563011	0.736337	0.461699
SOV3g003390	5.85623e-05	-0.657022	0.713	0.812	1	4.69201	5.36522	5.27311	5.13507	3.59028	6.07563	8.89159	5.34557
SOV3g003420	4.39873e-09	1.02345	0.25	0.013	0.000118031	0	0.103075	1.14183	0.0993843	0	0.232363	0.0536509	0.253253
SOV3g003430	2.96907e-08	0.947521	0.25	0.019	0.000796691	0.307252	0.419095	1.11746	0.302044	0.112924	0.455373	0.0979501	0.185314
SOV3g003440	0.0014364	0.656361	0.25	0.091	1	0.86502	0.707919	1.26762	0.358998	0.750005	1.19476	0.438751	0.757434
SOV3g003990	0.000104935	-0.909816	0	0.169	1	0	0	0	0	0.0746731	0	0.878805	0
SOV3g004190	0.00949896	-0.587391	0.475	0.578	1	0.664522	1.99059	2.57298	1.74131	1.52498	2.50414	4.3685	0.705088
SOV3g004640	2.01213e-11	1.22669	0.562	0.136	5.39916e-07	7.13134	1.71988	3.09295	5.16591	3.71485	2.06088	0.748898	2.58325
SOV3g005790	5.99362e-10	1.1597	0.325	0.032	1.60827e-05	0.748182	0.345086	1.60957	0.0284369	0.420871	0.40229	0.168055	0.205598
SOV3g005800	4.31812e-14	-1.30645	0.725	0.877	1.15868e-09	3.58481	11.0335	5.13882	9.73594	6.59685	10.4177	14.1833	10.1163
SOV3g005960	0.00154823	-0.749521	0.2	0.396	1	3.05299	2.91464	1.02497	1.64002	2.34289	3.02311	2.40444	1.96942
SOV3g006560	0.00926285	-0.66218	0.062	0.182	1	0.869465	0.710348	0.197722	0.526867	0.293799	0.285018	0.895362	0.73297
SOV3g006820	1.22039e-14	1.83975	0.637	0.169	3.27468e-10	0.600929	2.67413	5.26336	1.19316	1.5966	2.47426	0.749792	1.73829
SOV3g006890	2.50405e-10	-0.877255	0.85	0.942	6.71912e-06	4.84002	9.58658	7.32869	9.51602	7.20804	8.79143	14.2988	9.44367
SOV3g007120	0.00133901	-0.824471	0.05	0.201	1	0	0.092167	0.157531	0.997502	0	0	1.04986	0.159144
SOV3g007700	0.00424326	-0.845544	0.225	0.364	1	0.899863	1.55762	0.84224	1.12053	1.43356	1.81506	2.3104	1.1705
SOV3g008260	0.000339687	-1.0798	0.075	0.266	1	0.136003	1.35519	0.300486	1.29872	0.868799	1.04745	1.7489	1.91458
SOV3g008280	2.91634e-05	0.732816	0.6	0.312	0.782542	3.74705	2.59297	3.76804	3.38078	2.73312	2.21212	1.86907	3.73752
SOV3g008930	2.06058e-06	0.728748	0.2	0.019	0.0552915	0.143893	0.315989	0.808733	0.226755	0.574	0.479931	0.0914385	0.174402
SOV3g009350	2.42589e-07	-0.646631	0.912	0.968	0.00650938	7.61099	14.1864	13.3907	13.2715	10.0095	15.928	21.5288	13.3989
SOV3g009600	6.31073e-11	-0.687739	0.988	0.987	1.69336e-06	21.6767	22.7195	19.8292	24.3356	21.2015	23.9819	32.5508	22.6563
SOV3g009860	5.18407e-06	0.841602	0.588	0.286	0.139104	2.37368	1.45001	3.74112	4.83643	2.43774	2.75911	1.64565	4.60603
SOV3g009940	0.0117777	-0.63548	0.15	0.279	1	0.460859	1.64731	0.567883	0.99163	1.23675	1.54727	1.43564	0.830662
SOV3g010120	1.49496e-10	-0.580507	0.988	0.994	4.01143e-06	25.1031	37.1819	30.137	31.6231	25.7412	31.0044	45.5615	26.271
SOV3g010260	1.94804e-05	0.648746	0.625	0.292	0.522717	7.72939	3.14567	3.75072	6.27637	7.75624	4.48245	2.03017	3.1623
SOV3g010740	2.61314e-06	0.583722	0.138	0	0.0701185	0	0.745911	0.498711	0.485548	0	0.603735	0	0.340026
SOV3g011850	2.62177e-05	-0.971447	0	0.195	0.703499	2.05596	0	0	0	0	0	0.960807	2.06424
SOV3g012260	5.51317e-07	0.833025	0.262	0.039	0.0147935	0.596659	0.492399	1.09205	0.832773	0.862226	0.848058	0.174375	0.778412
SOV3g012550	3.28024e-05	0.962455	0.275	0.071	0.880186	0.61266	0.65415	1.62279	0.737447	0.521689	1.3467	0.345972	0.941641
SOV3g012660	3.01012e-07	-0.727577	0.938	0.942	0.00807705	7.564	15.0318	12.5714	10.784	8.18634	11.7751	21.4722	10.4205
SOV3g012960	2.38757e-14	1.68059	0.338	0	6.40657e-10	0.297124	0.0609	2.2056	0.149174	0.180198	0.182138	0	0.109622
SOV3g013300	5.97328e-05	0.76642	0.188	0.032	1	0.230118	0.400087	0.886621	0.717664	0.140115	0.608119	0.109096	0.226701
SOV3g013320	0.00226869	-0.813548	0.112	0.273	1	0.502587	1.01685	0.406667	0.713286	0.916115	0.962864	1.47226	0.692997
SOV3g013460	0.0205845	-0.59172	0.138	0.26	1	0.541713	0.853417	0.603349	0.913662	1.08629	1.31371	1.41631	1.24171
SOV3g014090	1.32534e-06	1.44129	0.825	0.623	0.0355628	29.7339	8.97234	22.4883	11.4331	49.1089	15.6177	7.64929	6.5033
SOV3g014110	0.00054025	0.584479	0.188	0.045	1	0.174046	0.803856	0.852009	0.173853	0	0.486802	0.235086	0.153912
SOV3g014480	2.95105e-07	0.88955	0.412	0.11	0.00791856	1.40112	0.881274	2.01594	0.957662	1.39961	0.833833	0.627952	1.49188
SOV3g014680	2.53143e-09	-1.05145	0.575	0.812	6.79257e-05	9.80304	11.4517	3.71414	9.63862	10.857	14.3988	8.77056	10.2083
SOV3g014690	1.74441e-15	-0.917173	0.975	0.981	4.68078e-11	2.01468	11.7086	16.2318	8.75358	8.83236	10.9465	31.5408	7.77796
SOV3g014720	0.000181824	0.591961	0.188	0.039	1	0.397585	0.418507	0.80022	0.548049	1.19078	0.991578	0.194339	0.92174
SOV3g014800	0.000355636	0.602075	0.138	0.019	1	0.174046	0.577707	0.670297	0.272266	0.643115	0.302814	0.100401	0.523615
SOV3g014810	3.95169e-07	1.01524	0.312	0.065	0.0106036	0.313024	1.1917	1.58083	0.341268	0.81572	1.21741	0.276857	0.551868
SOV3g015990	1.40564e-21	1.69015	0.912	0.312	3.77176e-17	9.52657	6.52012	9.40736	9.47412	10.4557	8.11737	2.22518	9.84288
SOV3g016000	4.54315e-06	0.842673	0.238	0.039	0.121906	0.482205	0.78078	1.12591	0.619257	1.0073	0.847844	0.18543	0.581265
SOV3g016180	7.14156e-09	0.955189	0.225	0.006	0.00019163	0.17786	0.169051	0.983242	0.0669811	0.132368	0.373442	0.0229048	0.0790095
SOV3g016310	7.80578e-06	0.659111	0.125	0	0.209452	0	0.478413	0.57911	0.102466	0.0972512	0.409867	0	0.217638
SOV3g016660	4.64071e-11	1.11364	0.35	0.032	1.24524e-06	7.31446	1.21829	1.57394	2.13995	6.96848	3.87577	0.189483	2.57116
SOV3g017480	3.84975e-07	1.11659	0.375	0.097	0.01033	2.6827	0.264647	2.4138	1.59994	1.60674	2.50199	0.574389	2.91576
SOV3g017950	0.000130837	-0.809693	0.425	0.597	1	1.59077	2.60733	1.98787	2.30131	1.42005	3.01829	4.23725	2.26025
SOV3g018320	2.30713e-08	-0.919102	0.65	0.916	0.000619072	6.30805	11.746	7.09128	8.9157	13.1995	7.38367	14.3001	4.26854
SOV3g018400	0.000693676	-0.742369	0.438	0.597	1	0.623267	2.99008	2.08133	1.70793	1.17597	0.764625	4.15483	1.30887
SOV3g018440	0.000229704	-1.02695	0.175	0.39	1	0.898139	1.77872	0.729487	0.722513	1.77133	2.11196	2.52419	1.80068
SOV3g018450	0.00102741	0.644026	0.425	0.214	1	2.25933	1.40929	2.28038	2.45446	1.58082	2.12768	1.09919	3.38693
SOV3g018660	0.00226646	0.67729	0.275	0.117	1	0.864498	1.12306	1.45674	0.59876	1.4339	0.840635	0.536295	0.8157
SOV3g020080	3.06383e-06	0.737204	0.925	0.753	0.0822118	4.05217	11.5602	16.4269	10.527	11.7632	5.45893	9.45438	6.1099
SOV3g020120	0.0266629	-0.674209	0.2	0.318	1	1.66804	2.96843	0.954683	1.25842	0.563364	0.85047	2.11913	1.20385
SOV3g020130	5.62385e-07	-0.747901	0.887	0.929	0.0150905	6.17156	9.69293	9.36796	10.1681	5.73916	9.27223	16.4114	13.7616
SOV3g020910	3.13726e-05	0.797955	0.25	0.058	0.84182	1.61512	0.824518	1.16086	0.833294	0.953541	0.425637	0.242851	0.652809
SOV3g021050	0.000781051	-0.869654	0.025	0.175	1	0	0.320452	0.0772579	0.398111	0.422818	0.452831	0.968392	0.676734
SOV3g021170	4.69037e-06	0.747822	0.188	0.019	0.125857	0.547478	0.486686	0.806988	0.237076	0.393933	0.585308	0.0760646	0.751216
SOV3g021960	0.000264928	-0.727355	0.588	0.734	1	1.36608	6.94702	4.08196	3.66724	3.91574	6.30909	7.4137	5.39187
SOV3g022370	7.25477e-13	1.35725	0.588	0.123	1.94667e-08	1.1576	1.91858	3.16621	0.860465	1.25815	1.82823	0.626172	1.20978
SOV3g022630	5.58858e-06	0.701668	0.15	0.006	0.149958	0	0.204184	0.661764	0.218435	0.16148	0.576623	0.0217538	0.195486
SOV3g023280	0.00138259	0.760478	0.375	0.195	1	1.50116	1.94614	2.0718	1.1638	2.60785	1.93165	0.813287	1.28752
SOV3g023480	4.29173e-09	-0.675383	0.938	0.994	0.00011516	23.2869	16.1751	14.5742	21.6899	16.6561	18.1804	23.8723	20.8763
SOV3g023500	2.54451e-07	1.05794	0.25	0.032	0.00682768	0	1.20071	1.34945	0.278833	0.158388	1.02705	0.128486	0.266573
SOV3g023850	0.000174062	0.655049	0.2	0.045	1	0.721371	0.478043	0.853298	0.555533	0.370313	0.277639	0.176944	0.424506
SOV3g025840	5.49264e-07	0.80942	0.625	0.253	0.0147384	2.23644	3.37077	3.64533	2.26909	3.12456	2.30714	1.65068	2.83701
SOV3g026780	1.09045e-05	0.730213	0.713	0.37	0.292601	3.7817	2.91904	5.43808	4.6758	5.09004	2.9221	2.88097	2.15594
SOV3g026910	0.000160709	0.586178	0.562	0.299	1	8.54196	2.00925	3.70967	4.94115	3.23643	2.84463	2.13713	3.51526
SOV3g027290	0.00224023	-0.838271	0.212	0.383	1	1.4543	1.50058	0.895933	0.95366	0.741926	0.996985	2.38975	0.345243
SOV3g027380	2.40235e-06	0.722007	0.212	0.026	0.0644623	1.07029	0.56284	0.818868	0.51906	1.6778	1.18971	0.102695	0.879722
SOV3g027400	7.39609e-05	0.597777	0.338	0.11	1	0.691819	0.716871	1.43766	0.767002	1.44115	0.772892	0.610736	0.931703
SOV3g027940	0.00010281	0.747177	0.325	0.11	1	0.339851	0.746237	1.70599	0.457457	1.66547	1.76036	0.612145	0.897002
SOV3g028580	0.000910736	-0.763594	0.025	0.175	1	0.794256	0.484921	0.0992519	0.221297	0.392135	0.346287	0.866216	0.413298
SOV3g029090	0.00055118	0.607169	0.162	0.032	1	0	0.32894	0.758017	0.0340237	0.293517	0.330151	0.154109	0.0562328
SOV3g029370	1.93849e-09	1.01495	0.4	0.071	5.20156e-05	0.767858	1.52873	1.65888	1.0423	1.4903	1.77213	0.315729	1.97476
SOV3g029430	0.0181982	-0.61803	0.05	0.149	1	0.66892	0.545445	0.164913	0.819204	0.621467	1.01098	0.787884	0.557211
SOV3g029980	4.22271e-08	0.940125	0.225	0.013	0.00113308	0	0.186756	1.00721	0.265729	0.399766	0.407618	0.0461319	0.0195336
SOV3g030410	8.31293e-05	0.844205	0.338	0.117	1	0.707399	1.01812	1.91264	0.331851	0.479426	0.97272	0.62239	0.603939
SOV3g030600	6.66433e-18	1.78063	0.775	0.214	1.78824e-13	0.417519	2.58957	6.52471	0.814949	2.35272	2.25059	1.19011	1.14417
SOV3g031250	0.0221545	-0.640929	0.112	0.227	1	0.927006	1.80438	0.460279	0.342705	0.733235	1.03788	1.27706	1.13713
SOV3g031570	0.000864465	-0.760763	0.275	0.448	1	1.16993	3.50131	1.1492	1.49646	2.34752	2.20999	2.64158	0.948749
SOV3g031600	0.000370401	0.58831	0.162	0.032	1	1.19872	0.65477	0.685105	0.499894	1.2883	1.30476	0.1208	0.367415
SOV3g032690	1.62501e-11	-0.888392	0.9	0.968	4.36038e-07	9.60789	14.3515	11.6615	12.8971	11.2715	17.3652	22.4378	15.5575
SOV3g033690	4.59827e-05	0.789383	0.388	0.149	1	0.773391	0.84139	2.21111	0.886428	1.3154	0.543061	0.857919	0.436997
SOV3g034310	3.02773e-08	1.07449	0.375	0.078	0.00081243	0.640224	0.949263	1.923	0.270154	1.72661	1.26077	0.387952	0.623154
SOV3g035590	2.59187e-09	0.972664	0.275	0.019	6.95477e-05	0	0.210808	1.12305	0.246534	1.24573	0.51103	0.0818292	0.190623
SOV3g035660	0.00016572	0.593372	0.375	0.156	1	1.69283	1.09577	1.81454	1.56591	1.35499	1.45023	0.865455	2.42072
SOV3g036020	0.00224272	-0.810729	0.075	0.227	1	0	0.493411	0.263101	0.159634	0.80965	0.108126	1.2156	0.0679177
SOV3g037380	3.89166e-05	0.6561	0.262	0.065	1	1.21894	0.439615	1.01858	0.574178	0.980924	1.55924	0.280974	0.829245
SOV3g037700	0.0018142	-0.79777	0.088	0.253	1	0	1.09629	0.358375	0.331852	0.520779	0.375214	1.36142	0.407496
SOV3g037780	2.48733e-09	-1.0442	0.562	0.812	6.67426e-05	4.00678	6.27385	3.33125	2.9438	5.03635	7.37586	7.93202	4.54952
SOV3g038040	3.56819e-21	2.85051	0.637	0.071	9.57453e-17	3.47791	4.06493	9.02013	2.21537	0.221075	1.80186	0.389265	0.0282561
SOV3g038170	0.000270392	0.636308	0.375	0.156	1	2.58831	1.09002	1.75211	1.98446	1.5871	1.24222	0.770591	1.24671
SOV3g039110	0.00612374	-0.601588	0.025	0.136	1	0.375952	0.549668	0.0887637	0.0626739	1.06769	0.213169	0.652074	0.441673
SOV3g039770	3.45881e-20	2.10764	0.488	0.006	9.28102e-16	3.30724	1.37574	3.4162	1.51851	3.48439	6.68297	0.0246714	1.23079
SOV3g039940	0.000235161	0.69162	0.125	0.013	1	0	0.0298191	0.683906	0	0.253577	0.35385	0.0426041	0.0418078
SOV3g042180	3.86873e-06	0.681499	0.175	0.013	0.10381	0	0.429029	0.72017	0.0456107	0.0940902	0.430499	0.0725552	0.154269
SOV3g042190	2.34133e-10	1.42282	0.4	0.065	6.28248e-06	0	1.26676	2.43839	1.03016	1.18288	0.429693	0.282465	0.671486
SOV3g043100	6.81456e-05	0.670613	0.2	0.039	1	0.527031	0.755758	0.838566	0.400376	0.722771	0.944704	0.15506	0.340861
SOV3g043520	8.63874e-05	0.59598	0.138	0.013	1	0.343979	0.227871	0.588731	0.674263	0.299505	0.373593	0.0510963	0.826417
SOV3g044490	8.1716e-09	-0.71288	0.887	0.942	0.000219268	10.7645	13.1688	10.0633	11.7129	9.78351	11.4525	17.1336	8.87568
SOV3g044600	0.00347508	0.589047	0.35	0.169	1	0.954376	0.665574	1.90043	2.33582	1.39496	1.54761	0.928153	2.65469
SOV3g046680	1.02413e-10	1.26807	0.438	0.078	2.74804e-06	8.20841	0.778086	2.21779	2.56097	1.14303	1.28234	0.336073	1.63244
SOV3g047120	0.000182087	0.7124	0.262	0.078	1	0.570349	0.618961	1.20831	0.718859	0.55255	0.482239	0.347742	0.625098
SOV3g047160	7.17966e-07	0.86461	0.275	0.045	0.0192652	1.64263	0.398837	1.28527	1.08728	0.622921	0.376656	0.255056	0.555277
SOV3g047300	0.0082988	-0.689352	0.125	0.266	1	0.780484	0.917094	0.519782	0.586006	0.875473	0.433772	1.45074	0.828154
SOV3g047370	0.000285679	0.706866	0.138	0.019	1	0.180193	0.036862	0.74696	0.150787	0.285042	0.0950288	0.0702745	0.219544
SOV3g047920	6.57292e-07	0.92303	0.35	0.084	0.0176371	2.71915	0.564004	1.51783	1.75087	1.35982	0.947334	0.327904	0.908362
SOV3g048030	4.97303e-05	0.58378	0.3	0.084	1	0.414453	1.36875	1.1867	0.655274	0.684341	0.758038	0.458997	0.678953
SOV3g048400	2.28679e-07	0.886749	0.188	0.006	0.00613615	0	0.482821	0.901026	0.85858	0	0	0.0281348	0.755173
SOV3g048450	0.0145862	-0.710009	0.138	0.266	1	0.274899	1.14349	0.592292	0.621104	0.27216	0.574093	1.60469	0.426861
SOV4g000650	3.86525e-05	-0.93123	0.4	0.61	1	0.796924	3.1447	1.91437	2.51885	3.01628	3.73374	4.55741	3.25485
SOV4g001050	1.25316e-09	-0.912399	0.675	0.896	3.36261e-05	4.17321	8.31439	7.75837	6.12212	12.8961	9.13407	15.4848	4.44345
SOV4g001110	0.00137882	0.673229	0.438	0.234	1	2.89239	2.57842	2.75596	2.34566	3.83307	1.41479	1.35537	0.665319
SOV4g001170	9.3725e-05	-0.858648	0.5	0.649	1	4.54904	0.966261	2.58883	2.97609	2.99838	3.03008	5.50776	2.39775
SOV4g001360	0.00334259	-0.71804	0.188	0.351	1	1.29509	1.64962	0.866093	1.64887	0.656125	1.65781	2.06962	2.34329
SOV4g001870	0.000363948	-0.614337	0.787	0.857	1	7.48279	8.82047	6.90912	7.92431	7.52008	9.70718	11.1077	8.70027
SOV4g001930	7.02136e-07	0.615324	0.175	0.006	0.0188404	0	0.173362	0.564053	0.388716	0	0.221752	0.0209874	0.209044
SOV4g002080	0.0161875	-0.752299	0.125	0.24	1	0.526116	1.18271	0.406982	0.989622	1.23076	0.968055	1.37003	0.834034
SOV4g002670	0.00133665	-0.889291	0.238	0.416	1	0.531092	1.78439	0.945128	1.15689	1.08009	1.12621	2.60289	1.76445
SOV4g003510	5.17522e-05	-0.797289	0.562	0.708	1	2.51308	4.74935	3.3301	3.62293	3.67486	6.87108	6.52499	4.40091
SOV4g003710	0.00646835	-0.598973	0.038	0.156	1	1.37036	0.164068	0.149423	0.339701	1.24579	0.596129	0.74096	0.598384
SOV4g004570	0.0313543	-0.618181	0.438	0.506	1	2.10753	2.01555	1.98588	2.25956	2.31948	1.02526	3.58314	1.74468
SOV4g005190	0.00653554	0.792279	0.475	0.299	1	1.77477	1.94833	4.00218	1.70828	0.815178	3.44082	1.88842	3.74942
SOV4g005660	1.53212e-13	0.919486	0.975	0.779	4.11115e-09	9.70363	7.32306	15.611	10.3843	12.2908	9.11278	7.78218	9.75523
SOV4g005940	0.000267099	0.59209	0.138	0.019	1	0.280592	0.184038	0.585916	0.0716594	0.138177	0.0794382	0.0520666	0.0322958
SOV4g006590	0.00165972	-0.692879	0.138	0.318	1	1.39623	1.44423	0.764112	0.943025	0.816548	1.2284	1.8517	1.24581
SOV4g008630	2.94458e-05	0.638272	0.15	0.013	0.79012	2.27498	0.604805	0.636611	0.580825	1.83305	0.347488	0.0514929	0.737432
SOV4g009360	0.0145849	-0.582605	0.512	0.545	1	1.96962	2.57265	2.51998	1.9149	3.22965	3.98891	4.27135	3.16518
SOV4g010250	7.25471e-05	-0.602987	0.738	0.825	1	6.86756	7.9806	5.32598	5.26864	10.5601	11.0809	8.60826	6.45516
SOV4g011100	0.0175458	-0.698068	0.075	0.182	1	0.143893	0.472041	0.244332	0.580112	0.341747	0.603194	1.01872	1.2165
SOV4g011230	0.000149321	-0.740348	0.562	0.714	1	3.42486	6.02136	3.67808	2.70855	6.72758	5.02783	6.81511	2.99244
SOV4g011240	0.00329161	-0.870564	0.125	0.273	1	0.614731	1.15208	0.473555	0.447565	1.59203	1.24457	1.69421	0.364278
SOV4g011690	8.70055e-07	0.812558	0.15	0	0.0233462	0.773505	0	0.756322	0.992846	0.0506657	0	0	0
SOV4g012300	0.000570623	0.693488	0.388	0.169	1	2.62347	0.840931	2.06878	0.884658	1.05355	1.21745	0.897604	1.59312
SOV4g013510	0.00108954	0.583024	0.4	0.188	1	2.79631	1.14208	1.914	1.24307	1.14212	1.43854	0.945281	2.37638
SOV4g014070	0.000483547	0.585749	0.2	0.052	1	0.299411	0.390177	0.870736	0.731292	0.169438	0.506452	0.246477	0.566409
SOV4g014870	0.000675869	0.626501	0.438	0.221	1	1.85599	1.37084	2.09157	2.05694	2.43137	2.04088	1.00255	2.19222
SOV4g014890	0.00713649	0.655529	0.188	0.071	1	1.23211	0.660258	1.00272	0.548393	0.609467	0.86906	0.27141	0.691256
SOV4g016600	0.000126701	0.823182	0.2	0.045	1	0.17786	0.294713	1.03648	0.109978	0.163294	0.451368	0.151004	0.393802
SOV4g016740	0.0250901	-0.584434	0.312	0.416	1	2.69632	2.24713	1.45134	1.89848	4.64201	3.60099	2.67566	3.18154
SOV4g017630	0.000403618	0.593011	0.225	0.065	1	0.745279	0.563754	0.986642	0.720007	0.688427	0.944563	0.31706	0.562503
SOV4g018160	0.00241649	0.694308	0.125	0.026	1	0	0.0589331	0.771447	0.0937953	0.0866957	0.0924692	0.0947644	0.305736
SOV4g018400	3.18385e-05	0.686096	0.212	0.039	0.854323	1.17209	0.389185	0.898165	0.344506	1.04704	0.401941	0.179773	1.0158
SOV4g019230	4.64263e-08	0.771249	0.225	0.013	0.00124576	0.80462	0.457025	0.933127	0.248906	0	0.235328	0.132638	0.243221
SOV4g019240	1.32129e-05	0.80762	0.3	0.078	0.354541	0.576338	0.912179	1.36112	0.715385	0.349648	0.951859	0.348964	0.663139
SOV4g020670	0.002689	-0.728243	0.462	0.597	1	1.44284	2.60874	2.52817	2.04488	2.32108	3.59092	4.84484	2.36401
SOV4g020790	0.000165576	0.778906	0.288	0.097	1	0.834335	1.75504	1.4726	0.391963	1.97561	2.00278	0.441052	0.739371
SOV4g022230	2.32604e-10	-0.850751	0.912	0.968	6.24145e-06	14.6571	14.4842	9.74224	14.0484	11.9599	14.3566	18.373	14.7813
SOV4g024180	0.0450104	-0.581133	0.425	0.481	1	1.68905	1.85959	1.87195	3.24775	1.98662	2.02404	3.2965	3.27607
SOV4g024580	0.00106482	0.67718	0.138	0.026	1	0.62901	0.656809	0.80142	0.543365	0.136557	0.046899	0.126584	0.399548
SOV4g025300	1.14787e-07	-0.783827	0.85	0.961	0.00308007	5.87917	12.9528	8.48584	9.68365	11.0792	12.9991	15.3317	11.4773
SOV4g025840	0.000227821	0.705341	0.613	0.377	1	5.2304	4.21305	4.67981	4.1986	3.27769	2.44968	2.48341	1.91653
SOV4g026550	6.35549e-08	1.08235	0.488	0.162	0.00170537	0.702896	1.23769	2.75679	1.65185	1.04775	1.44606	0.774175	0.710037
SOV4g026990	3.69683e-12	1.24524	0.5	0.084	9.9197e-08	3.89791	0.912017	2.38579	2.33556	0.727051	1.03888	0.42825	2.38082
SOV4g027000	7.51795e-07	0.845944	0.375	0.097	0.0201729	1.32736	1.51302	1.69702	2.24956	2.68825	0.760749	0.500478	0.45976
SOV4g027720	1.31852e-09	-1.03382	0.713	0.877	3.53799e-05	3.8979	6.90122	5.00094	6.49074	6.98339	9.47512	11.2865	7.02165
SOV4g030420	8.47793e-06	-0.942461	0.55	0.714	0.227488	5.81797	7.82033	3.59857	3.94459	4.71918	3.50609	7.83756	2.69961
SOV4g032810	0.000305476	0.675565	0.138	0.019	1	0.807458	0.642657	0.727718	0.377226	0.932985	0.0854111	0.081702	0.141448
SOV4g033110	0.000226948	0.634543	0.2	0.045	1	0.948394	0.189041	0.94356	0.315944	0.174693	0.296974	0.251934	0.556363
SOV4g033400	1.90498e-06	0.663782	0.25	0.039	0.0511162	0.600638	0.55437	0.834811	0.609522	0.287951	0.408945	0.158172	0.039751
SOV4g034520	0.000335546	0.662012	0.425	0.188	1	2.57334	3.34574	2.19998	3.05405	2.36037	3.02482	1.02238	1.72118
SOV4g034650	0.000175122	0.681251	0.225	0.058	1	0	0	1.00055	0.241491	0.0506657	0.128582	0.247589	0.117263
SOV4g034960	5.98888e-06	0.709226	0.25	0.045	0.1607	1.06754	0.523063	0.993228	0.299773	0.754359	0.993495	0.219154	0.515956
SOV4g034980	1.78842e-13	1.93879	0.475	0.071	4.79887e-09	0.129965	3.0423	4.17707	0.143709	0.486763	9.02264	0.350359	1.7017
SOV4g035010	6.48476e-10	1.72415	0.388	0.065	1.74006e-05	0	1.43182	3.54698	0.357377	0.298289	3.49057	0.376267	1.26887
SOV4g035020	3.15758e-25	2.05667	1	0.773	8.47274e-21	11.6042	20.2901	39.9418	19.2396	17.387	26.452	8.84118	18.7751
SOV4g035030	5.73486e-09	1.20377	0.312	0.039	0.000153884	1.54472	0.711327	1.72097	1.39427	2.96553	2.09635	0.18128	0.956288
SOV4g035040	5.183e-05	0.700477	0.175	0.026	1	0	0.394108	0.798747	0.447202	0	0.69545	0.106893	0.98783
SOV4g035100	0.000475189	0.667073	0.225	0.065	1	0.241967	0.23551	0.972369	0.628127	0.294591	0.767389	0.242165	0.318823
SOV4g035730	6.74981e-05	0.649742	0.138	0.013	1	2.72158	0.418372	0.625637	0.831465	0.220975	0.119192	0.0361716	0.663458
SOV4g036040	1.18697e-06	0.983476	0.262	0.045	0.0318499	1.14973	0.153205	1.2833	0.828926	0.255621	0.715648	0.154803	1.17029
SOV4g036320	4.27724e-10	-1.24528	0.475	0.747	1.14771e-05	1.78862	3.81216	2.10493	3.01252	2.40085	2.74504	6.36066	4.62533
SOV4g036890	0.00122238	0.583885	0.088	0.006	1	0	0.156004	0.53758	0.187077	0.0540041	0	0.0258191	0.182073
SOV4g036990	0.000603954	-0.983285	0.212	0.409	1	1.0067	0.252227	1.07815	0.46862	5.12712	3.27368	3.10843	0.913546
SOV4g037130	0.0451512	0.630407	0.212	0.117	1	2.61742	0.366351	1.44434	1.03977	1.14179	0.771784	0.579032	1.15097
SOV4g037340	0.00346605	0.635968	0.312	0.149	1	0.229822	0.942781	1.57062	1.56493	0.656671	0.706632	0.654213	1.25812
SOV4g037410	2.78333e-23	1.02765	1	0.987	7.46852e-19	101.077	38.3896	65.2254	69.7294	70.7388	54.8014	31.4841	79.1705
SOV4g037700	5.27738e-06	-1.16651	0.05	0.312	0.141608	0	0	0.247491	0.0502245	0	0	1.80021	0.131785
SOV4g038270	0.034438	-0.767967	0.238	0.318	1	0	1.36899	0.755702	0.989695	1.49951	1.78937	1.98973	1.46142
SOV4g038400	0.000290187	-0.89068	0	0.149	1	0	2.1875	0	0.247263	0.904318	0.806068	0.85405	1.64332
SOV4g038470	0.000398911	0.785355	0.25	0.084	1	0	0.602538	1.2931	0.0939976	0.349122	1.06098	0.330477	0.123183
SOV4g039240	1.38986e-05	0.737673	0.175	0.019	0.37294	1.25258	0.0915151	0.795864	1.64373	0.889601	0.0867304	0.0769907	0.601599
SOV4g039300	1.48681e-07	1.08365	0.225	0.019	0.00398956	0	0	1.2354	0.119489	0	0.165338	0.0547367	0.0779213
SOV4g039330	3.92438e-05	1.15652	0.475	0.227	1	1.2582	2.23415	4.30328	1.23958	0.691249	1.03233	1.37902	0.877255
SOV4g040360	0.00152226	-0.732567	0.138	0.318	1	1.70577	2.50196	0.629005	2.20769	2.08053	3.50454	1.70674	1.6339
SOV4g041140	1.14977e-05	0.943549	0.4	0.149	0.308518	2.7743	2.62378	2.24797	0.680505	2.53576	1.7593	0.688788	0.386583
SOV4g041630	5.71318e-06	-0.672023	0.7	0.831	0.153302	3.74173	5.55594	4.83789	4.02621	5.40892	5.98405	8.30154	3.20584
SOV4g041670	6.98192e-06	-0.603579	0.75	0.896	0.187346	5.34512	13.5142	7.82381	7.26876	8.72077	6.65404	12.4076	5.66812
SOV4g042000	6.42624e-08	1.06015	0.338	0.065	0.00172435	0.184094	1.14183	1.66033	0.375244	0.761507	0.52737	0.275846	0.728497
SOV4g042250	4.66491e-05	0.621621	0.125	0.006	1	0	0.260694	0.562095	0.30592	0	0.19467	0.0152681	0.247897
SOV4g042790	0.00011546	-1.01241	0.362	0.539	1	2.99855	3.25577	1.54743	1.3578	1.32273	1.25941	4.13888	2.44137
SOV4g045010	0.0012842	0.670629	0.4	0.182	1	1.76061	0.238404	2.16669	2.5123	0.970037	1.472	0.989417	0.303373
SOV4g045210	0.000210633	0.656128	0.388	0.162	1	2.28624	1.85112	1.74201	1.25857	3.65599	1.79943	0.74002	0.733512
SOV4g045330	4.79757e-07	0.695483	0.2	0.013	0.0128733	0	0.269931	0.701283	0.0948797	0	0.175304	0.0505465	0.0734982
SOV4g045360	1.12435e-10	1.33919	0.35	0.039	3.01697e-06	0.594471	1.22636	1.92459	0.699903	1.18439	0.500187	0.155919	0.545514
SOV4g045370	1.70306e-05	0.82083	0.575	0.299	0.456982	3.1598	2.16057	3.90038	4.36372	2.26463	1.83838	1.77418	1.1528
SOV4g045380	4.14561e-07	0.836925	0.588	0.227	0.0111239	2.10087	2.1427	3.25469	2.03162	0.755968	0.563372	1.38192	1.05528
SOV4g045650	8.09085e-08	1.2452	0.512	0.188	0.00217102	0.663804	0.911968	3.74376	1.24353	0	0.240187	1.00116	0.76419
SOV4g045660	5.28304e-05	0.844742	0.262	0.071	1	0.145062	0.497845	1.33677	0.34324	0	0.162105	0.301137	0.555011
SOV4g045740	0.0293154	-0.628735	0.262	0.396	1	0.145062	0.173506	2.09642	0.486093	0.717902	0.444546	3.78771	0.517838
SOV4g046310	7.31505e-19	2.12579	0.475	0.013	1.96285e-14	0	1.85197	3.64674	0	0.236011	3.35761	0.0646892	0.529355
SOV4g046450	1.74435e-06	-0.717895	0.75	0.87	0.0468061	7.6821	6.91303	5.95993	8.37524	5.69939	7.3169	10.4476	10.21
SOV4g046840	0.0048021	0.934665	0.088	0.013	1	0	0.247496	0.987069	0.116843	0	0.0360065	0.039563	0.100247
SOV4g046890	1.00176e-08	0.771706	0.2	0	0.000268802	0	0.0463852	0.707288	0.293049	0	0	0	0
SOV4g046900	3.09084e-08	1.09272	0.188	0	0.000829365	0	0	1.13276	0.196279	0	0	0	0
SOV4g048000	0.00588251	0.59865	0.3	0.156	1	0.975801	1.79974	1.83669	1.43414	0.327067	0.280734	0.873272	0.777675
SOV4g048400	4.58571e-06	-0.745602	0.613	0.792	0.123048	6.73782	5.28027	3.83495	4.77646	5.5433	6.4658	7.10664	5.11125
SOV4g048620	9.4668e-08	0.933554	0.175	0	0.00254023	0	0.112696	0.909975	0.347979	0.530247	0.344265	0	0.322919
SOV4g049790	0.000112752	0.70727	0.162	0.026	1	0	0	0.783093	0.0289012	0	0.0304982	0.0921052	0
SOV4g049830	1.24512e-07	0.838366	0.45	0.123	0.00334102	2.31774	0.498043	1.97802	1.2117	1.64349	1.00909	0.665537	1.30969
SOV4g049840	1.42233e-05	0.670985	0.225	0.039	0.381653	0.862364	0.474375	0.933096	0.542849	0.865456	0.214556	0.214135	0.396065
SOV4g050280	1.51719e-08	0.979231	0.288	0.032	0.000407106	0.54058	0.797588	1.21176	0.492408	0.790883	0.581593	0.121916	0.37662
SOV4g050530	2.41639e-07	-0.608821	0.963	0.974	0.0064839	9.03593	18.28	13.7693	16.3771	8.70457	8.02821	21.5234	9.6373
SOV4g051270	0.00116012	0.663597	0.238	0.084	1	0.311727	1.58661	1.18782	0.760699	0.807028	0.780853	0.381173	0.211869
SOV4g051900	2.79989e-27	2.30062	0.9	0.201	7.51295e-23	1.77296	5.42686	10.3972	1.89975	7.68717	11.2408	1.31335	3.39448
SOV4g052810	0.00412871	0.583034	0.25	0.104	1	1.89262	0.808405	1.18846	0.986281	1.83865	1.42606	0.460925	1.06693
SOV4g053450	3.10495e-10	-1.71589	0.025	0.416	8.33152e-06	0.203849	2.60814	0.0800448	0.02261	0.0773623	0.143154	2.54793	0.119622
SOV4g053690	6.51319e-07	0.793557	0.212	0.019	0.0174769	0.627029	0.249102	0.849158	1.25647	1.46534	0.19067	0.0668163	0.545225
SOV4g053870	0.0406164	-0.67786	0.05	0.13	1	0.22646	0.647735	0.12984	0.35187	0.744081	0.929985	0.807479	0.52185
SOV4g054760	0.00200999	-0.797301	0.062	0.208	1	0	0	0.15037	0.0629973	0	0.277727	0.999166	0.119375
SOV4g055120	0.000425651	-0.729517	0.412	0.604	1	2.84403	3.54551	2.21441	2.83548	1.57336	2.76908	4.32977	2.05771
SOV4g055370	2.47007e-17	1.70312	0.7	0.156	6.62794e-13	3.3246	2.45948	4.60547	3.00761	1.48916	2.63524	0.721565	0.583093
SOV4g055470	0.0001693	0.634312	0.212	0.052	1	0	0.205673	0.883685	0.465454	0.0540041	0.14027	0.21356	0.1732
SOV4g055500	3.85143e-14	1.57192	0.725	0.266	1.03345e-09	13.8348	4.34655	6.09603	6.58725	5.72209	5.09282	1.38682	7.00622
SOV4g055600	2.32082e-05	0.592983	0.112	0	0.622746	0	0.179356	0.508363	0.0238919	0.232791	0.134667	0	0.0403232
SOV4g056130	4.2596e-08	1.03813	0.825	0.513	0.00114298	7.04635	7.32552	8.82113	8.47153	12.3639	6.2422	3.78248	5.07799
SOV4g057080	0.000887821	0.612137	0.225	0.071	1	0.919945	0.635353	1.00395	0.625854	0.667686	1.07048	0.311036	0.786384
SOV4g057190	0.021547	-0.658482	0.225	0.344	1	0.673794	1.64994	1.04763	1.16534	1.19044	1.02327	2.23202	1.05209
SOV4g057670	0.00271359	0.59308	0.325	0.149	1	2.01502	1.07784	1.70051	1.72162	1.45844	1.61691	0.790242	2.67705
SOV4g058520	2.17264e-08	-0.868797	0.787	0.877	0.000582985	4.81292	9.11823	6.70139	8.03422	5.92847	10.0898	13.0638	7.98015
SOV4g059090	8.22885e-06	0.73305	0.212	0.032	0.220805	0.150186	0.753784	0.837548	0.0561986	0.310791	0.124325	0.105525	0.0449196
SOV4g059490	5.07864e-08	1.09191	0.375	0.078	0.00136275	0.305601	0.858649	2.13109	0.830137	0.828025	1.48009	0.468922	1.56233
SOV5g000060	0.000510466	0.635884	0.25	0.084	1	0.555739	1.06702	1.04568	1.05622	0.750987	1.14014	0.31649	1.0639
SOV5g000200	0.000197151	0.725963	0.475	0.227	1	0.459511	1.15021	2.66073	2.47117	1.83575	1.62258	1.21325	3.02069
SOV5g000240	0.00022529	0.59544	0.262	0.078	1	1.75423	0.51288	1.16008	1.55016	0.883555	1.00895	0.429633	1.24152
SOV5g000270	8.09568e-05	-0.641227	0.75	0.799	1	5.35036	6.48053	5.39132	5.36058	4.28415	4.3818	8.96825	5.59472
SOV5g000360	2.23293e-09	-0.801484	0.8	0.929	5.99163e-05	6.19814	11.7121	8.36266	9.64579	8.0472	10.0722	15.3181	7.32629
SOV5g000430	5.08574e-05	0.872983	0.188	0.032	1	0.23161	0.295828	1.02982	0.32726	0.0492951	0.344512	0.108318	0.0949786
SOV5g000930	8.87012e-05	0.721555	0.588	0.318	1	3.86075	2.93611	3.90904	3.5385	5.69122	2.31134	1.97706	2.10557
SOV5g001470	1.16709e-06	-0.884451	0.637	0.792	0.0313165	2.48193	5.9975	4.18938	3.51805	2.80135	3.92995	8.57993	5.51012
SOV5g001560	0.0030152	-0.747387	0.1	0.253	1	0.522948	1.37388	0.347418	0.870757	1.02996	1.0368	1.26198	0.783186
SOV5g001570	0.00508363	0.595838	0.088	0.013	1	0.395832	0.251693	0.595984	0.193807	0.495217	0.452077	0.0559985	0.190667
SOV5g002160	2.42188e-12	1.23966	0.312	0.006	6.49864e-08	0	0.351864	1.43872	2.40571	0	0.0331301	0.0327294	0
SOV5g002250	1.31241e-28	2.59431	0.975	0.591	3.5216e-24	15.5361	13.6045	43.4079	11.1734	43.8774	12.4039	6.3535	2.41271
SOV5g002370	8.10159e-11	-0.774142	0.9	0.994	2.1739e-06	9.64991	18.5226	15.4677	15.3662	14.4102	16.346	27.1627	14.6396
SOV5g002510	1.66848e-10	1.10839	0.925	0.623	4.47703e-06	3.94879	8.5468	13.0494	10.3405	11.0721	2.84008	5.51626	3.40697
SOV5g002570	1.54623e-07	0.974881	0.488	0.156	0.00414899	1.18086	1.10707	2.49705	1.53234	2.05548	1.50854	0.779233	0.9889
SOV5g004200	0.000405693	-0.721327	0	0.143	1	1.86445	0.379142	0	0.715288	0.245044	0.330784	0.648697	0.801579
SOV5g004250	1.01823e-05	-0.759195	0.65	0.883	0.273222	5.14995	11.4052	6.58912	5.59993	6.16724	4.07085	11.8449	4.4671
SOV5g004690	4.92702e-09	-0.888026	0.9	0.929	0.000132207	11.3159	17.5013	11.7848	19.1984	8.8113	11.51	22.6601	17.1229
SOV5g004710	0.0215876	-0.659852	0.3	0.396	1	0.75248	2.38817	1.38408	4.54097	2.03537	1.74511	2.76665	3.11029
SOV5g004750	6.2515e-06	-1.1262	0.462	0.695	0.167746	0.747734	4.28155	3.43267	3.47162	1.7819	3.79648	8.67576	1.69848
SOV5g004760	6.59408e-09	-1.61446	0.05	0.403	0.000176939	0.143893	0.0668425	0.165143	0.321944	0.2434	0	2.56763	2.15641
SOV5g005010	0.000333642	0.698902	0.3	0.11	1	0.299387	0.847484	1.40017	1.05542	1.17521	0.817373	0.478602	0.812165
SOV5g006220	2.15572e-11	0.919489	1	0.955	5.78443e-07	49.5344	37.5897	92.3316	98.7841	64.8123	22.2908	48.3441	27.5884
SOV5g006380	1.84846e-05	0.638882	0.138	0.006	0.495997	0	0	0.615033	0.191869	0.175128	0.152105	0.0371908	0.294035
SOV5g006560	0.000335985	0.620917	0.138	0.019	1	0.325626	0.110365	0.692799	1.07677	0.278474	0.154266	0.100755	0.591822
SOV5g006570	0.000126555	0.876391	0.4	0.175	1	2.79463	0.601585	2.41519	2.38827	1.25815	1.61192	0.860349	3.47103
SOV5g006970	0.00226388	0.59736	0.438	0.247	1	3.63201	1.31727	2.45289	2.38647	3.0035	2.54163	1.28223	2.49402
SOV5g007010	3.44617e-23	2.28389	0.925	0.429	9.24711e-19	4.45281	6.20549	19.0211	11.6236	4.75649	2.04718	3.1112	4.66428
SOV5g007020	4.12365e-15	1.85082	0.838	0.442	1.1065e-10	0.478852	3.37513	13.2234	25.9324	1.14929	1.16708	2.94323	8.54061
SOV5g007030	1.22458e-09	1.24644	0.588	0.201	3.28591e-05	0.129965	1.91259	4.44427	7.36918	0.245795	0.978002	1.29469	3.48088
SOV5g007280	0.000556225	0.656317	0.325	0.13	1	2.34839	1.01601	1.60942	3.38742	2.23652	0.530375	0.655667	1.19085
SOV5g007480	0.00194721	0.648639	0.8	0.662	1	3.76844	3.68773	13.3247	9.45472	8.91803	4.71843	8.13747	2.29075
SOV5g007920	1.17096e-11	1.43427	0.312	0.013	3.14203e-07	0	0.456866	1.82657	0.475282	0.375398	1.09652	0.0459264	0.553364
SOV5g008070	0.00909347	-0.819658	0.112	0.24	1	0.394426	1.15758	0.391943	0.604585	1.17352	1.14356	1.45676	0.823203
SOV5g008360	6.17587e-36	-3.89043	0.312	0.994	1.65717e-31	1.09833	1.83447	1.17957	2.14216	1.04931	1.21081	31.3227	37.1255
SOV5g008510	9.01301e-05	-0.735872	0.588	0.701	1	3.67658	4.29252	3.38245	4.21732	4.2148	4.8091	6.29855	3.86531
SOV5g008550	4.75747e-05	0.614127	0.25	0.058	1	0	0.705359	0.998445	0.398601	0.513901	0.284466	0.305635	0.642512
SOV5g008670	3.62997e-06	0.795919	0.725	0.364	0.0974031	7.5735	4.41348	4.56588	6.94497	5.92328	4.17523	2.20581	7.90173
SOV5g008770	2.21796e-12	1.26417	0.875	0.442	5.95145e-08	8.17698	3.97511	10.0663	8.45975	11.6435	5.26324	3.60734	4.88666
SOV5g009250	2.07069e-08	1.03978	0.3	0.039	0.000555629	0.916194	0.411692	1.38724	0.184364	0.759373	0.670548	0.16116	0.303311
SOV5g009460	7.24918e-18	-1.12828	0.713	0.987	1.94517e-13	10.1288	13.4747	11.1837	9.73975	10.1079	7.56431	25.6334	7.44229
SOV5g009960	1.74857e-11	-0.780117	0.95	0.981	4.69194e-07	10.6502	15.5111	13.8796	15.998	10.2582	13.4222	24.5523	18.4553
SOV5g010090	0.00203072	-0.81993	0.088	0.247	1	0.223494	2.13234	0.325837	0.481126	1.3873	1.04263	1.34053	0.828541
SOV5g010330	0.00820537	-0.60566	0.112	0.26	1	15.8117	0.819164	0.627394	0.397488	2.69065	1.22107	1.47636	1.28684
SOV5g010760	0.000157235	-0.892483	0.412	0.617	1	1.63711	3.21575	2.29188	2.3729	1.7674	2.64022	5.11095	3.3997
SOV5g012060	0.00419059	-0.604341	0.013	0.123	1	0	0.714454	0.0509996	0	0.148911	0.115324	0.597818	0.0698644
SOV5g012670	0.0234069	-0.794403	0.162	0.273	1	0.51828	1.21335	0.626387	0.807955	2.50238	1.02187	1.82074	1.54533
SOV5g013060	4.08469e-05	0.623898	0.225	0.045	1	8.34226	1.15925	0.85835	4.19911	4.98823	2.83542	0.205911	3.22853
SOV5g014220	5.86696e-06	0.651662	0.15	0.006	0.157428	0	0.087187	0.601713	0.0427689	0.0486256	0.141806	0.0195646	0.0540889
SOV5g014810	6.57519e-05	0.663834	0.475	0.195	1	2.13207	1.10822	2.31939	2.03204	1.32557	1.33597	1.0952	2.79581
SOV5g015250	0.000913248	0.688228	0.138	0.026	1	0.15328	0.57144	0.778692	0.294696	0.207697	0.313297	0.103885	0.285008
SOV5g017200	2.61314e-06	0.786897	0.138	0	0.0701185	0	0	0.72536	0.0236366	0	0.0414278	0	0
SOV5g017310	6.83373e-06	1.16149	0.2	0.026	0.18337	0.114249	0.0656435	1.68247	0.328721	0	0	0.199204	0.134012
SOV5g017750	0.000384969	-0.78587	0.025	0.195	1	0.324675	0.535822	0.112007	0.190788	0.530337	0.671823	0.917247	0.557511
SOV5g018170	2.82057e-05	0.733775	0.212	0.039	0.756844	0	0.046436	0.998818	0.606399	0.276318	0.895317	0.201946	0.174236
SOV5g018290	2.79231e-08	0.773594	0.838	0.565	0.00074926	4.62139	6.42827	9.03717	9.59963	8.71255	5.41026	4.87133	5.16622
SOV5g018380	1.84237e-11	1.28662	0.488	0.104	4.94363e-07	2.08418	0.71581	2.43679	2.19881	2.98606	2.14804	0.408775	0.932788
SOV5g018930	0.00650224	-0.647444	0.15	0.305	1	0	0.7549	0.6467	0.886023	0.452133	0.873747	1.57938	1.4614
SOV5g019010	3.38053e-06	0.738794	0.175	0.013	0.0907096	0.122983	0.256586	0.759647	0.832165	0	0.518113	0.054451	0.27475
SOV5g019290	0.000409507	0.652189	0.162	0.032	1	0.434808	0.052933	0.767057	1.10875	0.277119	0.549363	0.124403	1.17981
SOV5g019500	1.63142e-09	0.930913	0.412	0.078	4.37759e-05	1.01029	0.608648	1.88658	1.04168	1.76988	0.60543	0.514085	0.26991
SOV5g019790	4.77738e-05	0.66733	0.125	0.006	1	0.401906	0.110301	0.62276	1.23585	0	0.0486874	0.0218049	0.220821
SOV5g019820	6.529e-11	-0.888761	0.863	0.942	1.75193e-06	6.08501	13.0294	9.20432	8.62128	6.65986	11.5402	17.8942	10.3504
SOV5g019830	1.24761e-07	1.37578	0.412	0.117	0.00334772	1.23445	1.23054	2.9046	0.904305	0	0.44496	0.504615	1.4182
SOV5g019840	0.00118867	0.781798	0.425	0.24	1	1.55484	1.25378	2.58516	1.67235	0.781699	1.44775	1.08528	2.09139
SOV5g020130	0.00012451	0.676479	0.725	0.455	1	2.73799	2.09855	5.66784	4.51976	3.00997	2.95028	3.17201	3.9864
SOV5g020830	2.92808e-05	-1.14166	0.075	0.305	0.785693	0.749979	1.48555	0.272655	0.820763	1.11658	0.558381	1.80791	1.26951
SOV5g021660	1.63799e-05	0.75549	0.175	0.019	0.439521	0	0.587913	0.867606	0.059997	0.123299	1.29846	0.106268	0.430146
SOV5g021900	0.000812427	-0.628126	0.537	0.643	1	2.08198	5.49305	3.43395	3.71272	3.03465	4.93629	5.85292	3.28763
SOV5g022830	8.04063e-05	0.711876	0.613	0.357	1	5.16872	2.5433	4.41819	3.59642	5.38092	1.63197	2.30794	1.97947
SOV5g022950	2.77197e-05	0.723834	0.212	0.039	0.743801	0	0.157941	0.970569	0.302064	0.871793	0.313549	0.193153	0.0934098
SOV5g022970	4.82154e-07	-0.73369	0.787	0.89	0.0129376	4.90943	7.66622	6.63279	7.41243	5.11979	6.29293	11.6925	7.95321
SOV5g023450	9.37126e-08	-1.21342	0.238	0.571	0.00251459	0.14613	2.27724	1.07286	1.19905	0.811077	0.859365	3.80669	1.4618
SOV5g023780	1.79182e-06	0.951005	0.388	0.11	0.04808	1.00904	1.10929	1.91329	1.28957	1.76432	1.53981	0.506963	0.865494
SOV5g024680	1.20236e-07	0.994344	0.637	0.273	0.00322628	7.69213	3.84115	4.20489	4.35867	7.4283	4.71394	1.61267	3.53646
SOV5g025410	2.94512e-15	1.60957	0.7	0.182	7.90263e-11	5.22874	3.59361	5.30427	3.17143	5.03404	7.95712	1.06588	4.69363
SOV5g026350	4.90914e-07	0.803648	0.2	0.013	0.0131727	0	0	0.877607	0.599672	0	0.047867	0.0756784	0.710413
SOV5g026610	4.11403e-09	0.949989	0.787	0.39	0.000110392	2.15871	2.98065	7.36607	3.23239	8.9994	3.43221	3.33058	1.76058
SOV5g026630	1.85435e-06	0.647074	0.875	0.675	0.0497577	5.90271	9.68076	13.226	8.71185	16.121	4.29756	8.08436	3.53727
SOV5g026720	1.69322e-06	-0.666638	0.738	0.857	0.0454342	3.81613	6.9704	5.60162	6.6124	5.04456	7.36693	9.47921	6.2092
SOV5g027920	0.00013115	0.958163	0.462	0.234	1	4.26412	2.69737	3.5917	0.469595	1.1615	1.31024	1.3634	0.126713
SOV5g028100	6.03085e-06	0.62368	0.188	0.019	0.161826	0.436846	0.194607	0.673003	0.266322	0.999835	0.924405	0.0858014	0.748022
SOV5g028910	6.02145e-05	0.857178	0.325	0.11	1	2.2211	1.01084	1.64014	1.12342	2.32463	1.04567	0.457438	0.751652
SOV5g029570	0.00301519	-0.816696	0.1	0.253	1	1.10955	1.24055	0.352179	1.48549	0.996898	0.911992	1.38168	0.890164
SOV5g031740	3.42561e-16	1.55266	0.825	0.305	9.19193e-12	1.97692	3.6487	7.52044	2.7317	3.65687	4.27499	1.90445	1.95767
SOV5g033490	0.000104935	-0.82161	0	0.169	1	0.161749	0.867593	0	0.374782	0.170079	0	0.767378	0
SOV5g035210	5.16603e-07	0.990396	0.4	0.117	0.013862	2.09162	1.41669	2.08395	1.23742	1.83244	2.05286	0.552273	2.1354
SOV5g035540	0.000162165	0.727049	0.537	0.266	1	1.37298	1.87578	2.76101	1.17147	1.24573	1.63096	1.27217	0.539051
SOV5g036360	2.34188e-05	0.817043	0.238	0.052	0.628397	1.14687	0.598107	1.14539	1.20689	1.07061	1.9573	0.217733	0.715395
SOV5g037310	0.00100424	0.624265	0.575	0.331	1	2.15745	2.1104	3.81039	2.81614	5.00443	1.95764	2.12074	1.41388
SOV5g038050	0.00371696	-0.682528	0.013	0.123	1	0.225185	0.42503	0.0367215	0.192473	0.257335	0.111768	0.663886	0.634025
SOV5g039170	0.00402483	0.6764	0.188	0.065	1	0	0.91384	1.0929	0.652984	0.478135	0.767852	0.309577	0.467918
SOV5g039320	1.83195e-09	1.28075	0.425	0.091	4.91566e-05	0.689552	1.34133	2.50144	0.532944	3.75696	2.81896	0.441125	0.837319
SOV6g000580	7.26623e-06	0.929402	0.35	0.11	0.194975	0.229822	1.39833	1.72292	1.6616	0.693047	0.781688	0.429742	0.783651
SOV6g001340	3.52107e-05	0.726475	0.613	0.325	0.94481	3.55938	3.79499	4.21454	3.70435	8.67423	3.15889	2.15156	1.41249
SOV6g001370	2.48268e-06	0.973678	0.537	0.24	0.0666177	1.72967	0.975156	3.92524	2.69525	3.27033	0.902879	1.50796	1.4709
SOV6g001910	0.0035138	-0.694155	0.2	0.357	1	1.02586	1.67189	0.812844	1.47644	1.66866	2.00013	1.93307	1.88609
SOV6g005130	6.68839e-06	0.900253	0.212	0.032	0.17947	0.397709	0.488842	1.11447	0.263841	0.470067	1.21205	0.13292	0.533031
SOV6g005200	1.4656e-05	0.834361	0.45	0.182	0.393266	4.14016	2.25171	2.65027	3.91629	4.98727	3.52218	1.04719	3.3059
SOV6g005620	0.00152947	-0.60171	0.462	0.636	1	0.565412	2.81467	2.63124	2.79748	1.4762	2.97596	4.51045	2.15052
SOV6g008430	3.60787e-05	0.656258	0.25	0.058	0.968099	0.459936	0.712605	1.00792	0.865169	2.28812	1.03775	0.274072	0.571078
SOV6g008470	1.85122e-05	0.594964	0.175	0.019	0.496737	0	0.402495	0.652854	0.160995	0.454246	0.584053	0.0942904	0.173909
SOV6g008570	4.89829e-05	0.757295	0.362	0.13	1	0.312237	1.65879	1.81034	1.04552	0.855948	0.510053	0.662611	0.325274
SOV6g008650	9.61954e-06	0.677605	0.312	0.078	0.258121	3.1658	0.543535	1.33908	1.5055	0.460249	1.20938	0.462398	1.47137
SOV6g008740	9.4615e-18	2.18106	0.875	0.545	2.5388e-13	19.8307	2.83006	30.5562	19.1627	15.585	6.04273	5.95857	19.9328
SOV6g009120	7.80578e-06	0.594029	0.125	0	0.209452	0	0	0.509456	0	0.114141	1.10069	0	0.497395
SOV6g009960	1.00179e-07	1.05724	0.25	0.026	0.00268811	2.6611	1.53216	1.41879	1.59979	8.17108	4.82408	0.162352	1.2824
SOV6g010380	4.22092e-05	0.60305	0.225	0.045	1	0.525897	0.423213	0.861289	0.90978	1.20542	0.624988	0.225399	0.189164
SOV6g010970	0.00287582	-0.647297	0.625	0.734	1	2.47853	6.97201	4.24772	4.14804	4.0406	5.55713	7.21914	2.95923
SOV6g011150	4.91396e-08	0.907384	0.288	0.039	0.00131856	0.449242	0.551312	1.15261	0.404815	0.522543	1.4257	0.147668	0.405045
SOV6g011450	7.12375e-19	1.63316	0.963	0.558	1.91152e-14	29.6083	20.9675	19.4155	31.7029	39.3009	23.6924	5.58157	16.3893
SOV6g012620	3.49271e-05	0.71094	0.312	0.091	0.937199	0.174557	0.719862	1.38591	0.382532	0.286621	0.736258	0.457606	0.544033
SOV6g012630	0.00243809	-0.815381	0.212	0.364	1	0.937307	0.837575	0.724455	1.68185	1.51517	2.5791	2.03463	2.53192
SOV6g012730	3.48608e-06	0.857292	0.262	0.052	0.0935419	0.485038	0.348064	1.17506	0.659452	0.0979207	0.338871	0.200606	0.626852
SOV6g012890	1.34493e-10	1.1843	0.625	0.201	3.60885e-06	0.477113	3.04824	3.86065	1.59299	1.94077	4.10782	1.13888	0.819672
SOV6g013250	2.32082e-05	0.676642	0.112	0	0.622746	0	0	0.598416	0	0	0	0	0
SOV6g013950	0.000907875	-0.808386	0.212	0.403	1	0.87374	0.438993	0.896609	1.09483	1.75242	2.53448	2.32144	2.24553
SOV6g013980	1.82857e-12	1.35403	0.625	0.162	4.90661e-08	0.358463	1.45911	3.79473	0.595457	1.81155	2.09203	0.87568	1.08956
SOV6g016540	0.00545596	-0.590239	0.013	0.117	1	1.27171	0.540248	0.0356328	0.676296	0.290997	0.550307	0.559141	0.542863
SOV6g017310	0.0155263	-0.642675	0.088	0.208	1	0	0.336457	0.31196	0.741758	0.493888	0.836312	1.04826	0.925964
SOV6g017560	0.00754103	-0.635923	0.138	0.292	1	1.28643	1.35083	0.61282	1.29138	0.751944	1.14649	1.50621	0.630161
SOV6g017830	0.000463426	-0.822775	0.062	0.247	1	0.525557	0.972893	0.287623	0.519762	0.313587	0.411537	1.27755	0.320489
SOV6g017980	1.86813e-22	2.32453	0.625	0.052	5.01276e-18	1.21675	1.2418	5.04489	1.64798	3.4686	3.24727	0.206801	1.164
SOV6g018210	1.42919e-10	1.15606	0.5	0.117	3.83494e-06	0.407716	1.58192	2.43382	1.00989	1.58222	2.1158	0.540884	0.56703
SOV6g019580	5.36207e-10	-0.889477	0.863	0.909	1.4388e-05	5.61721	9.74327	8.35883	7.4288	6.75101	10.0534	16.3373	6.60208
SOV6g020410	0.00197897	0.589926	0.188	0.058	1	0.941473	0.455463	0.83007	0.80414	0.571719	0.58345	0.215857	0.958056
SOV6g020700	0.000103839	0.756023	0.6	0.383	1	6.74101	4.09302	4.35491	4.3059	4.83259	2.54841	2.17078	3.9323
SOV6g021040	0.00021335	0.611719	0.238	0.065	1	0.816329	0.903844	0.983563	0.987054	1.45344	1.22516	0.298076	0.773511
SOV6g021310	0.000904183	0.760885	0.55	0.312	1	3.8495	3.02324	3.64055	3.12385	4.15688	4.01674	1.73855	4.52488
SOV6g021850	0.000126141	0.644095	0.15	0.019	1	7.7366	1.35102	0.722667	1.0964	9.01741	4.07273	0.102325	0.92394
SOV6g021940	2.87938e-07	0.661854	0.162	0	0.00772625	0	0.138369	0.582115	0.0283005	0	0.0980242	0	0.060196
SOV6g023320	5.32288e-06	0.649592	0.15	0.006	0.142829	0	0.0616868	0.592676	0.371108	0.134032	0.120289	0.0152681	0.187929
SOV6g023330	2.82057e-05	0.700164	0.212	0.039	0.756844	0.296054	0.367345	0.911247	1.35137	0.304953	0.343195	0.176377	0.757782
SOV6g023350	0.00314472	-0.760027	0.138	0.299	1	0.354499	1.36327	0.573119	0.878848	0.48477	0.832644	1.66411	0.646583
SOV6g023460	4.35858e-07	-1.32125	0.288	0.571	0.0116954	1.79365	2.50871	1.41168	1.58736	1.37704	1.35563	5.02638	1.48286
SOV6g024820	0.000760091	0.5844	0.125	0.019	1	0	0.0926643	0.585693	0.0629751	0.225708	0.0269792	0.0575409	0.0976274
SOV6g025200	1.38692e-07	-0.69157	0.8	0.942	0.00372152	4.8824	12.4241	8.89622	8.43615	14.1952	14.618	14.9828	7.23853
SOV6g025310	2.17482e-12	-0.858494	0.95	0.994	5.83571e-08	30.8529	32.1158	23.1256	30.3004	22.8057	19.9223	42.7431	25.4382
SOV6g025350	5.75839e-18	-1.13027	0.95	0.994	1.54515e-13	16.3712	41.3932	23.4229	26.9002	27.8537	23.6418	52.4619	24.1531
SOV6g025360	1.55127e-11	-0.78543	0.925	0.981	4.16253e-07	20.2523	26.0444	18.9236	19.6552	15.5495	16.2349	33.3405	14.761
SOV6g025380	1.80361e-10	-0.952242	0.75	0.968	4.83962e-06	9.81478	17.761	11.2697	9.59179	13.4315	9.21884	22.7403	6.38113
SOV6g025410	6.48364e-13	-0.881722	0.925	0.981	1.73975e-08	18.5537	27.8799	15.0675	16.8596	14.2133	14.433	28.6056	12.3746
SOV6g025420	1.12183e-05	-0.791026	0.713	0.831	0.30102	4.93044	7.71696	6.05092	8.42951	6.69087	7.71372	11.2002	7.87192
SOV6g025490	0.00200491	0.615235	0.188	0.058	1	1.46472	0.767851	1.00162	1.37323	0.709175	1.3966	0.306707	1.54202
SOV6g025880	0.000415494	0.61625	0.425	0.195	1	0.637153	2.15887	2.04777	1.20913	1.68414	1.74572	0.988255	1.48053
SOV6g026610	0.000963425	-0.693965	0.625	0.708	1	4.02802	4.41653	3.71763	4.60419	2.96545	4.05497	6.63182	7.47092
SOV6g026950	2.35441e-06	0.74316	0.212	0.026	0.0631758	1.26627	0.356232	0.858338	0.413249	2.73036	0.334514	0.110225	0.246641
SOV6g027140	0.0155741	0.580148	0.238	0.117	1	0.982534	1.01638	1.33602	0.9259	1.35768	1.08344	0.562554	1.4858
SOV6g028150	2.57901e-05	-0.747818	0.662	0.773	0.692026	6.21785	5.72474	4.5575	7.86337	6.8073	7.75498	8.33245	11.4614
SOV6g028280	3.37133e-05	-0.679789	0.725	0.825	0.90463	4.70746	7.03169	5.31999	6.57426	6.42534	11.243	9.12403	7.25588
SOV6g028660	2.56879e-05	-0.762009	0.662	0.76	0.689283	4.19413	5.71973	3.82144	4.43535	5.05691	5.79708	7.17645	4.88215
SOV6g028880	1.52368e-07	1.15856	0.275	0.039	0.00408848	0	0.308781	1.73124	0.268666	0.114421	0.085057	0.223482	0.328134
SOV6g029740	9.34019e-08	-0.653753	0.75	0.955	0.00250625	6.15449	20.035	10.463	9.66995	14.1196	8.11374	17.0342	7.60066
SOV6g030100	0.0011798	-0.78961	0.288	0.468	1	0	2.55961	1.33593	1.82365	1.5815	1.8364	3.03791	1.68182
SOV6g032090	0.0107429	-0.673965	0.225	0.364	1	0.300477	1.23901	1.08581	2.07497	0.879672	1.01012	2.32781	2.19802
SOV6g032310	0.0103902	-0.759245	0.15	0.279	1	0.136003	0.654367	0.517992	0.560514	1.1189	1.06515	1.56936	1.37086
SOV6g032340	3.61158e-15	1.41555	0.775	0.234	9.69095e-11	1.90957	2.72818	5.39927	1.4648	1.73843	2.71144	1.39887	1.48264
SOV6g032350	0.00686917	0.749277	0.225	0.097	1	0.586858	1.04993	1.50891	0.775724	0.555522	0.437011	0.492553	1.24834
SOV6g032670	1.23494e-13	1.72598	0.375	0.019	3.31372e-09	0	0.681344	2.58477	0.120806	0.160091	0.307294	0.0836528	0.0677144
SOV6g032730	0.000104093	0.699448	0.325	0.11	1	1.39748	1.65822	1.48281	0.148567	1.32649	3.32468	0.528936	1.0008
SOV6g033040	6.36784e-05	0.601064	0.175	0.026	1	0.283245	0.343531	0.695139	0.222531	0.0529257	0.283397	0.11755	0.158107
SOV6g033280	0.00171173	-0.811412	0.375	0.539	1	1.81424	2.50794	1.80944	1.83927	1.20546	1.8059	3.93037	2.08654
SOV6g033590	3.94232e-15	-1.44838	0.662	0.916	1.05784e-10	3.0746	9.16542	5.1297	8.02435	7.75958	8.68851	15.728	8.95943
SOV6g034090	0.000295995	0.677361	0.188	0.045	1	1.62266	0.337381	0.824005	0.449085	0.223249	0.0266815	0.140565	0.736772
SOV6g034420	4.94586e-05	0.745263	0.812	0.597	1	6.42178	8.52465	10.2599	7.93681	10.8148	5.03263	5.71721	3.44084
SOV6g034790	0.00291368	0.585585	0.362	0.175	1	0.488401	0.860274	1.74312	1.10159	1.08749	1.3752	0.82796	1.02316
SOV6g034990	4.88464e-08	1.86653	0.75	0.506	0.00131069	4.73835	5.16624	31.438	10.7847	1.10728	6.04177	7.89551	10.1013
SOV6g035340	2.00596e-09	1.19111	0.275	0.019	5.38258e-05	0.278593	0.225869	1.49387	0.402434	0.164183	0.562237	0.0922305	0.362445
SOV6g035440	0.0142902	-0.740123	0.025	0.117	1	0.140386	0.361482	0.0606581	0.108098	0.180419	0.18792	0.771636	0.651859
SOV6g035810	1.44574e-06	0.838127	0.738	0.383	0.0387934	2.77925	3.92568	5.89897	4.72297	6.95153	2.22791	2.85907	2.10885
SOV6g035850	6.89155e-07	0.900629	0.438	0.143	0.0184921	0.449468	0.653047	1.95391	0.815292	1.00891	0.781675	0.582274	0.593466
SOV6g036070	2.25182e-09	-1.26383	0.525	0.779	6.0423e-05	4.27082	6.10156	2.77398	4.33559	4.00879	4.77072	8.06255	4.17123
SOV6g036430	1.23669e-06	1.12141	0.588	0.273	0.033184	0.848889	1.68254	5.55211	2.59277	6.30341	2.5507	2.01165	0.72256
SOV6g036630	8.85138e-20	2.19472	0.65	0.091	2.37509e-15	1.51483	2.28513	5.79376	1.07937	2.19602	1.83133	0.484002	2.28036
SOV6g036770	1.50925e-07	-0.852531	0.562	0.831	0.00404976	5.59107	7.77567	5.36677	4.99186	5.69194	7.45817	10.4963	4.82905
SOV6g036970	0.00474512	0.603342	0.175	0.058	1	0.704685	0.276143	0.915281	0.784745	0.274953	0.581213	0.260691	0.518889
SOV6g037300	0.00194458	0.667499	0.162	0.045	1	1.95574	1.00476	0.869703	1.09409	2.07216	1.78157	0.17716	0.651649
SOV6g037320	7.63274e-05	0.659451	0.212	0.045	1	2.15381	0.421681	0.867494	0.304756	0.217368	0.584446	0.182346	0.253719
SOV6g037890	0.00215603	-0.774289	0.125	0.299	1	2.08755	1.15786	0.587338	1.43324	1.18915	1.20552	1.7149	1.69015
SOV6g037960	0.000130905	0.638848	0.438	0.182	1	1.42367	1.79937	1.99398	1.01703	0.840763	1.29397	0.922813	0.825202
SOV6g038210	0.000100672	0.633816	0.85	0.604	1	19.6192	5.66498	10.8252	13.136	20.4779	12.2823	6.62097	10.0053
SOV6g039760	0.00127512	0.655549	0.162	0.039	1	0	0.0784904	0.896441	0.129588	0.118322	0.282877	0.203925	0.208576
SOV6g040280	0.000188698	0.588105	0.375	0.143	1	2.09284	0.620636	1.6835	0.553611	1.34914	0.851756	0.785111	0.919092
SOV6g040970	0.0113973	-0.73677	0.1	0.221	1	0	0.44469	0.348346	0.386366	0.085176	0.746675	1.24694	1.11102
SOV6g041200	2.28735e-22	2.1757	0.637	0.052	6.13764e-18	0.701089	0.982565	4.56133	0.821707	1.60984	2.67615	0.230914	1.08443
SOV6g041230	0.00359077	0.583906	0.2	0.071	1	0.71708	0.688623	0.943921	0.890849	0.854576	0.700006	0.296897	0.952317
SOV6g041870	1.50903e-06	0.90262	0.875	0.591	0.0404917	5.46349	4.55817	9.93494	8.01527	7.05321	3.97489	4.84926	6.08368
SOV6g042710	0.000692266	-0.95333	0.15	0.338	1	1.80642	1.20642	0.605989	1.63203	1.04697	1.45664	2.10973	1.75564
SOV6g043170	0.0173746	-0.752646	0.4	0.481	1	2.78456	5.91902	1.90724	3.49917	2.92012	5.06837	3.89835	3.49698
SOV6g043430	1.98727e-06	0.856846	0.162	0.006	0.0533243	0.403096	0.24204	0.879969	0.573284	0.187288	0.148621	0.0380405	0.307294
SOV6g043890	6.25035e-05	0.622189	0.175	0.026	1	0	0.638274	0.699241	0.342976	0.309104	0.216068	0.103971	0.213987
SOV6g044050	2.48625e-08	-0.606782	0.988	1	0.000667136	14.4567	27.0181	26.0433	22.9845	24.3177	22.0446	40.1832	17.8827
SOV6g044510	2.2605e-11	1.71278	0.637	0.253	6.0656e-07	4.47825	3.20557	6.59716	3.46385	1.32418	1.92548	1.31768	2.17417
SOV6g044700	3.18088e-06	0.745617	0.3	0.065	0.0853527	1.31039	1.02837	1.22919	2.20007	0.501988	0.835074	0.329516	1.95312
SOV6g044810	6.07616e-07	-1.20698	0.188	0.487	0.0163041	0.58433	1.05024	0.837628	0.85242	1.15209	0.63536	3.24225	1.06108
SOV6g045310	6.51526e-08	0.926133	0.238	0.019	0.00174824	0.272005	0.373755	1.0537	0.371991	0.298966	0.313508	0.0807958	0.120753
SOV6g045610	3.43708e-05	0.688048	0.35	0.11	0.922272	0.912324	1.03204	1.63418	1.57346	2.34859	1.16778	0.63502	0.458857
SOV6g045740	1.81674e-07	-0.980488	0.613	0.818	0.00487485	3.88043	8.21826	3.97994	6.69106	6.34601	7.33638	8.82608	6.94762
SOV6g046170	0.000106695	0.591194	0.275	0.078	1	1.3178	0.73572	1.11014	0.709179	0.858941	0.463182	0.400697	1.0907
SOV6g046480	1.37484e-07	0.989805	0.362	0.078	0.00368911	0.875662	0.388231	1.99303	0.621379	5.84153	1.03031	0.507128	0.251594
SOV6g047490	3.53802e-10	1.0343	0.35	0.039	9.49358e-06	0	0.993946	1.41196	0.190097	0.916522	1.60719	0.177649	0.192336
SOV6g047510	0.000594688	-0.922335	0.062	0.234	1	0.18679	0.993462	0.19152	0.501749	0.54418	0.553639	1.25815	0.447744
SOV6g047610	3.39375e-15	2.22528	0.575	0.117	9.10645e-11	10.4002	0.741374	6.12432	5.90371	7.98648	1.37487	0.523586	6.72098
SOV6g048050	0.000583954	-0.916398	0.412	0.604	1	7.4069	6.44874	2.73824	3.30545	7.06799	4.19573	6.05555	3.56451
SOV6g048080	0.00872604	-0.811367	0.45	0.552	1	9.47254	6.16253	2.58957	4.14518	9.91346	4.4969	5.29924	3.80462
SOV6g048950	2.08098e-09	1.1032	0.512	0.136	5.58389e-05	0	2.35055	2.80574	1.47971	0.477185	1.02435	0.771507	1.25606
SOV6g048960	3.36069e-11	-0.66945	1	1	9.01774e-07	21.8712	28.7157	30.9634	26.2613	22.4896	29.5752	49.8367	31.4863
SOV6g049090	1.65543e-17	-1.61627	0.462	0.909	4.442e-13	0.900321	8.78321	3.25753	2.83734	4.16262	3.06694	12.0528	4.34314
SOV6g049990	0.000129836	0.594262	0.488	0.221	1	3.06959	2.29293	2.7059	2.34478	2.55731	1.72979	1.45472	2.6768
YY00026	9.2808e-06	0.692239	0.162	0.013	0.249032	0.811002	0.491191	0.691428	0.735595	1.30345	0.036871	0.0468121	0.0774868
YY00305	0.000126701	0.778365	0.2	0.045	1	0.29554	0.0345619	1.07478	0.877001	1.26218	1.37502	0.209653	0.654212
YY00373	0.00228011	-0.676925	0.55	0.61	1	1.49333	2.86493	2.65217	2.64786	1.51455	3.59702	4.83882	5.54283
YY00435	0.000479861	-1.1168	0.238	0.422	1	1.72211	0.240243	1.05121	0.474767	5.86314	2.58	3.44837	0.858953
YY00520	6.43934e-09	1.38436	0.588	0.208	0.000172787	1.09118	1.98214	4.72973	0.941574	0.497337	0.916229	1.19482	0.679511
YY00529	8.22044e-07	0.854393	0.238	0.032	0.0220579	0.94426	0.403808	0.990635	1.70566	0.905579	0.368404	0.101016	0.947568
YY00543	1.04196e-08	1.07099	0.55	0.175	0.000279589	2.44336	0.0589331	2.84159	2.20358	0.899749	0.486405	0.828567	1.0753
YY00560	0.00552853	0.664016	0.15	0.045	1	0	0.298375	0.907945	0.268367	0.0484985	0.43366	0.20414	0.61161
YY00743	3.39059e-07	0.9197	0.2	0.013	0.00909797	0	0.776803	0.980947	0.078027	0.688865	0.0404544	0.047166	0
YY00801	1.04532e-07	0.981078	0.25	0.026	0.0028049	0.479847	0.184635	1.22339	0.389953	0.231983	0.263759	0.126371	0.182026
YY00808	3.17837e-11	1.23887	0.262	0	8.52851e-07	0	0.411271	1.36014	0.134628	0.382017	0.813509	0	0.290422
YY00815	5.10793e-07	0.952994	0.262	0.039	0.0137061	1.21815	1.27697	1.2743	0.309058	0.566383	0.983799	0.174809	0.664079
YY01144	0.000741782	-0.916563	0.025	0.175	1	0.349443	2.44017	0.0716225	0.230896	1.93219	1.89994	1.02281	2.68264
YY01166	0.000207168	-0.944404	0	0.156	1	0	0	0	0	0.172945	0.129383	0.924394	0.311828
YY01188	3.67384e-05	0.957271	0.412	0.188	0.985802	0	0.553925	3.01587	0.788538	0.283997	0.35551	1.0683	0.9732
YY01189	0.000101839	0.631981	0.2	0.039	1	0	0.520772	0.926217	0.471189	0.0486256	0.150418	0.242968	0.334052
YY01198	0.000449312	-1.04744	0.2	0.416	1	0	0.205618	1.32363	0.35018	0.74532	0.429757	3.80262	0.824531
YY01238	5.16246e-06	0.766011	0.262	0.052	0.138524	0.319619	0.190164	1.12442	0.257546	0.721455	0.914078	0.249245	0.601351
YY01243	2.2023e-09	0.923889	0.275	0.019	5.90944e-05	1.91525	0.286075	1.0777	0.993033	0.593832	0.283108	0.0951253	0.216681
YY01255	0.000416774	-0.60649	0.787	0.838	1	5.50432	6.77163	6.19601	7.31272	5.19184	7.74766	9.95629	10.4028
YY01304	1.02141e-10	1.50528	0.25	0	2.74074e-06	0	0	1.83879	0.707987	0	0	0	0
YY01305	2.32082e-05	0.738114	0.112	0	0.622746	0	0	0.667994	0.0347178	0	0	0	0
YY01636	6.44909e-08	1.0497	0.35	0.071	0.00173049	1.56015	0.374913	1.69031	1.31164	1.35822	2.2557	0.299598	0.969739
YY01724	0.00489709	-0.681663	0.062	0.195	1	0	0.0938681	0.217476	0.018877	0.234291	0.501259	0.952816	0.524065
YY01813	1.21792e-24	2.32838	0.85	0.227	3.26804e-20	3.46924	4.94305	10.402	1.53155	7.19715	11.5746	1.27023	3.36697
YY01909	0.00203543	0.621712	0.338	0.156	1	1.50957	1.16479	1.81049	0.717819	1.37253	1.045	0.826533	1.39165
YY01931	1.48362e-07	0.896367	0.212	0.013	0.00398099	1.46362	0.335965	0.994969	1.64358	1.40049	0.856867	0.0717731	0.271813
YY02015	2.32082e-05	0.583514	0.112	0	0.622746	0	0.0333382	0.498495	0.206402	0	0.0456554	0	0.0397134
YY02019	2.89782e-08	-1.25829	0.275	0.591	0.000777573	0.871423	2.29656	1.14739	1.74469	0.799106	0.97738	4.13683	1.17037
YY02058	0.00169517	-0.733176	0.375	0.526	1	2.29726	3.25434	1.72113	2.78357	2.03644	2.76069	3.52332	1.70941
YY02084	7.73037e-22	-2.62101	0.138	0.792	2.07429e-17	0.758376	3.3899	0.609047	4.05677	1.74995	2.00924	8.89854	5.2249
YY02138	3.86901e-07	0.751329	0.863	0.558	0.0103817	3.73429	6.70168	7.67122	7.61265	12.8563	6.92951	4.15119	4.51208
YY02440	1.23217e-07	1.15341	0.75	0.461	0.00330628	4.73198	6.19103	13.1426	6.20463	3.21146	5.45563	5.358	10.4708
YY05068	0.0112477	-0.749395	0.238	0.357	1	0	0.355183	0.902579	0.752559	0.361936	1.10396	2.1984	1.43512
YY07300	2.19414e-07	0.998969	0.412	0.117	0.00588754	0.965779	1.75623	2.08324	3.05918	0.80521	1.65855	0.542725	0.92668
YY08359	0.0076456	-0.859694	0.212	0.351	1	0.589109	2.12424	0.881478	1.27561	3.22821	1.70028	2.41423	1.01676
YY08397	1.50218e-10	1.14664	0.438	0.078	4.03079e-06	0.469925	0.362932	2.03119	0.516378	0.096997	0.315448	0.369117	0.114582
YY08423	1.06684e-05	0.846035	0.238	0.045	0.286265	0.21724	0.444306	1.22497	0.25962	0.488189	0.380102	0.237775	0.440475
YY08426	3.02944e-22	1.91982	0.662	0.071	8.1289e-18	3.8775	4.8446	3.92922	5.89518	1.89623	5.65538	0.302728	10.0746
YY08431	0.00456489	-0.600779	0.025	0.143	1	0.105476	0.312505	0.0887081	0.424619	0.352756	0.994317	0.651065	0.249063
YY11817	1.77292e-32	2.93236	0.725	0.006	4.75727e-28	2.52259	0.0558273	6.85756	4.07896	11.2296	0.423617	0.0293426	0.183554
YY11909	2.58972e-08	-0.601523	0.95	1	0.0006949	17.1718	20.2706	16.4531	17.3574	17.2657	21.7568	25.4819	17.3134
YY12013	0.000807691	0.743039	0.15	0.032	1	0.467936	0.219056	0.859315	0.134534	0.595007	1.13899	0.110903	0.304115
YY12021	1.96668e-05	0.794467	0.2	0.032	0.527719	0	0.805815	0.906376	0.177521	0.333399	0.514312	0.0991331	0.0384066
YY12052	0.0128657	-0.715316	0.262	0.396	1	1.32125	1.0249	1.0724	1.35022	2.15728	1.44306	2.40255	0.900704
YY12137	4.98914e-06	0.709609	0.512	0.201	0.133874	5.0828	1.93799	2.74293	2.51099	4.5194	1.23364	1.28875	1.14575
YY12169	2.46358e-06	-0.667058	0.85	0.857	0.0661051	4.07109	10.4595	8.34739	8.39781	8.67129	14.6014	13.8421	8.7774
YY12228	0.00126113	-0.895198	0.288	0.442	1	0	1.55635	1.05328	1.35635	2.06301	2.89271	2.81882	1.70294
YY12292	0.000371073	0.688182	0.212	0.058	1	0.425078	0.570101	0.941902	0.396736	0.174447	0.458183	0.205213	0.290477
YY12312	0.000334401	0.61864	0.425	0.195	1	3.56383	1.40822	2.21466	2.11875	2.97552	2.83845	1.09366	2.57567
YY13637	5.75183e-05	-0.85541	0.55	0.669	1	0.776699	5.37774	2.76394	2.52415	1.98832	2.60898	5.81	1.89175
YY13643	7.60559e-06	0.701308	0.537	0.24	0.204081	1.52618	1.36799	2.93157	2.17276	2.42222	1.18035	1.41797	1.17392
YY13648	6.74262e-06	-0.616569	0.688	0.825	0.180925	3.43498	10.755	6.2631	5.9748	5.93854	5.14386	10.136	4.71206
YY15022	2.12187e-07	0.796154	0.188	0.006	0.00569361	0	0.0429963	0.771033	0.366759	0.508396	0.454251	0.0199065	0.11592
YY19973	0.0230077	-0.611059	0.188	0.305	1	1.72075	1.02616	0.749679	1.48117	0.109509	1.22518	1.67242	2.89699
YY21493	0.00105978	0.64983	0.462	0.24	1	1.18514	1.29173	2.41336	1.07363	1.21993	1.763	1.17552	2.00031
YY21605	0.000429805	0.612115	0.262	0.084	1	0.679418	0.188609	1.2012	0.410127	1.16616	1.16286	0.440108	0.880432
YY21621	1.25765e-07	0.885011	0.388	0.091	0.00337466	0	1.05598	1.69788	0.253066	0.494772	1.9034	0.46086	0.561502
YY21728	1.56243e-07	0.93204	0.325	0.065	0.00419248	0.831685	1.33493	1.35788	0.993955	0.343872	0.385461	0.235805	0.496324
YY23878	0.000391122	-0.783101	0.075	0.26	1	0.742702	1.18736	0.235273	0.674948	0.802654	0.81118	1.12569	1.1412
YY25884	8.92246e-06	0.869582	0.312	0.084	0.239416	1.84717	0.766464	1.59771	1.38539	2.13542	0.301836	0.42174	0.341011
YY26522	3.10575e-08	0.906168	0.25	0.019	0.000833366	0	0.556941	1.08887	0.216192	0.0773623	0.447354	0.114621	0.108518
YY26523	1.67182e-05	0.650781	0.175	0.019	0.448599	0	0.338265	0.713643	0.0528332	0.0661314	0.358428	0.0914799	0.0886305
YY26526	0.000686149	-0.651341	0.688	0.773	1	3.43074	5.85983	4.69977	4.99511	4.49213	5.84794	7.95221	5.36793
YY27420	1.34415e-05	0.66395	0.238	0.045	0.360676	0	0.278493	0.902021	0.48594	0.604554	0.287784	0.200456	0.588132
YY27778	2.02638e-05	0.812651	0.362	0.123	0.543738	1.37562	1.53434	1.78886	1.35145	3.33101	1.5386	0.587796	0.876334
YY28684	0.000888516	-0.666831	0.562	0.669	1	3.47351	4.20213	3.04677	4.37855	4.79223	5.77365	5.42459	6.04006
YY30011	2.76039e-05	-0.604862	0.775	0.883	0.740696	10.0761	14.2286	7.07978	6.48715	8.80179	6.9778	11.288	5.7444
YY30128	0.000452161	0.654329	0.212	0.058	1	0	0.982072	0.98329	0.503265	0.0540041	0.780824	0.260125	0.330054
YY30609	9.56322e-05	0.639584	0.275	0.078	1	0.405716	0.66715	1.11587	0.703872	1.14087	0.811208	0.358176	0.861389
YY30791	8.77394e-07	0.810313	0.275	0.045	0.0235431	0.140386	0.486471	1.12791	0.0345281	0.620249	0.469793	0.213456	1.1222
YY30896	4.62849e-10	1.10077	0.275	0.013	1.24196e-05	2.1698	0.990469	1.2897	1.68155	1.62572	1.00854	0.0676178	1.66796
YY31569	5.1619e-10	1.80614	0.462	0.11	1.38509e-05	0.581908	0.548412	4.05192	0.985243	0	0.202191	0.444622	0.76018
YY31754	0.0378242	-0.617526	0.062	0.149	1	0.311561	0.852275	0.183295	0.353316	0.486408	0.639638	0.815461	0.9004
YY31763	0.00152373	0.592512	0.225	0.078	1	0.174557	0.965816	0.995793	0.101717	0.691385	0.238507	0.323584	0.539646
YY32207	0.0342711	-0.59223	0.038	0.117	1	1.35449	0.525519	0.10752	0.270747	0.455497	0.112802	0.66967	0.165924
YY33005	3.20837e-05	0.836535	0.688	0.396	0.860903	2.22727	4.95586	5.12847	0.0592326	1.19462	2.58722	2.43186	2.89766
YY33096	0.0465978	-0.613534	0.188	0.286	1	0.497619	1.03769	0.734742	0.557215	1.03873	0.997205	1.65416	1.00513
YY33150	0.00105056	-0.833004	0.2	0.39	1	0	3.6147	0.831944	0	1.14931	0.144865	2.26341	0.118156
YY35462	2.1121e-06	-1.21459	0.212	0.468	0.0566741	0.200417	0.295862	0.692614	0.395305	0.264395	1.8718	2.92813	1.8263
YY36600	1.24229e-05	-0.637153	0.825	0.877	0.333344	5.98582	9.80531	7.98096	8.33784	12.1485	15.8206	12.9677	10.2985
YY39159	0.00560103	0.608836	0.275	0.123	1	0.853622	1.07653	1.44875	1.00264	1.45672	1.75094	0.605709	1.23412
YY39729	6.03199e-15	-1.043	0.762	0.987	1.61856e-10	5.66985	19.499	11.4582	11.1645	6.69446	5.15022	24.6702	8.6378
YY40937	1.3374e-13	0.918043	1	0.903	3.58864e-09	18.7318	24.0012	36.4199	20.939	25.697	19.6824	18.8036	18.9646

## Sheet: m8_4_vs_f8_5_diff gene
ID	p_val	avg_log2FC	pct.1	pct.2	p_val_adj	fc_2	f4_3	f6_3	f8_5	mc_3	m4_1	m6_2	m8_4
SOV0g000410	4.80598e-11	1.00373	0.23	0.017	1.28959e-06	0.405397	0.907717	0.858068	1.27425	0.354303	0.0894188	0.20587	0.134186
SOV0g002130	2.00421e-13	1.17033	0.434	0.08	5.3779e-09	11.9846	3.84302	3.14586	2.91856	3.70113	2.97684	0.597845	0.741093
SOV1g000980	5.04439e-08	-0.779626	0.814	0.845	0.00135356	10.4329	6.63811	12.1525	10.9661	7.15726	7.67207	11.3346	19.542
SOV1g001190	7.61477e-10	0.927316	0.752	0.328	2.04327e-05	5.4556	4.14715	8.6436	8.3137	7.9194	3.22811	4.01827	3.89748
SOV1g001660	2.30387e-12	1.26741	0.195	0	6.18199e-08	0	0.485278	0.0734252	1.40729	0.057278	0.0701026	0.0763288	0
SOV1g001740	0.0356924	-0.632259	0.575	0.521	1	4.85693	5.9988	3.1876	4.11152	5.73973	5.73783	5.86065	6.92281
SOV1g003220	0.0356833	-0.827342	0.035	0.097	1	0	0.252123	0.380606	0.155818	0.269064	0.248259	0.265031	1.0509
SOV1g003470	3.45307e-13	-0.653625	1	0.987	9.26563e-09	22.8721	14.2786	23.6617	25.6093	18.8549	23.6765	18.0561	40.8595
SOV1g004240	8.87112e-15	1.13681	0.584	0.143	2.38039e-10	3.4166	1.72031	2.35231	4.18858	1.75816	1.12112	1.37416	1.35959
SOV1g004380	1.33966e-12	1.0165	0.283	0.025	3.59472e-08	1.00153	2.04092	2.87773	1.54996	2.1282	1.87433	0.595035	0.260486
SOV1g006020	8.3853e-09	0.907712	0.257	0.042	0.000225003	2.22666	0.688076	0.233814	1.60869	0.466602	1.37807	1.57872	0.390511
SOV1g008710	1.07454e-05	0.654393	0.142	0.021	0.288332	0.154074	0.617903	0.549205	0.832486	0.800965	0.578985	0.210932	0.164257
SOV1g009610	0.00401984	-0.791906	0.584	0.546	1	2.01416	3.7437	4.37938	3.85691	2.807	3.60668	2.08367	7.40906
SOV1g012340	3.59281e-08	0.910594	0.327	0.084	0.000964059	0.180193	0.714809	1.11975	2.37127	0.537195	0.787892	0.427186	0.793402
SOV1g012870	8.00674e-11	0.924166	0.858	0.42	2.14845e-06	3.31772	10.5821	11.9567	12.5708	7.0049	18.6963	13.2018	6.15161
SOV1g016510	8.99709e-08	0.775388	0.513	0.197	0.00241419	3.99171	2.96485	4.96548	3.64148	4.87788	2.83933	2.25199	1.7117
SOV1g017220	4.27732e-06	0.821493	0.15	0.021	0.114773	0.52569	1.22731	0.886829	1.11474	2.32354	0.818993	1.55288	0.19664
SOV1g017580	1.28618e-08	0.618846	0.451	0.139	0.000345121	1.3403	2.36195	1.70022	2.93372	2.12658	1.61031	4.31445	1.56161
SOV1g018100	1.15248e-07	0.786952	0.168	0.017	0.00309246	0.17786	0.424445	0.482112	0.922503	0.130393	0.227426	0.284641	0.11422
SOV1g018270	4.65445e-08	0.633681	0.46	0.147	0.00124893	2.67183	1.63592	2.01137	3.00387	1.56337	1.76863	1.04677	1.58061
SOV1g019350	0.000248206	-1.22064	0.018	0.143	1	0.363364	0.255708	0.778555	0.0748133	0.0486256	1.53543	1.61087	1.50486
SOV1g020300	0.00427033	-1.09393	0.097	0.214	1	0	0.0762788	0	0.749037	0	0	0.154849	2.73341
SOV1g020310	7.46861e-09	0.74856	0.673	0.273	0.000200405	5.95155	2.89914	3.61303	5.88112	5.52386	1.81701	1.52174	3.09562
SOV1g023130	1.02779e-07	0.641489	0.115	0	0.00275786	0.767363	1.67326	1.05559	0.559939	0	0.0369309	0.398949	0
SOV1g024340	4.19982e-11	0.961695	0.628	0.223	1.12694e-06	5.39267	2.66359	4.92924	5.4256	6.77909	2.61519	1.94921	2.29924
SOV1g026310	0.0370294	-0.629573	0.027	0.084	1	1.34799	0.534399	0.344544	0.139735	0.557436	0.601067	0.24832	0.763292
SOV1g027470	9.8346e-09	0.73269	0.389	0.101	0.000263892	1.11021	1.18008	2.22277	2.25395	1.18975	1.21538	0.780625	0.958165
SOV1g027560	3.80561e-07	0.678906	0.752	0.391	0.0102116	7.87649	4.08641	8.35673	8.92092	8.03408	6.80132	2.10984	5.19699
SOV1g027700	2.81864e-11	1.13699	0.743	0.332	7.56327e-07	3.32463	3.56689	10.6384	12.3134	0.499025	1.21791	3.72234	5.05366
SOV1g028490	8.63164e-06	0.601485	0.212	0.05	0.231613	1.35225	0.970292	0.588797	1.18468	1.27688	0.574086	0.548144	0.439871
SOV1g028600	4.96257e-06	0.654931	0.159	0.025	0.133161	2.177	0.283221	1.79253	0.909848	0.882847	0.409167	0.796434	0.212955
SOV1g029120	1.69431e-21	1.40976	0.681	0.13	4.54634e-17	5.60116	4.05276	4.84961	5.38258	5.04001	2.46847	4.10575	1.40223
SOV1g030610	9.12263e-13	1.04216	0.381	0.063	2.44788e-08	8.10188	1.38227	0.094102	2.37774	13.7181	10.8995	0.0288857	0.640233
SOV1g030840	9.23158e-05	0.601114	0.133	0.025	1	0.859058	0.267642	0.383436	0.823363	1.25938	0.270353	0.446467	0.202043
SOV1g031080	1.21161e-05	0.661552	0.54	0.244	0.325111	2.75882	4.56928	3.06576	4.52442	5.61012	3.9676	2.65334	2.49252
SOV1g031330	0.0356833	-0.665099	0.035	0.097	1	0	0.938174	1.81015	0.143823	0.222645	2.26509	0.592268	0.813733
SOV1g031750	1.07419e-07	0.709513	0.204	0.029	0.00288238	0.615801	4.10289	3.25202	1.08877	2.70799	3.09338	8.49009	0.277339
SOV1g033760	2.07035e-34	1.71603	0.991	0.756	5.55537e-30	6.7476	11.9503	6.28899	46.462	3.59597	4.46972	6.14804	13.4467
SOV1g035400	2.72423e-13	1.04866	0.319	0.034	7.30994e-09	0.677602	0.846045	2.38036	1.60471	1.41941	0.657059	0.331407	0.259164
SOV1g035840	6.14339e-11	0.941894	0.566	0.172	1.64846e-06	2.99776	2.61366	2.4354	4.22013	2.89343	1.31521	1.62683	1.71733
SOV1g036560	2.1104e-05	0.979706	0.195	0.05	0.566284	0.917848	3.31383	3.78923	2.00612	7.67494	4.34872	4.09913	0.524351
SOV1g037490	1.07899e-10	0.936838	0.389	0.084	2.89526e-06	2.42331	1.27847	1.6532	2.67293	2.03698	1.87712	1.29916	0.918652
SOV1g040540	0.0120938	-0.812591	0.035	0.113	1	0.15328	0.298853	0.805864	0.163197	0.381763	0.732122	0.228245	1.043
SOV1g040630	0.000302459	-0.626209	0.867	0.773	1	10.3211	11.82	8.00225	9.65083	8.70376	13.7918	13.8691	15.4396
SOV1g041810	2.26261e-05	0.681825	0.327	0.122	0.607126	1.3383	2.45291	5.37469	2.30736	6.14369	1.7672	2.12384	1.06173
SOV1g041820	6.70691e-09	0.818882	0.354	0.088	0.000179966	6.14893	0.885197	2.01408	2.17501	2.01407	0.518806	0.112183	0.799854
SOV1g041890	2.5846e-10	1.09231	0.407	0.105	6.93525e-06	0.282742	0.556511	2.93768	3.5701	0	0.164557	0.643732	1.14342
SOV1g041900	7.68699e-12	1.21718	0.451	0.113	2.06265e-07	1.80025	0.344452	2.84255	3.76406	0.184489	0.27849	0.814406	1.04913
SOV1g043110	1.95684e-08	1.01457	0.327	0.08	0.00052508	1.42404	1.59082	1.52719	2.56209	0.878023	1.10562	0.836356	0.763154
SOV1g045310	1.71761e-06	0.816493	0.389	0.147	0.0460887	0.779788	1.41826	5.60119	3.19205	0.233162	0.221072	0.741975	1.38033
SOV1g046320	3.47262e-12	1.20028	0.451	0.105	9.31808e-08	1.39288	1.63597	2.2757	3.25384	1.41287	0.595842	1.23	0.851236
SOV1g047580	5.52761e-08	0.727376	0.248	0.046	0.00148322	1.1524	0.702507	0.55047	1.19154	0.51879	0.631542	0.491924	0.323694
SOV2g000320	0.000171657	0.916723	0.097	0.013	1	0	0	0	1.14972	0	0	0	0.138728
SOV2g002560	6.11362e-05	-1.35831	0.009	0.147	1	0	0	0.0411049	0.0393489	0.0637556	0	0.131674	1.66474
SOV2g002670	4.58224e-06	0.629309	0.115	0.008	0.122955	0.192842	0.681343	0.302053	0.628719	0.981731	0.395916	0.157519	0.052944
SOV2g003230	0.00532065	-0.691516	0.009	0.084	1	0	0.927741	0.999218	0.0473238	0.650731	0.15297	0.452596	0.691407
SOV2g003840	1.00167e-06	0.639996	0.354	0.109	0.0268779	0.755763	1.01755	2.69638	2.07469	2.94588	1.89443	1.01336	0.973075
SOV2g005290	0.00290243	-0.937172	0.009	0.092	1	1.3028	0.345242	0.319314	0.0227495	0.162215	0.407005	0.229421	0.958332
SOV2g007840	0.00805453	-1.05613	0.071	0.164	1	0.536247	0.752212	1.47582	0.312957	0.97496	0.379674	1.02653	1.7301
SOV2g009590	1.02416e-08	0.680861	0.841	0.391	0.000274813	25.3196	4.64035	3.52043	8.90785	28.5602	18.0674	1.61742	5.18044
SOV2g015130	4.12314e-70	3.71959	0.956	0	1.10636e-65	1.93117	10.2936	11.7598	12.1737	17.2466	5.84139	3.1004	0
SOV2g017910	3.47945e-11	0.79517	0.611	0.193	9.33641e-07	2.18705	0.0369907	0	4.61423	0.724071	1.92529	1.26128	2.23534
SOV2g017920	7.82682e-07	0.626358	0.115	0.004	0.0210017	0.105476	0	0.028319	0.581951	0	0	0	0.0248033
SOV2g019270	2.54845e-13	-2.45876	0.009	0.378	6.83825e-09	0	0	2.58895	0.0375777	0.0642979	4.58199	0.0429909	4.70403
SOV2g019600	4.05367e-07	0.700421	0.159	0.017	0.0108772	0.282733	0.31892	0.750845	0.890319	0.607637	0.594179	0.460569	0.163288
SOV2g021370	1.29105e-10	1.00438	0.425	0.105	3.46428e-06	1.07054	1.9625	3.82612	2.82173	4.7358	2.26545	2.23048	0.905075
SOV2g021920	0.0165938	-0.616115	0.009	0.067	1	0	1.2758	0.491558	0.025503	0.178322	0.302667	0.0207992	0.571832
SOV2g024330	1.40605e-12	1.04472	0.531	0.139	3.77287e-08	4.67459	1.47375	1.53473	4.19006	6.7337	6.5484	0.29879	1.51583
SOV2g025600	1.45229e-09	0.726713	0.46	0.13	3.89693e-05	2.17813	1.07737	1.42841	2.81766	1.95818	2.17542	1.47752	1.30693
SOV2g025960	0.00011924	0.588025	0.257	0.088	1	4.80576	4.52281	1.73145	1.88122	6.26606	1.92459	1.92465	0.916741
SOV2g026970	7.22086e-12	1.08339	0.451	0.105	1.93757e-07	2.9478	2.29916	3.53801	3.28399	9.20309	2.24187	0.553812	1.02169
SOV2g027210	9.26689e-07	0.63107	0.186	0.029	0.0248659	0	0	0.0666311	0.961438	0.56569	0.528132	0	0.266495
SOV2g027820	5.96328e-07	0.592636	0.504	0.193	0.0160013	1.70747	2.14507	2.69133	3.32249	3.73873	2.52345	3.95143	1.86638
SOV2g030010	7.13475e-06	0.688746	0.177	0.034	0.191447	0.470217	0.686798	0.971442	1.0552	0.45447	0.0995867	0.457042	0.275032
SOV2g030670	0.0460197	-0.687018	0.027	0.08	1	0	0.363266	0.418632	0.107172	0.520969	0.396035	0.698984	0.782493
SOV2g032370	1.98936e-06	0.588301	0.496	0.197	0.0533804	1.70768	3.54426	2.37032	3.1747	2.27471	3.13241	4.42657	1.7767
SOV2g033030	0.046144	-0.780233	0.133	0.206	1	1.69063	1.21797	0.93155	0.962645	0.794298	0.94907	1.39034	2.37066
SOV2g033310	6.19052e-05	-1.30944	0	0.13	1	0	0	0	0	0	0	0.029924	1.47846
SOV2g036060	0.006991	-1.04354	0.168	0.265	1	2.45475	1.19471	1.14708	0.862521	0.97197	1.89879	1.59121	2.83919
SOV2g036550	1.23502e-07	0.697742	0.77	0.387	0.00331393	8.98536	12.8397	25.1822	10.3854	9.01	9.32435	5.68329	6.01952
SOV2g038000	1.56062e-08	0.738549	0.186	0.017	0.000418761	1.0553	0.25055	0.467372	0.931502	1.13266	1.10156	0.0230348	0.15763
SOV2g039050	5.44819e-08	0.684418	0.496	0.172	0.00146191	2.32088	3.0651	2.91026	3.2181	4.4348	4.12612	3.13249	1.62474
SOV2g039060	6.7207e-06	0.64845	0.212	0.05	0.180336	1.09177	4.54905	4.09674	1.28037	14.5804	4.91758	2.39957	0.454798
SOV3g004190	2.53249e-07	0.68502	0.301	0.076	0.00679543	0.664522	1.99059	2.57298	1.74131	1.52498	2.50414	4.3685	0.705088
SOV3g004210	0.029266	-0.601576	0.009	0.059	1	0	0.373438	0.106085	0.0319133	0.289741	0.376396	0.168533	0.565797
SOV3g004640	5.35462e-07	0.783043	0.584	0.252	0.014368	7.13134	1.71988	3.09295	5.16591	3.71485	2.06088	0.748898	2.58325
SOV3g004900	1.02779e-07	0.714606	0.115	0	0.00275786	0.960757	0.237794	0.30928	0.641035	0.0796883	0.0626341	0.168758	0
SOV3g005150	8.74492e-12	0.895034	0.85	0.412	2.34652e-07	8.61536	7.74372	10.0877	10.5272	9.59392	3.93648	6.6191	5.19859
SOV3g006790	3.38973e-10	1.05654	0.292	0.046	9.09568e-06	6.10618	3.20085	1.17445	2.05705	7.17756	4.11866	0.918068	0.469784
SOV3g007120	1.10378e-07	0.785137	0.168	0.017	0.00296178	0	0.092167	0.157531	0.997502	0	0	1.04986	0.159144
SOV3g007520	3.89035e-05	0.610779	0.097	0.008	1	0.13768	0.0465125	0.0361272	0.604445	0.167639	0.143526	0.0614858	0.0506598
SOV3g009880	1.26092e-06	0.745731	0.124	0.008	0.0338342	0.264435	0.514745	0.271816	0.747439	0.33658	0.173194	0.207283	0.0421125
SOV3g010260	3.19276e-10	0.805837	0.726	0.282	8.56713e-06	7.72939	3.14567	3.75072	6.27637	7.75624	4.48245	2.03017	3.1623
SOV3g011130	0.0205348	-0.626039	0	0.046	1	0	0.347587	0.330649	0	0	0	0	0.543322
SOV3g011850	1.67287e-07	-1.61553	0	0.21	0.00448881	2.05596	0	0	0	0	0	0.960807	2.06424
SOV3g013480	5.27023e-08	0.826011	0.23	0.038	0.00141416	1.23401	1.39134	1.1011	1.31014	1.29253	1.10616	0.829369	0.303117
SOV3g014090	0.000108923	0.728595	0.743	0.454	1	29.7339	8.97234	22.4883	11.4331	49.1089	15.6177	7.64929	6.5033
SOV3g017900	0.0338517	-0.606678	0.018	0.071	1	0	0.0815404	0.146582	0.0484004	0.0529257	0.186988	0.146124	0.596451
SOV3g018080	0.0254272	-0.772759	0.522	0.521	1	5.22432	4.2995	5.29863	4.03053	6.78754	6.78664	3.44835	7.59484
SOV3g018320	3.01846e-10	0.912312	0.743	0.345	8.09943e-06	6.30805	11.746	7.09128	8.9157	13.1995	7.38367	14.3001	4.26854
SOV3g019140	7.95516e-05	0.676322	0.301	0.118	1	1.06387	1.10574	1.4043	2.27692	2.36465	1.41812	0.613765	1.05056
SOV3g020080	2.36452e-07	0.697119	0.805	0.475	0.00634473	4.05217	11.5602	16.4269	10.527	11.7632	5.45893	9.45438	6.1099
SOV3g022990	0.0114015	-0.966901	0.097	0.189	1	1.0164	0.814544	0.552333	0.486654	1.32284	2.8052	0.755491	1.90587
SOV3g026780	5.77666e-09	0.846755	0.566	0.214	0.000155005	3.7817	2.91904	5.43808	4.6758	5.09004	2.9221	2.88097	2.15594
SOV3g028910	9.27678e-10	0.865636	0.15	0	2.48924e-05	1.13558	1.1424	0	0.822143	0.497159	0.48766	0	0
SOV3g038040	1.05741e-15	1.64479	0.265	0.004	2.83735e-11	3.47791	4.06493	9.02013	2.21537	0.221075	1.80186	0.389265	0.0282561
SOV3g038070	0.000243925	0.649722	0.15	0.038	1	1.23757	0.967601	0.627942	1.16939	2.57474	0.99544	1.03898	0.382778
SOV3g038230	1.33167e-06	0.602543	0.159	0.021	0.0357328	0.184094	0.472782	0.742256	0.728052	0.306306	0.248704	0.495102	0.138082
SOV3g038580	2.59233e-09	0.832755	0.221	0.025	6.956e-05	0.380065	0.181904	1.34272	1.21962	1.20955	0.703963	0.850014	0.246218
SOV3g042230	1.40709e-20	1.62579	0.327	0	3.77565e-16	0.981298	3.94319	0	2.08611	0	0.0456554	0	0
SOV3g045350	7.20587e-07	0.789808	0.142	0.013	0.0193355	0.145062	0.472148	0.43339	0.912168	0.466799	0.351116	0.254526	0.106038
SOV3g046180	2.86639e-07	0.682889	0.204	0.034	0.00769138	0.629096	1.80387	0.475858	1.05472	0.627596	0.579481	0.486083	0.279917
SOV4g001110	4.59904e-11	1.00649	0.389	0.084	1.23406e-06	2.89239	2.57842	2.75596	2.34566	3.83307	1.41479	1.35537	0.665319
SOV4g002890	0.0159997	-0.729058	0.027	0.097	1	0.548096	0.529666	0.401123	0.133515	0.775876	0.307569	0.422607	0.878865
SOV4g003560	0.0099003	-0.658999	0.717	0.626	1	4.00004	8.36704	5.56493	5.98253	11.6329	17.1311	7.03664	10.0253
SOV4g006620	1.39136e-05	0.675021	0.106	0.008	0.373344	0	0.187751	0.524306	0.693114	1.13944	0.41724	0.857428	0.0604369
SOV4g007440	0.00915879	-0.825752	0.027	0.105	1	1.41141	1.54355	1.82192	0.0988756	0.0661314	0.304796	1.35282	0.947712
SOV4g008660	1.81922e-07	0.643117	0.248	0.05	0.00488151	0.593348	0.985929	0.151823	1.26119	0.797492	0.990944	0.373722	0.4479
SOV4g011690	6.8253e-13	0.99483	0.204	0	1.83143e-08	0.773505	0	0.756322	0.992846	0.0506657	0	0	0
SOV4g014150	9.0651e-11	1.01146	0.31	0.05	2.43244e-06	0.966235	0.423297	1.77383	1.6914	1.35871	1.75518	1.08955	0.335053
SOV4g016060	1.76665e-05	0.627917	0.186	0.042	0.474045	0.736404	1.28733	1.41048	1.15799	1.10099	1.34268	1.42488	0.396458
SOV4g017420	0.000800941	-1.24555	0.08	0.21	1	0.319619	0.0348748	0.366138	0.384892	0	0.240389	0.177617	2.28369
SOV4g018290	1.59836e-07	0.669126	0.593	0.244	0.00428887	2.20561	3.39256	2.12281	4.36605	2.84915	1.4579	3.41563	2.37464
SOV4g019510	3.74899e-11	0.71851	0.504	0.134	1.00597e-06	1.55248	1.86192	2.67461	2.87785	1.10875	3.31137	1.62057	1.35666
SOV4g020800	3.18895e-08	0.776845	0.124	0	0.000855692	0	1.01098	0.536549	0.71338	0.223916	0.294299	0.343417	0
SOV4g021850	2.82547e-10	0.917018	0.159	0	7.58159e-06	0.755135	0.340308	1.04888	0.888209	0.192187	0.19664	0.403836	0
SOV4g022410	3.29988e-07	0.608903	0.106	0	0.00885458	0	0.278221	0.109429	0.5251	0.146574	0.175715	0.0340866	0
SOV4g023400	0.00866326	-0.621593	0	0.059	1	0.129965	0	0.0355821	0	0.0710591	0.308099	0.157997	0.538573
SOV4g024040	2.84456e-08	0.619173	0.274	0.055	0.000763281	0.394197	0.865284	0.701248	1.39415	0.96624	1.26283	0.825536	0.558694
SOV4g024560	4.90064e-15	1.21805	0.584	0.147	1.31499e-10	4.44132	1.91985	1.82439	4.55244	1.88332	2.16549	1.01541	1.3868
SOV4g025840	3.98763e-09	0.83387	0.549	0.193	0.000107	5.2304	4.21305	4.67981	4.1986	3.27769	2.44968	2.48341	1.91653
SOV4g026550	3.29446e-07	0.632973	0.283	0.067	0.00884002	0.702896	1.23769	2.75679	1.65185	1.04775	1.44606	0.774175	0.710037
SOV4g026830	3.29988e-07	0.587126	0.106	0	0.00885458	0.54384	0.297182	0.140058	0.502251	0.144353	0.286733	0.0790985	0
SOV4g027000	1.63908e-12	1.15451	0.363	0.059	4.39815e-08	1.32736	1.51302	1.69702	2.24956	2.68825	0.760749	0.500478	0.45976
SOV4g027730	1.92053e-06	0.671379	0.292	0.084	0.0515337	2.69427	0.603876	1.02321	1.69852	0.588357	0.312723	0.558527	0.694417
SOV4g029230	0.00634235	-0.760015	0.018	0.097	1	0.462381	0.0434817	0.57671	0.0722225	0.276592	0.224861	0.160405	0.815817
SOV4g029750	3.24267e-17	1.45406	0.274	0	8.70105e-13	1.0882	0.934005	0.881654	1.73979	0.101331	0.308984	0.345381	0
SOV4g030440	3.23564e-07	0.657667	0.389	0.126	0.00868218	2.47613	3.20781	2.53844	2.3317	3.04329	2.22257	3.36414	1.11197
SOV4g030910	0.000869018	-0.918217	0	0.092	1	1.42156	0	0.297248	0	0.0918046	0.140311	0.387702	0.889778
SOV4g031550	0.0173808	-0.844282	0.053	0.13	1	0.932978	0.0498504	0.0393949	0.221145	0.0661314	0.167899	0.0575232	1.19241
SOV4g031620	1.69401e-07	0.77337	0.257	0.055	0.00454552	0.724371	1.18487	1.09667	1.53861	0.972897	0.799683	0.851552	0.485211
SOV4g031850	0.0153894	-0.604643	0	0.05	1	0.330796	0	0	0	0	0	0	0.520602
SOV4g031890	1.42365e-05	0.659808	0.15	0.025	0.382007	1.17086	0.7824	0.0309023	0.93577	0.863305	0.555095	0.195673	0.22527
SOV4g033400	2.6482e-07	0.630394	0.124	0.004	0.00710591	0.600638	0.55437	0.834811	0.609522	0.287951	0.408945	0.158172	0.039751
SOV4g034580	1.06688e-05	0.657676	0.336	0.122	0.286275	5.34503	2.04241	1.43982	2.06318	9.2979	5.85486	0.755554	0.941749
SOV4g034840	7.75709e-05	0.643559	0.212	0.063	1	0.562583	1.89746	1.93095	1.37945	3.0313	0.752765	1.66354	0.52316
SOV4g034980	0.000750815	-1.24015	0.027	0.143	1	0.129965	3.0423	4.17707	0.143709	0.486763	9.02264	0.350359	1.7017
SOV4g035010	0.0466418	-0.741155	0.08	0.147	1	0	1.43182	3.54698	0.357377	0.298289	3.49057	0.376267	1.26887
SOV4g035330	1.72034e-08	0.908843	0.46	0.151	0.00046162	0.557074	2.88222	2.33575	3.87994	2.56577	1.34099	2.05084	1.59911
SOV4g035480	2.63143e-10	0.810881	0.442	0.113	7.06092e-06	4.91457	1.53563	0.756234	2.73638	1.65027	1.17445	0.381705	1.12986
SOV4g035650	5.99721e-06	0.65429	0.195	0.042	0.160923	0	0.641578	0.986524	1.02025	0.911311	1.04393	1.1549	0.283643
SOV4g036460	2.45591e-05	0.583128	0.088	0.004	0.658994	0.29554	0	0.0358989	0.545068	0.171493	0	0	0.0313558
SOV4g038090	6.90855e-10	0.854219	0.221	0.021	1.85377e-05	0.654338	1.80065	0.976573	1.09058	0.759352	0.692869	0.477904	0.156433
SOV4g038400	0.00607414	-1.08359	0.071	0.168	1	0	2.1875	0	0.247263	0.904318	0.806068	0.85405	1.64332
SOV4g039240	1.79901e-07	0.723062	0.265	0.059	0.00482729	1.25258	0.0915151	0.795864	1.64373	0.889601	0.0867304	0.0769907	0.601599
SOV4g039280	1.45767e-06	0.617041	0.239	0.055	0.0391136	1.6074	1.1125	1.07286	1.40531	2.62741	0.839536	1.28513	0.568281
SOV4g040430	2.02914e-06	0.680711	0.186	0.034	0.0544479	0.568754	0.0835032	0.655743	1.02213	0.366376	0.637351	0.220331	0.26152
SOV4g044050	0.00692788	-0.793793	0.009	0.08	1	0	0.105954	0.0352709	0.0345012	0	0	0.0460043	0.793438
SOV4g044530	0.044462	-0.778171	0.035	0.092	1	0.795845	0.3913	0.22487	0.125358	0.27406	0.0456554	0.340399	0.929938
SOV4g044720	8.31029e-08	0.660517	0.159	0.013	0.0022299	0.315553	0.0398241	0.0772401	0.773328	0.445928	0.492423	0.428887	0.121899
SOV4g045010	4.40626e-17	1.43017	0.381	0.034	1.18233e-12	1.76061	0.238404	2.16669	2.5123	0.970037	1.472	0.989417	0.303373
SOV4g045150	2.57987e-11	0.861381	0.177	0	6.92257e-07	0.57601	0	0.258089	0.816776	0.274433	0.21171	0.156039	0
SOV4g045370	2.11307e-17	1.31702	0.584	0.118	5.67001e-13	3.1598	2.16057	3.90038	4.36372	2.26463	1.83838	1.77418	1.1528
SOV4g045750	6.38275e-05	0.60135	0.115	0.017	1	0	0.131018	0.666085	0.657924	0.869148	0.539475	0.439962	0.092799
SOV4g046270	1.04475e-10	1.22175	0.195	0.008	2.80337e-06	0	0.255289	0.6966	1.42676	1.10807	0.52786	0.572857	0.0405059
SOV4g046310	0.00275134	-0.612923	0	0.076	1	0	1.85197	3.64674	0	0.236011	3.35761	0.0646892	0.529355
SOV4g050530	2.42278e-10	0.708055	0.965	0.592	6.50103e-06	9.03593	18.28	13.7693	16.3771	8.70457	8.02821	21.5234	9.6373
SOV4g050850	3.79391e-13	0.967831	0.743	0.261	1.01802e-08	5.24579	9.86105	5.49598	6.38466	8.59555	5.99271	4.82805	2.77558
SOV4g051000	6.17496e-08	0.80459	0.301	0.071	0.00165693	1.44394	1.38957	1.11374	1.72326	0.910892	1.0145	0.73121	0.559135
SOV4g051230	1.93675e-07	0.713271	0.717	0.353	0.00519689	6.47231	6.1826	6.03695	6.98824	5.04092	3.61117	4.9465	3.87231
SOV4g055370	5.43295e-20	1.34	0.513	0.063	1.45782e-15	3.3246	2.45948	4.60547	3.00761	1.48916	2.63524	0.721565	0.583093
SOV4g056130	4.90428e-09	0.640003	0.832	0.387	0.000131597	7.04635	7.32552	8.82113	8.47153	12.3639	6.2422	3.78248	5.07799
SOV4g057400	9.98136e-08	0.852273	0.531	0.218	0.0026783	9.76644	3.33856	2.45801	4.67119	12.6204	5.04602	2.72345	2.14134
SOV4g057500	3.19361e-05	0.58347	0.681	0.349	0.856943	3.31564	4.17546	6.63966	6.35411	4.84249	4.41446	6.32173	3.90781
SOV4g057590	0.00161196	-0.997669	0.027	0.13	1	0.120983	0.188585	0.469449	0.0763882	0.376471	0.504626	1.01684	1.1493
SOV4g057690	3.20733e-08	0.765737	0.265	0.05	0.000860622	1.60091	1.01641	1.38887	1.47309	1.69185	0.673832	0.796926	0.454557
SOV4g057700	5.32563e-08	0.656811	0.283	0.059	0.00142903	1.33335	1.72852	2.02877	1.42178	1.75184	0.611808	1.85975	0.536083
SOV4g057750	8.9132e-13	1.03786	0.319	0.038	2.39168e-08	1.86925	0.0691802	0.449188	1.69939	2.02649	1.0111	0.310973	0.314736
SOV4g059110	4.39668e-08	0.705478	0.31	0.071	0.00117976	1.24615	1.29591	1.89227	1.65767	2.01203	1.02141	1.51208	0.62979
SOV5g001000	5.79694e-10	0.784792	0.212	0.017	1.55549e-05	0.823848	0.898686	1.10832	0.981699	0.870978	0.872148	0.60755	0.150249
SOV5g002150	3.19065e-20	2.03727	0.407	0.029	8.56148e-16	0	1.28345	0.602879	3.98404	0.534499	0.163206	0.194714	0.214237
SOV5g002160	7.0125e-23	1.76796	0.363	0	1.88167e-18	0	0.351864	1.43872	2.40571	0	0.0331301	0.0327294	0
SOV5g002170	2.56177e-08	0.653623	0.142	0.004	0.000687401	0	0	0.505023	0.617955	0	0.0485418	0.0152681	0.0285053
SOV5g002250	5.16724e-26	1.83474	0.832	0.231	1.38653e-21	15.5361	13.6045	43.4079	11.1734	43.8774	12.4039	6.3535	2.41271
SOV5g002400	1.06295e-14	1.48847	0.354	0.042	2.85222e-10	0	1.2481	0.38737	2.59068	0.487328	0.0415946	0.107816	0.279687
SOV5g002510	9.8032e-19	1.36362	0.823	0.298	2.63049e-14	3.94879	8.5468	13.0494	10.3405	11.0721	2.84008	5.51626	3.40697
SOV5g002800	9.17857e-10	0.716498	0.558	0.181	2.46289e-05	2.84292	2.47117	2.31876	3.90351	3.31943	3.17449	2.37353	1.98414
SOV5g003540	0.000127482	-0.745444	0.77	0.739	1	11.6396	5.61266	7.36082	8.34899	8.30048	10.1581	5.675	14.6735
SOV5g003610	1.88842e-05	0.636672	0.177	0.038	0.50672	1.13489	0.658205	0.172514	1.04943	0.507621	0.93467	0.570703	0.318183
SOV5g004750	1.25466e-05	0.728649	0.416	0.176	0.336662	0.747734	4.28155	3.43267	3.47162	1.7819	3.79648	8.67576	1.69848
SOV5g004760	0.000346108	-1.25562	0.071	0.21	1	0.143893	0.0668425	0.165143	0.321944	0.2434	0	2.56763	2.15641
SOV5g006220	7.99619e-27	1.80338	1	0.744	2.14562e-22	49.5344	37.5897	92.3316	98.7841	64.8123	22.2908	48.3441	27.5884
SOV5g006340	4.58224e-06	0.645532	0.115	0.008	0.122955	0.614449	0.316607	0.695302	0.685115	0.474632	0.289854	0.41818	0.0772213
SOV5g007010	9.34462e-13	1.15616	0.735	0.315	2.50744e-08	4.45281	6.20549	19.0211	11.6236	4.75649	2.04718	3.1112	4.66428
SOV5g007020	3.80134e-21	1.49719	0.92	0.42	1.02001e-16	0.478852	3.37513	13.2234	25.9324	1.14929	1.16708	2.94323	8.54061
SOV5g007030	5.7934e-08	0.901305	0.593	0.248	0.00155454	0.129965	1.91259	4.44427	7.36918	0.245795	0.978002	1.29469	3.48088
SOV5g007280	1.49086e-10	1.00188	0.46	0.122	4.00041e-06	2.34839	1.01601	1.60942	3.38742	2.23652	0.530375	0.655667	1.19085
SOV5g007450	2.4074e-05	0.720578	0.956	0.786	0.645979	9.03653	42.4224	75.4914	41.5861	30.5487	33.0117	71.2875	24.8436
SOV5g007470	6.77702e-14	1.55523	0.637	0.21	1.81848e-09	1.63299	2.47042	9.1947	8.2971	2.77761	1.82467	10.6902	2.16357
SOV5g007480	6.48408e-20	1.66767	0.726	0.206	1.73987e-15	3.76844	3.68773	13.3247	9.45472	8.91803	4.71843	8.13747	2.29075
SOV5g007500	5.33053e-11	0.890781	0.858	0.433	1.43034e-06	8.52812	10.2351	22.6638	13.5058	16.6202	6.91561	17.762	6.82332
SOV5g008360	8.2473e-48	-3.60093	0.363	0.971	2.213e-43	1.09833	1.83447	1.17957	2.14216	1.04931	1.21081	31.3227	37.1255
SOV5g008770	5.78037e-08	0.684353	0.823	0.395	0.00155105	8.17698	3.97511	10.0663	8.45975	11.6435	5.26324	3.60734	4.88666
SOV5g009900	5.66378e-07	0.678702	0.31	0.084	0.0151976	1.11866	1.46146	1.091	1.67853	0.62607	0.347631	1.10237	0.673348
SOV5g010180	7.73394e-06	0.653583	0.097	0.004	0.207525	0.150186	0.333357	0.281187	0.6142	0.278	0.084759	0.0982471	0.0261461
SOV5g014820	1.8322e-08	0.735056	0.496	0.168	0.000491634	1.54143	0	1.23012	3.06023	1.58522	2.67003	2.24885	1.43937
SOV5g015110	1.33334e-10	0.991285	0.345	0.067	3.57775e-06	1.74514	2.0145	1.74525	2.18764	2.83086	1.45036	1.19373	0.603474
SOV5g017300	8.06001e-11	0.936827	0.602	0.202	2.16274e-06	2.60473	6.36755	4.43189	6.3333	0.204539	1.82238	7.16591	2.83077
SOV5g017330	1.50889e-06	0.676501	0.779	0.408	0.040488	13.6763	19.2282	26.842	15.0134	2.88088	8.40822	19.7153	9.01928
SOV5g018290	3.94671e-09	0.781557	0.858	0.429	0.000105902	4.62139	6.42827	9.03717	9.59963	8.71255	5.41026	4.87133	5.16622
SOV5g018380	1.27863e-08	0.72685	0.363	0.092	0.000343095	2.08418	0.71581	2.43679	2.19881	2.98606	2.14804	0.408775	0.932788
SOV5g019500	3.10116e-07	0.685032	0.195	0.029	0.00832134	1.01029	0.608648	1.88658	1.04168	1.76988	0.60543	0.514085	0.26991
SOV5g019790	1.20937e-06	0.872974	0.177	0.029	0.032451	0.401906	0.110301	0.62276	1.23585	0	0.0486874	0.0218049	0.220821
SOV5g020340	0.028416	-0.827112	0.035	0.101	1	0.342205	0.66104	0.662051	0.169255	0.75342	0.79532	0.840116	1.07441
SOV5g021150	1.5939e-06	0.622878	0.124	0.008	0.0427691	0.688434	0.163844	0.21634	0.66221	0.356116	0.580528	0.473221	0.0793968
SOV5g022240	7.93203e-07	0.609335	0.381	0.126	0.021284	2.09828	4.09485	2.55854	2.2756	1.65184	2.73135	2.98535	1.14715
SOV5g022830	1.85385e-05	0.625456	0.425	0.181	0.497443	5.16872	2.5433	4.41819	3.59642	5.38092	1.63197	2.30794	1.97947
SOV5g026610	4.34867e-07	0.616502	0.451	0.164	0.0116688	2.15871	2.98065	7.36607	3.23239	8.9994	3.43221	3.33058	1.76058
SOV5g026630	3.33361e-12	1.09792	0.743	0.311	8.94506e-08	5.90271	9.68076	13.226	8.71185	16.121	4.29756	8.08436	3.53727
SOV5g026730	7.74285e-08	0.707247	0.327	0.084	0.00207764	0.978311	1.33616	1.89984	1.83934	1.15316	1.62782	2.47605	0.73906
SOV5g027690	0.0231167	-1.30708	0.071	0.147	1	0	0	0	0.306663	0	0	0.053878	2.23321
SOV5g028630	0.000253423	0.585134	0.124	0.025	1	0	0.415987	0.465749	0.789473	0.330435	0.246464	0.288187	0.19284
SOV5g028670	4.69152e-14	1.42608	0.239	0.004	1.25888e-09	0.354491	1.20922	0.644456	1.82811	0.865399	0.227262	0.778855	0.0524554
SOV5g033560	8.41754e-07	0.641345	0.319	0.092	0.0225868	1.22176	1.11271	1.32007	2.07138	0.872151	0.697059	0.955193	0.969107
SOV5g034200	0.0103777	-1.03833	0.053	0.139	1	3.59287	3.22123	0.755277	0.241261	0.472045	0.642588	0.456696	1.54937
SOV5g034950	8.34483e-06	0.65981	0.133	0.017	0.223917	0.797964	0.558944	0.654879	0.751757	0.690836	0.580236	0.43926	0.108795
SOV5g037310	2.43297e-08	0.660759	0.442	0.139	0.000652838	2.15745	2.1104	3.81039	2.81614	5.00443	1.95764	2.12074	1.41388
SOV5g039300	0.0115433	-0.640802	0	0.055	1	0.61731	0	0.0876079	0	0.196772	0.180166	0.182249	0.559195
SOV6g001340	8.8857e-10	0.963476	0.487	0.151	2.3843e-05	3.55938	3.79499	4.21454	3.70435	8.67423	3.15889	2.15156	1.41249
SOV6g001370	8.80351e-06	0.580638	0.381	0.143	0.236225	1.72967	0.975156	3.92524	2.69525	3.27033	0.902879	1.50796	1.4709
SOV6g005270	4.20564e-07	0.721863	0.522	0.21	0.011285	4.79542	3.26013	3.58602	4.43893	4.57449	1.70002	3.9195	2.2977
SOV6g007910	0.018459	-0.685733	0.575	0.542	1	5.02593	2.71684	4.56092	4.22542	5.19387	5.7821	3.39554	7.40518
SOV6g008570	6.79135e-09	0.626176	0.239	0.034	0.000182232	0.312237	1.65879	1.81034	1.04552	0.855948	0.510053	0.662611	0.325274
SOV6g009120	0.0115433	-0.582455	0	0.055	1	0	0	0.509456	0	0.114141	1.10069	0	0.497395
SOV6g010380	0.000234708	0.683458	0.124	0.025	1	0.525897	0.423213	0.861289	0.90978	1.20542	0.624988	0.225399	0.189164
SOV6g011450	1.08505e-16	0.911217	0.982	0.798	2.91152e-12	29.6083	20.9675	19.4155	31.7029	39.3009	23.6924	5.58157	16.3893
SOV6g013220	5.24647e-07	0.748106	0.274	0.067	0.0140778	0.659023	0.802387	0.726108	1.68463	0.7067	0.331458	0.699727	0.598385
SOV6g015880	1.84872e-13	1.20067	0.611	0.172	4.96067e-09	3.9336	3.56545	2.49655	5.91035	9.06635	1.68151	4.93503	2.0065
SOV6g018260	5.1485e-06	0.591001	0.159	0.025	0.13815	0	0.614197	0.326785	0.86356	0.347219	0.634736	0.365248	0.237184
SOV6g018280	3.36954e-06	0.615298	0.088	0	0.0904148	0	0.0409598	0.270593	0.531875	0	0	0	0
SOV6g020260	0.000650405	-1.04206	0	0.097	1	0	0.403588	1.19495	0	0.679503	0.555657	0.488051	1.05917
SOV6g021780	0.0354698	-0.714612	0.035	0.097	1	0.140386	0.432912	0.618732	0.138689	0.081829	0.201573	0.164812	0.868636
SOV6g022580	0.0307253	-0.76751	0.416	0.433	1	3.87217	2.87505	3.78201	2.6654	3.75088	3.44467	2.82532	5.23971
SOV6g023570	3.4796e-07	0.626843	0.204	0.034	0.0093368	0.887307	0.207138	0.822502	1.02583	0.751168	0.184291	0.249184	0.311914
SOV6g024240	9.54632e-06	0.594725	0.336	0.118	0.256157	2.49271	3.54827	1.93875	2.06666	1.89725	1.47942	3.18074	1.03065
SOV6g025040	8.54755e-16	1.20443	0.903	0.437	2.29357e-11	15.5431	10.7162	12.8648	15.876	10.65	9.71015	10.3525	6.32315
SOV6g025540	1.34717e-05	0.606664	0.142	0.021	0.361486	1.79324	0.29721	0.160875	0.844371	0.43157	0.220684	0.0657465	0.211223
SOV6g026960	8.34942e-10	0.819308	0.717	0.315	2.2404e-05	4.89313	2.98925	6.64074	7.52646	17.4506	5.88822	4.82847	3.83207
SOV6g032730	0.0207034	-0.800743	0.035	0.105	1	1.39748	1.65822	1.48281	0.148567	1.32649	3.32468	0.528936	1.0008
SOV6g034420	3.33741e-10	1.00893	0.708	0.29	8.95527e-06	6.42178	8.52465	10.2599	7.93681	10.8148	5.03263	5.71721	3.44084
SOV6g035520	5.61278e-09	0.698585	0.292	0.055	0.000150608	0.241479	0.767554	0.754653	1.41161	0.549227	0.466502	0.746284	0.485974
SOV6g035810	2.28904e-11	0.880382	0.628	0.206	6.14218e-07	2.77925	3.92568	5.89897	4.72297	6.95153	2.22791	2.85907	2.10885
SOV6g036430	3.01011e-11	1.06054	0.389	0.084	8.07703e-07	0.848889	1.68254	5.55211	2.59277	6.30341	2.5507	2.01165	0.72256
SOV6g036450	2.66636e-07	0.635193	0.336	0.092	0.00715464	2.03638	2.55418	2.67793	1.88101	3.24881	2.83583	3.75479	0.854952
SOV6g037580	0.000395181	-1.14457	0.071	0.21	1	0.691781	0.88255	0.272811	0.325488	0.684921	1.90394	0.640213	1.9304
SOV6g040170	1.51653e-05	0.634962	0.283	0.092	0.40693	0.266045	0.852142	1.51533	1.63072	1.6717	1.14645	1.00835	0.69407
SOV6g040550	0.0115433	-0.598973	0	0.055	1	0.942265	0.0372837	0.0921063	0	0.0608835	0.416361	0.060476	0.514638
SOV6g041000	0.0058467	-0.860516	0.46	0.487	1	1.14201	1.41117	1.34202	3.29558	2.59718	2.60173	2.4435	6.79943
SOV6g043240	1.12389e-06	0.748795	0.15	0.017	0.0301573	1.19099	1.47488	0.635023	0.927493	0.28717	0	0.19244	0.147052
SOV6g043390	4.20724e-11	1.04963	0.204	0.008	1.12893e-06	0	0.732027	0.618539	1.18872	1.99779	0.643863	0.462672	0.0573551
SOV6g044680	1.21373e-05	0.589091	0.106	0.008	0.32568	0	0.417708	0.410202	0.560444	0	0	0.115346	0.0373232
SOV6g045610	2.25008e-09	0.818869	0.301	0.055	6.03764e-05	0.912324	1.03204	1.63418	1.57346	2.34859	1.16778	0.63502	0.458857
SOV6g049570	1.42365e-05	0.586827	0.15	0.025	0.382007	0.38922	0.671636	0.684675	0.757767	0.97948	0.357299	0.182188	0.170331
SOV6g049590	3.82969e-08	0.713121	0.257	0.046	0.00102762	0.803984	0.77674	0.762179	1.41239	1.88406	1.09144	0.247805	0.471557
YY00026	7.20587e-07	0.68776	0.142	0.013	0.0193355	0.811002	0.491191	0.691428	0.735595	1.30345	0.036871	0.0468121	0.0774868
YY00173	3.55036e-05	-1.52611	0.195	0.353	0.952668	3.28025	1.04839	0.500784	0.82124	2.7855	2.87283	0.692155	4.24532
YY00525	1.39003e-09	0.861356	0.301	0.055	3.72987e-05	3.50149	0.83711	1.71287	1.76375	1.71707	0.626542	0.988271	0.521266
YY00543	3.06959e-08	0.626368	0.363	0.097	0.000823662	2.44336	0.0589331	2.84159	2.20358	0.899749	0.486405	0.828567	1.0753
YY01144	1.48841e-06	-1.58103	0.062	0.269	0.0399385	0.349443	2.44017	0.0716225	0.230896	1.93219	1.89994	1.02281	2.68264
YY01168	0.00510977	-1.03892	0.195	0.298	1	2.94679	1.02439	1.25369	1.18738	1.47196	1.99382	1.59112	3.4944
YY01243	3.09872e-08	0.712015	0.204	0.025	0.000831479	1.91525	0.286075	1.0777	0.993033	0.593832	0.283108	0.0951253	0.216681
YY01304	1.02779e-07	0.772297	0.115	0	0.00275786	0	0	1.83879	0.707987	0	0	0	0
YY01409	4.55273e-15	1.33255	0.319	0.025	1.22163e-10	0.292261	0.185351	0.33072	1.90929	2.04982	1.62533	0.115258	0.155177
YY01626	0.000186363	-1.24425	0.018	0.147	1	0.599485	0.135953	0.0733138	0.0846947	0.171158	0.0925118	0.0918957	1.56958
YY01635	3.38151e-05	-1.37894	0.035	0.197	0.907361	1.34443	0.192882	1.13882	0.168792	0.224972	0.736762	0.439983	2.03976
YY01701	1.96075e-09	0.791666	0.673	0.273	5.26129e-05	5.98493	8.08575	5.59268	6.23792	6.81101	6.2623	6.20571	3.18117
YY01742	2.00092e-06	0.657062	0.168	0.025	0.0536906	1.49625	1.67553	0.874549	0.937884	0.588531	0.204248	0.311682	0.228944
YY01931	1.16473e-09	1.05561	0.257	0.038	3.12532e-05	1.46362	0.335965	0.994969	1.64358	1.40049	0.856867	0.0717731	0.271813
YY02138	5.30638e-06	0.643862	0.735	0.403	0.142386	3.73429	6.70168	7.67122	7.61265	12.8563	6.92951	4.15119	4.51208
YY02262	3.70015e-12	1.00463	0.584	0.181	9.92862e-08	13.2251	4.43519	1.76296	4.75924	11.3981	4.3589	3.08866	1.87039
YY02290	2.81979e-08	0.763114	0.204	0.025	0.000756635	0.33564	0.209093	0.688568	1.00939	0.617179	0.416429	0.376482	0.183979
YY02300	5.70437e-11	1.03194	0.239	0.021	1.53065e-06	1.61956	0.277473	0.213765	1.35203	1.94326	0.924166	0.0915379	0.150269
YY07300	3.91013e-12	1.07507	0.434	0.092	1.0492e-07	0.965779	1.75623	2.08324	3.05918	0.80521	1.65855	0.542725	0.92668
YY08426	5.92334e-05	-0.683593	0.664	0.693	1	3.8775	4.8446	3.92922	5.89518	1.89623	5.65538	0.302728	10.0746
YY08570	3.51381e-11	0.753023	0.832	0.366	9.4286e-07	8.71218	7.99439	10.2158	8.51429	7.81167	4.42941	6.70194	4.64539
YY11817	9.87744e-24	2.10141	0.434	0.017	2.65041e-19	2.52259	0.0558273	6.85756	4.07896	11.2296	0.423617	0.0293426	0.183554
YY12137	9.14878e-08	0.7104	0.407	0.126	0.00245489	5.0828	1.93799	2.74293	2.51099	4.5194	1.23364	1.28875	1.14575
YY12279	0.000308335	0.581564	0.204	0.067	1	0.370118	1.32292	0.851923	1.24129	1.29083	1.18728	0.971673	0.497715
YY13603	0.0208075	-0.929749	0.044	0.118	1	0	0.0818009	0.0717779	0.200387	0.081829	0.0828038	0.027045	1.28667
YY16082	0.00534933	-1.10743	0.23	0.315	1	3.05185	1.17678	2.38882	1.05573	1.78221	1.31477	1.70077	3.42929
YY19826	0.0219468	-0.658486	0.009	0.063	1	0.574185	0	0	0.0228612	0.523895	0.033891	0	0.61451
YY21675	0.00366579	-0.674553	0	0.071	1	0.600165	0.457968	0.188959	0	0.487944	0.047867	0.0794517	0.596102
YY21741	5.02081e-06	0.613661	0.177	0.034	0.134723	0	1.11296	0.361883	0.890071	0.797648	0.391954	0.776807	0.23523
YY22546	5.95386e-06	-1.58169	0.186	0.366	0.15976	1.84599	0.586288	1.09543	0.719183	1.94857	2.25904	0.886415	4.14587
YY25884	1.4452e-08	0.830902	0.23	0.034	0.000387791	1.84717	0.766464	1.59771	1.38539	2.13542	0.301836	0.42174	0.341011
YY27272	0.0394965	-0.807533	0.053	0.118	1	0	0.247889	0.224203	0.240041	0.992594	1.06856	0.690681	1.17034
YY28549	0.0460197	-0.673585	0.027	0.08	1	0.980796	0.226782	0.21902	0.0928816	0.590124	0.778321	0.359114	0.743181
YY28694	0.00866326	-0.62785	0	0.059	1	0.157609	0	0.0298329	0	0.0642979	0.0437063	0.0761267	0.54526
YY29115	8.24144e-05	0.633131	0.142	0.029	1	0	0.416152	1.19801	0.821653	0.632185	0.557632	0.541665	0.174557
YY30791	0.000669756	-1.03659	0.009	0.113	1	0.140386	0.486471	1.12791	0.0345281	0.620249	0.469793	0.213456	1.1222
YY31920	2.01249e-07	0.684823	0.478	0.168	0.0054001	4.09819	4.11781	3.94908	3.341	2.99739	2.75803	4.66178	1.70046
YY33005	5.3372e-08	-1.87959	0.018	0.252	0.00143213	2.22727	4.95586	5.12847	0.0592326	1.19462	2.58722	2.43186	2.89766
YY35462	0.00193716	-1.01833	0.071	0.189	1	0.200417	0.295862	0.692614	0.395305	0.264395	1.8718	2.92813	1.8263

## Sheet: mc_3_vs_fc_2_diff gene
ID	p_val	avg_log2FC	pct.1	pct.2	p_val_adj	fc_2	f4_3	f6_3	f8_5	mc_3	m4_1	m6_2	m8_4
SOV0g000180	0.00188883	1.88751	0.464	0.286	1	7.08322	4.10611	1.38678	1.09983	1.18467	0.809205	1.05624	2.24269
SOV0g000270	0.00512373	1.54637	0.25	0.061	1	2.62784	0.695606	0.248358	0.298094	0.242065	0.26539	0.318466	0.221224
SOV0g000440	0.00743647	1.3602	0.179	0.02	1	1.74487	1.19057	0	0.121808	0.0692037	0.0568507	0.115083	0.101026
SOV0g000450	0.000877641	-0.820034	0	0.184	1	0	0.370748	0.123799	0.110564	0.765447	0.742146	0.0849282	0.187553
SOV0g000460	0.000486222	1.86623	0.464	0.224	1	6.73254	3.40798	0.638751	0.676999	1.12095	1.30472	0.601905	0.702824
SOV0g000470	0.0295131	1.22039	0.339	0.204	1	3.90156	2.18455	1.12467	1.16561	1.10359	1.05917	0.879077	0.822832
SOV0g000480	0.00122072	1.9675	0.357	0.122	1	4.5201	1.33152	0.705719	1.25829	0.411466	0.361518	0.591685	0.868741
SOV0g000710	0.00024318	2.13824	0.482	0.224	1	8.07722	3.91735	1.50898	1.71198	1.06196	1.22455	1.08142	1.55282
SOV0g000720	0.00435341	1.96414	0.321	0.122	1	4.73313	1.64291	0.177921	0.263494	0.469354	0.598147	0.185854	0.216491
SOV0g000750	0.02642	1.65735	0.321	0.184	1	5.21437	2.22214	0.632708	0.533632	0.97009	0.518651	0.479408	0.745359
SOV0g001220	0.0284772	1.65842	0.196	0.061	1	2.85097	1.60307	0.232135	0.491568	0.219931	0.244147	0.384366	0.708925
SOV0g001280	0.0256028	1.71385	0.286	0.143	1	4.39415	1.37014	0.839256	0.824976	0.644375	0.434978	0.559381	0.437975
SOV0g001500	0.0193284	1.07452	0.107	0	1	1.10601	0.729415	0.144147	0.2546	0	0.146975	0.184564	0.349553
SOV0g001640	7.40128e-05	2.06682	0.393	0.082	1	5.15498	2.26358	0.498205	0.705623	0.469098	0.900033	0.411513	0.62796
SOV0g001650	0.00435341	2.00273	0.321	0.122	1	4.83118	2.148	0.383582	0.77223	0.455043	1.19791	0.769428	0.782968
SOV0g001680	0.0193284	1.17692	0.107	0	1	1.26094	0.432705	0.132739	0.084619	0	0.153903	0.0441391	0.184754
SOV0g001690	0.000595215	2.12206	0.411	0.163	1	6.19635	2.51669	1.05841	0.635142	0.653141	0.607082	0.565612	1.14268
SOV0g001700	5.28519e-17	2.34989	1	0.857	1.41817e-12	56.9484	32.9806	9.84294	12.3408	10.3672	8.89337	8.40419	10.3069
SOV0g001710	0.00838886	1.83714	0.304	0.122	1	4.8273	3.09508	0.725874	1.63599	0.630922	0.958159	0.972855	1.1143
SOV0g001730	0.00483223	1.65932	0.393	0.204	1	6.64749	4.08764	1.09282	1.60516	1.42111	1.35757	0.943834	1.95796
SOV0g001740	0.0366904	1.30262	0.411	0.327	1	5.75246	3.10624	1.00287	1.08303	1.73738	1.63574	0.98106	1.2623
SOV0g001750	0.0146509	1.90366	0.304	0.143	1	4.92969	2.17602	0.395056	0.793932	0.58479	0.350052	0.679607	0.674015
SOV0g001780	0.011082	1.28487	0.125	0	1	1.4366	1.52238	0.269387	0.524494	0	0.414244	0.163346	0.347824
SOV0g001790	0.0193284	1.26568	0.107	0	1	1.4044	0.527607	0.101608	0.084212	0	0.0414278	0.144716	0.201145
SOV0g001860	0.00230431	1.50464	0.214	0.02	1	2.0103	0.762843	0	0.0284369	0.0608835	0.0521507	0.192309	0.380845
SOV0g001930	2.45705e-09	2.08557	0.857	0.633	6.593e-05	25.2022	15.8624	5.26302	4.9889	5.17334	5.39194	3.55551	4.8178
SOV0g001960	1.19109e-08	2.78499	0.679	0.224	0.000319606	13.1911	5.52892	2.71014	2.13622	1.05898	0.956522	1.78121	2.14042
SOV0g001980	0.0173232	1.52146	0.304	0.143	1	4.02889	2.41595	0.875496	0.747195	0.751735	0.633663	0.490587	0.935733
SOV0g002090	0.00230431	1.71705	0.214	0.02	1	2.6728	0.550439	0.0946478	0.158204	0.117154	0.146535	0.078234	0.207362
SOV0g002130	0.010347	1.46573	0.589	0.653	1	11.9846	3.84302	3.14586	2.91856	3.70113	2.97684	0.597845	0.741093
SOV0g002150	1.1422e-15	2.47947	0.982	0.673	3.06487e-11	36.1688	20.1882	4.93409	5.65197	5.66473	5.40586	5.60843	7.43336
SOV0g002160	0.00534189	1.14474	0.518	0.388	1	6.59141	4.86027	1.99153	2.48321	2.43338	1.09174	1.23983	1.74171
SOV0g002200	1.03117e-12	1.97382	0.946	0.857	2.76693e-08	39.7082	21.3295	6.91441	8.40186	9.36338	7.94574	5.57685	7.60966
SOV0g002310	0.00665261	1.77044	0.429	0.286	1	6.8297	2.7247	0.913919	0.858145	1.29504	0.95199	0.661711	0.690556
SOV0g002340	6.48211e-08	1.87045	0.786	0.592	0.00173934	17.3054	9.06934	3.5261	5.03129	4.00632	2.09439	2.58945	3.05649
SOV0g002370	7.5972e-10	2.57756	0.804	0.449	2.03856e-05	19.4793	13.461	2.84756	4.15067	2.43076	2.64536	2.9741	2.90301
SOV0g002400	0.0104237	1.89831	0.411	0.265	1	7.89927	3.47774	1.47673	1.18562	1.38729	0.899141	0.720178	0.642725
SOV1g000600	0.00748545	-0.716239	0	0.122	1	0	0.510924	0.620426	0.156509	0.642893	0.608947	0.189097	0.33364
SOV1g000900	0.00368386	-0.601001	0	0.143	1	0	0.313078	0.264118	0.668714	0.516768	0.227242	0.207605	0.196507
SOV1g001790	0.000877641	-0.670148	0	0.184	1	0	1.05174	0.948578	0.596237	0.591236	0.431497	0.807068	0.749337
SOV1g003610	0.018635	-0.586331	0.018	0.143	1	0.174557	0.980435	0.497462	0.60605	0.763507	0.710997	0.770034	0.578973
SOV1g003670	0.00180413	-0.589967	0	0.163	1	0	0.387946	0.630591	0.345487	0.505213	0.402313	0.410576	0.505018
SOV1g003740	0.000617068	-0.850123	0.018	0.245	1	0.150186	1.07701	0.481027	0.460893	1.07339	0.56759	0.625899	1.20069
SOV1g003860	0.00748545	-0.671049	0	0.122	1	0	0.115279	0.24474	0.141907	0.59223	0.0990577	0.0159194	0.0672128
SOV1g004000	0.000877641	-0.790165	0	0.184	1	0	0.470933	0.391457	0.414655	0.729272	0.137191	0.579903	0.812289
SOV1g004160	1.02263e-09	-1.44804	0.179	0.898	2.74402e-05	2.50781	5.32768	5.54594	5.53938	8.57063	4.89327	3.09008	3.76355
SOV1g004380	0.000198535	-0.644226	0.089	0.449	1	1.00153	2.04092	2.87773	1.54996	2.1282	1.87433	0.595035	0.260486
SOV1g005970	0.00748545	-0.580579	0	0.122	1	0	0.381868	0.577831	0.43168	0.49545	0.683916	0.367931	0.343766
SOV1g006270	5.51214e-06	-0.966675	0.089	0.551	0.147907	0.947697	3.57285	3.76674	4.75539	2.80645	3.43696	5.8582	4.29059
SOV1g006820	0.00180413	-0.668609	0	0.163	1	0	0.532269	0.580542	0.720864	0.58954	0.241507	0.321109	0.526047
SOV1g007260	2.01189e-05	-0.674009	0.143	0.633	0.53985	1.97754	6.79746	2.55415	3.34265	3.75067	3.8321	7.19811	1.90535
SOV1g007490	7.90588e-06	-0.855596	0.143	0.653	0.212138	2.14635	3.45112	6.01691	5.39962	4.69333	5.38713	5.85442	6.39235
SOV1g008070	6.31433e-05	-1.07101	0.018	0.306	1	0.120983	0.38522	0.728552	0.688088	1.35508	0.753299	0.365908	1.04315
SOV1g008610	0.0025191	-0.701578	0.018	0.204	1	0.225185	1.71883	1.09222	0.745679	0.992497	1.45786	1.39649	0.847656
SOV1g008710	0.0025191	-0.642035	0.018	0.204	1	0.154074	0.617903	0.549205	0.832486	0.800965	0.578985	0.210932	0.164257
SOV1g009470	6.88567e-05	-0.968117	0.018	0.306	1	0.140386	0.637885	0.557065	0.229369	1.23092	0.268341	0.508064	0.456197
SOV1g009500	0.00264686	-0.764108	0.036	0.245	1	0.361575	1.71423	1.59716	1.11463	1.31239	1.22075	2.85034	2.24583
SOV1g010050	0.0308179	-0.5958	0	0.082	1	0	0.382751	0.529654	0.131522	0.511311	0.402954	0.794319	0.443579
SOV1g010440	0.00115516	-0.77822	0.018	0.224	1	0.114249	0.388978	0.299071	0.279142	0.910952	0.403597	0.300204	0.118027
SOV1g011190	0.00748545	-0.7089	0	0.122	1	0	0.179422	0.244968	0.23196	0.634557	0.500563	0.265053	0.132156
SOV1g011480	0.000144708	-0.830116	0.018	0.286	1	0.201776	0.498438	0.795584	0.27205	1.13655	0.821889	0.279859	0.232772
SOV1g011640	9.5097e-06	-1.02361	0	0.306	0.255174	0	0.703876	0.693245	0.744761	1.03301	0.659558	0.305561	0.647913
SOV1g011650	0.00264686	-0.639441	0.036	0.245	1	0.364233	0.796799	1.64717	0.52805	1.1251	1.55243	0.574789	0.508805
SOV1g012700	0.000740348	-0.619228	0.036	0.286	1	0.357922	0.455769	0.619179	0.676392	1.08584	0.974123	0.311177	1.135
SOV1g012870	3.58434e-06	-0.890612	0.214	0.816	0.0961786	3.31772	10.5821	11.9567	12.5708	7.0049	18.6963	13.2018	6.15161
SOV1g012920	0.000416731	-0.76415	0.054	0.347	1	0.577037	0.907512	0.661805	0.610915	1.67839	0.991321	0.928225	0.929299
SOV1g013250	0.0407988	1.39522	0.125	0.02	1	1.81232	0.383522	0.372061	0.262843	0.0692037	0.230339	0.276562	0.523171
SOV1g013420	0.000783148	-0.626272	0.054	0.327	1	0.482661	0.644156	1.81345	1.35155	1.28859	1.05696	0.853978	1.29485
SOV1g013470	1.46294e-06	-1.41884	0.054	0.49	0.0392552	0.634491	2.84419	4.33184	0.999402	3.37015	2.16426	3.818	1.07826
SOV1g014390	0.00748545	-0.717498	0	0.122	1	0	0.530535	0.3373	0.424427	0.644327	0.32523	0.383978	0.590573
SOV1g014520	0.000202501	-0.944216	0	0.224	1	0	0.315753	0.601266	0.583024	0.924144	0.651184	0.495968	0.389975
SOV1g014760	0.00468946	-0.634682	0.071	0.306	1	0.690109	0.485014	0.450211	0.355872	1.62405	0.551228	0.193398	0.15252
SOV1g014840	4.02821e-06	-0.61066	0.143	0.694	0.108089	2.32323	1.17254	2.14143	1.72005	4.07443	2.54413	1.31442	2.16056
SOV1g015280	5.76223e-05	-0.841019	0.071	0.449	1	0.752386	2.62044	1.64631	1.00898	2.13907	2.07135	2.64427	0.897224
SOV1g015480	0.000617068	-0.660617	0.018	0.245	1	0.203849	0.680179	0.718525	0.48741	0.902994	0.64569	0.25329	0.590236
SOV1g016260	0.000721491	-0.657932	0.071	0.367	1	0.932951	2.42055	2.35713	2.16197	2.04985	2.76607	3.5812	2.12369
SOV1g016530	0.000356582	-0.717575	0.036	0.306	1	0.39954	2.0215	1.49845	1.51181	1.30143	1.03814	1.49963	1.90106
SOV1g016590	0.00748545	-0.615375	0	0.122	1	0	0.449297	0.448032	0.170878	0.531956	0.59302	0.715415	0.378685
SOV1g016670	0.000740348	-0.655076	0.036	0.286	1	0.358026	0.509019	2.37932	1.02466	1.13848	1.69699	0.788533	1.18833
SOV1g017030	0.000617068	-0.825047	0.018	0.245	1	0.129965	0.930524	0.609514	0.792773	1.00184	1.14508	0.943431	1.23266
SOV1g017220	0.000146285	-1.12326	0.054	0.367	1	0.52569	1.22731	0.886829	1.11474	2.32354	0.818993	1.55288	0.19664
SOV1g017230	0.00180413	-0.74808	0	0.163	1	0	0.47335	0.416818	0.221784	0.679556	0.172306	0.161456	0.418531
SOV1g017750	8.56436e-05	-0.819295	0.036	0.347	1	0.578863	1.64294	4.08997	0.478551	1.78597	2.78806	0.8572	1.5435
SOV1g017770	0.00120328	-0.803456	0.018	0.224	1	0.145062	1.04872	1.33245	1.54713	0.99845	1.60662	1.57803	0.76094
SOV1g018330	8.43232e-07	-1.44967	0	0.367	0.0226264	0	0.906564	1.34571	0.519041	1.73146	0.703257	0.461854	1.3559
SOV1g018490	0.00146018	-0.633227	0.036	0.265	1	0.330382	1.06344	0.686174	0.55507	1.06346	0.546308	0.824628	0.54778
SOV1g018850	0.00482144	-0.685284	0.018	0.184	1	0.136003	1.06219	0.843048	0.444759	0.826714	0.300968	0.38933	0.451266
SOV1g019110	0.00146018	-0.589807	0.036	0.265	1	0.394607	0.797918	0.795879	0.520796	1.09895	0.99831	0.300852	0.643526
SOV1g019870	0.0308179	-0.597942	0	0.082	1	0	0.27269	0.0764438	0.268258	0.513556	0.203332	0.280801	0.122181
SOV1g020200	0.00115313	-0.831995	0.071	0.347	1	0.683817	1.13522	1.25193	1.67872	1.99744	1.10961	1.29222	0.834613
SOV1g020280	3.94916e-05	-0.796903	0.036	0.367	1	0.574242	2.85018	3.32464	4.29998	1.73504	3.17337	2.52859	2.8664
SOV1g020690	0.0151754	-0.594344	0	0.102	1	0	0.444683	0.134266	0.483349	0.509786	0.169333	1.18666	0
SOV1g021120	1.3854e-06	-1.20405	0.018	0.408	0.0371745	0.201548	1.43576	1.35487	1.15077	1.7682	1.10361	0.771849	0.842181
SOV1g021710	1.96632e-07	-1.18321	0.232	0.857	0.00527622	2.96062	6.44785	3.93377	5.41176	7.99382	7.62319	6.95339	4.19249
SOV1g022440	0.00135724	-0.712043	0.036	0.265	1	0.268045	1.79257	1.42251	1.08785	1.07721	1.5245	1.01705	0.827966
SOV1g023130	0.0337071	0.821598	0.089	0	1	0.767363	1.67326	1.05559	0.559939	0	0.0369309	0.398949	0
SOV1g023450	0.00242038	-0.785384	0.018	0.204	1	0.154074	0.320106	0.273215	0.656011	0.989105	0.887123	0.794858	0.55098
SOV1g023770	0.0002111	-0.714125	0.054	0.367	1	0.777149	0.589735	1.12585	1.23503	1.91539	1.30181	0.856373	1.03511
SOV1g023900	0.00125326	-0.626617	0.018	0.224	1	0.161749	1.25123	0.731025	0.553275	0.793672	0.550248	0.773347	0.618667
SOV1g023950	0.000106815	-0.900364	0.071	0.429	1	0.657959	1.94924	2.34727	1.42862	2.09464	1.38598	1.83533	1.39509
SOV1g024150	0.0337071	1.07627	0.089	0	1	1.10857	0.313296	0.103141	0.448617	0	0.317736	0.0924456	0.285196
SOV1g024160	0.00180413	-0.727281	0	0.163	1	0	0.236358	0.232177	0.300284	0.655516	0.76788	0.502128	0.0979303
SOV1g024660	0.00180413	-0.682416	0	0.163	1	0	1.05797	0.301648	0.462045	0.604825	0.57982	0.297336	0.431418
SOV1g024990	0.00368386	-0.718499	0	0.143	1	0	0.789447	0.431621	0.63044	0.645469	0.578388	0.653223	0.506303
SOV1g026060	0.000423505	-0.866174	0	0.204	1	0	0.582629	0.333839	0.359188	0.822822	0.351561	0.373115	0.167907
SOV1g026200	0.000189263	-0.895011	0.054	0.367	1	0.449875	0.909659	0.918783	0.777729	1.69622	1.24215	0.966825	0.838492
SOV1g026480	0.00125326	-0.606117	0.018	0.224	1	0.154074	0.35076	0.292322	0.293444	0.756681	0.310998	0.143911	0.325965
SOV1g026520	0.000240243	-0.758187	0.107	0.469	1	1.38856	1.26431	1.7414	1.1705	3.03992	1.71776	3.53904	1.17123
SOV1g026840	0.00068697	-0.661452	0.036	0.286	1	0.359222	0.776877	1.74533	1.90033	1.14985	0.925431	0.638991	1.1063
SOV1g027180	0.000202463	-0.714647	0.071	0.408	1	0.624948	1.36682	0.851923	1.94368	1.66667	2.01262	1.3019	1.24408
SOV1g027480	1.43665e-05	-1.21981	0.018	0.347	0.385496	0.184094	1.54949	1.79185	1.58631	1.75794	1.71741	1.76856	1.94865
SOV1g027510	0.00968178	-0.70101	0.036	0.204	1	0.340764	1.36636	2.95216	0.829128	1.1796	0.563778	0.786791	0.74843
SOV1g027880	0.00125326	-0.738618	0.018	0.224	1	0.145062	0.990983	0.743725	0.820785	0.910624	0.625827	1.22526	0.628759
SOV1g028240	0.000735261	-0.677589	0.857	1	1	27.9116	57.9229	46.2375	41.7643	45.2431	50.7862	76.6792	38.5961
SOV1g028280	0.00501426	-0.605223	0.018	0.184	1	0.120983	0.572282	0.514412	0.822181	0.705256	0.677239	0.230767	0.964887
SOV1g028740	0.00030053	-0.862661	0.018	0.265	1	0.157609	0.47509	1.02347	1.01896	1.10498	0.810634	0.422195	0.668459
SOV1g029150	0.0151754	-0.598168	0	0.102	1	0	0.416237	0.671854	0.548418	0.513793	0.273384	0.43492	0.31587
SOV1g029700	0.00368386	-0.599648	0	0.143	1	0	0.384511	0.403296	0.117091	0.515346	0.217547	0.268963	0.400327
SOV1g030290	0.000617068	-0.786584	0.018	0.245	1	0.18524	1.01989	0.842912	0.389653	1.04452	1.02941	0.338818	1.23214
SOV1g030420	0.00748545	-0.701403	0	0.122	1	0	0.539365	0.464622	0.342895	0.626085	0.540655	0.315574	0.580351
SOV1g030610	0.000394418	-0.693357	0.429	0.918	1	8.10188	1.38227	0.094102	2.37774	13.7181	10.8995	0.0288857	0.640233
SOV1g030620	0.0170041	-0.643652	0.036	0.184	1	0.346477	0.0736889	0.502107	0.490697	1.10357	0.782879	0.244503	0.639105
SOV1g031080	0.00158607	-0.814398	0.25	0.633	1	2.75882	4.56928	3.06576	4.52442	5.61012	3.9676	2.65334	2.49252
SOV1g031220	0.00482144	-0.69304	0.018	0.184	1	0.114249	0.712088	0.417397	0.587676	0.801392	0.75044	0.427162	0.507232
SOV1g031240	0.00501426	-0.687773	0.018	0.184	1	0.223494	0.960002	0.77503	0.540511	0.970798	0.824466	0.178047	0.118604
SOV1g031500	8.91152e-05	-1.13983	0.036	0.347	1	0.387207	1.16557	1.20868	1.34016	2.05678	1.54497	1.23167	1.82495
SOV1g031750	8.48638e-07	-1.19839	0.036	0.469	0.0227715	0.615801	4.10289	3.25202	1.08877	2.70799	3.09338	8.49009	0.277339
SOV1g032360	0.00111842	-0.703519	0.125	0.469	1	1.21214	1.58417	3.67355	1.73442	2.6024	2.77096	0.846952	1.29246
SOV1g032450	0.000254622	-0.78449	0.161	0.571	1	1.86367	5.11246	2.68653	3.29147	3.93263	4.82802	9.98716	3.0176
SOV1g032700	3.0975e-05	-1.19256	0.018	0.327	0.831153	0.155415	1.23437	0.943735	1.41652	1.64079	1.83101	0.853469	1.87121
SOV1g033160	1.69999e-05	-1.02613	0.054	0.429	0.456157	0.491731	0.832304	1.09109	1.42603	2.038	1.97012	0.97399	1.94892
SOV1g033210	1.26595e-05	-0.778868	0.089	0.531	0.339692	1.30939	0.868681	1.17853	1.03294	2.96242	2.53128	0.772724	1.73205
SOV1g033220	9.58613e-05	-1.04471	0	0.245	1	0	0.383823	0.633674	0.522514	1.06296	0.895016	0.928013	0.562712
SOV1g033940	1.36476e-05	-0.823543	0.339	0.878	0.366207	4.90041	13.5551	13.1517	13.5909	9.44222	13.4055	18.848	14.8159
SOV1g034120	0.000423505	-0.796495	0	0.204	1	0	0.928809	0.267358	0.380253	0.736876	0.362418	0.704406	0.164284
SOV1g034570	9.58613e-05	-0.975212	0	0.245	1	0	0.115146	0.10538	0.445254	0.965931	0.627218	0.210329	0.493674
SOV1g035000	0.000877641	-0.822417	0	0.184	1	0	0.364762	0.0873209	0.394737	0.768366	0.333414	0.309142	0.267729
SOV1g035110	8.51698e-07	-1.31281	0.054	0.51	0.0228536	0.526608	2.78409	2.09465	2.24487	2.79248	3.00453	3.10997	2.53441
SOV1g035160	0.000319456	-0.881901	0.071	0.388	1	0.70519	1.90012	1.66916	1.37002	2.14233	1.58196	2.1027	1.74903
SOV1g035410	0.000617068	-0.791977	0.018	0.245	1	0.14613	0.853671	0.756891	0.81619	0.984462	0.784004	0.667396	0.838764
SOV1g035560	0.00748545	-0.600049	0	0.122	1	0	0.400283	0.104974	0.31125	0.515768	0.358385	0.18568	0.328533
SOV1g035570	1.90133e-06	-1.07081	0.125	0.653	0.0510185	1.73378	4.56289	2.9726	2.67906	4.74262	5.78614	4.35384	2.53844
SOV1g035750	0.000713195	-0.7341	0.036	0.286	1	0.348754	1.38695	0.841395	1.45373	1.24346	1.00533	0.752508	0.824734
SOV1g035900	0.00180413	-0.785562	0	0.163	1	0	0.311611	0.572709	0.239914	0.723764	0.576229	0.18387	0.338989
SOV1g036120	0.00748545	-0.6475	0	0.122	1	0	0.275528	0.422299	0.389652	0.566451	0.20496	0.168814	0.374147
SOV1g036270	0.00368386	-0.598703	0	0.143	1	0	0.465166	0.22505	0.486722	0.514354	0.391297	0.486999	0.355472
SOV1g036560	6.63945e-12	-2.17737	0.054	0.755	1.78156e-07	0.917848	3.31383	3.78923	2.00612	7.67494	4.34872	4.09913	0.524351
SOV1g036580	0.0091581	-0.695776	0.018	0.163	1	0.150186	0.434163	0.452184	0.727515	0.86302	0.646456	0.713476	0.424152
SOV1g036740	0.00180413	-0.694326	0	0.163	1	0	0.55167	0.333412	0.233917	0.618128	0.301099	0.516917	0.566234
SOV1g036750	0.00359372	-0.661917	0.089	0.347	1	0.79075	1.42601	1.26811	1.17499	1.8333	2.41374	1.62899	1.75533
SOV1g036800	0.00180413	-0.731821	0	0.163	1	0	1.92165	0.942196	0.874601	0.660734	1.30621	1.59083	1.01574
SOV1g037070	0.0025191	-0.653359	0.018	0.204	1	0.201548	0.27534	0.77669	0.719969	0.889826	0.581406	0.596804	0.943036
SOV1g038450	0.000528972	-0.687599	0.125	0.49	1	1.40576	2.07233	1.49268	1.53756	2.87472	2.07429	1.93695	2.04102
SOV1g038480	0.00368386	-0.826234	0	0.143	1	0	0.710302	0.428683	0.304261	0.77305	0.443894	0.439727	0.212852
SOV1g038490	0.000120558	-0.750069	0.161	0.612	1	1.85292	2.77932	1.98934	1.28277	3.79825	3.59854	2.95588	2.13195
SOV1g039230	0.00284243	-0.648363	0.036	0.245	1	0.283811	0.50443	0.805736	0.667398	1.01223	0.821188	0.418064	0.499041
SOV1g039520	0.00501426	-0.632237	0.018	0.184	1	0.180193	0.670546	1.22459	0.601813	0.82926	0.547411	0.477896	0.64403
SOV1g039620	0.00433748	-0.795763	0.125	0.388	1	1.30869	1.70941	3.37736	3.02814	3.00787	1.84014	1.98587	2.34687
SOV1g039960	8.1091e-05	0.805022	0.893	0.98	1	29.2506	23.8588	23.5569	29.9669	16.3141	18.2265	31.1698	23.3466
SOV1g040770	0.000169192	-0.825253	0.036	0.327	1	0.28428	1.1439	0.908338	0.56463	1.27555	0.531093	0.255491	0.856695
SOV1g040880	0.00748545	-0.58067	0	0.122	1	0	0.116006	0.204419	0	0.495543	0	0	0
SOV1g041050	1.72044e-05	-1.22832	0.036	0.388	0.461646	0.317874	1.86149	3.27698	0.748867	2.08771	1.20088	0.917205	1.67813
SOV1g041110	0.00748545	-0.580529	0	0.122	1	0	0.445611	0.458593	0.0468953	0.495397	0.196862	0.230488	0.299001
SOV1g041320	7.52258e-05	-1.18246	0.054	0.388	1	0.588628	2.20322	1.19713	1.10846	2.60559	3.19113	2.01853	1.68158
SOV1g041440	0.00180413	-0.77971	0	0.163	1	0	0.148097	0.172222	0.27618	0.716786	0.186585	0.0963372	0.147165
SOV1g041810	1.59596e-05	-1.61121	0.125	0.531	0.428245	1.3383	2.45291	5.37469	2.30736	6.14369	1.7672	2.12384	1.06173
SOV1g042390	0.00748545	-0.623767	0	0.122	1	0	0.333368	0.0805658	0.292172	0.540893	0.47138	0.238745	0.161711
SOV1g042610	0.00748545	-0.593153	0	0.122	1	0	0.179063	0.05004	0.217374	0.50854	0.166386	0.131378	0.14465
SOV1g043690	0.00463535	-0.798714	0.018	0.184	1	0.105476	0.438572	0.324729	0.366511	0.923032	0.618247	0.274122	0.400285
SOV1g044730	0.00242038	-0.766491	0.018	0.204	1	0.15328	0.168368	0.438273	0.263684	0.961876	0.479973	0.222592	0.262896
SOV1g045150	0.000877641	-0.721775	0	0.184	1	0	0.491796	0.689293	1.02582	0.64921	0.485742	0.55265	0.612362
SOV1g045590	1.06518e-05	-0.955908	0.054	0.449	0.285819	0.619237	0.411108	0.969233	0.816541	2.141	0.994364	0.584573	0.71975
SOV1g045690	0.00040802	-0.804071	0.089	0.408	1	1.11924	0.582254	0.47777	0.253786	2.70024	1.30493	0.636755	0.238629
SOV1g045850	0.0151754	-0.625646	0	0.102	1	0	0.375799	0.236916	0.369514	0.542901	0.348066	0.34579	0.511578
SOV1g045920	0.0100134	-0.629551	0.036	0.204	1	0.287574	0.990955	0.639673	0.661671	0.991984	0.27463	0.660844	0.387881
SOV1g046650	0.000747789	-0.628873	0.089	0.408	1	0.722197	0.883903	1.61477	1.21484	1.66313	1.36144	0.602964	1.30141
SOV1g046720	6.31433e-05	-1.2174	0.018	0.306	1	0.145062	1.4103	0.495777	0.763961	1.66258	0.783563	0.980655	0.91601
SOV1g047200	0.0308179	-0.66304	0	0.082	1	0	0.646522	0.353909	0.384477	0.583416	0.369325	0.307004	0.152152
SOV1g047210	0.00615898	-0.588729	0.161	0.469	1	1.3157	2.49646	2.43996	3.3629	2.48263	2.49742	3.25359	2.87217
SOV1g047360	0.00146018	-0.628017	0.036	0.265	1	0.354035	0.6756	0.544778	0.323546	1.09258	0.414979	0.30595	0.447333
SOV1g047630	0.00368386	-0.647898	0	0.143	1	0	0.103346	0.18797	0.207129	0.566884	0.114646	0.1432	0.224765
SOV1g047730	0.00748545	-0.709229	0	0.122	1	0	0.227824	0.400944	0.305615	0.63493	0.317572	0.445603	0.547409
SOV1g047960	0.000101536	-0.839322	0.054	0.388	1	0.481699	0.545884	0.703186	0.92599	1.65107	0.746234	0.617705	0.64576
SOV1g047980	0.00748545	-0.644873	0	0.122	1	0	0.303593	0.499964	1.28898	0.563602	0.8069	1.63896	2.30684
SOV1g048140	3.67402e-05	-1.02336	0.054	0.408	0.985848	0.428876	1.34614	0.830541	0.984043	1.9044	0.958701	0.559139	0.664318
SOV1g048260	0.00368386	-0.580056	0	0.143	1	0	0.148129	0.196929	0.366464	0.494907	0.243834	0.167059	0.237227
SOV1g048350	4.79992e-06	-0.848088	0.054	0.469	0.128796	0.840445	2.05502	1.04036	1.19293	2.31301	1.70177	1.25577	1.2103
SOV1g048400	0.000169563	-0.947084	0.054	0.367	1	0.46116	1.26689	0.764563	1.01602	1.81708	1.56283	1.672	1.40916
SOV2g000030	0.000370667	1.92029	0.5	0.265	1	7.55117	3.56111	1.17941	1.4807	1.25923	1.38709	0.944178	1.5231
SOV2g001220	8.05772e-09	-1.39919	0.161	0.816	0.000216213	2.93932	1.92905	2.50907	2.17288	9.39011	5.05549	2.28326	2.06494
SOV2g001260	7.34229e-06	-1.54696	0.089	0.51	0.197016	1.41548	1.19708	5.09806	1.72611	6.05804	3.45752	6.16785	1.79511
SOV2g001700	0.00368386	-0.672207	0	0.143	1	0	0.404961	0.310891	0.504432	0.593509	0.398613	0.391692	0.572556
SOV2g002130	0.00125326	-0.67609	0.018	0.224	1	0.157609	1.53764	1.39391	1.34839	0.849632	1.31182	1.15808	1.39031
SOV2g002670	0.000617068	-0.732359	0.018	0.245	1	0.192842	0.681343	0.302053	0.628719	0.981731	0.395916	0.157519	0.052944
SOV2g002840	2.07863e-05	-1.2302	0	0.286	0.557759	0	0.808698	0.581602	0.604718	1.34599	1.3667	0.894119	0.720942
SOV2g003050	0.00368386	-0.730969	0	0.143	1	0	0.380184	0.404733	0.426784	0.659754	0.247183	0.411872	0.41054
SOV2g003090	4.47111e-05	-0.944676	0.071	0.449	1	0.599401	1.81032	1.27564	1.09636	2.07846	1.85707	0.82503	1.1838
SOV2g003230	0.00748545	-0.723105	0	0.122	1	0	0.927741	0.999218	0.0473238	0.650731	0.15297	0.452596	0.691407
SOV2g003600	0.0179467	-0.642454	0.018	0.143	1	0.114249	0.881863	0.983128	0.169598	0.739323	1.15096	0.535274	0.560252
SOV2g003840	5.20393e-06	-1.16825	0.054	0.469	0.139637	0.755763	1.01755	2.69638	2.07469	2.94588	1.89443	1.01336	0.973075
SOV2g003910	0.000704026	-0.62842	0.107	0.449	1	1.0217	2.14803	1.8931	1.72173	2.12529	2.46865	2.31994	1.37389
SOV2g004420	0.000592061	-0.834305	0.018	0.245	1	0.174046	1.54918	1.06455	1.07261	1.09332	0.615471	1.74736	1.39683
SOV2g005170	5.47711e-07	-0.983521	0.286	0.898	0.0146967	4.06997	7.24739	7.15471	8.44486	9.02477	10.1261	9.0605	9.65495
SOV2g005180	7.71887e-05	-0.830708	0.232	0.755	1	3.00321	4.86706	5.07595	4.79205	6.11994	7.25081	5.07961	6.00259
SOV2g005250	0.000288164	-0.974165	0.018	0.265	1	0.136003	0.713188	0.4696	0.512145	1.23168	0.986674	0.560364	0.989761
SOV2g005300	0.00110706	-0.817611	0.089	0.388	1	0.673794	1.143	1.88289	1.20075	1.95004	0.576435	0.661455	1.38238
SOV2g005510	9.42452e-05	-0.899087	0.054	0.388	1	0.480984	2.58078	2.29344	2.33907	1.76186	2.89711	2.26155	2.74332
SOV2g005790	0.00125326	-0.722105	0.018	0.224	1	0.150186	0.528312	1.35456	0.553898	0.897333	0.765268	0.588042	0.420113
SOV2g006900	0.00188542	1.77767	0.304	0.082	1	3.51853	0.933497	0.464947	0.370803	0.317844	0.175447	0.40288	0.423667
SOV2g006930	0.00609321	1.80499	0.393	0.224	1	5.62078	2.28673	0.586883	0.745659	0.894752	0.777284	0.72201	0.789215
SOV2g006940	0.0213928	1.5895	0.5	0.449	1	9.93858	6.29343	2.06478	1.68417	2.63475	1.94623	1.9092	1.88079
SOV2g006950	0.0488151	1.40442	0.179	0.061	1	2.41118	1.16493	0.290681	0.429689	0.288646	0.24105	0.300571	0.26605
SOV2g006990	4.11288e-13	2.58836	0.911	0.673	1.10361e-08	29.8749	16.9358	5.76368	5.83166	4.13373	5.62458	3.79032	5.71801
SOV2g007000	4.15739e-14	2.36523	0.964	0.796	1.11555e-09	37.1545	18.2937	5.25959	5.77968	6.40526	4.14986	5.07927	6.37201
SOV2g007850	5.3361e-09	-1.90541	0.018	0.531	0.000143184	0.129965	9.97277	2.15086	0.0495496	3.23301	0.200418	3.49875	0
SOV2g008320	0.000157603	-0.625096	0.196	0.673	1	2.3639	4.26562	6.61056	3.2046	4.18818	4.62581	1.52399	2.33833
SOV2g008440	6.64121e-06	-0.723155	0.089	0.551	0.178204	1.29889	2.65372	3.12363	2.98321	2.79498	2.80956	3.04102	1.89785
SOV2g009030	0.0210021	1.46155	0.179	0.041	1	2.25576	1.03514	0.324345	0.781417	0.182181	0.139658	0.302811	0.452077
SOV2g009070	0.00368386	-0.624209	0	0.143	1	0	0.601129	0.650305	0.613123	0.541365	0.2567	0.194819	0.567134
SOV2g009140	0.00368386	-0.675533	0	0.143	1	0	0.401772	0.359974	0.218072	0.597187	0.179082	0.280468	0.253026
SOV2g009280	0.0308179	-0.63066	0	0.082	1	0	0.123918	0.443009	0.154148	0.548273	0.278356	0.192566	0.145087
SOV2g009530	0.00180413	-0.664135	0	0.163	1	0	0.25469	0.29805	0.236542	0.584618	0.379848	0.0743456	0.0195336
SOV2g009680	0.00509534	-0.651502	0.036	0.224	1	0.219725	0.658061	0.566955	0.540159	0.915948	0.840857	0.849598	0.457304
SOV2g009990	0.000877641	-0.780141	0	0.184	1	0	0.65921	0.716014	0.577781	0.717299	0.625924	0.398254	0.13562
SOV2g010560	9.09795e-05	-0.864919	0.286	0.816	1	2.92404	5.73329	6.63153	7.3089	6.14661	9.19146	5.3295	9.24348
SOV2g012280	0.0337071	1.05471	0.089	0	1	1.0773	0.351867	0	0.140888	0	0.0415946	0.132619	0.0584378
SOV2g012330	0.0210021	1.43681	0.179	0.041	1	2.21477	1.45132	0.151831	0.437745	0.187487	0.046899	0.240809	0.204871
SOV2g012350	0.0230495	1.43374	0.25	0.102	1	2.83824	2.14966	0.457021	0.378541	0.420802	0.645245	0.2664	0.474795
SOV2g012390	0.00368386	-0.667237	0	0.143	1	0	0.53156	1.15574	0.761968	0.588029	0.407297	0.401473	0.843057
SOV2g012860	0.00125326	-0.76588	0.018	0.224	1	0.203616	0.473183	0.55329	0.282139	1.04664	0.716582	0.228576	0.198235
SOV2g012870	9.58613e-05	-0.961508	0	0.245	1	0	0.661618	1.44982	0.870057	0.947344	1.11865	0.481749	0.989415
SOV2g013120	8.81223e-06	-1.09049	0.071	0.49	0.236459	0.712455	0.773713	0.853794	0.710976	2.64662	2.71099	0.79619	0.522807
SOV2g013420	4.48938e-05	-1.13586	0	0.265	1	0	1.45465	1.62522	0.0937034	1.19749	0.23782	0.685781	0.575916
SOV2g014470	0.000513476	-0.6525	0.143	0.531	1	1.64667	2.8523	1.66319	1.66629	3.16027	3.95829	1.75842	2.48816
SOV2g014550	3.03581e-05	-0.959378	0.339	0.857	0.814599	4.41247	3.86113	0.846992	2.30114	9.5244	9.35915	0.894718	1.52282
SOV2g015120	0.00264686	-0.730702	0.036	0.245	1	0.258757	1.13747	1.23043	1.39485	1.08884	1.40445	1.27467	1.19214
SOV2g015130	3.7615e-13	-2.63808	0.125	0.878	1.00932e-08	1.93117	10.2936	11.7598	12.1737	17.2466	5.84139	3.1004	0
SOV2g015620	0.00368386	-0.667825	0	0.143	1	0	0.52036	0.672416	0.927392	0.588676	1.21317	0.939354	0.697886
SOV2g016770	0.000877641	-0.909026	0	0.184	1	0	0.75642	0.291239	0.338547	0.877777	0.662027	0.709125	1.00496
SOV2g016790	0.000202501	-0.959321	0	0.224	1	0	0.617201	0.754334	0.968721	0.944395	0.644257	0.582986	0.667831
SOV2g016860	0.0193284	1.31553	0.107	0	1	1.48893	1.31865	0.208799	0.230277	0	0.273174	0.138558	0.34938
SOV2g017000	4.29304e-08	-1.3926	0.071	0.633	0.00115195	0.903105	2.88249	3.14905	0.669606	3.99663	4.09767	0.718339	1.02819
SOV2g017090	0.000144708	-1.06069	0.018	0.286	1	0.210084	2.23819	3.05287	1.61703	1.52414	2.26603	0.407581	1.54654
SOV2g017670	0.00368386	-0.633907	0	0.143	1	0	0.282796	0.452786	0.765268	0.551762	0.170901	0.0554178	0.282141
SOV2g018210	2.27721e-06	-1.22201	0.196	0.714	0.0611045	3.42612	1.14963	5.01794	3.23153	9.32486	3.39954	0.678939	3.17985
SOV2g018270	0.00125326	-0.773726	0.018	0.224	1	0.105476	1.31201	0.559956	0.974738	0.89001	0.90538	0.698735	0.716462
SOV2g018770	4.45153e-05	-0.86201	0.054	0.408	1	0.553465	1.22801	0.624345	0.746365	1.82353	1.1009	1.0842	0.816614
SOV2g019630	0.00135724	-0.65725	0.036	0.265	1	0.356536	0.844715	1.72208	0.665025	1.13936	0.764252	0.454284	0.424607
SOV2g019720	0.00180413	-0.821526	0	0.163	1	0	0.280323	0.196987	0.151419	0.767275	0.357914	0.131954	0.212438
SOV2g020500	0.0006052	-0.596024	0.107	0.449	1	1.31189	0.922586	1.01367	0.811783	2.49453	1.4332	0.473051	0.621028
SOV2g021330	1.172e-05	-1.16503	0.357	0.857	0.314482	4.8733	14.5815	17.2948	9.00147	12.1702	12.1927	11.9302	11.4168
SOV2g021370	3.45911e-08	-1.46999	0.089	0.653	0.000928182	1.07054	1.9625	3.82612	2.82173	4.7358	2.26545	2.23048	0.905075
SOV2g021410	9.41676e-07	-0.681027	0.143	0.735	0.025268	2.3163	4.09174	3.08084	1.73467	4.31695	2.43815	2.63015	2.32827
SOV2g021450	1.50195e-05	-1.09412	0.018	0.347	0.403018	0.229822	1.81365	2.77731	0.574174	1.62546	2.22444	0.244848	0.932496
SOV2g022130	0.00748545	-0.583648	0	0.122	1	0	0.0691709	0.388364	0.407319	0.498633	0.564948	0.188441	0.399252
SOV2g023130	9.58613e-05	-1.09519	0	0.245	1	0	2.08114	6.65719	1.28833	1.13641	2.68274	0.628566	1.88771
SOV2g023480	0.00274949	-0.58071	0.054	0.286	1	0.548181	0.830898	0.768266	0.580647	1.31544	0.853486	0.906354	0.748781
SOV2g023580	4.00499e-07	-1.32901	0.089	0.612	0.0107466	0.87691	3.11768	2.9224	2.80252	3.71537	4.01729	3.45017	2.51758
SOV2g024170	0.00368386	-0.584776	0	0.143	1	0	0.735838	0.394768	0.101176	0.499806	0.0545744	0.406399	0.552534
SOV2g024320	0.000138666	-1.05327	0.018	0.286	1	0.129965	0.02864	0.232448	0.26922	1.34494	0.270499	0.10983	0.0556514
SOV2g024570	0.00125326	-0.666644	0.018	0.224	1	0.259929	0.674461	0.581264	0.448906	0.999982	1.14832	0.837762	0.817354
SOV2g025440	4.63707e-05	-0.789201	0.071	0.449	1	0.764935	1.6899	1.14492	1.83831	2.05001	1.69072	2.21868	1.3979
SOV2g025990	0.00180413	-0.585666	0	0.163	1	0	0.623058	0.357717	0.353751	0.500731	0.492952	0.667401	0.433573
SOV2g026280	0.000202501	-0.811315	0	0.224	1	0	0.13922	0.0358989	0	0.75481	1.22565	0.311146	0
SOV2g026560	0.00131224	-0.690205	0.054	0.306	1	0.672843	1.1337	0.531295	0.754105	1.69915	1.4523	0.515466	0.631281
SOV2g026960	6.73535e-05	-1.24187	0.036	0.347	1	0.324481	0.137831	0.306237	0.263106	2.13245	0.280568	0	0.330029
SOV2g026970	0.000167352	-1.36988	0.25	0.633	1	2.9478	2.29916	3.53801	3.28399	9.20309	2.24187	0.553812	1.02169
SOV2g027210	0.00368386	-0.646799	0	0.143	1	0	0	0.0666311	0.961438	0.56569	0.528132	0	0.266495
SOV2g027340	0.0193463	-0.602396	0.018	0.143	1	0.184094	0.370576	0.165988	0.303487	0.797735	0.400578	0.286548	0.300113
SOV2g027420	0.000948175	-0.797559	0.089	0.388	1	0.835843	0.85953	0.586781	0.85989	2.19099	1.02008	1.0329	1.58868
SOV2g027820	0.000340988	-0.807556	0.179	0.592	1	1.70747	2.14507	2.69133	3.32249	3.73873	2.52345	3.95143	1.86638
SOV2g027970	0.0151754	-0.608267	0	0.102	1	0	0.60909	0.43787	0.443953	0.524427	0.720823	0.488933	0.604001
SOV2g028140	4.7731e-05	-0.844035	0.196	0.694	1	1.97673	2.70029	2.61056	1.88555	4.34342	3.29476	2.2521	3.24111
SOV2g028310	0.000104637	-0.652757	0.143	0.592	1	1.61279	3.67886	3.00396	3.68205	3.10775	4.01381	4.31096	3.98281
SOV2g029220	0.000423505	-0.790008	0	0.204	1	0	0.644137	0.40907	0.625666	0.729084	0.438544	0.693819	0.833598
SOV2g029240	4.62471e-05	-1.02886	0.054	0.408	1	0.490381	1.88037	2.93438	2.03947	2.04099	2.04811	2.57066	1.58663
SOV2g029990	0.000128708	-0.645447	0.196	0.673	1	2.33252	3.93593	1.90099	2.46733	4.2128	3.71614	3.56317	2.62304
SOV2g030230	0.0025191	-0.646363	0.018	0.204	1	0.200417	0.553342	0.798207	0.764627	0.878913	0.596237	0.84752	0.449712
SOV2g030330	0.00368386	-0.636484	0	0.143	1	0	0.364648	0.543266	0.536154	0.554536	0.238177	0.458676	0.279195
SOV2g030670	0.0151754	-0.604991	0	0.102	1	0	0.363266	0.418632	0.107172	0.520969	0.396035	0.698984	0.782493
SOV2g030970	0.000877641	-0.786922	0	0.184	1	0	0.163279	0.145749	0.364015	0.725389	0.425693	0.280455	0.798511
SOV2g031070	2.23737e-09	-1.9258	0.018	0.551	6.00354e-05	0.122983	2.81802	2.71552	2.1128	3.26676	2.67354	3.21536	2.30409
SOV2g032010	5.47444e-07	-1.33436	0.143	0.694	0.0146896	2.21042	3.23292	4.848	5.19732	7.09553	3.75413	2.39636	3.89754
SOV2g032560	0.000423505	-0.847811	0	0.204	1	0	0.272836	0.261548	0.397719	0.799768	0.361361	0.189348	0.243442
SOV2g032740	5.18341e-05	-0.743858	0.054	0.408	1	0.655763	1.33684	1.03979	0.674717	1.77282	1.79981	1.03119	1.05985
SOV2g033700	0.000202501	-1.08284	0	0.224	1	0	1.09681	0.975276	0.649247	1.1182	0.986216	0.565764	0.779964
SOV2g033710	2.63625e-07	-1.25126	0.018	0.449	0.00707384	0.229822	0.111142	0.225838	0.328148	1.92758	1.42555	0.122462	0.192907
SOV2g034050	0.000605632	-0.5923	0.214	0.673	1	2.15987	3.85149	4.07291	4.24661	3.76397	5.57113	5.46823	6.02653
SOV2g034630	0.000623868	-0.609934	0.107	0.449	1	1.34531	3.92162	3.11701	2.1334	2.57939	2.77243	3.88756	1.9248
SOV2g034780	0.00768709	-0.670471	0.071	0.286	1	0.765539	1.98173	3.10928	2.50817	1.81002	2.7355	1.67201	1.66003
SOV2g034850	0.000705611	-0.610437	0.054	0.327	1	0.628935	0.384695	0.621098	0.333942	1.48693	0.557314	0.880901	0.978153
SOV2g034870	0.00748545	-0.616741	0	0.122	1	0	0.927241	0.43457	0.525401	0.533407	0.602069	0.339997	0.451683
SOV2g035040	0.00266058	-0.711002	0.054	0.286	1	0.539406	0.496417	0.788842	0.551314	1.51992	1.03692	0.627706	0.596446
SOV2g035050	0.00180413	-0.846512	0	0.163	1	0	0.454553	0.0969893	0.594674	0.798149	0.652372	0.369283	0.599819
SOV2g035530	1.17416e-06	-1.04862	0.125	0.653	0.0315064	2.4574	8.8757	3.39953	3.97208	6.15178	3.35787	6.51753	4.91019
SOV2g035700	0.0175711	-0.629533	0.036	0.184	1	0.348168	1.24875	1.27745	1.21993	1.0857	0.917085	1.14419	1.39387
SOV2g036310	0.00131224	-0.672557	0.054	0.306	1	0.490782	0.771684	1.26471	0.598317	1.37615	0.948569	0.707777	0.492713
SOV2g036350	0.00188111	0.931448	0.768	0.837	1	16.7358	15.1356	10.5362	14.8269	8.29945	12.4083	18.5902	12.8683
SOV2g036760	0.000219205	-0.643225	0.089	0.449	1	1.14022	1.4129	1.30202	1.30262	2.34262	1.70902	1.05771	1.36987
SOV2g036880	0.00501426	-0.596091	0.018	0.184	1	0.174046	0.560654	0.616497	1.11278	0.774706	0.353459	0.317173	0.574025
SOV2g037570	6.78529e-05	-0.898112	0.411	0.918	1	5.78871	11.5128	17.8337	11.3568	11.6516	12.6887	12.627	10.7352
SOV2g037890	0.000202501	-1.14786	0	0.224	1	0	0.267588	0.464043	0.715845	1.21585	0.246519	0.0526005	0.351278
SOV2g038400	0.000877641	-0.858155	0	0.184	1	0	0.383519	0.185241	0.253232	0.812718	0.206833	0.252849	0.286882
SOV2g038670	0.000202501	-0.900803	0	0.224	1	0	0.329227	0.583944	0.68689	0.867105	0.505723	0.226824	0.318902
SOV2g038750	0.000324551	-0.911119	0.054	0.347	1	0.428922	1.00768	0.626267	0.500272	1.68709	0.97247	0.399966	0.544551
SOV2g038760	0.00951798	-0.691681	0.018	0.163	1	0.154074	1.09062	1.24359	1.27678	0.864019	1.13777	0.991007	1.19937
SOV2g039050	0.000178275	-0.710658	0.196	0.653	1	2.32088	3.0651	2.91026	3.2181	4.4348	4.12612	3.13249	1.62474
SOV2g039060	3.08184e-13	-2.89693	0.089	0.837	8.2695e-09	1.09177	4.54905	4.09674	1.28037	14.5804	4.91758	2.39957	0.454798
SOV2g039430	0.00108075	-0.947418	0.071	0.347	1	0.556982	1.62618	1.89789	2.20875	2.00251	2.06166	1.74365	1.90685
SOV2g039720	5.21854e-06	-1.01755	0.304	0.918	0.140029	4.14322	10.0001	22.7451	7.43201	9.41235	17.8482	4.79673	8.92354
SOV2g040040	0.000617006	-0.874865	0.018	0.245	1	0.145062	0.571783	0.552815	0.875985	1.09986	0.601397	0.925087	0.963905
SOV2g040670	0.000155193	-0.859524	0.232	0.694	1	3.0933	2.63747	3.06056	3.60833	6.42705	4.26526	2.47821	4.48128
SOV2g040710	0.00748545	-0.661413	0	0.122	1	0	0.265969	0.313418	0.396856	0.581631	0.298625	0.31817	0.19552
SOV2g040830	0.018635	-0.708601	0.018	0.143	1	0.184665	0.721584	0.209086	0.611465	0.936003	1.12032	0.437605	0.669315
SOV3g000020	0.000202501	-0.932281	0	0.224	1	0	0.62597	0.204854	0.626743	0.908291	0.650043	0.469437	0.332446
SOV3g000200	0.00368386	-0.617616	0	0.143	1	0	0.294548	0.275061	0.276197	0.534337	0.0397191	0.0839707	0.585324
SOV3g001510	0.00180413	-0.709999	0	0.163	1	0	0.419201	0.296067	0.252934	0.635803	0.288097	0.476931	0.489432
SOV3g002580	0.00368386	-0.638254	0	0.143	1	0	0.283905	0.514422	0.489738	0.556444	0.709764	0.574768	0.826382
SOV3g003090	1.12088e-08	-1.84306	0	0.469	0.000300765	0	0.183987	0.219731	0.126592	2.58771	0.127034	7.2673	0.265473
SOV3g003270	3.23638e-05	-1.00096	0.018	0.327	0.868419	0.223494	0.274725	0.216159	1.23883	1.44862	0.518192	0.685299	0.9164
SOV3g003840	0.00120328	-0.775725	0.018	0.224	1	0.150186	0.430267	0.535047	0.199993	0.969176	0.772151	0.253826	0.401632
SOV3g004070	5.98212e-06	-0.862577	0.821	1	0.160518	23.7722	44.6353	36.6791	37.0784	44.0429	61.0577	52.7901	42.822
SOV3g004190	0.0004167	-0.601163	0.054	0.347	1	0.664522	1.99059	2.57298	1.74131	1.52498	2.50414	4.3685	0.705088
SOV3g005110	0.000877641	-0.795159	0	0.184	1	0	0.271219	0.0779788	0.282908	0.735268	0.463464	0.0549051	0.550781
SOV3g005800	0.000634888	-0.728541	0.286	0.735	1	3.58481	11.0335	5.13882	9.73594	6.59685	10.4177	14.1833	10.1163
SOV3g006010	0.000423505	-0.762972	0	0.204	1	0	0.940415	0.405931	0.668053	0.696983	0.737427	0.736443	0.482457
SOV3g006820	0.000721491	-0.697713	0.071	0.367	1	0.600929	2.67413	5.26336	1.19316	1.5966	2.47426	0.749792	1.73829
SOV3g007510	6.73535e-05	-1.21029	0.036	0.347	1	0.333581	0.0746559	0.0359195	0.205869	2.08569	0.88834	0.10768	0.145523
SOV3g007670	0.000370462	-0.677225	0.036	0.306	1	0.386934	0.59014	1.18902	0.558927	1.21779	1.33872	0.788064	0.545032
SOV3g007820	0.00257429	-0.694845	0.054	0.286	1	0.49987	0.517427	0.711704	1.08009	1.42786	1.32607	1.14721	0.5514
SOV3g007940	0.000705611	-0.922244	0.054	0.327	1	0.543445	0.91136	1.55389	0.224494	1.92492	1.08238	1.18884	0.487338
SOV3g008260	0.00482144	-0.718145	0.018	0.184	1	0.136003	1.35519	0.300486	1.29872	0.868799	1.04745	1.7489	1.91458
SOV3g009310	0.000877641	-0.784349	0	0.184	1	0	0.211343	0.626476	0.150515	0.722315	0.237846	0.191638	0.224178
SOV3g009410	0.000423505	-1.06305	0	0.204	1	0	1.1443	0.621412	0.732925	1.08934	0.677707	1.23035	0.709839
SOV3g009940	0.0151061	-0.614585	0.054	0.224	1	0.460859	1.64731	0.567883	0.99163	1.23675	1.54727	1.43564	0.830662
SOV3g010040	0.00346345	-0.956518	0.071	0.306	1	0.683829	0.380653	0.0685566	0.211638	2.26767	0.348765	0.139112	0.447697
SOV3g010200	0.00748545	-0.666563	0	0.122	1	0	0.303215	0.744441	0.539112	0.587287	0.791631	0.744063	0.7033
SOV3g010310	0.00258088	-0.610677	0.071	0.327	1	0.711551	1.32586	1.61454	1.17138	1.6135	1.51131	0.80383	1.89292
SOV3g011010	0.000877641	-0.955562	0	0.184	1	0	0.165523	0.531494	0.28296	0.939335	0.32699	0.306099	0.298538
SOV3g011060	9.58613e-05	-1.24513	0	0.245	1	0	0.375001	0.802169	0.787756	1.37039	1.10572	0.51719	1.36958
SOV3g011560	0.000877641	-0.752028	0	0.184	1	0	0.768293	0.914402	0.830291	0.684158	1.23618	1.15971	0.710854
SOV3g011650	0.00030053	-0.584752	0.018	0.265	1	0.368189	0.609982	0.808135	0.510919	1.05198	1.0942	0.745538	0.893652
SOV3g011850	0.0020453	1.61162	0.179	0	1	2.05596	0	0	0	0	0	0.960807	2.06424
SOV3g011900	0.00068697	-0.870308	0.036	0.286	1	0.457566	0.679377	0.642383	0.610934	1.66451	0.375578	0.605275	0.166013
SOV3g012330	0.00255375	-0.805129	0.036	0.245	1	0.324471	1.99743	1.85996	1.3557	1.31425	1.96025	1.87408	1.65673
SOV3g012630	0.0010642	-0.871387	0.018	0.224	1	0.105476	0.723193	0.814551	0.79419	1.02238	0.9091	0.444586	1.56863
SOV3g012700	0.00242038	-0.79681	0.018	0.204	1	0.205255	1.10699	1.20743	0.631131	1.09384	0.802355	1.26012	0.707222
SOV3g013390	0.0025191	-0.617391	0.018	0.204	1	0.136003	0.485314	0.603491	0.310206	0.74274	0.238381	0.340273	0.170373
SOV3g013600	0.00527541	-0.597269	0.036	0.224	1	0.298843	0.433518	0.421638	0.416771	0.964955	0.411839	0.636404	0.199531
SOV3g013660	0.000740348	-0.674336	0.036	0.286	1	0.313561	0.729069	0.851614	1.00053	1.09626	0.896794	0.259527	0.74085
SOV3g013840	0.00368386	-0.610858	0	0.143	1	0	0.410662	0.506851	0.178936	0.527167	0.229419	0.207955	0.387264
SOV3g014220	0.000423505	-0.964368	0	0.204	1	0	0.855146	0.882756	0.521032	0.951209	0.545425	0.6179	0.255279
SOV3g014690	1.51863e-09	-1.70553	0.214	0.878	4.07495e-05	2.01468	11.7086	16.2318	8.75358	8.83236	10.9465	31.5408	7.77796
SOV3g014720	0.00145283	-0.648506	0.054	0.306	1	0.397585	0.418507	0.80022	0.548049	1.19078	0.991578	0.194339	0.92174
SOV3g014890	0.00125326	-0.638496	0.018	0.224	1	0.184665	0.285012	0.141198	0.115003	0.844175	0.199635	0.0904223	0.0359425
SOV3g015160	0.00509534	-0.598798	0.036	0.224	1	0.282133	0.573085	0.801575	0.474995	0.941731	0.546188	0.707766	0.499136
SOV3g016200	0.000423505	-0.756148	0	0.204	1	0	0.998257	0.372334	0.660165	0.688975	0.511435	0.797183	0.830053
SOV3g016370	0.0025191	-0.608965	0.018	0.204	1	0.122983	0.476074	1.01048	0.339804	0.712734	0.226778	0.375548	0.318515
SOV3g016770	0.0025191	-0.816044	0.018	0.204	1	0.201776	0.890315	1.16069	0.872718	1.11581	0.896733	0.802174	0.799851
SOV3g017020	0.000202501	-0.931458	0	0.224	1	0	2.18355	0.812591	1.16246	0.907202	1.07088	1.6348	0.615067
SOV3g017280	0.000877641	-0.875939	0	0.184	1	0	0.548125	0.563221	0.520618	0.835202	0.320807	0.303357	0.680885
SOV3g017800	0.000202501	-0.876844	0	0.224	1	0	0.439622	0.334651	0.389672	0.836354	0.452869	0.494958	0.267634
SOV3g018300	6.04489e-05	-1.21102	0.143	0.571	1	1.30962	2.72613	3.06877	3.24779	4.3468	3.95605	2.97006	3.45556
SOV3g018320	5.2242e-05	-0.958286	0.446	0.898	1	6.30805	11.746	7.09128	8.9157	13.1995	7.38367	14.3001	4.26854
SOV3g019140	0.00189108	-0.705103	0.107	0.408	1	1.06387	1.10574	1.4043	2.27692	2.36465	1.41812	0.613765	1.05056
SOV3g019410	0.000702423	-0.664795	0.089	0.408	1	0.895277	0.260997	0.303931	0.347091	2.00466	0.29635	0.191181	0.0825387
SOV3g019570	1.43648e-05	-1.22099	0.018	0.347	0.38545	0.157609	0.954696	1.09645	0.530486	1.69846	1.46953	0.683072	0.698043
SOV3g020080	3.61228e-07	-1.33701	0.321	0.878	0.00969283	4.05217	11.5602	16.4269	10.527	11.7632	5.45893	9.45438	6.1099
SOV3g020780	0.00951798	-0.612153	0.018	0.163	1	0.105476	0.614682	0.499276	0.521666	0.689764	0.590287	0.331277	0.508542
SOV3g021680	3.68252e-06	-1.27813	0.036	0.429	0.0988131	0.438053	1.7288	0.92104	1.039	2.48763	2.37908	1.90817	1.39628
SOV3g021710	0.000423505	-0.863595	0	0.204	1	0	0.625275	0.416153	0.304235	0.819567	0.429887	0.333304	0.635722
SOV3g021960	1.67821e-07	-1.05491	0.071	0.592	0.00450314	1.36608	6.94702	4.08196	3.66724	3.91574	6.30909	7.4137	5.39187
SOV3g022410	0.000370462	-0.662025	0.036	0.306	1	0.440835	1.08945	0	0.606047	1.27984	0.714308	0.170004	0.6713
SOV3g022530	1.39024e-05	-0.861296	0.071	0.49	0.373044	0.759482	1.96933	1.59783	2.10109	2.1964	2.33805	1.82433	1.94009
SOV3g023010	0.000222861	-0.60105	0.179	0.633	1	2.24299	2.86355	2.58742	2.62495	3.91904	3.48194	3.72499	2.44077
SOV3g023060	0.00180413	-0.769898	0	0.163	1	0	0.465699	0	0.223739	0.705149	0.168219	0.196328	0.410785
SOV3g024170	0.000877641	-0.661579	0	0.184	1	0	0.384384	0.562356	0.693218	0.581812	0.611421	0.412189	0.511463
SOV3g024510	8.56436e-05	-0.753383	0.036	0.347	1	0.552796	1.11864	1.11737	1.45471	1.61761	1.56708	1.21324	1.66337
SOV3g024900	0.00180413	-0.765152	0	0.163	1	0	0.249022	0.399691	0.332799	0.699549	0.317485	0.381426	0.861627
SOV3g025020	0.00501426	-0.603328	0.018	0.184	1	0.210084	0.524144	0.548642	0.790636	0.83838	0.892601	0.388081	0.547508
SOV3g025070	0.00748545	-0.778013	0	0.122	1	0	0.222005	0.586265	0.281442	0.714767	0.452822	0.192874	0.435197
SOV3g026230	0.00141321	-0.64689	0.089	0.388	1	0.822488	1.19977	0.800931	1.01274	1.85363	1.41832	1.34201	1.78889
SOV3g026810	1.99004e-05	-0.811829	0.089	0.51	0.533989	1.22016	2.74904	3.74915	2.40728	2.89734	1.70025	5.66901	2.50181
SOV3g027940	0.000590778	-0.992317	0.036	0.286	1	0.339851	0.746237	1.70599	0.457457	1.66547	1.76036	0.612145	0.897002
SOV3g028250	0.00135413	-0.627182	0.071	0.347	1	0.72927	0.645862	0.343176	0.763255	1.67094	2.03664	0.192348	0.928062
SOV3g028260	6.24356e-05	-0.992769	0.107	0.51	1	1.27575	0.580865	0.117838	0.638702	3.52874	2.6436	0.290847	0.27569
SOV3g028800	0.000182925	-0.597697	0.036	0.327	1	0.510573	1.15778	1.33171	1.22847	1.28595	1.98219	1.48014	1.55266
SOV3g029140	0.00135724	-0.651183	0.036	0.265	1	0.340803	0.824206	0.62174	0.566051	1.10567	0.186655	1.15377	0.758836
SOV3g029390	4.80297e-05	-0.753825	0.143	0.612	1	1.68071	3.49573	2.87065	2.45594	3.52037	4.05596	4.58125	3.15785
SOV3g029420	3.39609e-05	-0.705663	0.089	0.51	0.911273	0.999178	1.65476	2.81284	2.42974	2.26045	2.04241	1.71017	2.12193
SOV3g030300	0.00368386	-0.643659	0	0.143	1	0	0.044603	0.143747	0.181325	0.562286	0	0.196042	0.0230988
SOV3g030340	0.00368386	-0.639177	0	0.143	1	0	0.152665	0.056638	0.428467	0.557441	0.25416	0.103617	0.214424
SOV3g030600	6.9061e-08	-1.24196	0.036	0.531	0.00185311	0.417519	2.58957	6.52471	0.814949	2.35272	2.25059	1.19011	1.14417
SOV3g030620	4.80887e-05	-0.851792	0.071	0.449	1	0.887693	2.06886	1.46853	2.21403	2.4068	1.92464	1.60869	2.56341
SOV3g030730	1.49882e-06	-1.07453	0.304	0.898	0.0402179	3.89138	7.92418	6.04022	5.6187	9.30142	8.18368	6.31811	7.70899
SOV3g030990	0.0025191	-0.639002	0.018	0.204	1	0.114249	0.63369	0.407016	0.46034	0.735166	0.190506	0.484484	0.596572
SOV3g031570	0.00100096	-0.62544	0.107	0.429	1	1.16993	3.50131	1.1492	1.49646	2.34752	2.20999	2.64158	0.948749
SOV3g032380	0.000202501	-1.05835	0	0.224	1	0	0.208036	0.422853	0.175856	1.08255	0.443286	0.219692	0.112175
SOV3g032880	0.000272813	-0.777593	0.107	0.469	1	1.05866	0.654579	1.43875	1.06086	2.5291	0.737059	1.73739	0.655466
SOV3g033380	0.00968178	-0.589159	0.036	0.204	1	0.283336	1.17325	1.17488	0.704023	0.930612	0.925273	1.00277	1.3305
SOV3g033650	0.00527541	-0.59694	0.036	0.224	1	0.314943	0.411866	0.24633	0.332137	0.988858	0.206691	0.296276	0.354473
SOV3g034310	0.000388164	-0.733218	0.054	0.347	1	0.640224	0.949263	1.923	0.270154	1.72661	1.26077	0.387952	0.623154
SOV3g034450	0.000423505	-0.974472	0	0.204	1	0	0.532799	0.421705	0.360636	0.964922	0.551128	0.491702	0.0295893
SOV3g034850	0.00242038	-0.777307	0.018	0.204	1	0.157609	1.264	0.681943	1.01554	0.98406	0.609727	0.983535	1.61171
SOV3g035590	4.48938e-05	-1.16719	0	0.265	1	0	0.210808	1.12305	0.246534	1.24573	0.51103	0.0818292	0.190623
SOV3g036020	0.00368386	-0.855711	0	0.143	1	0	0.493411	0.263101	0.159634	0.80965	0.108126	1.2156	0.0679177
SOV3g036640	0.00368386	-0.713932	0	0.143	1	0	0	0	0	0.640268	0.0793882	0	0.102135
SOV3g037350	0.0025191	-0.633007	0.018	0.204	1	0.140386	0.778024	0.506065	0.390225	0.768504	0.615571	0.792132	0.812595
SOV3g037700	0.00748545	-0.604811	0	0.122	1	0	1.09629	0.358375	0.331852	0.520779	0.375214	1.36142	0.407496
SOV3g038040	0.00512373	1.87467	0.25	0.061	1	3.47791	4.06493	9.02013	2.21537	0.221075	1.80186	0.389265	0.0282561
SOV3g038070	0.00160611	-0.675906	0.125	0.449	1	1.23757	0.967601	0.627942	1.16939	2.57474	0.99544	1.03898	0.382778
SOV3g038150	0.00125326	-0.743595	0.018	0.224	1	0.180193	1.13909	1.04309	1.14934	0.976048	0.379171	0.81858	0.921334
SOV3g038580	0.00068697	-0.679019	0.036	0.286	1	0.380065	0.181904	1.34272	1.21962	1.20955	0.703963	0.850014	0.246218
SOV3g038930	0.018635	-0.590518	0.018	0.143	1	0.114249	0.33236	0.183583	1.00462	0.677823	0.326365	0.287518	0.488569
SOV3g038980	1.07783e-05	-0.916483	0.107	0.571	0.289213	0.999333	1.47813	1.42504	2.17595	2.77376	2.40489	1.29322	1.43447
SOV3g039110	0.000740348	-0.587587	0.036	0.286	1	0.375952	0.549668	0.0887637	0.0626739	1.06769	0.213169	0.652074	0.441673
SOV3g039630	0.00748545	-0.670845	0	0.122	1	0	0.486864	0.217261	0.110164	0.592006	0.327287	0.351736	0.538649
SOV3g039880	0.00180413	-0.671992	0	0.163	1	0	0.138448	0.41796	0.403406	0.593272	0.114298	0.168678	0.371865
SOV3g041450	0.018635	-0.66105	0.018	0.143	1	0.114249	0.419312	0.305882	0.522108	0.761888	0.299312	0.394307	0.688781
SOV3g042190	4.48938e-05	-1.12623	0	0.265	1	0	1.26676	2.43839	1.03016	1.18288	0.429693	0.282465	0.671486
SOV3g042230	0.0337071	0.986446	0.089	0	1	0.981298	3.94319	0	2.08611	0	0.0456554	0	0
SOV3g042890	1.88775e-12	2.88294	0.875	0.571	5.0654e-08	27.0804	18.0107	3.32349	3.65096	2.80674	2.82382	3.5613	4.30738
SOV3g043000	0.00368386	-0.630449	0	0.143	1	0	0.214966	0.201581	0.319318	0.548046	0.206235	0.119821	0.161536
SOV3g043070	0.00968178	-0.697433	0.036	0.204	1	0.258142	0.0583817	0.312089	0.404139	1.04023	0.777996	0.118621	0.18112
SOV3g043110	0.00748545	-0.621442	0	0.122	1	0	0.0726597	0.300141	0.354356	0.538412	0.240573	0.0433678	0.365381
SOV3g044120	0.00748545	-0.711987	0	0.122	1	0	0.500893	0.363735	0.324729	0.638058	0.346365	0.277357	0.353206
SOV3g044340	0.00125326	-0.82658	0.018	0.224	1	0.140386	0.781208	0.525737	0.497799	1.02245	0.804594	0.584704	0.933865
SOV3g044430	0.000770384	-0.587119	0.071	0.367	1	1.18772	0.575002	0.414751	0.645325	2.28648	2.4832	0.148046	0.404428
SOV3g044640	0.000106644	-0.700169	0.089	0.469	1	1.37855	1.26646	0.963381	1.35556	2.86442	1.76287	0.618937	1.50801
SOV3g045440	8.76554e-06	-1.05258	0.089	0.531	0.235206	0.938072	1.1958	1.8454	1.69831	3.02001	2.61957	1.31781	1.74608
SOV3g046320	0.000877641	-0.793266	0	0.184	1	0	0.28961	0.464106	0.390509	0.732993	0.473907	0.393294	0.392212
SOV3g046680	0.00128645	2.1033	0.464	0.265	1	8.20841	0.778086	2.21779	2.56097	1.14303	1.28234	0.336073	1.63244
SOV3g047080	0.0022959	0.8975	0.768	0.898	1	15.0964	11.4211	14.0529	14.9334	7.6408	8.27903	14.5585	15.5651
SOV3g047100	9.63153e-07	-0.897359	0.179	0.796	0.0258443	2.31754	6.87124	4.33085	2.93893	5.17943	6.01357	4.71215	3.17501
SOV3g047260	0.0025191	-0.706071	0.018	0.204	1	0.129965	0.984685	0.590166	0.798023	0.843373	0.925241	0.451762	0.532727
SOV3g047550	6.00854e-06	-1.40478	0.018	0.367	0.161227	0.184094	0	0	0.0223248	2.13522	1.07487	0.144454	0.016529
SOV3g047640	0.000423505	-0.934044	0	0.204	1	0	1.51458	0.635675	0.849267	0.910625	0.653416	0.940128	0.513226
SOV3g047660	0.0091581	-0.873296	0.018	0.163	1	0.17786	0.86745	0.893496	0.465214	1.15765	0.651186	0.874258	0.538331
SOV3g047970	0.00912839	-0.585493	0.054	0.245	1	0.483009	0.478242	0.930059	0.578983	1.22533	0.827697	0.854037	0.745142
SOV3g048270	7.2482e-09	-1.35608	0.107	0.735	0.000194491	1.77729	2.90935	3.09106	2.82458	6.10954	3.11458	2.49675	2.21207
SOV3g048530	0.00748545	-0.649152	0	0.122	1	0	0.34523	0.255255	0.241429	0.568247	0.465508	0.187203	0.220605
SOV4g000020	0.00146018	-0.654523	0.036	0.265	1	0.263086	0.580385	0.578788	0.540725	0.988218	0.509236	0.416684	0.595436
SOV4g000060	6.72486e-05	-1.00246	0.196	0.653	1	1.89271	2.1787	3.2624	4.12137	4.79529	2.76177	3.08393	2.81839
SOV4g000500	4.14055e-05	-0.980616	0.304	0.816	1	3.74707	6.73935	5.41817	5.95594	8.36743	9.3345	5.76798	8.58314
SOV4g000650	2.16661e-07	-1.16033	0.054	0.551	0.00581365	0.796924	3.1447	1.91437	2.51885	3.01628	3.73374	4.55741	3.25485
SOV4g001050	5.47066e-08	-1.42555	0.375	0.959	0.00146794	4.17321	8.31439	7.75837	6.12212	12.8961	9.13407	15.4848	4.44345
SOV4g001150	0.000423505	-0.881836	0	0.204	1	0	0.377313	0.413475	0.360421	0.842718	0.706631	0.289361	0.27338
SOV4g001900	0.000617068	-0.758075	0.018	0.245	1	0.150186	0.410077	0.390814	0.817015	0.945233	0.480051	0.416326	0.621504
SOV4g002170	4.29664e-06	-1.29894	0	0.327	0.115292	0	1.01821	0.443845	0.294443	1.46048	0.656008	0.167828	0.190756
SOV4g002680	0.000617068	-0.853037	0.018	0.245	1	0.205255	2.13512	1.31183	1.17557	1.17705	1.58859	2.43985	1.28013
SOV4g003000	0.00951798	-0.662885	0.018	0.163	1	0.15328	0.722688	0.92638	0.914784	0.825926	0.527958	0.857357	0.596384
SOV4g003180	0.0477985	0.853718	0.071	0.224	1	2.42137	0.845959	1.38236	0.721635	0.893239	1.16254	0.717207	0.722534
SOV4g003530	0.00272599	-0.638492	0.429	0.857	1	5.12562	14.1137	10.9253	9.74406	8.53576	14.6997	15.638	11.8543
SOV4g003560	3.37372e-08	-1.33717	0.286	0.939	0.00090527	4.00004	8.36704	5.56493	5.98253	11.6329	17.1311	7.03664	10.0253
SOV4g003930	0.00368386	-0.58685	0	0.143	1	0	0.148978	0.55812	0.263181	0.501964	0.413159	0.191827	0.251054
SOV4g004320	0.00180413	-0.666679	0	0.163	1	0	0.336299	0.410441	0.404142	0.587415	0.216153	0.148343	0.272709
SOV4g004770	0.00180413	-0.762841	0	0.163	1	0	0.190985	0.103318	0.267758	0.696829	0.443077	0.377877	0.201035
SOV4g006620	0.000423505	-1.09723	0	0.204	1	0	0.187751	0.524306	0.693114	1.13944	0.41724	0.857428	0.0604369
SOV4g006920	0.000877641	-0.775103	0	0.184	1	0	0.464154	0.515177	0.356324	0.711313	0.659289	0.315966	0.770312
SOV4g008150	0.00368386	-0.660482	0	0.143	1	0	0	0.0269397	0.458636	0.580611	0.554975	0.0873952	0.465855
SOV4g009900	0.00368386	-0.671601	0	0.143	1	0	0.285252	0.622854	0.373327	0.59284	0.934606	0.631237	0.665547
SOV4g010170	0.00368386	-0.63834	0	0.143	1	0	0.128319	0.338279	0.086654	0.556538	0.146702	0.158042	0.342168
SOV4g010260	0.00255356	-0.809395	0.036	0.245	1	0.264435	0.779866	0.37067	0.468789	1.21589	1.05303	0.908316	0.73932
SOV4g010620	9.09474e-06	-0.685044	0.036	0.408	0.244039	0.784269	0.415001	1.57768	0.997939	1.86866	1.4171	1.35916	1.28131
SOV4g011230	8.3534e-05	-0.804384	0.286	0.837	1	3.42486	6.02136	3.67808	2.70855	6.72758	5.02783	6.81511	2.99244
SOV4g011240	0.00465778	-0.682788	0.054	0.265	1	0.614731	1.15208	0.473555	0.447565	1.59203	1.24457	1.69421	0.364278
SOV4g011810	9.58613e-05	-0.948757	0	0.245	1	0	0.365549	0.311081	0.40001	0.930209	0.596843	0.233247	0.154119
SOV4g012620	1.41866e-08	2.09445	0.804	0.592	0.000380669	18.3808	10.1796	4.07727	3.6915	3.53816	3.10781	2.58293	3.80231
SOV4g012780	8.23001e-05	-0.983834	0.036	0.347	1	0.35475	0.600903	0.798983	1.4687	1.67931	1.20838	1.06783	1.17223
SOV4g015600	0.000329508	-0.604118	0.107	0.469	1	1.26079	1.78208	1.20638	1.02568	2.43652	1.28115	1.00016	0.845006
SOV4g015950	0.00180413	-0.711554	0	0.163	1	0	0.139136	0.330072	0.0988169	0.637567	0.109579	0.0990219	0.0954687
SOV4g016630	0.000423505	-0.770431	0	0.204	1	0	0	0	0	0.70578	0.0269792	0	0
SOV4g016740	4.45922e-05	-0.610121	0.161	0.653	1	2.69632	2.24713	1.45134	1.89848	4.64201	3.60099	2.67566	3.18154
SOV4g017980	0.00368386	-0.692086	0	0.143	1	0	0.407561	0.124341	0.217665	0.615618	0.570368	0.286821	0.262915
SOV4g019330	0.000613295	-0.922922	0.054	0.327	1	0.606341	1.63693	1.66371	2.81303	2.04554	2.22903	2.28275	3.07091
SOV4g020440	0.00748545	-0.610972	0	0.122	1	0	0.506808	0.435271	0.305616	0.527288	1.00843	0.462686	0.297445
SOV4g020790	0.00069814	-0.697928	0.071	0.367	1	0.834335	1.75504	1.4726	0.391963	1.97561	2.00278	0.441052	0.739371
[truncated: 385 more rows]
