# Supplementary material for: Spatiotemporal Transcriptomic Atlas Reveals the Regulatory Mechanisms Underlying Early Inflorescence Development and Sex Differentiation in Spinach
Source: Adv Sci (Weinh). 2025 Jun 26;12(36):e07818. doi: 10.1002/advs.202507818 (PMC12462940; doi:10.1002/advs.202507818)
Supplement: Supplementary file 2 — Supplemental Tables [file ADVS-12-e07818-s002.zip › Supplementary table 6 List of differentially expressed genes related to inflorescence development.xlsx]

## Sheet: fc_vs_f4
Gene_ID	avg_log2FC	NR_id	NR_annotation	Homolog ID	symbol
Flower development
SOV3g043600	0.619247	XP_021852341.1	protein MRG1	AT4G37280	MRG1
SOV5g019150	0.812825	XP_021854644.1	protein FD-like	AT3G56850	FD
SOV5g014580	0.612172	XP_021857971.1	SART-1 family protein DOT2	AT5G16780	DOT2
YY25883	0.62766	XP_021860771.1	MADS-box protein AGL24-like	AT4G24540	AGL24
SOV1g023130	0.596999	XP_021854092.1	zinc finger protein CONSTANS-LIKE 2 isoform X2	AT5G15840	CO
SOV1g020280	1.29027	KNA07693.1	hypothetical protein SOVF_169520 isoform A	AT1G26310	CAL
SOV3g012440	0.653561	KNA10404.1	hypothetical protein SOVF_144670	AT2G24700	REM32
SOV3g034450	0.616168	KNA17163.1	hypothetical protein SOVF_082650	AT1G68825	RTFL15
SOV4g025530	0.596379	XP_021836980.1	threonine synthase, chloroplastic-like	AT4G29840	MTO2
SOV6g001940	1.21983	KNA24920.1	hypothetical protein SOVF_011230	AT1G23290	RPL27AB
SOV6g023350	0.803023	XP_021853197.1	proliferating cell nuclear antigen	AT2G29570	PCNA2
SOV4g034120	1.07862	KNA24999.1	hypothetical protein SOVF_010570	AT4G34160	CYCD3
SOV5g021900	1.07504	XP_021857227.1	enolase	AT2G36530	LOS2
SOV3g041610	0.726394	XP_021839612.1	peptidyl-prolyl cis-trans isomerase CYP40-like	AT2G15790	SQN
SOV3g036090	-1.22958	XP_021856099.1	uncharacterized protein LOC110795405 isoform X1	AT5G01270	CPL2
SOV5g038710	-0.602681	XP_021855659.1	AT-hook motif nuclear-localized protein 29	AT1G76500	AHL29
SOV2g036640	-1.72355	XP_021841788.1	F-box protein SKP2A-like	AT1G21410	SKP2A
SOV4g003390	-0.806317	XP_021843437.1	protein FLOWERING LOCUS T-like	AT1G65480	FT
SOV4g037130	-1.40463	XP_021867247.1	B3 domain-containing protein Os06g0112300-like	AT1G49480	RTV1
SOV5g039300	-0.693597	CCA66221.1	hypothetical protein	AT3G05040	HASTY
YY01844	-0.619201	KNA22846.1	hypothetical protein SOVF_030280	AT5G09530	PELPK1
YY21617	-0.900548	XP_021853721.1	translationally-controlled tumor protein homolog	AT3G16640	TCTP1
YY25144	-0.851798	XP_010691714.1	cyclin-D3-1	AT4G34160	CYCD3
YY01167	-0.78149	XP_021847611.1	glycine-rich RNA-binding, abscisic acid-inducible protein-like	AT2G21660	GRP7
SOV6g018260	0.690817	XP_021863195.1	transcription factor bHLH93	AT5G65640	bHLH093
SOV5g023520	0.744307	XP_021839792.1	uncharacterized protein LOC110779612	AT5G06100	MYB33
SOV5g008600	0.870016	XP_021860354.1	gibberellin-regulated protein 6-like	AT1G74670	GASA6
SOV3g034850	0.967726	KNA14295.1	hypothetical protein SOVF_108710 isoform A	AT5G64813	LIP1
SOV6g043890	0.712176	XP_021864624.1	B2 protein-like	AT5G42050	NRP1
SOV6g029890	0.615919	XP_021865208.1	RNA-binding protein BRN1	AT1G03457	BRN2
SOV2g009880	-0.974814	XP_021863097.1	uncharacterized protein LOC110801988 isoform X1	AT1G12910	LWD1
SOV1g028600	-1.3079	XP_021862769.1	protein EARLY FLOWERING 4-like	AT2G40080	ELF4
SOV6g031460	0.679041	XP_021848913.1	uncharacterized protein OsI_027940	AT3G03773	P23-2
SOV3g044120	0.585821	XP_021865577.1	casein kinase II subunit alpha-2	AT5G67380	CKA1
SOV3g044340	0.643333	XP_021835761.1	casein kinase II subunit alpha-2-like	AT2G23070	CKA4
SOV6g010030	-1.01446	KNA17763.1	hypothetical protein SOVF_077020	AT2G33770	PHO2
SOV5g008040	0.652963	OAY69297.1	Ubiquitin-conjugating enzyme E2 2	AT2G02760	UBC2
SOV3g048030	0.74388	XP_021852071.1	ubiquitin-conjugating enzyme E2 2-like	AT2G02760	UBC2
SOV4g023690	0.655125	XP_021835607.1	protein ANTHESIS POMOTING FACTOR 1	AT5G14530	APRF1
SOV6g011220	1.18407	XP_021849746.1	splicing factor U2af large subunit B-like isoform X1	AT1G60900	U2AF65B
SOV2g034780	0.756041	XP_021847036.1	hydrophobic protein RCI2B-like	AT3G05890	RCI2B
YY31594	-0.874179	XP_021842649.1	DExH-box ATP-dependent RNA helicase DExH12-like	AT1G20960	BRR2
Epigenetics
SOV0g001690	-1.03305	KAA8544643.1	hypothetical protein F0562_019427	AT2G28290	SYD
SOV2g034870	0.946537	KNA19485.1	hypothetical protein SOVF_061180	AT3G07610	IBM1
SOV0g001270	0.651598	KNA04098.1	hypothetical protein SOVF_202820 isoform B, partial	AT5G63080	JMJ20
SOV1g030930	0.656529	XP_021847143.1	uncharacterized protein LOC110786872	AT5G38690	DDR1
SOV5g001470	1.00695	KNA21236.1	hypothetical protein SOVF_045120	AT2G18760	CHR8
SOV1g033340	0.701088	XP_021844029.1	DNA (cytosine-5)-methyltransferase 1B-like	AT5G49160	MET1
SOV2g010360	0.637457	XP_021864588.1	DNA (cytosine-5)-methyltransferase 1B-like	AT5G49160	MET1
SOV2g015620	0.604413	XP_021848598.1	INO80 complex subunit C-like	AT4G38495	EIN6
YY37809	-0.717129	XP_021843441.1	uncharacterized protein LOC110783408 isoform X1	AT3G53860	INO80 complex subunit D-like protein
SOV2g020310	0.597762	XP_021861102.1	probable histone chaperone ASF1A	AT1G66740	SGA2
SOV2g021410	0.618585	XP_021838177.1	classical arabinogalactan protein 9-like	AT1G62970	SDJ3
SOV3g027430	0.611532	XP_021861969.1	nucleosome assembly protein 1;4-like	AT2G19480	NAP1
SOV3g039800	0.618888	XP_021846372.1	histone acetyltransferase KAT6A	AT4G39680	NA
SOV4g000740	0.897761	XP_021863402.1	adenosylhomocysteinase-like	AT4G13940	HOG1
SOV1g001180	0.999637	XP_021836273.1	adenosylhomocysteinase	AT4G13940	HOG1
SOV4g042490	0.766703	XP_021844924.1	5'-3' exoribonuclease 3 isoform X2	AT1G75660	XRN3
SOV4g044750	0.662743	XP_021758780.1	probable histone H2A.3	AT4G27230	HTA2
SOV4g041670	1.19375	EOY31042.1	Histone superfamily protein	AT5G65360	Histone 3.1.
SOV4g051130	0.943744	XP_021861189.1	WD-40 repeat-containing protein MSI2-like	AT5G58230	MSI1
SOV5g001560	0.640379	KNA21245.1	hypothetical protein SOVF_045210	AT1G69770	CMT3
SOV5g004250	1.01229	XP_009338362.1	histone H2B-like	AT3G45980	HTB9
SOV5g004550	0.680181	KNA10277.1	hypothetical protein SOVF_145940	AT3G19510	HAT3.1
SOV5g009970	1.01958	XP_021856362.1	histone deacetylase 5	AT5G61060	HDA5
SOV5g018250	0.580898	XP_021859705.1	OTU domain-containing protein 5 isoform X1	AT2G27350	OTLD1
SOV5g033700	1.64884	KNA05114.1	hypothetical protein SOVF_193380, partial	AT1G09320	AGDP1
YY01453	1.13503	XP_021848213.1	probable histone H2A variant 3	AT1G52740	HTA9
SOV5g032450	0.637635	XP_021846391.1	uncharacterized protein DDB_G0283357-like	AT4G22320	BCL7A
SOV5g039160	0.879592	KNA05145.1	hypothetical protein SOVF_192950, partial	AT4G25340	FKBP53
SOV6g005320	0.826093	XP_010686931.1	probable histone H2A.3	AT5G59870	H2A.6
SOV6g029740	1.55587	XP_010668325.1	histone H2A-beta, sperm-like	AT3G54560	H2A variant
YY02019	0.816826	XP_010690018.1	hypothetical protein SOVF_177620	AT5G22650	HDT2
SOV6g037010	1.36392	XP_016507811.1	uncharacterized protein LOC107825453	AT5G59970	Histone
SOV6g038930	0.645025	XP_021855517.1	PHD finger protein ALFIN-LIKE 1-like	AT5G05610	AL1
YY13648	1.40627	XP_008219239.1	Histone superfamily protein	AT5G65360	Histone 3.1
YY39729	1.61983	XP_008219239.1	Histone superfamily protein	AT5G65360	Histone 3.1
YY33150	2.20624	XP_024963304.1	zinc finger BED domain-containing protein RICESLEEPER 1-like	AT3G42170	DAYSLEEPER
YY39863	2.75138	XP_024963304.1	zinc finger BED domain-containing protein RICESLEEPER 1-like	AT3G42170	DAYSLEEPER
SOV4g025590	0.612077	KNA14372.1	hypothetical protein SOVF_107590, partial	AT3G42170	DAYSLEEPER
SOV4g046470	0.594481	XP_021855077.1	cell division cycle-associated 7-like protein	AT2G23530	CDCA7L
SOV0g002200	-0.866368	PPS13419.1	hypothetical protein GOBAR_AA07162	AT1G29470	methyltransferases
SOV3g038080	-0.879962	XP_021841045.1	uncharacterized protein LOC110781102	AT2G01710	SDJ2
SOV3g046680	-2.37263	XP_021850129.1	histone H1	AT2G18050	HIS1-3
YY01029	-0.807286	XP_021849002.1	uncharacterized protein LOC110788667	AT5G55210	BCL7B
YY12193	-1.36789	XP_021839530.1	HMG-Y-related protein A-like	AT1G14900	HMGA
SOV4g031550	-0.880641	KNA24520.1	hypothetical protein SOVF_015220	AT3G42170	DAYSLEEPER
SOV6g033090	-0.609657	XP_021852959.1	uncharacterized protein LOC110792468 isoform X2	AT1G60220	ULP1D
phytohormone
SOV1g020180	0.69646	XP_021860462.1	auxin transport protein BIG	AT3G02260	BIG
SOV6g010480	0.650034	XP_021850755.1	probable auxin efflux carrier component 1c	AT1G73590	PIN1
YY01926	0.614134	XP_021857646.1	auxin-responsive protein IAA2-like	AT3G16500	PAP1
SOV3g029610	0.600226	RZC87140.1	hypothetical protein C5167_042072	AT2G17800	ARAC1
SOV1g030830	0.602247	XP_021847134.1	ESCRT-related protein CHMP1B	AT1G17730	VPS46.1
SOV4g035330	1.31805	XP_021852834.1	calcium-binding protein PBP1-like	AT5G54490	PBP1
SOV1g035160	0.766182	XP_021856608.1	cytokinin riboside 5'-monophosphate phosphoribohydrolase LOG8	AT2G37210	LOG3
YY33554	0.587973	XP_021843395.1	histidine-containing phosphotransfer protein 1-like	AT3G29350	AHP2
SOV3g045130	0.658746	XP_021864870.1	squalene epoxidase 3-like	AT1G58440	XF1
SOV6g008090	0.753453	KHM98913.1	4-coumarate--CoA ligase-like 7	AT4G05160	Peroxisomal protein
SOV6g008570	1.01874	XP_021840409.1	ethylene-responsive transcription factor 4-like	AT5G44210	ERF9
SOV3g042190	1.18063	XP_010666622.1	hypothetical protein SOVF_028240	AT3G23230	ERF098
SOV6g034080	0.818676	KNA13640.1	hypothetical protein SOVF_114800	AT5G20090	MPC1
SOV2g006990	-0.783597	PHT26171.1	Protein TAR1	AT2G27050	EIL1
SOV2g017910	-1.61982	XP_021838271.1	multiprotein-bridging factor 1c	AT3G24500	MBF1C
SOV6g037320	-1.1495	XP_021858992.1	protein WVD2-like 4	AT2G35880	WDL4
SOV6g008740	-2.44327	XP_021866270.1	auxin-repressed 12.5 kDa protein-like	AT5G44300	Dormancy/auxin associated family protein
YY00609	-1.10666	XP_021838648.1	transcription factor bHLH113-like	AT2G31730	basic helix-loop-helix (bHLH) DNA-binding superfamily protein
YY01904	-1.24065	XP_021848354.1	cytochrome c	AT4G10040	CYTC-2
YY21483	-1.04216	XP_021846432.1	amidase 1	AT1G08980	AMI1
SOV3g030650	-1.47228	XP_021855989.1	14-3-3-like protein GF14 kappa	AT5G65430	GRF8
Transcription factor
SOV1g036800	1.54678	KNA21761.1	hypothetical protein SOVF_040570	AT5G11510	MYB3R-4
SOV2g018740	0.655666	XP_021861714.1	B3 domain-containing protein Os01g0234100-like isoform X1	AT5G42700	NA
SOV3g006820	1.19849	XP_021858555.1	NAC domain-containing protein 62-like isoform X1	AT1G33060	NAC014
SOV3g046490	0.664514	XP_021840617.1	GATA transcription factor 7-like	AT4G36240	GATA7
SOV4g025810	0.640572	XP_021847198.1	B3 domain-containing protein At5g42700-like isoform X1	AT5G42700	AP2/B3-like transcriptional factor family protein
SOV5g008550	0.770076	XP_021860329.1	myb-related protein 306-like	AT5G62470	MYB96
SOV5g021660	0.667132	XP_021865528.1	uncharacterized protein LOC110804265	AT3G10040	HRA1
SOV5g022480	0.790395	KNA15136.1	hypothetical protein SOVF_100960	AT2G36410	transcriptional activator
SOV5g028670	0.705788	XP_021849726.1	uncharacterized protein LOC110789376	AT1G29270	transcription factor bHLH35-like protein
SOV6g047490	0.995627	XP_021852572.1	transcription factor MYC4	AT1G32640	MYC2
YY12021	0.85265	XP_021857514.1	transcription factor bHLH149-like	AT1G09250	AIF4
SOV3g000020	0.701301	KNA03279.1	hypothetical protein SOVF_210710	AT4G16780	HB-2
SOV0g000480	-1.24343	PPS13419.1	hypothetical protein GOBAR_AA07162	AT3G29035	NAC3
SOV1g048050	-1.71992	XP_021845942.1	NAC domain-containing protein 83	AT5G13180	NAC83
SOV2g000030	-0.906736	KEH17022.1	senescence-associated protein, putative	AT3G29035	NAC3
SOV1g041820	-1.92301	KAB8103264.1	hypothetical protein EE612_035609	AT2G45050	GATA2
SOV2g007070	-0.748561	KNA18232.1	hypothetical protein SOVF_072790	AT5G07100	WRKY26
SOV2g007110	-0.672537	KNA16909.1	hypothetical protein SOVF_084760	AT1G46480	WOX4
SOV5g020530	-1.01307	XP_021847206.1	transcription factor RAX2	AT5G57620	MYB36
SOV6g049760	-0.740143	XP_021855876.1	bZIP transcription factor 53-like	AT3G62420	BZIP53
YY00829	-0.814226	XP_021844965.1	G-box-binding factor 4-like	AT5G44080	Basic-leucine zipper (bZIP) transcription factor family protein
Gametophyte development
YY21616	0.646253	XP_021853720.1	26S proteasome regulatory subunit 6A homolog A	AT3G05530	RPT5A
YY02191	0.898679	XP_021866152.1	cysteine-rich and transmembrane domain-containing protein WIH2-like	AT2G41420	WIH2
SOV6g033290	0.681246	XP_021847344.1	rho GDP-dissociation inhibitor 1-like	AT3G07880	SCN1/RhoGDI
SOV2g029220	0.71733	XP_021849329.1	CCR4-NOT transcription complex subunit 1 isoform X3	AT1G02080	NOT
SOV1g021120	1.01948	XP_021853267.1	V-type proton ATPase catalytic subunit A	AT1G78900	VHA-A
SOV2g013740	-0.58768	KNA10202.1	hypothetical protein SOVF_146630	AT4G13540	ADR
SOV5g037570	-1.01377	KNA20356.1	hypothetical protein SOVF_053320, partial	AT4G15570	MAA3
SOV6g021090	-1.77542	XP_021851641.1	sialyltransferase-like protein 1	AT1G08660	MGP2
SOV6g037100	-1.17742	XP_021852014.1	syntaxin-132-like	AT3G03800	SYP131
YY01257	-1.18544	XP_021855079.1	CCG-binding protein 1	AT2G15890	MEE14
SignallIng
SOV6g025940	0.909625	KNA05516.1	hypothetical protein SOVF_189600	AT3G46290	HERK1
SOV6g012310	0.594524	XP_021847761.1	receptor-like protein kinase HAIKU2	AT1G09970	LRR XI-23
SOV3g019570	0.755796	XP_021858673.1	guanylate kinase 2-like	AT3G57550	AGK2
SOV3g001200	0.68491	XP_021842252.1	probable calcium-binding protein CML13	AT1G12310	CML13
SOV1g035760	0.762686	KNA12289.1	hypothetical protein SOVF_127290	AT3G13520	AGP12
SOV1g035410	0.693614	XP_021835535.1	serine/threonine-protein kinase EDR1	AT5G11850	EDR1
SOV2g009070	0.67909	KNA06352.1	hypothetical protein SOVF_181810, partial	AT3G56370	IRK
SOV3g044730	-1.31593	XP_021853110.1	CBL-interacting serine/threonine-protein kinase 14-like	AT2G30360	SIP4
Lateral organ
SOV4g058380	0.804207	XP_021842542.1	14-3-3-like protein B	AT2G42590	GRF9
SOV2g030240	0.701115	XP_021858967.1	growth-regulating factor 9-like	AT5G53660	GRF7
SOV4g042000	0.85506	XP_021844974.1	uncharacterized protein LOC110784833	AT1G18740	NA
SOV4g033870	0.604059	XP_021851295.1	polyadenylate-binding protein 2-like	AT4G34110	PAB2
SOV3g016770	0.653459	XP_021857704.1	transcription factor AS1	AT2G37630	AS1
SOV3g017210	0.636203	XP_021864926.1	VAN3-binding protein-like	AT3G22810	FL2
SOV3g017280	0.630522	KNA05167.1	hypothetical protein SOVF_192840 isoform C	AT4G14720	PPD2
SOV2g001640	0.614307	XP_021859398.1	proline-rich protein 36-like	AT2G20300	ALE2
SOV1g031330	0.954698	KNA17379.1	hypothetical protein SOVF_080370	AT3G02550	LBD41
YY00109	-0.950964	XP_021855595.1	uncharacterized protein LOC110794939	AT2G31090	TAX1

## Sheet: mc_vs_m4
Gene_ID	avg_log2FC	NR_ID	NR_annotation	Homolog ID	symbol
Flower development
SOV1g020280	0.609651	KNA07693.1	hypothetical protein SOVF_169520 isoform A	AT1G26310	CAL
SOV2g017370	0.595942	KNA13572.1	hypothetical protein SOVF_115450	AT3G07050	NSN1
SOV1g030230	0.651435	XP_021855484.1	serine/arginine-rich SC35-like splicing factor SCL30	AT3G55460	SCL30
SOV4g000210	0.67262	XP_021850936.1	serine/arginine-rich SC35-like splicing factor SCL33	AT3G13570	SCL30A
SOV3g038040	1.19823	XP_021841017.1	CEN-like protein 2	AT2G27550	TFL1
SOV1g035200	1.15827	KAF1865200.1	hypothetical protein Lal_00004574	AT2G26170	CYP711A1
SOV3g004860	0.686753	XP_021843089.1	protein BOBBER 1	AT5G53400	BOB1
SOV5g014710	0.639178	XP_021865499.1	lectin-like protein At3g16530	AT3G09190	NA
SOV5g019210	0.583628	XP_021864562.1	ubiquitin carboxyl-terminal hydrolase 12-like	AT5G06600	UBP12
SOV5g038720	0.599453	XP_021855654.1	cell division control protein 2 homolog D-like	AT1G20930	CDKB2
SOV6g016890	0.687576	XP_021866176.1	protein FD-like isoform X1	AT3G56850	FD
SOV6g043170	0.63041	XP_021846691.1	high mobility group B protein 13-like	AT4G11080	3xHMG-box1
YY01813	0.617316	XP_010690270.1	expansin-like A2	AT4G38400	EXLA2
YY29666	0.724746	XP_021843245.1	ubiquitin-NEDD8-like protein RUB2	AT1G31340	RUB1
YY35462	1.18351	XP_010690882.1	glycine-rich RNA-binding protein-like	AT2G21660	CCR2
YY01167	-0.9599	XP_021847611.1	glycine-rich RNA-binding, abscisic acid-inducible protein-like	AT2G21660	CCR2
SOV1g040880	-0.58067	XP_021840374.1	uncharacterized protein LOC110780256	AT3G55950	CCR3
SOV4g000060	-0.623467	KNA16830.1	hypothetical protein SOVF_085410	AT1G55350	DEK1
SOV1g030840	-0.830699	XP_021847090.1	uncharacterized protein LOC110786819	AT3G02493	RTFL19
SOV1g042800	-0.818264	XP_021864849.1	small ubiquitin-related modifier 1-like	AT5G55160	SUMO2
SOV1g045200	-0.885541	XP_021845801.1	uncharacterized protein LOC110785621 isoform X1	AT4G00450	CCT
SOV3g039110	-0.769237	XP_021867379.1	thioredoxin reductase NTRB-like	AT4G35460	NTRB
SOV4g053690	-1.05001	KNA21688.1	hypothetical protein SOVF_041000	AT5G56550	OXS3
SOV5g001420	-0.808443	XP_021854991.1	protein LIGHT-DEPENDENT SHORT HYPOCOTYLS 4-like	AT1G07090	LSH6
SOV5g005020	-0.60987	XP_021835390.1	exocyst complex component EXO70E2	AT3G29400	EXO70E1
SOV5g012670	-0.79264	XP_021865930.1	26S proteasome non-ATPase regulatory subunit 14 homolog	AT5G23540	PSMD14
SOV6g017210	-0.924741	XP_021755312.1	rac-like GTP-binding protein 5	AT4G35020	RAC3
SOV6g026980	-0.595368	XP_021835743.1	UDP-glycosyltransferase 87A2-like	AT2G30140	UGT87A2
YY00435	-0.938908	XP_021841017.1	hypothetical protein SOVF_031260	AT2G27550	ATC
YY00455	-0.654074	XP_021867247.1	B3 domain-containing protein Os06g0112300-like	AT1G49480	RTV1
YY22598	-0.711426	XP_021847201.1	xyloglucan endotransglucosylase/hydrolase protein 9	AT4G03210	XTH9
Epigenetics
SOV2g017910	0.762762	XP_021838271.1	multiprotein-bridging factor 1c	AT3G24500	MBF1C
YY33005	0.708894	XP_010688157.1	multiprotein-bridging factor 1c	AT3G24500	MBF1C
SOV2g038280	0.752852	XP_021866676.1	F-box protein At1g78280	AT1G78280	JMJ21
SOV3g001140	0.691244	KNA17719.1	hypothetical protein SOVF_077360	AT4G25340	FKBP53
SOV5g021970	0.782487	KNA03566.1	hypothetical protein SOVF_207900	AT5G04560	DME
SOV4g044710	0.603097	XP_021863390.1	transformation/transcription domain-associated protein-like	AT2G17930	TRA1A
YY27517	0.599305	XP_010689967.1	protein argonaute 5-like	AT2G27880	AGO5
SOV4g031800	0.586421	KNA24520.1	hypothetical protein SOVF_015220	AT3G42170	DAYSLEEPER
SOV2g021410	-0.628967	XP_021838177.1	classical arabinogalactan protein 9-like	AT1G62970	SDJ3
SOV3g018320	-0.760189	XP_016507811.1	uncharacterized protein LOC107825453	AT5G59970	Histone superfamily protein
SOV6g029740	-0.730306	XP_021865207.1	histone H2A-beta, sperm-like	AT1G08880	H2AXA
SOV6g037010	-0.592995	XP_016507811.1	uncharacterized protein LOC107825453	AT5G59970	Histone superfamily protein
YY13681	-0.981074	XP_021863402.1	adenosylhomocysteinase-like	AT4G13940	HOG1
YY33150	-0.908697	XP_024963304.1	zinc finger BED domain-containing protein RICESLEEPER 1-like	AT3G42170	DAYSLEEPER
YY39863	-1.47772	XP_024963304.1	zinc finger BED domain-containing protein RICESLEEPER 1-like	AT3G42170	DAYSLEEPER
phytohormone
SOV2g004700	0.676071	XP_021853592.1	protein TIFY 10A-like	AT1G19180	JAZ1
SOV2g022500	0.753674	XP_021858329.1	vacuolar protein sorting-associated protein 55 homolog isoform X1	AT3G11530	VPS55
SOV2g037980	0.895959	XP_021836397.1	probable indole-3-acetic acid-amido synthetase GH3.1	AT2G14960	GH3.1
SOV3g043730	1.1192	XP_021839999.1	probable indole-3-acetic acid-amido synthetase GH3.1	AT2G14960	GH3.1
SOV3g035520	0.684634	XP_021860598.1	uncharacterized protein LOC110799625	AT1G55020	LOX1
SOV6g032730	0.89444	XP_021862620.1	ethylene-responsive transcription factor ERF073-like isoform X1	AT2G47520	ERF71
SOV2g024320	-0.884155	XP_021853843.1	ent-kaurenoic acid oxidase 1-like	AT1G05160	CYP88A3
SOV2g027950	-0.618205	XP_021852482.1	uncharacterized protein LOC110792000	AT4G15760	MO1
SOV3g007510	-0.708473	XP_021846273.1	vacuolar protein sorting-associated protein 54, chloroplastic	AT4G19490	VPS54
SOV3g020080	-0.982618	KNA11392.1	hypothetical protein SOVF_135650	AT1G74950	JAZ2
SOV3g042190	-0.610529	KNA22948.1	hypothetical protein SOVF_028240	AT5G61890	ERF114
SOV4g015600	-0.591189	XP_021848871.1	auxin-responsive protein IAA16-like	AT3G04730	IAA16
SOV5g007010	-0.917712	XP_021840116.1	uncharacterized protein LOC110779983	AT1G17060	CYP72C1
SOV5g010330	-0.732618	XP_021856324.1	cytochrome P450 78A5	AT1G74110	CYP78A10
SOV1g014760	-0.758387	XP_021838621.1	cytochrome P450 714A1-like	AT5G24900	CYP714A2
SOV6g049380	-0.777462	KVH90146.1	cytochrome P450	AT4G12300	CYP706A4
SOV5g025800	-0.624977	AAN87571.1	gibberellin 2-oxidase 1	AT1G78440	GA2OX1
SOV6g006250	-0.841973	XP_021853281.1	23 kDa jasmonate-induced protein-like isoform X1	AT5G52340	EXO70A2
SOV6g008740	-1.23567	XP_021866270.1	auxin-repressed 12.5 kDa protein-like	AT5G44300	Dormancy/auxin associated family protein
SOV6g045610	-0.627336	KNA24910.1	hypothetical protein SOVF_011330	AT5G47230	ERF5
YY31464	-0.750303	XP_021848871.1	auxin-responsive protein IAA16-like	AT3G04730	IAA16
Transcription factor
SOV2g007070	0.872168	KNA18232.1	hypothetical protein SOVF_072790	AT5G07100	WRKY26
SOV5g021660	1.03292	XP_021865528.1	uncharacterized protein LOC110804265	AT3G10040	HRA1
SOV6g042520	0.844987	XP_021844467.1	dehydration-responsive element-binding protein 1D-like	AT5G51990	CBF4
SOV4g050080	0.659312	XP_021860116.1	calmodulin-binding transcription activator 2-like	AT5G09410	CAMTA1
SOV1g041820	-0.988774	KAB8103264.1	hypothetical protein EE612_035609	AT2G45050	GATA2
SOV2g031970	-0.625947	NA	AGL15	AT5G13790	AGL15
SOV3g038070	-0.841132	XP_021841028.1	transcription factor bHLH30-like	AT1G68810	TMO5-LIKE1
SOV4g032810	-0.832589	XP_021850782.1	B3 domain-containing protein REM9-like	AT4G31640	REM38
SOV5g007280	-1.08056	XP_021855151.1	transcription factor MYB1R1-like	AT1G19000	Homeodomain-like superfamily protein
SOV5g028670	-0.60404	XP_021849726.1	uncharacterized protein LOC110789376	AT1G29270	transcription factor bHLH35-like protein
YY00026	-1.15156	XP_021850782.1	B3 domain-containing protein REM9-like	AT4G31690	transcriptional factor B3 family protein
Gametophyte development
SOV2g013590	0.738597	XP_021866132.1	40S ribosomal protein S6-1-like	AT5G10360	EMB3010
SOV3g009350	0.620669	XP_021847655.1	60S ribosomal protein L18a-2-like	AT2G34480	RPL18AB
SOV3g032610	0.654954	XP_021842407.1	cysteine--tRNA ligase 2, cytoplasmic-like	AT5G38830	Cysteinyl-tRNA synthetase
SOV5g003640	0.743653	CAN71629.1	hypothetical protein VITISV_015579	AT4G02600	MLO1
SOV5g012690	0.659294	KNA16180.1	hypothetical protein SOVF_091480	AT5G64560	MGT9
SOV6g025940	0.757572	KNA05516.1	hypothetical protein SOVF_189600	AT3G46290	HERK1
SOV2g000270	-0.595528	XP_021837674.1	glycerophosphodiester phosphodiesterase GDPDL7-like	AT5G58170	SVL5
SOV2g001220	-0.778894	KNA12928.1	hypothetical protein SOVF_121840	AT4G26220	CCOAOMT7
SOV3g014090	-1.59235	KNA10480.1	hypothetical protein SOVF_144110	AT3G20360	TRAF
SOV3g030300	-0.643659	KNA19167.1	hypothetical protein SOVF_064040	AT3G42960	ATA1
SOV4g000470	-0.991591	XP_021858133.1	uncharacterized protein LOC110797339	AT1G60870	MEE9
SOV4g050940	-0.895723	XP_021852871.1	actin-depolymerizing factor 5-like	AT4G34970	ADF9
YY01709	-0.888878	XP_021852871.1	actin-depolymerizing factor 5-like	AT4G34970	ADF9
SOV6g021090	-1.46166	XP_021851641.1	sialyltransferase-like protein 1	AT1G08660	MGP2
SOV6g035690	-0.59553	XP_021846047.1	beta-galactosidase 17	AT1G72990	BGAL17
YY22547	-1.01982	KAE8664189.1	Detected protein of unknown function	AT5G39500	GNL1
SignallIng
SOV2g023130	0.785588	XP_021850717.1	mitogen-activated protein kinase 3	AT3G45640	MPK3
SOV3g031180	0.899203	XP_021846570.1	proline-rich receptor-like protein kinase PERK9	AT1G26150	PERK10
SOV4g005520	0.725349	XP_021836076.1	shaggy-related protein kinase alpha	AT5G26751	SK 11
YY30128	0.756664	XP_021853751.1	wall-associated receptor kinase-like 8 isoform X1	AT1G19390	WAKL11
SOV3g014890	-0.62038	XP_021839632.1	uncharacterized protein LOC110779423	AT3G17350	wall-associated receptor kinase carboxy-terminal protein
SOV2g040270	-0.684428	KNA12895.1	hypothetical protein SOVF_121320	AT3G47570	Leucine-rich repeat protein kinase family protein
SOV3g003750	-0.820197	XP_021839592.1	probable membrane-associated kinase regulator 5	AT5G52870	MAKR5
SOV4g035330	-0.607098	XP_021852834.1	calcium-binding protein PBP1-like	AT5G54490	PBP1
SOV6g008430	-0.690288	KAF3667940.1	putative CBL-interacting serine/threonine-protein kinase 6-like	AT1G11300	EGM1
SOV5g006220	-1.4986	XP_021850581.1	uncharacterized protein LOC110790130	AT1G67000	Protein kinase superfamily protein
SOV5g007260	-0.625776	XP_021855176.1	phospholipase D gamma 1-like	AT2G42010	PLDbeta
SOV5g013060	-0.642746	XP_021847592.1	SNF1-related protein kinase regulatory subunit gamma-1	AT3G48530	KING1
SOV6g017350	-0.746088	XP_021852959.1	uncharacterized protein LOC110792468 isoform X2	AT4G23190	CRK11
SOV6g048090	-1.19841	XP_021852136.1	uncharacterized protein LOC110791675	AT1G74170	RLP13
YY12150	-0.669734	XP_021851855.1	probable protein phosphatase 2C 33 isoform X1	AT3G02750	Protein phosphatase 2C family protein
SOV6g015880	-1.90843	KNA22333.1	hypothetical protein SOVF_034790	AT5G10530	LECRK-IX.1
Lateral organ
SOV1g031330	1.41712	KNA17379.1	hypothetical protein SOVF_080370	AT3G02550	LBD41
SOV5g019010	0.602279	XP_021861827.1	putative axial regulator YABBY 2 isoform X1	AT1G08465	YAB2
SOV1g038350	0.589319	KJB09907.1	hypothetical protein B456_001G174200	AT4G00100	RPS13A
SOV2g014340	0.599843	XP_021861679.1	60S ribosomal protein L5	AT5G39740	RPL5B
SOV5g002970	0.684072	XP_021843470.1	VAN3-binding protein isoform X1	AT5G43870	FL1
SOV1g045590	-0.655294	XP_021853658.1	uncharacterized protein LOC110793123	AT2G42490	CUAO-ZETA

## Sheet: m4 _vs_f4
Gene_ID	avg_log2FC	NR_ID	NR_annotation	Homolog ID	symbol
Epigenetics
SOV5g002770	0.968023	XP_021843699.1	probable histone H2A variant 1	AT3G54560	H2A variant
SOV6g005320	0.635983	XP_010686931.1	probable histone H2A.3	AT5G59870	H2A.6
SOV6g025350	0.782729	XP_021865356.1	histone H2A	AT5G59870	H2A.W
SOV6g029740	1.20668	XP_010668325.1	histone H2A-beta, sperm-like	AT3G54560	H2A variant
SOV1g041330	0.597206	KNA05933.1	hypothetical protein SOVF_185710	AT3G45980	H2B
SOV5g004250	1.29064	XP_009338362.1	histone H2B-like	AT3G45980	H2B.1
SOV6g025310	0.662479	XP_009353717.1	histone H2B-like	AT5G22880	H2B-like
SOV6g025360	0.649993	XP_009338362.1	probable histone H2B.1	AT3G45980	H2B.1
SOV6g025380	0.876508	XP_009338362.1	histone H2B-like	AT3G45980	H2B.1
SOV6g025410	0.90405	XP_009338362.1	histone H2B-like	AT3G45980	H2B.1
SOV4g041670	0.923172	EOY31042.1	Histone superfamily protein	AT5G65360	H3.1
YY13648	0.936052	XP_008219239.1	Histone superfamily protein	AT5G65360	H3.2
YY30011	0.932719	XP_008219239.1	Histone superfamily protein	AT5G65360	H3.2
YY39729	1.73684	XP_008219239.1	Histone superfamily protein	AT5G65360	H3.2
SOV4g030420	0.968956	XP_008219239.1	Histone superfamily protein	AT5G65360	H3.2
SOV5g009460	0.757121	KAE8779485.1	histone H3.2-like	AT5G65360	H3.2
SOV3g018320	0.604389	XP_008223213.1	uncharacterized protein LOC107825453	AT2G28740	H4
SOV5g003140	-0.762398	XP_021770315.1	FACT complex subunit SSRP1-like [Chenopodium quinoa]	AT3G28730	SSRP1
SOV4g051130	0.803444	XP_021861189.1	WD-40 repeat-containing protein MSI2-like	AT5G58230	MSI1
SOV4g037780	0.698716	XP_021849945.1	DNA replication licensing factor MCM4	AT2G16440	MCM4
SOV5g026220	0.680489	KNA09372.1	hypothetical protein SOVF_154180	AT5G46280	MCM3
YY27517	-0.74199	XP_010689967.1	protein argonaute 5-like	AT2G27880	AGO5
YY02019	0.737371	XP_010690018.1	hypothetical protein SOVF_177620	AT5G22650	HDT2
SOV4g042490	0.707399	XP_021844924.1	5'-3' exoribonuclease 3 isoform X2	AT1G75660	XRN3
floral Development
SOV4g036990	-1.77098	XP_010686025.1	CEN-like protein 2 isoform X1	AT5G03840	TFL-1
YY00435	-1.52934	XP_010686025.1	hypothetical protein SOVF_031260	AT5G03840	TFL-1
SOV3g038040	0.854157	XP_010686025.1	CEN-like protein 2	AT5G03840	TFL-1
SOV6g015790	0.681831	XP_021863906.1	nuclear-pore anchor	AT1G79280	NUA
SOV4g051900	-0.929511	XP_010690270.1	expansin-like A2	AT4G38400	EXLA2
YY01813	-1.08123	XP_010690270.1	expansin-like A2	AT4G38400	EXLA2
YY35462	-1.14804	XP_010690882.1	glycine-rich RNA-binding protein-like	AT2G21660	GRP7
SOV4g045380	1.00734	XP_010690882.1	glycine-rich RNA-binding protein-like	AT2G21660	GRP7
SOV4g008150	-0.636891	ACE75943.2	truncated transcription factor CAULIFLOWER A-like	AT1G69120	AP1
SOV1g018470	-0.732171	XP_021864521.1	UDP-galactose/UDP-glucose transporter 7	AT4G31600	UTR7
SOV1g044750	-0.955229	XP_021845735.1	mediator of RNA polymerase II transcription subunit 8 isoform X1	AT2G03070	MED8
YY01432	0.670868	XP_010691201.1	periodic tryptophan protein 2	AT1G15440	PWP2
Phytohormone
SOV1g043820	-0.724293	XP_021847489.1	ethylene-responsive transcription factor RAP2-12-like	AT3G14230	RAP2.2
SOV3g043070	-0.748392	XP_021856241.1	ethylene-responsive transcription factor ERF010-like	AT5G67190	DEAR2
SOV6g032730	-0.702136	XP_021862620.1	ethylene-responsive transcription factor ERF073-like isoform X1	AT2G47520	ERF71
SOV3g042190	0.664925	XP_010666622.1	hypothetical protein SOVF_028240	AT3G23230	ERF098
SOV4g034120	1.07962	KNA24999.1	hypothetical protein SOVF_010570	AT4G34160	CYCD3
YY25144	-0.875167	XP_010691714.1	cyclin-D3-1	AT4G34160	cyclin-D3-1
SOV4g037530	0.714129	XP_003627151.1	polyubiquitin isoform X1	AT4G05320	UBQ10
SOV6g010480	-0.698422	XP_021850755.1	probable auxin efflux carrier component 1c	AT1G73590	PIN1
SOV5g020430	-0.599568	XP_010684050.1	auxin-responsive protein SAUR36-like	AT2G28085	SAUR32
SOV4g035330	0.729767	XP_021852834.1	calcium-binding protein PBP1-like	AT5G54490	PBP1
SOV5g008600	1.29723	XP_021860354.1	gibberellin-regulated protein 6-like	AT1G74670	GASA6
SOV2g001260	-1.02065	XP_010666837.1	hypothetical protein SOVF_102790	AT1G70890	MLP-like
SOV1g043320	-1.49927	XP_021865286.1	aldehyde dehydrogenase family 7 member B4	AT1G54100	ALDH7B4
Signaling
SOV1g045570	-0.686732	XP_021853651.1	uncharacterized protein LOC110793115	AT3G26600	ARO4
SOV3g031180	-0.634345	XP_021846570.1	proline-rich receptor-like protein kinase PERK9	AT1G26150	PERK10
SOV5g013060	-0.828855	XP_021847592.1	SNF1-related protein kinase regulatory subunit gamma-1	AT3G48530	KING1
SOV5g014660	-0.587323	KNA15902.1	hypothetical protein SOVF_094070 isoform A	AT1G73660	SIS8
SOV4g051640	-1.01103	XP_021849666.1	serine/threonine-protein kinase STY46	AT4G38470	STY46
SOV2g016640	-0.69362	XP_021862304.1	rac-like GTP-binding protein ARAC7	AT4G28950	ROP9
SOV4g050530	1.09459	XP_021846763.1	peptidyl-prolyl cis-trans isomerase	AT2G16600	ROC3
SOV1g047650	0.684966	XP_021845904.1	nuclear transport factor 2-like	AT1G27970	NTF2B
Transcription factor
SOV3g011060	-0.614879	KNA19740.1	hypothetical protein SOVF_058710	AT3G17100	AIF3
SOV4g004910	-0.638132	XP_010674630.1	transcription factor bHLH149-like	NA	bHLH149
SOV3g044430	-1.14506	XP_021838246.1	BTB/POZ and TAZ domain-containing protein 4	AT5G67480	BT4
SOV6g042520	-0.628892	XP_010676556.1	dehydration-responsive element-binding protein 1D-like	AT5G05410	DREB2A
YY00173	-0.918899	XP_010691674.1	transcription factor MYB44-like	AT5G67300	MYB44
SOV2g017910	-1.49618	XP_021838271.1	multiprotein-bridging factor 1c	AT3G24500	MBF1C
SOV2g038520	-0.589464	KNA10503.1	hypothetical protein SOVF_143930	AT1G72210	BHLH96
YY33005	0.731442	XP_010688157.1	multiprotein-bridging factor 1c	AT3G24500	MBF1C
SOV4g048020	0.598154	KAL2926226.1	uncharacterized protein LOC110778475	AT4G26370	antitermination NusB domain-containing protein
SOV4g057220	0.784694	XP_021836126.	homeobox-leucine zipper protein ATHB-15	AT1G52150	ATHB-15
SOV1g035530	0.701588	XP_021849582.1	far upstream element-binding protein 1	AT2G25970	KH8

## Sheet: m6_vs_f6
Gene_ID	avg_log2FC	NR_ID	NR_annotation	Homolog ID	symbol
Epigenetics
SOV3g046680	1.26807	XP_021850129.1	histone H1	AT2G18050	H1
SOV4g011240	-0.870564	XP_021855353.1	histone H2A.1-like	AT5G54640	H2A.1-like
SOV6g025350	-1.13027	XP_021865356.1	histone H2A	AT5G59870	HTA6
SOV6g029740	-0.653753	XP_010668325.1	histone H2A-beta, sperm	AT3G54560	HTA2
SOV4g048400	-0.745602	RYR74216.1	hypothetical protein Ahy_A02g008848 isoform A	AT1G52740	HTA9
SOV5g004250	-0.759195	XP_009338362.1	probable histone H2B.1	AT3G45980	H2B.1
SOV6g025310	-0.858494	XP_009353717.1	histone H2B-like	AT5G22880	H2B-like
SOV6g025360	-0.78543	XP_009338362.1	probable histone H2B.1	AT3G45980	histone H2B.1
SOV6g025380	-0.952242	XP_009338362.1	probable histone H2B.1	AT3G45980	histone H2B.1
SOV6g025410	-0.881722	XP_009338362.1	probable histone H2B.1	AT3G45980	histone H2B.1
SOV1g041330	-0.609413	KNA05933.1	hypothetical protein SOVF_185710	AT3G45980	HTB9;H2B
SOV4g041670	-0.603579	EOY31042.1	Histone superfamily protein	AT1G13370	Histone 3.1
YY13648	-0.616569	XP_008219239.1	histone H3.2	NA	H3.2
YY30011	-0.604862	XP_008219239.1	histone H3.2	NA	H3.2
YY39729	-1.043	XP_008219239.1	histone H3.2	NA	H3.2
SOV5g009460	-1.12828	KAE8779485.1	histone H3.2	NA	H3.2
SOV4g030420	-0.942461	XP_008219239.1	histone H3.2	NA	H3.2
SOV2g025650	0.759178	XP_008219337.1	histone H3.3	AT5G10980	histone H3.3
SOV3g018320	-0.919102	XP_008223213.1	histone H4	AT2G28740	H4
SOV6g044050	-0.606782	XP_008223213.1	histone H4	AT2G28740	H4
SOV6g036770	-0.852531	XP_008223213.1	histone H4	AT2G28740	H4
SOV5g008360	-3.89043	XP_021860196.1	NAP1-related protein 2-like isoform X1	AT1G18800	NAP1-RELATED PROTEIN 2
SOV3g027380	0.722007	XP_021856019.1	protein CHROMATIN REMODELING 19	AT2G02090	CHR19
SOV5g001470	-0.884451	KNA21236.1	hypothetical protein SOVF_045120	AT2G18760	CHR8
SOV1g042600	0.798101	XP_021864643.1	FHA domain-containing protein FHA2 isoform X1	AT3G07220	FORKHEAD-ASSOCIATED 2
SOV1g013960	0.659916	XP_010670533.1	actin-related protein 7-like	AT3G60830	actin-related protein 7
SOV3g003090	-2.76085	XP_021844245.1	fibrillarin 2	AT4G25630	FIBRILLARIN 2
YY01724	-0.681663	XP_010690365.1	WD-40 repeat-containing protein MSI2	AT2G16780	WD-40 repeat-containing protein MSI2
YY02019	-1.25829	XP_010690018.1	histone deacetylase HDT2	AT5G22650	HDT2
SOV1g026840	0.744172	XP_021847037.1	uncharacterized protein LOC110786769	AT4G32295	KINASE-INDUCIBLE DOMAIN INTERACTING
SOV4g018160	0.694308	KNA23594.1	hypothetical protein SOVF_023490, partial	AT1G08620	JMJ16
SOV2g023470	0.596976	XP_021836863.1	double-stranded RNA-binding protein 2-like	AT2G28380	DSRNA-BINDING PROTEIN 2
SOV5g001560	-0.747387	XP_010666617.1	putative DNA (cytosine-5)-methyltransferase CMT1	AT1G80740	CMT1
SOV5g012060	-0.604341	KNA05927.1	hypothetical protein SOVF_185800	AT1G67980	CCOAMT
SOV4g048000	0.59865	XP_010691168.1	(R,S)-reticuline 7-O-methyltransferase	AT5G54160	COMT1
SOV5g019840	0.781798	KNA25269.1	hypothetical protein SOVF_007990	AT3G53400	CPUORF46
floral Development
YY35462	-1.21459	XP_010690882.1	glycine-rich RNA-binding protein-like	AT2G21660	GRP7
SOV4g045370	0.82083	XP_021839866.1	glycine-rich RNA-binding, abscisic acid-inducible protein-like	AT2G21660	GRP7
SOV4g045360	1.33919	XP_010690881.1	glycine-rich RNA-binding protein	AT2G21660	GRP7
SOV4g045380	0.836925	XP_010690882.1	glycine-rich RNA-binding protein 7	AT2G21660	GRP7
YY40937	0.918043	XP_010690882.1	glycine-rich RNA-binding protein 7	AT2G21660	GRP7
SOV1g021040	0.614058	XP_021853515.1	two-component response regulator-like PRR73	AT5G02810	PRR7
SOV2g002780	0.628271	XP_021858746.1	protein ELF4-LIKE 4 isoform X1	AT1G17455	EFL4
SOV1g028600	0.636437	XP_021862769.1	protein EARLY FLOWERING 4-like	AT2G40080	ELF4
SOV4g036990	-0.983285	XP_010686025.1	CEN-like protein 2	NA	TFL-1
YY00435	-1.1168	XP_010686025.1	CEN-like protein 2	NA	TFL-1
SOV3g038040	2.85051	XP_010686025.1	CEN-like protein 2	NA	TFL-1
SOV3g047160	0.86461	XP_021852305.1	peroxidase 17-like	AT2G22420	PRX17
SOV3g016310	0.659111	XP_021861680.1	protein phosphatase 2C 70 isoform X2	AT5G19280	KAPP
SOV6g017560	-0.635923	XP_021866552.1	endoplasmin homolog	AT4G24190	SHD
SOV4g051900	2.30062	XP_010690270.1	expansin-like A2	AT4G38400	EXLA2
YY01813	2.32838	XP_010690270.1	expansin-like A2	AT4G38400	EXLA2
SOV1g040220	0.770439	XP_010683150.1	expansin-A10-like	AT1G69530	EXP1
SOV5g019010	0.738794	XP_021861827.1	putative axial regulator YABBY 2 isoform X1	AT1G08465	YABBY2
Gametophyte development
SOV1g047980	-0.815043	XP_021845875.1	glutaredoxin-C5-like	AT5G14070	ROXY2
SOV2g031770	-0.60067	XP_021850210.1	G-type lectin S-receptor-like serine/threonine-protein kinase SD2-2	AT4G00340	RLK4
SOV2g022900	0.707077	XP_021853823.1	GPI-anchored protein LLG1-like	AT5G56170	LLG1
SOV4g006590	-0.692879	XP_021859848.1	RNA polymerase II transcriptional coactivator KIWI-like	AT5G09250	KIWI
phytohormone
SOV5g000430	0.872983	XP_021836718.1	gibberellin 2-beta-dioxygenase 2	AT1G02400	GIBBERELLIN 2-OXIDASE 4
SOV3g034310	1.07449	XP_021845494.1	AP2/ERF and B3 domain-containing transcription factor RAV1-like	AT1G13260	ETHYLENE RESPONSE DNA BINDING FACTOR 4
SOV3g042190	1.42282	XP_010666622.1	ethylene-responsive transcription factor ERF098	AT3G23230	ERF098
SOV6g032730	0.699448	XP_021862620.1	ethylene-responsive transcription factor ERF073-like isoform X1	AT2G47520	ERF71
SOV6g043430	0.856846	KNA18857.1	hypothetical protein SOVF_066580	AT1G64380	ERF61
SOV6g045610	0.688048	KNA24910.1	hypothetical protein SOVF_011330	AT5G47230	ERF5
SOV2g037090	0.595467	XP_021841730.1	1-aminocyclopropane-1-carboxylate oxidase 5	AT1G77330	ACO5
SOV6g039760	0.655549	XP_010676415.1	1-aminocyclopropane-1-carboxylate synthase	AT3G61510	ACS
SOV2g004700	0.852649	XP_021853592.1	protein TIFY 10A-like	AT1G19180	JAZ1
SOV1g030870	0.767889	XP_021847136.1	allene oxide cyclase, chloroplastic isoform X1	AT1G13280	ALLENE OXIDE CYCLASE 4
SOV1g043210	1.30279	XP_021865220.1	linoleate 13S-lipoxygenase 3-1, chloroplastic-like	AT1G17420	LOX3
SOV2g008540	1.19988	XP_021858004.1	tetraspanin-8-like	AT2G23810	TET8
SOV4g048620	0.933554	XP_010691245.1	auxin-responsive protein IAA1	AT4G14560	auxin-responsive protein IAA1
SOV5g039320	1.28075	XP_010684694.1	amino acid permease 3	AT1G77380	amino acid permease 3
SOV6g021310	0.760885	KNA14480.1	hypothetical protein SOVF_107140	AT1G12820	AUXIN SIGNALING F-BOX 3
SOV3g014810	1.01524	XP_021851411.1	pto-interacting protein 1	AT1G48210	ABA RECEPTOR KINASE 11
SOV5g002570	0.974881	KNA22117.1	hypothetical protein SOVF_036980	AT3G18490	ASPARTIC PROTEASE IN GUARD CELL 1
YY25884	0.869582	XP_010691392.1	nicotinamidase 1	XP_010691392.1	nicotinamidase 1
SOV1g000930	0.62873	XP_021835217.1	protein ECERIFERUM 26	AT4G13840	CER26
SOV4g038470	0.785355	XP_021852926.1	benzyl alcohol O-benzoyltransferase-like	AT5G17540	HXXXD-type acyl-transferase family protein
SOV6g008470	0.594964	XP_021848041.1	MACPF domain-containing protein NSL1	AT1G28380	NSL1
SOV5g014220	0.651662	XP_021865795.1	protein SAR DEFICIENT 1	AT1G73805	SARD1
SOV5g010330	-0.60566	XP_021856324.1	cytochrome P450 78A5	AT1G74110	CYP78A
Transcription factor
SOV5g001570	0.595838	XP_010679296.1	transcription factor MYB14	AT2G31180	MYB14
SOV2g004450	0.923945	XP_021857554.1	ethylene-responsive transcription factor ERF017-like	AT1G19210	ERF17
SOV3g022370	1.35725	KNA06748.1	hypothetical protein SOVF_178170	AT4G24240	WRKY7
SOV5g007280	0.656317	XP_021855151.1	transcription factor MYB1R1-like	AT1G19000	Homeodomain-like superfamily protein
SOV1g010540	0.613129	XP_021861176.1	zinc-finger homeodomain protein 9-like	AT5G15210	ZINC FINGER HOMEODOMAIN 8
SOV1g010690	1.08629	XP_021839227.1	transcription factor MYB30-like	AT3G28910	MYB30
SOV2g037660	1.06352	KNA21871.1	hypothetical protein SOVF_039260	AT1G78080	RAP2.4
SOV6g047490	1.0343	XP_021852572.1	transcription factor MYC4	AT1G32640	JAI1
YY12021	0.794467	XP_010674630.1	transcription factor bHLH149	AT1G09250	transcription factor bHLH149
YY33005	0.836535	XP_010688157.1	multiprotein-bridging factor 1c	AT3G24500	multiprotein-bridging factor 1c
SOV1g018540	0.786632	XP_021835811.1	WRKY transcription factor WRKY51-like	AT4G31550	WRKY11
SOV2g030620	0.878582	XP_021856483.1	MADS-box protein SOC1 isoform X1	AT2G45660	SOC1
SOV2g039010	0.61486	XP_010675143.1	MADS-box protein JOINTLESS	NA	MADS-box protein JOINTLESS
SOV3g038170	0.636308	XP_021861973.1	MADS-box protein JOINTLESS	AT2G22540	SVP
SOV3g048400	0.886749	XP_010681125.1	MADS-box protein CMB1	NA	MADS-box protein CMB1
SOV5g021660	0.75549	XP_021865528.1	uncharacterized protein LOC110804265	AT3G10040	HYPOXIA RESPONSE ATTENUATOR1
SOV2g017910	-1.17714	XP_021838271.1	multiprotein-bridging factor 1c	AT3G24500	MULTIPROTEIN BRIDGING FACTOR 1C
SOV3g027400	0.597777	KNA05727.1	hypothetical protein SOVF_187730	AT2G02160	Non- tandem CCCH zinc finger protein
SOV5g008550	0.614127	XP_010678525.1	myb-related protein 306	NA	myb-related protein
SOV4g013510	0.583024	XP_010674976.1	cyclin-L1-1	NA	cyclin-L1-1
SignallIng
SOV2g023130	2.23321	XP_021850717.1	mitogen-activated protein kinase 3	AT3G45640	MPK3
SOV2g031910	0.675758	XP_010669962.1	mitogen-activated protein kinase homolog MMK2 isoform X1	NA	mitogen-activated protein kinase homolog MMK2
SOV2g033870	0.631346	XP_021846200.1	serine/threonine-protein kinase-like protein CCR4	AT5G47850	CRINKLY4 RELATED 4
SOV6g005130	0.900253	XP_021719465.1	cysteine-rich receptor-like protein kinase 8	AT4G21410	CYSTEINE-RICH RLK (RECEPTOR-LIKE PROTEIN KINASE) 29
SOV1g021810	0.737333	KNA07012.1	hypothetical protein SOVF_175830	AT4G30960	CIPK6
SOV4g055120	-0.729517	XP_021843713.1	cyclin-dependent kinases regulatory subunit 1	AT2G27970	CDK-SUBUNIT 2
YY02058	-0.733176	XP_010689923.1	cyclin-dependent kinases regulatory subunit 1	NA	cyclin-dependent kinases regulatory subunit 1
SOV1g045570	0.596867	XP_021853651.1	uncharacterized protein LOC110793115	AT3G26600	ARMADILLO REPEAT ONLY 4
SOV3g029090	0.607169	XP_021862215.1	uncharacterized protein LOC110801196	AT5G66200	ARMADILLO REPEAT ONLY 4
YY30128	0.654329	XP_010673951.1	wall-associated receptor kinase-like 8	AT1G19390	wall-associated receptor kinase-like
SOV1g036520	0.751818	XP_010668294.1	myosin heavy chain kinase B	NA	myosin heavy chain kinase B
SOV1g041050	1.15759	XP_021855193.1	probable protein phosphatase 2C 25	AT2G30020	AP2C1
SOV2g021450	1.60139	XP_021837245.1	probable protein phosphatase 2C 63	AT4G33920	PP2C CLADE D 5

## Sheet: m8_vs_f8
Gene_ID	avg_log2FC	NR_ID	NR_annotation	Homolog ID	symbol
Epigenetics
YY31920	0.684823	XP_008219239.1	histone H3.2	NA	histone H3.2
SOV4g030440	0.657667	KAE8779485.1	histone H3.2	NA	histone H3.2
SOV3g018320	0.912312	XP_008223213.1	H4	AT2G28740	H4
SOV3g018080	-0.772759	XP_021862243.1	chromatin structure-remodeling complex protein SYD isoform X1	AT2G28290	CHR3
SOV5g008360	-3.60093	XP_021860196.1	NAP1-related protein 2-like isoform X1	AT1G18800	NAP1-RELATED PROTEIN 2
SOV5g006340	0.645532	XP_021850607.1	RNA-dependent RNA polymerase 2	AT4G11130	RDR2
SOV6g036450	0.635193	XP_021845465.1	5-methyltetrahydropteroyltriglutamate--homocysteine methyltransferase	AT5G17920	METS1
Flower development
SOV4g045370	1.31702	XP_021839866.1	glycine-rich RNA-binding, abscisic acid-inducible protein-like	AT2G21660	GLYCINE-RICH RNA-BINDING PROTEIN 7
YY01168	-1.03892	XP_010690882.1	glycine-rich RNA-binding protein 7	AT2G21660	glycine-rich RNA-binding protein 7
YY35462	-1.01833	XP_010690882.1	glycine-rich RNA-binding protein 7	AT2G21660	glycine-rich RNA-binding protein 7
SOV2g002560	-1.35831	XP_010677653.1	agamous-like MADS-box protein MADS9	NA	agamous-like MADS-box protein MADS9
SOV5g027690	-1.30708	XP_021846001.1	floral homeotic protein AGAMOUS isoform X2	AT2G42830	SHP2
SOV1g020300	-1.09393	XP_021837825.1	developmental protein SEPALLATA 1-like	AT5G15800	SEP1
SOV3g038040	1.64479	XP_010686025.1	CEN-like protein 2	AT5G03840	TFL-1
SOV1g018270	0.633681	XP_021850426.1	zinc finger protein CONSTANS-LIKE 4	AT5G24930	CONSTANS-LIKE 4
SOV2g000320	0.916723	XP_021839670.1	protein CRABS CLAW	AT1G69180	CRC
SOV1g047580	0.727376	XP_021845885.1	squamosa promoter-binding-like protein 2	AT5G43270	SPL2
SOV1g043110	1.01457	XP_010685313.1	growth-regulating factor 5	AT3G13960	growth-regulating factor 5
SOV2g030670	-0.687018	XP_021856476.1	ataxin-10	AT4G00231	MEE50
phytohormone
SOV6g032730	-0.800743	XP_021862620.1	ethylene-responsive transcription factor ERF073-like isoform X1	AT2G47520	ERF71
SOV6g045610	0.818869	KNA24910.1	hypothetical protein SOVF_011330	AT5G47230	ERF5
SOV3g009880	0.745731	XP_021848391.1	two-component response regulator ARR2-like isoform X2	AT3G16857	ARR1
SOV2g002670	0.629309	XP_010666456.1	BIG GRAIN 1-like A	AT5G12050	BIG GRAIN 1-like A
SOV4g035330	0.908843	XP_021852834.1	calcium-binding protein PBP1-like	AT5G54490	PINOID-BINDING PROTEIN 1
SOV1g037490	0.936838	XP_021867475.1	HVA22-like protein a	AT1G69700	HVA22 HOMOLOGUE C
SOV4g016060	0.627917	XP_021867463.1	sm-like protein LSM5	AT5G48870	SAD1
YY19826	-0.658486	XP_010668057.1	sm-like protein LSM5	AT5G48870	sm-like protein LSM5
SOV4g050530	0.708055	XP_021846763.1	peptidyl-prolyl cis-trans isomerase	AT2G16600	CYCLOPHILIN 19
YY25884	0.830902	XP_010691392.1	nicotinamidase 1	AT2G22570	nicotinamidase 1
Transcription factor
YY33005	-1.87959	XP_010688157.1	multiprotein-bridging factor 1c	AT3G24500	multiprotein-bridging factor 1c
YY00173	-1.52611	XP_010691674.1	transcription factor MYB44	AT5G67300	transcription factor MYB44
SOV6g044680	0.589091	XP_021856839.1	mediator of RNA polymerase II transcription subunit 31-like	AT5G19910	MED31
SOV2g017910	0.79517	XP_021838271.1	multiprotein-bridging factor 1c	AT3G24500	MULTIPROTEIN BRIDGING FACTOR 1C
SOV5g007280	1.00188	XP_021855151.1	transcription factor MYB1R1-like	AT1G19000	Homeodomain-like superfamily protein

## Sheet: mc_vs_fc_
Gene_ID	avg_log2FC	NR_ID	NR_annotation	Homolog ID	symbol
Epigenetics
SOV3g046680	2.1033	XP_021850129.1	histone H1	AT2G18050	H1
SOV5g002770	-0.885027	XP_021843699.1	histone H2A variant	AT3G54560	histone H2A variant
SOV4g011240	-0.682788	XP_021855353.1	H2A.1-like	AT5G54640	H2A.1-like
SOV6g025350	-0.732058	XP_021865356.1	histone H2A	AT5G59870	HTA6
SOV6g029740	-1.0795	XP_010668325.1	HTA2	AT3G54560	HTA2
YY01453	-0.901175	XP_010691224.1	histone H2A variant 3	AT1G54690	histone H2A variant 3
SOV3g047080	0.8975	RDX80863.1	hypothetical protein CR513_38538	AT5G10980	H3.3
SOV4g041670	-0.615424	EOY31042.1	Histone superfamily protein	AT5G65360	H3.1
YY13648	-0.645706	XP_021863052.1	histone H3.2	NA	histone H3.2
SOV3g018320	-0.958286	XP_008223213.1	H4	AT2G28740	H4
SOV6g037010	-1.66273	XP_008223213.1	H4	AT2G28740	H4
SOV6g044020	-1.39464	XP_008223213.1	H4	AT2G28740	H4
SOV6g044030	-0.797712	XP_008223213.1	H4	AT2G28740	H4
SOV6g044050	-0.711912	XP_008223213.1	H4	AT2G28740	H4
SOV2g030330	-0.636484	XP_021856526.1	uncharacterized protein LOC110795808	AT1G48620	HON5
SOV2g015620	-0.667825	XP_021848598.1	INO80 complex subunit C-like	AT4G38495	EIN6
SOV6g047290	-0.953571	XP_021852672.1	ruvB-like protein 1	AT5G22330	RUVBL1
SOV5g000880	-0.617082	XP_021837176.1	uncharacterized protein LOC110776907	AT2G47350	IES2A
SOV1g023900	-0.626617	XP_021865705.1	uncharacterized protein LOC110804422 isoform X1	AT5G37630	CAP-G;EMB2656
SOV3g003090	-1.84306	NP_567724.1	fibrillarin 2	AT4G25630	FIB2
SOV4g006920	-0.775103	XP_021836012.1	ultraviolet-B receptor UVR8	AT5G63860	UVR8
SOV1g026840	-0.661452	XP_021847037.1	uncharacterized protein LOC110786769	AT4G32295	KIX9
SOV3g007670	-0.677225	XP_010671153.1	DNA (cytosine-5)-methyltransferase CMT2	AT4G19020	CMT2
SOV2g034870	-0.616741	KNA19485.1	hypothetical protein SOVF_061180	AT3G07610	IBM1
SOV1g013250	1.39522	XP_021859597.1	DNA-directed RNA polymerase V subunit 1	AT2G40030	DRD3
SOV5g016240	-0.828772	XP_021853673.1	uncharacterized protein LOC110793142	AT5G01710	methyltransferase
SOV6g042440	-0.633593	XP_021844470.1	DNA-directed RNA polymerase IV subunit 1	AT1G63020	SDE4
Flower development
SOV4g000060	-1.00246	KNA16830.1	hypothetical protein SOVF_085410	AT1G55350	ATDEK1
SOV6g000390	-0.596399	KNA16820.1	hypothetical protein SOVF_085630, partial	AT1G62360	STM
SOV6g047670	-0.940722	XP_021852456.1	protein TORNADO 2	AT5G46700	TET1
SOV4g030630	-0.612909	XP_021835906.1	E3 SUMO-protein ligase MMS21	AT3G15150	MMS21
SOV4g023690	-0.764623	XP_021835607.1	protein ANTHESIS POMOTING FACTOR 1	AT5G14530	APRF1
SOV3g038040	1.87467	XP_010686025.1	CEN-like protein 2	AT5G03840	TFL1
SOV4g036990	-1.61038	XP_010686025.1	CEN-like protein 2	AT5G03840	TFL1
SOV6g028470	-0.665299	XP_021858647.1	CEN-like protein 2	AT5G03840	TFL1
YY00435	-1.33415	XP_021853480.1	CEN-like protein 2	AT5G03840	TFL1
SOV1g003860	-0.671049	XP_056691103.1	farnesol kinase, chloroplastic-like	AT5G58560	farnesol kinase
SOV3g043000	-0.630449	XP_021861759.1	floral homeotic protein APETALA 2-like	AT4G36920	AP2
SOV2g009530	-0.664135	XP_021856630.1	zinc finger protein CONSTANS-LIKE 3-like	AT5G57660	COL5
SOV1g020280	-0.796903	XP_010666772.1	truncated transcription factor CAULIFLOWER A-like	AT1G26310	CAL-like
SOV4g008150	-0.660482	ACE75943.2	APETALA1-1	AT1G69120	AP1
SOV1g033160	-1.02613	XP_021844057.1	DExH-box ATP-dependent RNA helicase DExH10	AT2G06990	HEN2
SOV2g009680	-0.651502	XP_021861222.1	26S proteasome regulatory subunit 4 homolog B	AT2G20140	RPT2B
SOV4g051900	-1.64746	XP_010690270.1	expansin-like A2	AT4G38400	EXLA2
YY01813	-0.875092	XP_021848525.1	expansin-like A2	AT4G38400	EXLA2
Gametophyte development
SOV2g025990	-0.585666	XP_021867055.1	conserved oligomeric Golgi complex subunit 6	AT1G31780	COG6
SOV6g017210	-0.840017	XP_021755312.1	rac-like GTP-binding protein 5	AT4G35020	ROP6
SOV6g048020	-1.42724	XP_010677350.1	phosphoethanolamine N-methyltransferase	AT1G48600	ATPMT2;PMEAMT
SOV2g029220	-0.790008	XP_021849329.1	CCR4-NOT transcription complex subunit 1 isoform X3	AT1G02080	NOT1
SOV1g045150	-0.721775	XP_021845786.1	protein NSP-INTERACTING KINASE 3 isoform X1	AT1G60800	CIK1
SOV1g047980	-0.644873	XP_021845875.1	glutaredoxin-C5-like	AT5G14070	ROXY2
SOV2g030670	-0.604991	XP_021856476.1	ataxin-10	AT4G00231	MEE50
SOV4g030020	-0.605271	XP_021847302.1	TPR repeat-containing thioredoxin TTL1	AT1G53300	TTL1
SOV6g002380	-0.774434	XP_021837970.1	glucose-6-phosphate/phosphate translocator 2, chloroplastic-like	AT1G61800	GPT2
SOV1g021120	-1.20405	XP_021853267.1	V-type proton ATPase catalytic subunit A	AT1G78900	VHA-A
Lateral organ
SOV3g017280	-0.875939	KNA05167.1	hypothetical protein SOVF_192840 isoform C	AT4G14720	PPD2
SOV2g023480	-0.58071	XP_021858740.1	homeobox-leucine zipper protein REVOLUTA-like	AT5G60690	IFL1
SOV3g016770	-0.816044	XP_021857704.1	transcription factor AS1	AT2G37630	MYB91
Phytohormone
SOV1g028280	-0.605223	XP_021859515.1	GDP-Man:Man(3)GlcNAc(2)-PP-Dol alpha-1,2-mannosyltransferase	AT2G40190	LEW3
SOV2g012390	-0.667237	XP_021859446.1	ABC transporter G family member 11	AT1G17840	ABCG11
SOV3g013600	-0.597269	KNA22103.1	hypothetical protein SOVF_036950	AT3G62030	CYP20-3
SOV4g035700	-0.584391	XP_021838819.1	putative aconitate hydratase, cytoplasmic	AT2G05710	ACO3
SOV4g052820	-0.854867	XP_021862443.1	nicotinamidase 1-like	AT2G22570	NIC1
SOV5g021360	-0.867554	XP_021860374.1	DEAD-box ATP-dependent RNA helicase 38 isoform X1	AT3G53110	LOS4
SOV2g004420	-0.834305	XP_021857548.1	20 kDa chaperonin, chloroplastic	AT5G20720	CPN20
SOV1g042390	-0.623767	XP_021864427.1	cyclin-C1-1-like	AT5G48640	CYCLINC1-1
SOV2g001260	-1.54696	XP_010666837.1	MLP-like protein	AT1G70890	MLP43
SOV5g010330	2.18752	XP_021856324.1	cytochrome P450 78A5	AT1G74110	CYP78A
SOV1g035160	-0.881901	XP_021856608.1	cytokinin riboside 5'-monophosphate phosphoribohydrolase LOG8	AT5G11950	LOG8
SOV5g020280	-0.678217	XP_021863273.1	cytokinin riboside 5'-monophosphate phosphoribohydrolase LOG3 isoform X2	AT3G53450	LOG4
SOV4g003000	-0.662885	XP_021843395.1	histidine-containing phosphotransfer protein 1-like	AT1G03430	AHP5
SOV3g022530	-0.861296	XP_021857101.1	adenine phosphoribosyltransferase 1-like	AT1G27450	APT1
SOV3g034310	-0.733218	XP_021845494.1	AP2/ERF and B3 domain-containing transcription factor RAV1-like	AT1G13260	EDF4
SOV3g042190	-1.12623	XP_010666622.1	ethylene-responsive transcription factor ERF098	AT3G23230	ERF098
SOV3g043070	-0.697433	XP_021856241.1	ethylene-responsive transcription factor ERF010-like	AT5G67190	DEAR2
SOV6g045610	-0.808226	KNA24910.1	hypothetical protein SOVF_011330	AT5G47230	ERF5
SOV6g000220	-0.599011	XP_021837634.1	1-aminocyclopropane-1-carboxylate oxidase-like	AT1G05010	ACO4
YY39113	-0.617497	XP_021844919.1	ethylene-responsive transcription factor 8	AT1G53170	ERF8
SOV1g045590	-0.955908	XP_021853658.1	uncharacterized protein LOC110793123	AT2G42490	CUAO-ZETA
SOV2g036310	-0.672557	XP_021841818.1	farnesyl pyrophosphate synthase 1-like	AT5G47770	FPS1
SOV5g030730	-0.746394	XP_010686608.1	farnesyl pyrophosphate synthase 1	AT5G47770	FPS1
SOV4g037530	1.05429	XP_003627151.1	polyubiquitin isoform X1	AT4G05320	UBQ10
SOV2g002670	-0.732359	XP_010666456.1	BIG GRAIN 1-like A	XP_010666456.1	BG1
SOV2g038670	-0.900803	XP_021863208.1	transport inhibitor response 1-like protein	AT4G24390	AFB4
SOV4g015600	-0.604118	XP_021848871.1	auxin-responsive protein IAA16-like	AT3G04730	IAA16
SOV4g048620	-0.613765	XP_010691245.1	auxin-responsive protein IAA1	AT4G14560	IAA1
SOV5g039320	-1.4934	XP_010684694.1	amino acid permease 3	AT1G77380	AAP3
SOV6g010480	-1.09831	XP_021850755.1	probable auxin efflux carrier component 1c	AT1G73590	PIN1
SOV1g034570	-0.975212	XP_021855783.1	thermospermine synthase ACAULIS5	AT5G19530	ACL5
SOV6g023740	-0.63031	XP_021847997.1	methylsterol monooxygenase 2-2	AT1G07420	SMO2-1
SOV5g020430	-0.638465	XP_010684050.1	auxin-responsive protein SAUR32	AT2G28085	SAUR32
SOV1g010050	-0.5958	XP_021854020.1	gibberellin-regulated protein 12-like	AT2G30810	GASA12
SOV5g025800	-0.603185	AAN87571.1	gibberellin 2-oxidase 1	AT1G30040	GA2OX1
SOV6g023520	-0.764245	XP_021861202.1	probable serine/threonine-protein kinase BSK3	AT5G59010	BSK5
SOV3g047660	-0.873296	XP_021847844.1	geranylgeranyl pyrophosphate synthase, chloroplastic-like	AT4G36810	IDS11
Transcription factor
SOV5g007000	-0.594579	XP_021837168.1	E2F transcription factor-like E2FE isoform X1	AT3G48160	E2L3
SOV3g044430	-0.587119	XP_021838246.1	BTB/POZ and TAZ domain-containing protein 4	AT5G67480	BT4
SOV5g008550	-0.598271	XP_010678525.1	myb-related protein 306	AT5G62470	myb-related protein 306
YY39113	-0.617497	XP_021844919.1	ethylene-responsive transcription factor 8	AT1G53170	ERF8
SOV1g036800	-0.731821	KNA21761.1	hypothetical protein SOVF_040570	AT5G11510	MYB3R-4
SOV3g011060	-1.24513	KNA19740.1	hypothetical protein SOVF_058710	AT3G17100	AIF3
SOV6g047490	-0.93849	XP_021852572.1	transcription factor MYC4	AT1G32640	JAI1
Signaling
SOV2g012860	-0.76588	XP_021845337.1	ACT domain-containing protein ACR11	AT1G16880	ACR11
SOV1g035410	-0.791977	XP_021835535.1	serine/threonine-protein kinase EDR1	AT5G11850	MKD1
SOV2g002130	-0.67609	XP_021858535.1	casein kinase 1-like protein 2	AT1G72710	CKL2
SOV2g005180	-0.830708	XP_010671293.1	L-type lectin-domain containing receptor kinase	AT3G53810	LECRK-IV.2
SOV2g027970	-0.608267	KNA04803.1	hypothetical protein SOVF_196330	AT3G13530	MAPKKK7
SOV3g044120	-0.711987	XP_021865577.1	casein kinase II subunit alpha-2	AT5G67380	CKA1
SOV3g044340	-0.82658	XP_021835761.1	casein kinase II subunit alpha-2-like	AT2G23070	PCK2
SOV5g014660	-0.776539	KNA15902.1	hypothetical protein SOVF_094070 isoform A	AT1G73660	SIS8
SOV2g023130	-1.09519	XP_021850717.1	mitogen-activated protein kinase 3	AT3G45640	MPK3
SOV2g038750	-0.911119	XP_021862440.1	cyclin-D4-1-like isoform X1	AT2G22490	CYCD2;1
SOV2g039430	-0.947418	XP_021856170.1	cell division control protein 2 homolog	AT3G48750	CDKA;1
SOV1g024160	-0.727281	XP_021863069.1	uridine kinase-like protein 1, chloroplastic	AT5G40870	UKL1
SOV1g041050	-1.22832	XP_021855193.1	probable protein phosphatase 2C 25	AT2G30020	AP2C1
SOV1g045850	-0.625646	XP_021853250.1	uncharacterized protein LOC110792729	AT1G67820	Protein phosphatase 2C family protein
SOV2g021450	-1.09412	XP_021837245.1	probable protein phosphatase 2C 63	AT4G38520	PP2C.D5
SOV4g034900	1.28925	XP_010673507.1	serine/threonine-protein phosphatase PP2A catalytic subunit	AT3G58500	serine/threonine-protein phosphatase PP2A catalytic subunit
SOV1g017030	-0.825047	XP_021861934.1	serine/threonine protein phosphatase 2A 57 kDa regulatory subunit B' kappa isoform	AT5G25510	Protein phosphatase 2A regulatory B subunit family protein
SOV1g047360	-0.628017	XP_021855107.1	CTD small phosphatase-like protein 2	AT5G11860	SSP5
YY15835	-1.33761	XP_019107270.1	calmodulin-7	AT3G43810	calmodulin-7
SOV1g032360	-0.703519	KNA15979.1	hypothetical protein SOVF_093330	AT1G66400	CML23
