# Supplementary material for: Spatiotemporal Transcriptomic Atlas Reveals the Regulatory Mechanisms Underlying Early Inflorescence Development and Sex Differentiation in Spinach
Source: Adv Sci (Weinh). 2025 Jun 26;12(36):e07818. doi: 10.1002/advs.202507818 (PMC12462940; doi:10.1002/advs.202507818)
Supplement: Supplementary file 2 — Supplemental Tables [file ADVS-12-e07818-s002.zip › Supplementary table 7 The list of floral meristem identity (FMI) and floral organ patterning genes.xlsx]

## Sheet: sheet 1
Class		Gene_ID	% identity	Alignment length	Homologs_ID	symbol	Expression
							fc	f4	f6	f8	mc	m4	m6	m8
	FLC	SOV1g047700	71.93	57	AT5G13790	NA	0.687877	0.0617676	0.353724	0.26457	0.174877	0.202684	0.0690422	0.419017
	SVP	SOV3g038170	64.135	237	AT2G22540	SVP	2.58831	1.09002	1.75211	1.98446	1.5871	1.24222	0.770591	1.24671
	SVP_like	SOV1g019570	42.57	249	AT5G13790	NA	0	0	0	0	0	0	0	0.402179
	FT	YY29552	74.857	175	AT1G65480	NA	0	0.12302	0	0.0256583	0	0	0.0238032	0.0753775
	FT	SOV4g003370	74.857	175	AT1G65480	NA	0	0	0	0.0369039	0	0	0.0498925	0.0461216
	FT	YY12178	74.138	174	AT1G65480	NA	0.184094	0.133258	0.0536942	0.103695	0	0.0304982	0.0729107	0
	FT	SOV4g003390	74.138	174	AT1G65480	NA	0.748741	0	0.138317	0.0443587	0	0	0.0358757	0.0440428
	FT	YY12176	74.138	174	AT1G65480	NA	0.161749	0.150164	0.0811818	0.187847	0.171493	0.148958	0.0446106	0.0868535
	FT	SOV4g003400	74.138	174	AT1G65480	NA	0.374973	0.0798682	0.139822	0.116029	0.18104	0.153996	0.0689488	0
	FT_like	YY08349	60.843	166	AT5G62040	BFT	0	0	0	0.0508595	0	0.0426403	0	0.0759669
	FT_like	SOV3g002050	60.843	166	AT5G62040	BFT	0	0	0	0.133721	0	0	0	0
	CAL	YY23871	54.44	259	AT1G26310	CAL	0	0.0969702	0.035241	0.204074	0	0.140991	0.249291	0.194895
	CAL	SOV4g008150	54.44	259	AT1G26310	CAL	0	0	0.0269397	0.458636	0.580611	0.554975	0.0873952	0.465855
	SPL5	SOV3g020670	70.27	74	AT2G42200	SPL9	0.392045	0.523587	0.528479	0.169565	0.421004	0.620602	0.410146	0.275194
	SPL4	YY32854	61.157	121	AT1G53160	SPL4	0.336976	0.146008	0.0771129	0.214165	0.0526798	0.301026	0.0437273	0.46078
	SPL4	SOV4g040490	61.157	121	AT1G53160	SPL4	0.161749	0.152709	0.114419	0.155243	0.0492951	0.0503931	0.200395	0.461608
	SPL3	SOV6g008890	63.218	87	AT2G33810	SPL3	0	0.0338171	0	0.0502245	0	0.102809	0	0
	SPL3	SOV6g008880	63.636	88	AT2G33810	SPL3	0	0.0361235	0	0.0289012	0	0	0	0
	SOC1	SOV2g030620	62.1	219	AT2G45660	AGL20	5.00644	3.9908	6.27289	5.53091	5.57365	5.08487	2.95574	4.53384
	SOC1_like	SOV6g042340	56.667	210	AT4G22950	AGL19	0	0	0.0356328	0.0880553	0	0	0.0212693	0.135541
	TFL1_like	SOV6g028470	70	170	AT2G27550	ATC	0	0.351497	0.0380402	0	0.585897	1.11964	0	0
	TFL1_like	SOV3g038040	67.059	170	AT2G27550	ATC	3.47791	4.06493	9.02013	2.21537	0.221075	1.80186	0.389265	0.0282561
	TFL1_like	YY00435	67.059	170	AT2G27550	ATC	1.72211	0.240243	1.05121	0.474767	5.86314	2.58	3.44837	0.858953
	TFL1_like	SOV4g036990	66.471	170	AT2G27550	ATC	1.0067	0.252227	1.07815	0.46862	5.12712	3.27368	3.10843	0.913546
	AIL6	SOV3g038400	50	650	AT5G10510	AIL6	0	0.127966	0.105695	0	0	0.158755	0.0975248	0
	ANT	YY07238	57.452	416	AT4G37750	ANT	0.556165	0.335549	0.207794	0.392153	0.293352	0.443723	0.290323	0.28625
	ANT	SOV4g031720	57.452	416	AT4G37750	ANT	1.44751	0.460564	0.153194	0.206633	0.152656	0.307318	0.296903	0.367888
	ANT	SOV3g045080	75.368	272	AT4G37750	ANT	0.65892	0.313877	0.408524	0.389632	0.156502	0.142169	0.126671	0.371784
	AIL	YY13638	64.706	272	AT1G51190	PLT2	0	0	0.0519751	0	0.0892355	0	0	0.0633738
	AIL	SOV4g001160	64.706	272	AT1G51190	PLT2	0	0	0	0	0	0	0.0304003	0
	AIL	YY34071	62.092	306	AT1G51190	PLT2	0	0	0	0	0	0	0	0.0384066
	LFY	YY15069	54.641	474	AT5G61850	NA	0	0	0	0.419861	0	0.260296	0.479304	0.686337
	LFY	SOV5g011480	54.641	474	AT5G61850	NA	0	0.0530656	0	0.545247	0	0.155041	0.347306	1.20813
	FUL	SOV1g020280	55.691	246	AT1G26310	CAL	0.574242	2.85018	3.32464	4.29998	1.73504	3.17337	2.52859	2.8664
	AGL24	SOV2g039010	56.828	227	AT4G24540	AGL24	2.55571	2.70247	2.99062	0.97275	1.98943	1.98578	1.60585	0.584895
	AGL24_like	YY25883	42.273	220	AT4G24540	AGL24	0	0.545057	0.13024	0.0716757	0.183151	0.396204	0.420924	0.274249
	AGL24_like	SOV4g052720	42.273	220	AT4G24540	AGL24	0.122983	0.660818	0.0602622	0.0369039	0.0986121	0.221252	0.487367	0.166048
	LMI2	SOV2g031220	58.746	303	AT3G61250	MYB17	0.461975	0.085515	0.175493	0.224687	0	0.033891	0.118304	0.356199
	LMI2_like	SOV2g011060	67.052	173	AT3G01140	MYB106	0	0	0	0.0236366	0	0	0	0
	LMI2_like	SOV3g008100	71.223	139	AT5G16770	MYB9	0	0.0377151	0	0	0	0	0	0
	LMI2_like	SOV6g014480	75.781	128	AT4G21440	MYB102	0.203616	0.0463852	0.0319693	0.059649	0	0.0614463	0	0.161227
A	AP1	SOV3g046460	60.891	202	AT1G69120	AP1	0	0	0	0.0947452	0	0	0	0
A	AP1	SOV3g046810	65.73	178	AT1G69120	AP1	0	0	0	0.123653	0	0	0.028963	0.174581
A	AP2_like	SOV1g020790	72.527	182	AT4G36920	AP2	0	0	0.0472054	0	0	0	0	0
A	AP2_like	SOV2g013530	82.222	180	AT4G36920	AP2	0.358712	0.0810429	0.110998	0	0.0833667	0	0.0885896	0.236288
A	AP2	SOV3g043000	60	350	AT4G36920	AP2	0	0.214966	0.201581	0.319318	0.548046	0.206235	0.119821	0.161536
B	AP3	SOV2g025350	56.311	206	AT3G54340	AP3	0	0.0389099	0.0779788	0.0615605	0	0	0.218367	0.576557
B	PI	SOV2g002570	52.093	215	AT5G20240	PI	0	0	0	0	0	0	0.123407	0.465815
B	PI	SOV2g002560	53.266	199	AT5G20240	PI	0	0	0.0411049	0.0393489	0.0637556	0	0.131674	1.66474
E	SEP4	SOV3g048400	49.104	279	AT5G15800	SEP4	0	0.482821	0.901026	0.85858	0	0	0.0281348	0.755173
E	SEP4_LIKE	SOV5g010450	45.819	299	AT5G15800	SEP4	0	0.039675	0	0.593717	0	0.111737	0.134513	0.611905
E	SEP2	null
E	SEP1	SOV1g020300	65.909	264	AT5G15800	SEP4	0	0.0762788	0	0.749037	0	0	0.154849	2.73341
E	SEP3	SOV1g047710	66.534	251	AT1G24260	SEP3	0	0	0.056638	0.822877	0.0484985	0.0255995	0.357476	1.61334
C	AG	SOV5g027690	70.281	249	AT2G42830	SHP2	0	0	0	0.306663	0	0	0.053878	2.23321
C	AG_like	YY01864	38.326	227	AT2G22630	AGL17	0	0	0.0472054	0.30727	0.0608835	0.0541641	0.0159194	0.0778298
C	AG_like	SOV4g052960	38.326	227	AT2G22630	AGL17	0	0.0772885	0.14092	0	0.0608835	0	0.0652193	0.0515475
C	CRC	SOV2g000320	54.491	167	AT1G69180	CRC	0	0	0	1.14972	0	0	0	0.138728
C	CRC_like	SOV1g045060	36.257	171	AT1G23420	NA	0	0	0	0	0	0	0	0
C	CRC_like	SOV5g019010	43.871	155	AT1G08465	YAB2	0.122983	0.256586	0.759647	0.832165	0	0.518113	0.054451	0.27475
C	CRC_like	SOV2g019700	39.881	168	AT2G26580	YAB5	0.244214	0.133656	0.232528	0.422448	0.0731475	0.128994	0.270069	0.206927
C	CRC_like	SOV6g049670	43.827	162	AT2G45190	AFO	0.711625	0.848934	1.05749	0.932197	0.63323	1.03555	1.1042	1.3581
C	SPT_like	SOV3g042690	49.505	202	AT4G36930	SPT	0	0.125314	0.402384	0.24911	0.255399	0.267726	0.237789	0.32705
C	SPT_like	SOV6g035020	73.684	76	AT2G20180	PIL5	0.114249	0.0387321	0	0	0	0	0.0594688	0
C	SPT_like	YY11921	73.077	78	AT1G09530	PIF3	0	0	0	0	0	0	0	0.0257772
D	STK	SOV4g032440	62.661	233	AT4G09960	STK	0	0	0	0	0	0	0	0
