# Supplementary material for: Spatiotemporal Transcriptomic Atlas Reveals the Regulatory Mechanisms Underlying Early Inflorescence Development and Sex Differentiation in Spinach
Source: Adv Sci (Weinh). 2025 Jun 26;12(36):e07818. doi: 10.1002/advs.202507818 (PMC12462940; doi:10.1002/advs.202507818)
Supplement: Supplementary file 2 — Supplemental Tables [file ADVS-12-e07818-s002.zip › Supplementary table 8 List of the identified TFs in spinach.xlsx]

## Sheet: Summary of the TFs
Total NO. of TFs	1547
NO. of TFs with expression value	1119
AP2	16
ARF	16
ARR-B	16
B3	61
BBR-BPC	3
BES1	17
bHLH	108
bZIP	55
C2H2	72
C3H	90
CAMTA	20
CO-like	21
CPP	6
DBB	2
Dof	18
E2F/DP	4
EIL	5
ERF	53
FAR1	6
G2-like	19
GATA	18
GeBP	7
GRAS	25
GRF	13
HB-other	16
HB-PHD	8
HD-ZIP	22
HRT-like	1
HSF	18
LBD	12
LFY	2
LSD	5
MIKC_MADS	32
M-type_MADS	4
MYB	63
MYB_related	38
NAC	46
NF-X1	3
NF-YA	8
NF-YB	4
NF-YC	5
Nin-like	11
NZZ/SPL	0
RAV	0
SAP	1
SBP	14
SRS	6
STAT	2
TALE	13
TCP	14
Trihelix	36
VOZ	3
Whirly	2
WOX	8
WRKY	41
YABBY	5
ZF-HD	5
TFs highly expressed in FC	177
TFs highly expressed in F4	143
TFs highly expressed in F6	169
TFs highly expressed in F8	142
TFs highly expressed in MC	130
TFs highly expressed in M4	116
TFs highly expressed in M6	90
TFs highly expressed in M8	152

## Sheet: List
Gene_ID	Family	NR_anno_add	TAIR_id	symbol	fc	f4	f6	f8	mc	m4	m6	m8	pattern
SOV1g020790	AP2	ethylene-responsive transcription factor RAP2-7-like isoform X2 [Spinacia oleracea]	AT4G36920	AP2	0	0	0.0472054	0	0	0	0	0	1
SOV3g043000	AP2	floral homeotic protein APETALA 2-like [Spinacia oleracea]	AT4G36920	AP2	0	0.214966	0.201581	0.319318	0.548046	0.206235	0.119821	0.161536	3
SOV2g013530	AP2	floral homeotic protein APETALA 2-like [Spinacia oleracea]	AT4G36920	AP2	0.358712	0.0810429	0.110998	0	0.0833667	0	0.0885896	0.236288	8
SOV2g007490	AP2	AP2-like ethylene-responsive transcription factor At1g79700 isoform X1 [Spinacia oleracea]	AT5G57390	AIL5	0	0.0665194	0	0.0595529	0	0	0	0	5
SOV3g045080	AP2	AP2-like ethylene-responsive transcription factor ANT [Spinacia oleracea]	AT4G37750	ANT	0.65892	0.313877	0.408524	0.389632	0.156502	0.142169	0.126671	0.371784	8
SOV1g043060	AP2	AP2-like ethylene-responsive transcription factor BBM [Spinacia oleracea]	AT1G72570	NA	0	0.286432	0.217618	0.199235	0.148635	0.273235	0.477258	0.42642	7
YY07238	AP2	AP2-like ethylene-responsive transcription factor AIL1 [Spinacia oleracea]	AT4G37750	ANT	0.556165	0.335549	0.207794	0.392153	0.293352	0.443723	0.290323	0.28625	8
SOV4g031720	AP2	AP2-like ethylene-responsive transcription factor AIL1 [Spinacia oleracea]	AT4G37750	ANT	1.44751	0.460564	0.153194	0.206633	0.152656	0.307318	0.296903	0.367888	8
SOV2g010180	AP2	AP2-like ethylene-responsive transcription factor AIL5 [Spinacia oleracea]	AT5G57390	AIL5	0.122983	0	0.0667263	0.226201	0	0.0778506	0.057749	0.097578	2
YY34071	AP2	AP2-like ethylene-responsive transcription factor AIL1 [Spinacia oleracea]	AT1G51190	PLT2	0	0	0	0	0	0	0	0.0384066	6
YY13638	AP2	AP2-like ethylene-responsive transcription factor PLT2 [Spinacia oleracea]	AT1G51190	PLT2	0	0	0.0519751	0	0.0892355	0	0	0.0633738	3
SOV4g001160	AP2	AP2-like ethylene-responsive transcription factor PLT2 [Spinacia oleracea]	AT1G51190	PLT2	0	0	0	0	0	0	0.0304003	0	4
SOV4g003500	AP2	AP2-like ethylene-responsive transcription factor AIL1 [Spinacia oleracea]	AT1G51190	PLT2	0	0	0	0	0	0	0	0
SOV3g038400	AP2	AP2-like ethylene-responsive transcription factor AIL6 [Spinacia oleracea]	AT5G10510	AIL6	0	0.127966	0.105695	0	0	0.158755	0.0975248	0	12
YY25056	AP2	ethylene-responsive transcription factor WRI1-like [Spinacia oleracea]	AT5G57390	AIL5	0	0	0.028591	0.0443365	0.117154	0.0700755	0	0.0861024	10
SOV3g019000	AP2	AP2-like ethylene-responsive transcription factor At2g41710 [Spinacia oleracea]	AT2G41710	NA	0	0.0650889	0	0	0	0	0	0	5
SOV4g025110	AP2	ethylene-responsive transcription factor WRI1-like [Spinacia oleracea]	AT5G57390	AIL5	0	0	0.0971183	0.124303	0	0	0.0870519	0.0373483	11
SOV3g024850	ARF	auxin response factor 1 [Spinacia oleracea]	AT1G59750	ARF1	0	0.363038	0.144295	0.528693	0.0484985	0.214377	0.112661	0.126569	2
SOV2g034330	ARF	auxin response factor 11 [Spinacia oleracea]	AT2G46530	ARF11	0.808712	0.606579	0.946044	0.622165	0.712877	0.528474	0.854901	0.590051	1
SOV6g043900	ARF	auxin response factor 9-like [Spinacia oleracea]	AT4G23980	ARF9	0.251607	0.756194	1.14983	0.903937	0.659766	0.666219	0.687911	0.436324	11
YY15052	ARF	auxin response factor 2B isoform X1 [Spinacia oleracea]	AT5G62000	ARF2	0.15328	0.246516	0	0.145358	0	0.100883	0.0611007	0.0853447	5
SOV5g011680	ARF	auxin response factor 2B isoform X1 [Spinacia oleracea]	AT5G62000	ARF2	0	0.046436	0.0693997	0.216523	0.199707	0.0293938	0.202096	0.144172	2
SOV2g032990	ARF	auxin response factor 6 isoform X1 [Spinacia oleracea]	AT1G30330	ARF6	0.310158	0.262918	0.188118	0.469411	0	0.123879	0.241772	0.0913144	2
SOV4g016440	ARF	auxin response factor 8 isoform X1 [Spinacia oleracea]	AT5G37020	ARF8	0.21724	0.262574	0.303758	0.213616	0.181462	0.166427	0.210634	0.0999208	9
YY19791	ARF	auxin response factor 8 isoform X3 [Spinacia oleracea]	AT5G37020	ARF8	0.157609	0.137162	0.369067	0.493017	0.25605	0.202533	0.188356	0.0828219	11
SOV1g033040	ARF	auxin response factor 19-like isoform X1 [Spinacia oleracea]	AT1G19220	ARF19	0.746907	0.223268	0.317699	0.694669	0.216927	0.39375	0.172981	0.403994	8
SOV2g004400	ARF	auxin response factor 7 isoform X3 [Spinacia oleracea]	AT1G19220	ARF19	0.140386	0.101634	0.213837	0.248668	0	0.0847805	0.10383	0.172315	2
SOV6g018660	ARF	auxin response factor 5 [Spinacia oleracea]	AT1G19850	MP	0.13768	0.400859	0.0862288	0.297186	0.0710591	0.0684463	0.294406	0.369832	7
SOV6g007840	ARF	auxin response factor 3 [Spinacia oleracea]	AT2G33860	ETT	0	0.282789	0.352391	0.247495	0.1029	0.10397	0.161435	0.208518	11
SOV2g023730	ARF	auxin response factor 4 isoform X1 [Spinacia oleracea]	AT5G60450	ARF4	0.143893	0.227336	0.183751	0.0991659	0.123837	0.0266815	0.190683	0.181544	5
SOV2g040340	ARF	hypothetical protein SOVF_121260 [Spinacia oleracea]	AT1G77850	NA	0.15328	0.0282016	0.076266	0.0386781	0	0	0.106561	0.025205	8
SOV5g020310	ARF	auxin response factor 18-like [Spinacia oleracea]	AT4G30080	ARF16	0	0.058057	0.353097	0.0963154	0	0.165837	0.016161	0.0320984	1
SOV1g024300	ARF	auxin response factor 18-like [Spinacia oleracea]	AT4G30080	ARF16	0	0	0.0565099	0	0.102503	0.0943458	0.020229	0.0420378	10
SOV6g046920	ARR-B	hypothetical protein SOVF_039000 isoform A [Spinacia oleracea]	AT4G18020	APRR2	0	0	0.0237552	0	0.0506657	0.0535768	0.111856	0	4
YY25409	ARR-B	transcription activator GLK1-like [Spinacia oleracea]	AT2G20570	GPRI1	0	0	0	0	0	0	0	0
SOV4g032490	ARR-B	transcription activator GLK1-like [Spinacia oleracea]	AT2G20570	GPRI1	0	0	0	0	0	0	0	0
SOV1g029960	ARR-B	hypothetical protein SOVF_163340 [Spinacia oleracea]	AT3G46640	PCL1	0.145062	0.129272	0.239942	0.43456	0.113563	0.231342	0.173878	0.250726	2
SOV1g025940	ARR-B	hypothetical protein SOVF_160770 isoform A [Spinacia oleracea]	AT2G25180	RR12	0.114249	0	0.0799398	0.0590364	0.085176	0.129269	0.220588	0.224826	7
SOV3g009880	ARR-B	two-component response regulator ARR2-like isoform X2 [Spinacia oleracea]	AT3G16857	RR1	0.264435	0.514745	0.271816	0.747439	0.33658	0.173194	0.207283	0.0421125	2
SOV6g032970	ARR-B	two-component response regulator ARR2-like [Spinacia oleracea]	AT3G16857	RR1	NA	NA	NA	NA	NA	NA	NA	NA
SOV6g023970	ARR-B	hypothetical protein SOVF_010400 [Spinacia oleracea]	AT3G46640	PCL1	0	0	0.0269397	0.0463813	0.0486256	0.0744544	0.0340866	0.0405067	10
SOV1g005900	ARR-B	transcription factor MYBC1-like [Spinacia oleracea]	AT3G10760	NA	0	0	0.0340321	0.0603272	0	0.0870007	0	0.0342435	12
SOV1g046550	ARR-B	two-component response regulator ARR11 [Spinacia oleracea]	AT3G16857	RR1	0	0	0	0.0545259	0	0	0	0	2
SOV2g000250	ARR-B	hypothetical protein SOVF_146270 [Spinacia oleracea]	AT2G25180	RR12	0	0	0	0	0	0.0542676	0	0.0423984	12
YY08321	ARR-B	two-component response regulator ORR24-like [Spinacia oleracea]	AT3G16857	RR1	0	0	0	0	0	0	0	0
SOV3g001780	ARR-B	two-component response regulator ORR24-like [Spinacia oleracea]	AT3G16857	RR1	0	0	0.0355821	0	0	0	0	0	1
SOV3g001940	ARR-B	hypothetical protein SOVF_083350 isoform B [Spinacia oleracea]	AT3G16857	RR1	0.691403	0.455733	0.394558	0.284196	0	0.193035	0.0598884	0.188488	8
YY08338	ARR-B	hypothetical protein SOVF_083350 isoform B [Spinacia oleracea]	AT3G16857	RR1	0	0.0409598	0	0	0	0.0897252	0.142673	0.0334795	4
SOV4g002820	ARR-B	two-component response regulator ARR10-like [Spinacia oleracea]	AT2G25180	RR12	0	0	0	0	0	0	0	0
YY12220	ARR-B	two-component response regulator ARR10-like [Spinacia oleracea]	AT2G25180	RR12	0	0	0	0	0	0	0	0
SOV2g033650	ARR-B	two-component response regulator-like APRR3 [Spinacia oleracea]	AT5G24470	PRR5	0	0	0	0.0545259	0	0.0513495	0	0	2
SOV5g008990	ARR-B	two-component response regulator-like APRR1 [Spinacia oleracea]	AT5G61380	TOC1	0	0.0398241	0.072436	0	0	0	0.0529652	0.0231116	1
SOV3g006440	ARR-B	two-component response regulator-like APRR5 isoform X3 [Spinacia oleracea]	AT5G24470	PRR5	0.205255	0.0499092	0.0946781	0.100301	0.158645	0.102202	0.02886	0.0254493	8
SOV1g021040	ARR-B	two-component response regulator-like PRR73 [Spinacia oleracea]	AT5G02810	PRR7	0.474862	0.425335	0.69445	0.539438	0.637819	0.371413	0.10708	0.127866	3
SOV3g027320	ARR-B	hypothetical protein SOVF_155270, partial [Spinacia oleracea]	AT2G02060	NA	0	0	0.0298329	0	0	0	0.0159194	0.0374148	6
SOV2g022250	B3	B3 domain-containing protein At2g36080-like [Spinacia oleracea]	AT5G06250	NA	0	0	0	0	0	0	0	0
SOV6g044820	B3	hypothetical protein SOVF_048930 [Spinacia oleracea]	AT2G46870	NGA1	0.15328	0.0437736	0	0	0	0	0	0	8
SOV3g034310	B3	AP2/ERF and B3 domain-containing transcription factor RAV1-like [Spinacia oleracea]	AT1G13260	RAV1	0.640224	0.949263	1.923	0.270154	1.72661	1.26077	0.387952	0.623154	9
SOV6g039190	B3	AP2/ERF and B3 domain-containing transcription factor At1g50680-like [Spinacia oleracea]	AT1G50680	NA	NA	NA	NA	NA	NA	NA	NA	NA
SOV6g039200	B3	BTB/POZ domain-containing protein At5g41330 [Spinacia oleracea]	AT5G41330	NA	0	0	0.0791513	0.191553	0.219088	0.0268517	0.150026	0.205039	3
SOV5g017650	B3	B3 domain-containing transcription repressor VAL2-like isoform X1 [Spinacia oleracea]	AT4G32010	HSL1	0	0.0621084	0.23313	0.173863	0.0529257	0.106519	0.136052	0.125207	11
SOV6g027900	B3	B3 domain-containing transcription repressor VAL1-like [Spinacia oleracea]	AT2G30470	HSI2	0.157609	0.092307	0.0770526	0.0611404	0.0526798	0.176435	0.126112	0.134741	12
SOV6g021280	B3	B3 domain-containing transcription factor FUS3-like [Spinacia oleracea]	AT3G26790	FUS3	0	0	0	0	0	0	0	0
SOV6g034940	B3	B3 domain-containing transcription factor ABI3 [Spinacia oleracea]	AT3G24650	ABI3	NA	NA	NA	NA	NA	NA	NA	NA
YY30019	B3	treacle protein-like isoform X1 [Spinacia oleracea]	AT4G32010	HSL1	0	0	0	0.0433589	0	0.0255995	0.0505804	0	4
SOV4g034760	B3	uncharacterized protein LOC110793053 isoform X2 [Spinacia oleracea]	AT4G32010	HSL1	0	0.0282016	0.0400769	0	0	0	0	0	9
YY37349	B3	uncharacterized protein LOC110793053 isoform X2 [Spinacia oleracea]	AT4G21550	VAL3	0	0	0.0723641	0	0	0.0750168	0	0.0847552	6
SOV4g011100	B3	B3 domain-containing protein At2g16210-like [Spinacia oleracea]	AT5G66980	NA	0.143893	0.472041	0.244332	0.580112	0.341747	0.603194	1.01872	1.2165	7
SOV5g001170	B3	hypothetical protein SOVF_001070 [Spinacia oleracea]	AT3G18990	NA	0.856027	0.727454	0.847581	1.6085	0.52327	1.09292	0.441562	1.4098	2
SOV4g011110	B3	hypothetical protein SOVF_008010 [Spinacia oleracea]	AT5G66980	NA	0.105476	0.0757347	0.135533	0.427743	0.304802	0.156919	0.199805	0.237682	2
SOV3g047210	B3	B3 domain-containing protein LOC_Os12g40080-like [Spinacia oleracea]	AT1G49475	NA	0	0	0.103522	0.0297764	0	0.0404544	0.107585	0	4
YY31694	B3	B3 domain-containing protein At2g16210-like [Spinacia oleracea]	AT5G66980	NA	0	0.127068	0	0.265534	0.446708	0.253429	0.133878	0.264631	10
YY32980	B3	B3 domain-containing transcription factor VRN1-like [Spinacia oleracea]	AT3G06160	NA	0	0.355718	0.287431	0.251516	0.321504	0.0626341	0.375443	0.636469	7
SOV3g047200	B3	B3 domain-containing protein LOC_Os12g40080-like [Spinacia oleracea]	AT3G18990	NA	0.772496	0.873468	1.89829	1.32437	0.559168	0.730281	2.04409	2.79454	7
SOV1g001610	B3	hypothetical protein SOVF_091120 [Spinacia oleracea]	AT3G18990	NA	0	0	0.0319693	0.106176	0	0.0508895	0.0829499	0.0203767	2
SOV3g001840	B3	uncharacterized protein LOC110782465 isoform X2 [Spinacia oleracea]	AT5G66980	NA	0	0.127422	0.0848289	0.0361206	0.0854971	0.0778288	0.064358	0.0461617	9
YY11825	B3	B3 domain-containing protein REM16-like [Spinacia oleracea]	AT4G33280	NA	0	0.0519913	0	0	0	0	0	0	5
SOV1g018450	B3	hypothetical protein SOVF_107060 [Spinacia oleracea]	AT4G31615	NA	0	0.035803	0	0	0	0.029999	0.0444152	0.0248033	4
SOV1g013150	B3	B3 domain-containing protein REM8-like [Spinacia oleracea]	AT4G31640	NA	0	0.046436	0.0770384	0.0981194	0.081829	0	0.0336451	0.0743675	11
SOV3g012480	B3	B3 domain-containing protein REM9-like isoform X1 [Chenopodium quinoa]	AT4G31640	NA	0	0.118119	0.148521	0.128678	0	0.0485418	0.0205882	0.0688042	11
SOV3g012500	B3	B3 domain-containing protein REM9-like isoform X1 [Chenopodium quinoa]	AT4G31690	NA	0	0	0	0	0	0	0.0620201	0	4
SOV3g012450	B3	ataxin-7-like protein 3 [Spinacia oleracea]	AT5G58575	NA	0.122983	0.264827	0.191145	0.344405	0.429115	0.0991062	0.0798937	0.220829	3
SOV3g012420	B3	PREDICTED: B3 domain-containing protein REM14-like isoform X4 [Capsicum annuum]	AT2G24645	NA	0	0	0	0	0	0.0822001	0	0	12
SOV2g039220	B3	PREDICTED: B3 domain-containing protein REM5 [Beta vulgaris subsp. vulgaris]	AT4G31690	NA	0	0.0337498	0.0387237	0.02261	0.353606	0.104432	0.0178491	0.121088	10
SOV3g012460	B3	B3 domain-containing protein REM8-like [Chenopodium quinoa]	AT4G31690	NA	0	0	0	0	0	0	0.0327129	0	4
SOV2g002960	B3	PREDICTED: putative B3 domain-containing protein Os03g0621600 [Beta vulgaris subsp. vulgaris]	AT2G24690	NA	0	0	0.0705119	0.0325951	0	0	0.0659986	0.025205	1
YY15030	B3	B3 domain-containing transcription factor VRN1-like [Spinacia oleracea]	AT3G18990	NA	0.114249	0	0.15831	0.0449673	0	0	0	0.108437	1
YY20028	B3	hypothetical protein SOVF_118810 [Spinacia oleracea]	AT1G05920	NA	NA	NA	NA	NA	NA	NA	NA	NA
YY13603	B3	B3 domain-containing protein Os03g0619600-like [Spinacia oleracea]	AT4G33280	NA	0	0.0818009	0.0717779	0.200387	0.081829	0.0828038	0.027045	1.28667	6
SOV4g017420	B3	hypothetical protein SOVF_181860 [Spinacia oleracea]	AT4G33280	NA	0.319619	0.0348748	0.366138	0.384892	0	0.240389	0.177617	2.28369	6
SOV3g012430	B3	PREDICTED: B3 domain-containing protein REM9-like [Beta vulgaris subsp. vulgaris]	AT4G31630	NA	NA	NA	NA	NA	NA	NA	NA	NA
YY01250	B3	B3 domain-containing protein REM20-like [Spinacia oleracea]	AT3G06160	NA	0	0	0.0559785	0	0	0	0	0	1
SOV4g046430	B3	B3 domain-containing protein REM20-like [Spinacia oleracea]	AT3G06160	NA	0	0	0	0.0345012	0	0	0.0779842	0.0827917	7
SOV2g002970	B3	B3 domain-containing protein REM10-like [Spinacia oleracea]	AT2G24700	NA	0.705054	0.492667	0.32526	0.157779	0.411476	0.442043	0.117582	0.229127	8
SOV4g006870	B3	B3 domain-containing protein REM16-like [Spinacia oleracea]	AT4G33280	NA	0	0	0	0	0	0.0488969	0.04207	0	12
SOV6g046300	B3	putative disease resistance protein RGA1 [Spinacia oleracea]	AT3G14470	NA	0.140386	0.235197	0	0.018877	0	0.0622665	0.0646069	0.0312858	5
YY30454	B3	B3 domain-containing protein REM20-like isoform X1 [Spinacia oleracea]	AT5G66980	NA	0	0.0603801	0	0	0	0.0542676	0.102246	0	4
SOV1g041240	B3	uncharacterized protein LOC110794539 [Spinacia oleracea]	AT4G01580	NA	0	0.260381	0.214624	0.140011	0.46663	0.361033	0.457229	0.120855	10
SOV5g022840	B3	B3 domain-containing protein Os11g0197600-like [Spinacia oleracea]	AT3G18990	NA	0.205255	0.28673	0.0359195	0.0790289	0.154049	0.110591	0.10926	0.160489	5
YY08327	B3	hypothetical protein SOVF_047100 isoform B [Spinacia oleracea]	AT5G66980	NA	0	0	0	0	0	0	0	0.0728194	6
YY31511	B3	B3 domain-containing protein Os01g0723500-like [Spinacia oleracea]	AT3G18990	NA	0	0	0	0.0375777	0	0	0	0	2
SOV4g048970	B3	B3 domain-containing protein Os01g0723500-like [Spinacia oleracea]	AT1G79915	NA	0.380065	0.121171	0.151827	0.249595	0.0646646	0.106558	0.199803	0.25316	8
SOV4g046420	B3	B3 domain-containing protein At1g49475-like [Spinacia oleracea]	AT1G49475	NA	0.346477	0.251342	0.812793	1.05053	1.33959	0.822049	0.740616	0.641364	3
SOV1g033530	B3	B3 domain-containing protein Os01g0723500-like [Spinacia oleracea]	AT3G18990	NA	NA	NA	NA	NA	NA	NA	NA	NA
SOV3g005180	B3	hypothetical protein SOVF_034970 [Spinacia oleracea]	AT1G05930	NA	0	0	0	0	0	0	0	0
YY08573	B3	hypothetical protein SOVF_034970 [Spinacia oleracea]	AT1G05930	NA	0	0	0	0	0	0	0	0
SOV6g036660	B3	hypothetical protein SOVF_118810 [Spinacia oleracea]	AT1G05920	NA	NA	NA	NA	NA	NA	NA	NA	NA
SOV3g004890	B3	B3 domain-containing protein At2g31420-like [Spinacia oleracea]	AT2G32645	NA	NA	NA	NA	NA	NA	NA	NA	NA
SOV6g037030	B3	hypothetical protein SOVF_118810 [Spinacia oleracea]	AT1G05920	NA	NA	NA	NA	NA	NA	NA	NA	NA
SOV6g030390	B3	hypothetical protein SOVF_100910 [Spinacia oleracea]	AT1G05920	NA	0	0	0	0	0	0	0	0
SOV4g013690	B3	hypothetical protein SOVF_118810 [Spinacia oleracea]	AT1G05920	NA	0	0	0	0	0	0	0	0
SOV6g036720	B3	hypothetical protein SOVF_100910 [Spinacia oleracea]	AT1G05920	NA	0	0	0	0	0	0	0	0
SOV6g037120	B3	hypothetical protein SOVF_100910 [Spinacia oleracea]	AT3G24850	NA	0	0	0	0	0	0	0	0
SOV3g014640	B3	B3 domain-containing transcription factor VRN1-like [Spinacia oleracea]	AT4G11420	EIF3A	0	0	0.120682	0	0	0	0	0	1
YY11830	B3	B3 domain-containing protein REM16-like [Spinacia oleracea]	AT4G33280	NA	0	0.0589331	0.0585206	0.031337	0	0.0701026	0.0229048	0	9
SOV4g006810	B3	B3 domain-containing protein REM16-like [Spinacia oleracea]	AT4G33280	NA	0	0	0	0.136303	0	0	0.0474672	0.0746118	2
YY01294	B3	B3 domain-containing protein At3g19184 [Spinacia oleracea]	AT3G19184	NA	0	0	0	0.0685833	0.186357	0.218782	0.207575	0.26244	10
SOV4g046780	B3	B3 domain-containing protein At3g19184 [Spinacia oleracea]	AT3G19184	NA	0.145062	0.327808	0	0.14774	0.0673537	0.0841509	0.169007	0.0873828	5
SOV4g025810	B3	B3 domain-containing protein At5g42700-like isoform X1 [Spinacia oleracea]	AT5G42700	NA	0.404674	1.18981	0.606926	0.553945	0.242433	0.515452	0.629334	0.39562	5
YY11964	B3	hypothetical protein SOVF_025870 [Spinacia oleracea]	AT5G42700	NA	0.210084	0.345565	0.286158	0.188947	0.40164	0.384708	0.427577	0.33068	10
SOV4g005530	B3	hypothetical protein SOVF_025870 [Spinacia oleracea]	AT5G42700	NA	0.243966	0.75102	0.225705	0.386676	0.263146	0.477617	0.707373	0.53394	5
YY22602	B3	B3 domain-containing protein At5g42700-like isoform X2 [Spinacia oleracea]	AT5G42700	NA	0	0	0	0	0.0676888	0.282194	0.229161	0.401544	7
YY05070	B3	hypothetical protein SOVF_200280 isoform A, partial [Spinacia oleracea]	AT5G42700	NA	0	0	0	0	0	0	0.0228243	0	4
SOV3g046170	B3	hypothetical protein SOVF_200280 isoform A, partial [Spinacia oleracea]	AT3G19184	NA	0	0	0	0	0	0	0	0
SOV5g036270	B3	B3 domain-containing protein Os01g0234100-like isoform X2 [Spinacia oleracea]	AT3G19184	NA	0.225185	0.138746	0.122	0.031337	0	0.0786699	0.0749212	0.0983822	8
SOV2g018740	B3	B3 domain-containing protein Os01g0234100-like isoform X1 [Spinacia oleracea]	AT5G42700	NA	0	0.575343	0.113746	0.0834304	0.0676888	0.253168	0.285433	0.513377	7
SOV3g005530	B3	B3 domain-containing transcription factor VRN1-like [Spinacia oleracea]	AT3G06160	NA	0.455789	0.333222	0.384297	0.383701	0.240918	0.382104	0.30125	0.928744	6
SOV3g047190	B3	B3 domain-containing protein Os01g0234100-like isoform X2 [Spinacia oleracea]	AT3G19184	NA	0	0	0.117435	0	0.0506657	0.171378	0.0573943	0.0964544	12
SOV3g012440	B3	hypothetical protein SOVF_144670 [Spinacia oleracea]	AT2G24700	NA	0	0.573046	0.623233	0.43726	0.444526	0.992722	0.50174	0.548081	12
SOV3g030230	B3	B3 domain-containing protein REM16-like [Spinacia oleracea]	AT4G33280	NA	0	0.171007	0	0	0.173433	0.175209	0	0.010233	10
SOV2g026070	B3	B3 domain-containing transcription factor VRN1-like [Spinacia oleracea]	AT3G18990	NA	NA	NA	NA	NA	NA	NA	NA	NA
SOV1g030560	B3	hypothetical protein SOVF_037590, partial [Spinacia oleracea]	AT1G78640	NA	NA	NA	NA	NA	NA	NA	NA	NA
SOV2g022570	B3	hypothetical protein FH972_009897 [Carpinus fangiana]	AT4G03170	NA	NA	NA	NA	NA	NA	NA	NA	NA
YY01850	B3	small nuclear ribonucleoprotein SmD3b-like [Spinacia oleracea]	AT1G20580	NA	0.169423	0.857656	0.887987	1.0769	0.29743	0.360724	0.818145	0.560099	11
SOV4g052230	B3	small nuclear ribonucleoprotein SmD3b-like [Spinacia oleracea]	AT1G20580	NA	0.105476	0.480711	0.515305	0.24615	0.245949	0.344152	0.924827	0.717854	7
YY13604	B3	hypothetical protein SOVF_181860 [Spinacia oleracea]	AT4G33280	NA	0	0	0.0581058	0.059997	0.298471	0.0867757	0.0650855	0.311642	10
SOV2g011800	BBR-BPC	protein BASIC PENTACYSTEINE2-like [Spinacia oleracea]	AT2G01930	BPC1	0.669681	0.799392	1.0267	1.33247	1.26765	0.779358	0.599237	0.887881	11
SOV6g048530	BBR-BPC	protein BASIC PENTACYSTEINE7-like [Spinacia oleracea]	AT2G35550	BPC7	0.358554	0.0902083	0.159455	0.114007	0.131109	0	0.111455	0.168949	8
SOV2g025680	BBR-BPC	protein BASIC PENTACYSTEINE6 [Spinacia oleracea]	AT5G42520	BPC6	0.140386	0.0678943	0.482041	0.13247	0.0673537	0.177964	0.0956628	0.12653	1
YY00555	BBR-BPC	protein BASIC PENTACYSTEINE4-like isoform X1 [Spinacia oleracea]	AT2G21240	BPC4	0	0	0	0.0397197	0	0	0.0281348	0.0922439	6
SOV4g038440	BBR-BPC	protein BASIC PENTACYSTEINE4-like isoform X1 [Spinacia oleracea]	AT2G21240	BPC4	0	0.0716291	0	0	0	0.0304982	0.0199065	0	5
SOV3g021660	BES1	hypothetical protein SOVF_182350, partial [Spinacia oleracea]	AT1G75080	BZR1	0.302151	0.127319	0.428951	0.376008	0.150818	0.157584	0.0864464	0.265707	1
SOV3g047690	BES1	hypothetical protein SOVF_111850 [Spinacia oleracea]	AT1G75080	BZR1	0.120983	0.056123	0.0536942	0.0596001	0.0843661	0.0499501	0	0.145326	6
SOV5g028330	BES1	BES1/BZR1 homolog protein 4-like [Spinacia oleracea]	AT1G78700	BEH4	0	0.0674961	0.0641026	0.0642105	0	0.0397191	0.137145	0.0730079	4
SOV6g038080	BES1	hypothetical protein SOVF_152130 [Spinacia oleracea]	AT4G36780	BEH2	0	0	0	0	0	0	0.0217319	0	4
YY20805	BES1	BES1/BZR1 homolog protein 2-like, partial [Spinacia oleracea]	AT4G36780	BEH2	NA	NA	NA	NA	NA	NA	NA	NA
SOV5g029080	BES1	BES1/BZR1 homolog protein 2-like, partial [Spinacia oleracea]	AT4G36780	BEH2	NA	NA	NA	NA	NA	NA	NA	NA
SOV2g031460	BES1	beta-amylase 7 isoform X2 [Spinacia oleracea]	AT2G45880	BAM7	0	0.046436	0.0781214	0.0928084	0.176052	0	0.102136	0.158299	3
SOV6g041450	BES1	beta-amylase 8 [Spinacia oleracea]	AT5G45300	NA	0.140386	0.125381	0.138888	0.21603	0.127239	0.165697	0.100996	0.252641	6
SOV4g035320	BES1	BES1/BZR1 homolog protein 2-like, partial [Spinacia oleracea]	AT4G36780	BEH2	0.157609	0	0.0839984	0	0	0	0	0	8
SOV2g031470	BES1	beta-amylase 2, chloroplastic [Spinacia oleracea]	AT4G00490	BAM2	0	0.238945	0.11969	0.0325951	0.456271	0.28435	0.162038	0.171854	10
SOV2g028050	BES1	beta-amylase-like [Spinacia oleracea]	AT2G32290	BAM6	0	0	0.0272035	0.0528332	0	0	0	0	2
SOV2g033000	BES1	hypothetical protein SOVF_074390 [Spinacia oleracea]	AT2G32290	BAM6	0	0	0	0	0	0.0301983	0.028963	0.0574	7
SOV6g046480	BES1	beta-amylase 3, chloroplastic [Spinacia oleracea]	AT4G17090	NA	0.875662	0.388231	1.99303	0.621379	5.84153	1.03031	0.507128	0.251594	3
SOV1g017350	BES1	hypothetical protein SOVF_142390, partial [Spinacia oleracea]	AT4G00490	BAM2	0	0.178735	0.101722	0.182734	0.161444	0.166014	0.130334	0.421113	6
YY12301	BES1	beta-amylase 1, chloroplastic [Spinacia oleracea]	AT3G23920	NA	0	0.424275	0.411428	0.24614	0.0864753	0.253422	0.0648802	0.368174	9
SOV4g001810	BES1	hypothetical protein SOVF_067490 [Spinacia oleracea]	AT3G23920	NA	0.265967	0.0465125	0.19897	0.0313259	0.057278	0.212254	0.0780835	0.0461723	8
SOV2g027780	BES1	beta-amylase-like [Spinacia oleracea]	AT2G32290	BAM6	0	0.0696658	0.295135	0.158288	0.320494	0.394154	0.336457	0.250989	10
SOV2g001370	bHLH	transcription factor bHLH35-like [Spinacia oleracea]	AT5G57150	NA	0	0.129371	0.382825	0.11449	0.0582924	0.0755496	0.0909638	0.126245	1
SOV4g051250	bHLH	transcription factor ABORTED MICROSPORES isoform X1 [Spinacia oleracea]	AT2G16910	AMS	0	0	0	0	0	0	0	0
YY01740	bHLH	transcription factor ABORTED MICROSPORES isoform X1 [Spinacia oleracea]	AT2G16910	AMS	0	0.0380026	0	0	0	0	0.0178491	0	5
SOV4g053290	bHLH	transcription factor bHLH25-like [Spinacia oleracea]	AT2G22760	NA	NA	NA	NA	NA	NA	NA	NA	NA
SOV2g027520	bHLH	transcription factor FER-LIKE IRON DEFICIENCY-INDUCED TRANSCRIPTION FACTOR [Spinacia oleracea]	AT2G28160	FIT	0	0	0	0	0	0	0	0
SOV1g039580	bHLH	transcription factor bHLH90 [Spinacia oleracea]	AT1G10610	NA	0	0	0.0565099	0	0	0.110397	0	0.0692204	12
SOV4g053300	bHLH	transcription factor bHLH18-like [Spinacia oleracea]	AT4G37850	NA	NA	NA	NA	NA	NA	NA	NA	NA
YY01889	bHLH	transcription factor bHLH18-like [Spinacia oleracea]	AT4G37850	NA	0	0	0	0	0	0	0	0
SOV2g034720	bHLH	hypothetical protein SOVF_140850 [Spinacia oleracea]	AT4G00870	NA	0	0	0.0352709	0	0	0	0.0212693	0.0544965	6
SOV1g038330	bHLH	transcription factor ICE1-like [Spinacia oleracea]	AT3G26744	ICE1	0.759952	0.220582	0.333658	0.470125	0.141605	0.195563	0.185483	0.530807	8
SOV3g001440	bHLH	hypothetical protein SOVF_038480 [Spinacia oleracea]	AT4G25410	NA;NA	0.14613	0.035803	0.162998	0.162394	0	0	0.0380405	0.0524554	1
SOV3g001430	bHLH	hypothetical protein SOVF_038470 [Spinacia oleracea]	AT1G12540	NA	0	0	0	0.0319133	0	0	0	0	2
SOV6g042090	bHLH	transcription factor bHLH118-like [Chenopodium quinoa]	AT4G25400	NA	NA	NA	NA	NA	NA	NA	NA	NA
SOV6g042100	bHLH	GPN-loop GTPase 3-like [Spinacia oleracea]	AT4G12790	NA	1.08018	0.535032	0.39934	0.911892	1.42651	0.885045	0.384887	0.988502	10
SOV6g046190	bHLH	transcription factor bHLH120-like [Spinacia oleracea]	AT4G25410	NA	0	0	0.0771129	0	0	0	0	0	1
SOV1g007370	bHLH	transcription factor ORG2-like [Spinacia oleracea]	AT3G56970	bHLH38	NA	NA	NA	NA	NA	NA	NA	NA
SOV1g007360	bHLH	transcription factor bHLH101-like [Spinacia oleracea]	AT3G56970	bHLH38	0	0	0	0	0	0	0	0
SOV1g007250	bHLH	transcription factor ORG2-like [Spinacia oleracea]	AT3G56970	bHLH38	NA	NA	NA	NA	NA	NA	NA	NA
SOV1g007400	bHLH	transcription factor bHLH101-like [Spinacia oleracea]	AT3G56970	bHLH38	NA	NA	NA	NA	NA	NA	NA	NA
YY02367	bHLH	transcription factor bHLH95 [Spinacia oleracea]	AT1G49770	RGE1	0	0	0	0.0622332	0	0	0	0	2
YY00609	bHLH	transcription factor bHLH113-like [Spinacia oleracea]	AT2G31730	NA	1.997	0.39171	0.374272	0.561223	0.921523	0.764232	0.391527	1.34804	8
SOV2g016620	bHLH	transcription factor bHLH68-like [Spinacia oleracea]	AT4G29100	NA	0	0.0373329	0	0.106747	0.0864753	0.114035	0.117393	0.0770238	10
SOV6g015620	bHLH	hypothetical protein SOVF_159790 [Spinacia oleracea]	AT4G21340	B70;B70	0	0	0	0	0	0	0	0
SOV3g013170	bHLH	hypothetical protein SOVF_041430 isoform B [Spinacia oleracea]	AT2G31730	NA	0.584711	0.525163	0.144755	0.268394	0	0.128435	0.0970941	0.177828	8
YY00268	bHLH	transcription factor bHLH123 isoform X1 [Spinacia oleracea]	AT3G20640	NA	0	0.0414405	0	0.0463813	0	0	0	0	2
SOV4g035360	bHLH	transcription factor bHLH123 isoform X1 [Spinacia oleracea]	AT3G20640	NA	0	0.0344775	0	0.0463813	0	0	0	0	2
SOV2g024810	bHLH	transcription factor bHLH110 [Spinacia oleracea]	AT1G27660	NA	0	0	0	0	0	0	0	0
YY02269	bHLH	transcription factor bHLH68-like [Spinacia oleracea]	AT4G29100	NA	0	0.052933	0.0771129	0.113096	0.044608	0	0.180504	0.0701508	4
SOV4g057470	bHLH	transcription factor bHLH68-like [Spinacia oleracea]	AT4G29100	NA	0	0	0.0719626	0.0758482	0	0.102544	0.135565	0.0907223	7
SOV3g046010	bHLH	transcription factor bHLH113-like [Spinacia oleracea]	AT1G27660	NA	0	0.0754574	0.0342091	0.0488926	0	0	0.196765	0.0290573	4
SOV1g037560	bHLH	transcription factor PRE6-like [Spinacia oleracea]	AT3G28857	PRE5	0	0	0	0	0	0	0	0
SOV5g008220	bHLH	transcription factor PRE3 [Spinacia oleracea]	AT3G47710	BNQ3	0	0	0.0411049	0	0	0	0	0	1
SOV1g010990	bHLH	transcription factor PRE6-like [Spinacia oleracea]	AT3G28857	PRE5	0	0	0.0340321	0.0227495	0.0486256	0.0369309	0	0.101693	6
SOV5g008280	bHLH	hypothetical protein SOVF_105690 [Spinacia oleracea]	AT1G26945	KDR	0	0.0727119	0	0	0	0	0	0	5
SOV3g042690	bHLH	transcription factor SPATULA-like isoform X1 [Spinacia oleracea]	AT4G36930	SPT	0	0.125314	0.402384	0.24911	0.255399	0.267726	0.237789	0.32705	11
SOV3g021920	bHLH	transcription factor ALC-like isoform X2 [Spinacia oleracea]	AT4G36930	SPT	0.229822	0	0.0659272	0	0.117154	0.0840819	0.0247938	0	8
SOV4g005970	bHLH	transcription factor PIF3-like isoform X1 [Spinacia oleracea]	AT1G09530	PIF3	0	0	0	0	0	0	0	0
YY11921	bHLH	transcription factor PIF3-like isoform X2 [Spinacia oleracea]	AT1G09530	PIF3	0	0	0	0	0	0	0	0.0257772	6
SOV6g035020	bHLH	transcription factor PIF1-like [Spinacia oleracea]	AT2G20180	PIL5	0.114249	0.0387321	0	0	0	0	0.0594688	0	8
SOV2g029280	bHLH	transcription factor UNE10-like isoform X1 [Spinacia oleracea]	AT4G00050	UNE10	0.190578	0	0	0	0	0.0537034	0	0	8
SOV5g009370	bHLH	hypothetical protein SOVF_159770 [Spinacia oleracea]	AT4G00050	UNE10	0	0	0.0356328	0.0784428	0	0	0.0465818	0	2
SOV3g032190	bHLH	hypothetical protein SOVF_014810 [Spinacia oleracea]	AT4G28800	NA	0.269114	0.0267421	0.103001	0.0943739	0.0582924	0.0661547	0.0327294	0.0925804	8
SOV1g048110	bHLH	transcription factor bHLH10-like [Spinacia oleracea]	AT2G24260	LRL1	0	0.0876378	0.0375263	0.0463813	0	0.1124	0.0229048	0	12
YY27758	bHLH	transcription factor UNE12-like [Spinacia oleracea]	AT4G02590	UNE12	0	0.039675	0.044611	0	0	0.0466296	0.0633204	0	4
SOV1g020130	bHLH	hypothetical protein SOVF_120700 isoform B [Spinacia oleracea]	AT1G69010	BIM2	0	0.144781	0.0327139	0.055623	0.0692037	0	0.13409	0.19772	7
SOV5g010630	bHLH	transcription factor BIM2-like isoform X1 [Spinacia oleracea]	AT5G08130	BIM1	0	0.0743865	0.0341997	0.0672997	0	0.0493428	0	0.147244	6
SOV3g048250	bHLH	phosphatidylinositol 4-kinase gamma 7-like [Spinacia oleracea]	AT2G03890	PI4K GAMMA 7	0	0.29304	0.434597	0.700482	0.419609	0.605273	0.389735	0.50693	11
SOV3g019760	bHLH	hypothetical protein SOVF_028370 [Spinacia oleracea]	AT3G57870	SCE1	0	0	0	0	0	0	0.0178491	0	4
SOV4g015760	bHLH	hypothetical protein SOVF_024910 [Spinacia oleracea]	AT4G02590	UNE12	0	0.100618	0.0969997	0	0	0.16992	0.0316602	0.0331886	12
SOV1g007330	bHLH	transcription factor ORG2-like [Spinacia oleracea]	AT3G56970	bHLH38	NA	NA	NA	NA	NA	NA	NA	NA
SOV5g000620	bHLH	transcription factor bHLH160-like isoform X1 [Chenopodium quinoa]	AT1G71200	NA	0	0	0	0.0443587	0	0.0846035	0	0.120518	6
SOV2g034310	bHLH	hypothetical protein SOVF_139450 [Spinacia oleracea]	AT1G01260	NA	0	0.236438	0.036507	0.222456	0.100286	0.237331	0.148265	0.186709	7
SOV5g002110	bHLH	transcription factor bHLH3-like [Spinacia oleracea]	AT4G16430	NA	0	0.1457	0.435996	0.282995	0.0673537	0.244616	0.204902	0.239866	11
SOV4g058100	bHLH	transcription factor bHLH95 [Spinacia oleracea]	AT1G49770	RGE1	0	0	0	0	0	0	0	0
SOV6g047700	bHLH	uncharacterized protein At4g17910 [Spinacia oleracea]	AT4G17910	NA	4.01342	1.8075	0.29109	0.186987	0.0661314	0.377887	0.099992	0.0652922	8
SOV6g034530	bHLH	transcription factor MUTE [Spinacia oleracea]	AT3G06120	MUTE	0	0	0	0	0	0	0	0
YY21433	bHLH	transcription factor bHLH94-like [Spinacia oleracea]	AT1G72210	NA	1.30293	0.863982	1.3267	0.835393	1.49449	0.929602	1.32692	0.3605	3
SOV4g012750	bHLH	transcription factor bHLH94-like [Spinacia oleracea]	AT1G72210	NA	0.778389	0.708079	0.671782	0.701637	0.995869	1.10362	1.27424	0.166496	4
SOV1g000170	bHLH	hypothetical protein SOVF_045300 [Spinacia oleracea]	AT3G24140	FMA	0	0	0	0.0393489	0	0	0.016161	0.0218383	2
SOV2g038520	bHLH	hypothetical protein SOVF_143930 [Spinacia oleracea]	AT1G72210	NA	0.301503	0.196817	0.509536	0.581463	0.60666	0.800836	0.499308	0.505135	10
SOV3g022500	bHLH	transcription factor bHLH54-like [Spinacia oleracea]	AT1G27740	RSL4	NA	NA	NA	NA	NA	NA	NA	NA
SOV3g022520	bHLH	transcription factor bHLH54-like [Spinacia oleracea]	AT4G33880	RSL2	0	0	0	0.0328735	0	0	0	0	2
SOV2g021720	bHLH	transcription factor bHLH54-like [Spinacia oleracea]	AT2G14760	NA	0	0	0	0.211671	0.131108	0	0	0	2
SOV1g032300	bHLH	transcription factor bHLH83-like [Spinacia oleracea]	AT5G37800	RSL1	NA	NA	NA	NA	NA	NA	NA	NA
SOV2g000760	bHLH	transcription factor HEC1-like [Spinacia oleracea]	AT3G50330	HEC2	0	0	0	0	0	0	0	0
YY35948	bHLH	hypothetical protein SOVF_060680 [Spinacia oleracea]	AT3G21330	NA	0	0	0	0	0.0646646	0	0	0	3
SOV4g053950	bHLH	hypothetical protein SOVF_060680 [Spinacia oleracea]	AT3G21330	NA	0	0	0	0	0	0	0	0
SOV4g045220	bHLH	transcription factor HBI1-like [Spinacia oleracea]	AT4G34530	CIB1	0	0	0	0	0	0	0	0
YY27776	bHLH	transcription factor HBI1-like [Spinacia oleracea]	AT4G34530	CIB1	0	0.0929479	0	0.0622332	0	0	0.0425804	0.0518726	5
SOV1g001950	bHLH	transcription factor bHLH62-like [Spinacia oleracea]	AT3G07340	NA	0	0.161888	0.25675	0.18719	0.214718	0.238119	0.172929	0.0587431	11
SOV1g042190	bHLH	transcription factor bHLH62-like [Spinacia oleracea]	AT3G07340	NA	0.129965	0.366835	0.186051	0.248023	0.290985	0.0979675	0.218971	0.0160186	5
SOV3g048590	bHLH	transcription factor bHLH49 isoform X2 [Spinacia oleracea]	AT1G68920	NA	0.341934	0.149794	0.0740499	0.13521	0.275003	0.142824	0.295627	0.164653	8
YY07231	bHLH	transcription factor bHLH74 [Spinacia oleracea]	AT1G10120	NA	0	0.0849494	0.0298329	0	0.207803	0.0948244	0.0247938	0.0339119	10
SOV4g031810	bHLH	transcription factor bHLH74 [Spinacia oleracea]	AT1G10120	NA	0	0.037816	0.166069	0.102241	0.159623	0	0.0340588	0.066369	3
SOV5g007420	bHLH	hypothetical protein SOVF_103210 [Spinacia oleracea]	AT5G62610	NA	0.574185	0.239683	0.184108	0.244072	0.260301	0.0971923	0.131403	0.225746	8
SOV3g020220	bHLH	transcription factor bHLH48 [Spinacia oleracea]	AT3G57800	NA	0.120983	0.154112	0.089	0.0887388	0.0637556	0.0290333	0.116087	0.16844	7
SOV1g038370	bHLH	phospholipid-transporting ATPase 3 isoform X1 [Spinacia oleracea]	AT1G59820	ALA3	0.695802	0.532814	0.962213	0.487032	0.695597	0.857022	0.551564	0.537985	1
YY08515	bHLH	transcription factor SPEECHLESS [Spinacia oleracea]	AT5G53210	SPCH	0	0	0.0319693	0.0256583	0	0.0465723	0	0	12
SOV3g004300	bHLH	transcription factor SPEECHLESS [Spinacia oleracea]	AT5G53210	SPCH	0	0	0	0.0451048	0	0.0925545	0	0	12
SOV2g033680	bHLH	hypothetical protein SOVF_060870 isoform B [Spinacia oleracea]	AT4G01460	NA	0	0.0389099	0.123631	0.458271	0	0.129204	0.0178295	0.215026	2
SOV1g025310	bHLH	basic helix-loop-helix protein A-like [Spinacia oleracea]	AT4G09820	TT8	0.566893	0.0801725	0.044611	0	0.114012	0	0.0554864	0.0732658	8
SOV3g015520	bHLH	hypothetical protein SOVF_125950 [Spinacia oleracea]	AT1G32640	MYC2	0	0	0.110731	0.025503	0	0	0.0187565	0	1
SOV6g047490	bHLH	transcription factor MYC4 [Spinacia oleracea]	AT1G32640	MYC2	0	0.993946	1.41196	0.190097	0.916522	1.60719	0.177649	0.192336	9
SOV6g044550	bHLH	transcription factor bHLH14-like [Spinacia oleracea]	AT4G00870	NA	0	0	0	0	0	0	0	0
YY15051	bHLH	transcription factor ICE1-like [Spinacia oleracea]	AT3G26744	ICE1	0.337743	0.202319	0.177414	0.0784875	0.0506657	0.240245	0.0942798	0.0766351	8
SOV5g011690	bHLH	transcription factor ICE1-like [Spinacia oleracea]	AT3G26744	ICE1	0	0.0974782	0.201127	0.088163	0.344916	0.0688149	0.107932	0.196358	3
SOV3g008730	bHLH	hypothetical protein SOVF_158840 [Spinacia oleracea]	AT4G14410	bHLH104	0.629104	0.330724	0.72422	0.811617	0.290979	0.202446	0.469408	0.711617	2
YY01127	bHLH	transcription factor ILR3 [Spinacia oleracea]	AT5G54680	ILR3	0.506	0.137582	0.429934	0.324481	0.0892355	0.206718	0.145485	0.534476	6
SOV4g044820	bHLH	transcription factor ILR3 [Spinacia oleracea]	AT5G54680	ILR3	0.210084	0.198977	0.146455	0.145771	0.293306	0.0587876	0.104643	0.582202	6
SOV6g005170	bHLH	transcription factor ILR3-like [Spinacia oleracea]	AT5G54680	ILR3	0	0	0.0847317	0	0.101786	0	0.0821923	0	3
SOV3g028940	bHLH	transcription factor bHLH121-like [Spinacia oleracea]	AT3G19860	bHLH121	0	0.138465	0.171835	0.268974	0.16017	0.21377	0.170877	0.149724	11
YY01660	bHLH	transcription factor bHLH121-like [Spinacia oleracea]	AT3G19860	bHLH121	0	0.0267421	0.121902	0.0837829	0.0746731	0.0989864	0.0202227	0.118008	11
SOV1g043100	bHLH	transcription factor bHLH47 [Spinacia oleracea]	AT3G47640	PYE	0	0.0670988	0.081688	0	0.0486256	0.0255995	0.0178491	0.124924	6
SOV5g002650	bHLH	transcription factor UNE12 [Spinacia oleracea]	AT4G02590	UNE12	0	0.030561	0	0.0223248	0	0	0	0	5
YY37054	bHLH	transcription factor bHLH137 isoform X1 [Spinacia oleracea]	AT5G50915	NA	0	0	0	0.018877	0	0.0388633	0.122063	0.0711696	4
SOV2g026860	bHLH	transcription factor bHLH81-like [Spinacia oleracea]	AT4G09180	FBH2	0.314943	0.045685	0.12266	0	0	0.0426403	0.137977	0	8
SOV3g020290	bHLH	transcription factor bHLH130-like [Spinacia oleracea]	AT2G42280	NA	0	0	0	0	0	0	0	0
SOV4g001080	bHLH	transcription factor bHLH130-like [Spinacia oleracea]	AT2G42280	NA;NA	0	0	0	0	0	0	0	0
SOV3g016390	bHLH	transcription factor bHLH129-like [Spinacia oleracea]	AT1G05805	NA	0	0	0	0	0	0	0	0
SOV4g017550	bHLH	transcription factor LHW-like [Spinacia oleracea]	AT2G27230	LHW	0	0.0691802	0.076266	0.124907	0	0.104206	0.102077	0.0694369	11
SOV5g018660	bHLH	transcription factor LHW-like [Spinacia oleracea]	AT2G27230	LHW	0	0	0.0578972	0.0435939	0	0	0.0258191	0	11
YY13596	bHLH	transcription factor LHW-like [Spinacia oleracea]	AT2G27230	LHW	0	0.169546	0	0.0443365	0.0864753	0.0971756	0.069155	0	5
SOV6g044260	bHLH	hypothetical protein SOVF_064350 [Spinacia oleracea]	AT1G64625	NA	0.331934	0.23268	0.323664	0.924011	0.547727	0.173803	0.381283	0.841521	2
SOV5g001890	bHLH	hypothetical protein SOVF_106520 [Spinacia oleracea]	AT1G06150	EMB1444	0.150186	0.0646576	0.0945631	0.174925	0.286185	0.109396	0.147375	0.25814	3
SOV5g010440	bHLH	hypothetical protein SOVF_194850 [Spinacia oleracea]	AT2G31280	CPUORF7	0	0	0.0472054	0	0.0486256	0.0670211	0.018681	0.0282561	10
YY00756	bHLH	protein RICE SALT SENSITIVE 3 isoform X1 [Spinacia oleracea]	AT3G15240	NA	0.568754	0.0581247	0.220487	0.118573	0.29385	0.146758	0.0864598	0.125006	8
SOV4g040560	bHLH	protein RICE SALT SENSITIVE 3 isoform X1 [Spinacia oleracea]	AT3G15240	NA	0.292261	0.245941	0	0	0.0529257	0.0562	0.0366002	0	8
SOV1g039230	bHLH	protein RICE SALT SENSITIVE 3 isoform X1 [Spinacia oleracea]	AT1G60060	NA	0.283811	0.50443	0.805736	0.667398	1.01223	0.821188	0.418064	0.499041	10
SOV1g014600	bHLH	mediator of RNA polymerase II transcription subunit 15a isoform X1 [Spinacia oleracea]	AT1G15780	NRB4	0	0.037816	0.14309	0.135649	0	0.126601	0.111637	0.0535144	11
SOV5g026510	bHLH	transcription factor bHLH144-like [Spinacia oleracea]	AT1G29950	NA	0.670745	0.722031	0.589217	0.721461	0.68783	0.846977	1.06373	0.882364	4
SOV3g036900	bHLH	transcription factor HEC3 [Spinacia oleracea]	AT4G00120	IND	NA	NA	NA	NA	NA	NA	NA	NA
SOV6g038430	bHLH	putative adenylylsulfatase transcription factor bHLH family [Lupinus albus]	AT5G01305	NA	0	0.0692367	0.0298329	0	0	0	0.24615	0.0474766	4
SOV6g018260	bHLH	transcription factor bHLH93 [Spinacia oleracea]	AT5G65640	bHLH093	0	0.614197	0.326785	0.86356	0.347219	0.634736	0.365248	0.237184	2
SOV5g013990	bHLH	transcription factor BEE 3-like [Spinacia oleracea]	AT1G73830	BEE3	0	0.0380026	0.103161	0	0	0.0293938	0.0230021	0.181571	6
SOV3g032820	bHLH	transcription factor bHLH75-like [Spinacia oleracea]	AT1G25330	CES	0	0	0	0	0	0	0	0
SOV5g011940	bHLH	transcription factor bHLH137 isoform X1 [Spinacia oleracea]	AT5G50915	NA	0.460236	0.221569	0	0.053504	0.057278	0	0.101243	0.248863	8
SOV1g025370	bHLH	uncharacterized protein LOC110805086 isoform X1 [Spinacia oleracea]	AT5G64980	NA	0.633892	0.386354	0.245598	0.578424	0.385624	0.259912	0.142955	0.452696	8
SOV2g002300	bHLH	putative transcription factor bHLH041 [Spinacia oleracea]	AT5G56960	NA	0	0	0	0	0	0	0.0537987	0	4
SOV2g024520	bHLH	transcription factor bHLH91-like [Spinacia oleracea]	AT2G31210	NA	0	0	0	0.02261	0	0	0.045233	0.0739667	7
SOV1g006660	bHLH	transcription factor bHLH106-like [Spinacia oleracea]	AT2G41130	NA	0.13768	0.0301801	0.0578972	0.302398	0.0689465	0.258995	0.163466	0.383259	6
SOV3g034500	bHLH	hypothetical protein SOVF_184570 [Spinacia oleracea]	AT1G68810	NA	0	0	0.130516	0.307276	0.323003	0.0503931	0.193126	0.0810129	3
SOV5g030500	bHLH	transcription factor bHLH30-like [Spinacia oleracea]	AT3G56770	NA	0	0	0	0	0	0	0	0.0649568	6
SOV3g038070	bHLH	transcription factor bHLH30-like [Spinacia oleracea]	AT1G68810	NA	1.23757	0.967601	0.627942	1.16939	2.57474	0.99544	1.03898	0.382778	3
SOV1g028260	bHLH	transcription factor bHLH51 isoform X1 [Spinacia oleracea]	AT2G40200	NA	0	0.135468	0.103279	0.243146	0.0746731	0	0.112749	0.223472	7
SOV6g046750	bHLH	transcription factor bHLH18-like [Spinacia oleracea]	AT4G37850	NA	0.114249	0	0	0	0	0	0	0	8
SOV2g030410	bHLH	transcription factor bHLH18-like isoform X1 [Spinacia oleracea]	AT4G37850	NA	0.143893	0.452315	1.06279	0.097721	0.221347	0.120123	0.336138	0.304181	1
SOV6g022330	bHLH	transcription factor bHLH18-like [Spinacia oleracea]	AT4G37850	NA	0.122983	0	0	0	0	0	0	0	8
SOV6g046780	bHLH	transcription factor bHLH18-like [Spinacia oleracea]	AT4G37850	NA	0	0	0	0	0	0	0	0
SOV3g044860	bHLH	transcription factor bHLH25-like [Spinacia oleracea]	AT4G37850	NA	0	0	0	0	0	0	0	0
SOV3g044820	bHLH	transcription factor bHLH25-like [Spinacia oleracea]	AT4G37850	NA	0	0	0.0272035	0	0	0	0	0	1
SOV3g039710	bHLH	transcription factor bHLH18-like [Spinacia oleracea]	AT4G37850	NA	0.129965	0	0.0375263	0.0371362	0	0	0	0	8
SOV6g038010	bHLH	transcription factor DYT1-like [Spinacia oleracea]	AT4G21330	DYT1	NA	NA	NA	NA	NA	NA	NA	NA
SOV5g006050	bHLH	transcription factor bHLH168-like [Spinacia oleracea]	AT1G10586	NA	NA	NA	NA	NA	NA	NA	NA	NA
SOV1g048200	bHLH	transcription factor bHLH49-like [Spinacia oleracea]	AT1G68920	NA	0	0	0	0	0	0	0.0164601	0	4
SOV4g052750	bHLH	uncharacterized protein At4g38062 [Spinacia oleracea]	AT4G38062	NA	0	0.470618	0.146336	0.188006	0.146583	0.254906	0.0956553	0.111904	5
YY29507	bHLH	uncharacterized protein At4g38062 [Spinacia oleracea]	AT4G38062	NA	0	0.231809	0.152677	0.314344	0.274282	0.334425	0.385858	0.334364	7
SOV3g038300	bHLH	uncharacterized protein At4g38062-like [Spinacia oleracea]	AT4G38062	NA	0	0.0989412	0.0560287	0.0802404	0.108554	0.0770705	0.237254	0.0363467	4
SOV3g011060	bHLH	hypothetical protein SOVF_058710 [Spinacia oleracea]	AT3G17100	NA	0	0.375001	0.802169	0.787756	1.37039	1.10572	0.51719	1.36958	10
SOV3g045060	bHLH	transcription factor BHLH089 [Spinacia oleracea]	AT1G59640	BPEp	0	0	0	0	0	0	0	0
SOV6g006900	bHLH	transcription factor BHLH089 [Spinacia oleracea]	AT1G59640	BPEp	0	0	0	0	0	0	0	0
YY22587	bHLH	uncharacterized protein LOC110799769 [Spinacia oleracea]	AT3G22100	NA	0.174046	0	0.111957	0	0	0.0605415	0	0.0293618	8
SOV6g044910	bHLH	hypothetical protein SOVF_213250 [Spinacia oleracea]	AT2G34820	NA	NA	NA	NA	NA	NA	NA	NA	NA
SOV6g038450	bHLH	transcription factor bHLH140 [Spinacia oleracea]	AT5G01310	NA	0	0	0.0651021	0.338726	0	0.110579	0.0404129	0.167729	2
YY01723	bZIP	basic leucine zipper 23-like [Spinacia oleracea]	AT2G16770	bZIP23	0.161749	0.100374	0.365466	0.616888	0.0818947	0.0538309	0.253723	0.139085	2
SOV4g051120	bZIP	hypothetical protein SOVF_092640 isoform A [Spinacia oleracea]	AT2G16770	bZIP23	0	0.0762788	0	0.0443587	0.0676888	0.0378788	0.0435868	0	5
SOV6g017130	bZIP	basic leucine zipper 23-like [Spinacia oleracea]	AT2G16770	bZIP23	0	0	0.431944	0.0714628	0	0.150313	0.152324	0.171773	1
SOV1g030540	bZIP	basic leucine zipper 23-like [Spinacia oleracea]	AT2G16770	bZIP23	0	0	0	0.0259366	0.057278	0	0	0	3
YY32535	bZIP	basic leucine zipper 23-like [Spinacia oleracea]	AT4G35040	bZIP19	NA	NA	NA	NA	NA	NA	NA	NA
SOV4g028010	bZIP	basic leucine zipper 23-like [Spinacia oleracea]	AT4G35040	bZIP19	NA	NA	NA	NA	NA	NA	NA	NA
SOV1g019840	bZIP	basic leucine zipper 43-like [Spinacia oleracea]	AT3G30530	bZIP42	0	0	0	0	0	0	0	0
SOV6g001420	bZIP	hypothetical protein SOVF_050870 [Spinacia oleracea]	AT5G60830	bZIP70	NA	NA	NA	NA	NA	NA	NA	NA
SOV3g012540	bZIP	probable transcription factor PosF21 [Spinacia oleracea]	AT2G31370	NA	0.174046	0.166665	0.156653	0.103302	0	0	0.11772	0.150311	8
SOV6g027870	bZIP	transcription factor RF2b-like isoform X1 [Spinacia oleracea]	AT2G40620	NA	0	0.100333	0.102756	0.112742	0.335272	0.105939	0.178284	0.123475	3
SOV4g041450	bZIP	transcription factor VIP1-like [Spinacia oleracea]	AT1G43700	VIP1	0	0.14468	0.0358989	0.0347178	0	0	0.0933751	0	5
YY00560	bZIP	transcription factor RF2a [Spinacia oleracea]	AT4G38900	NA	0	0.298375	0.907945	0.268367	0.0484985	0.43366	0.20414	0.61161	1
SOV4g038480	bZIP	transcription factor RF2a [Spinacia oleracea]	AT4G38900	NA	0.150186	0.167413	0.397844	0.103348	0.36135	0.137035	0.23082	0.33595	3
YY00867	bZIP	transcription factor VIP1-like [Spinacia oleracea]	AT1G43700	VIP1	0.336708	0.0716832	0.205173	0.280876	0	0.156008	0.285743	0.0828165	8
SOV2g027320	bZIP	transcription factor VIP1-like [Spinacia oleracea]	AT4G38900	NA	0	0.332339	0.271536	0.209117	0.263162	0.205784	0.0422567	0.179659	9
SOV1g015600	bZIP	hypothetical protein SOVF_051660 [Spinacia oleracea]	AT2G40620	NA	0	0	0	0	0	0	0.0258191	0	4
SOV5g025020	bZIP	transcription factor RF2a [Spinacia oleracea]	AT4G38900	NA	NA	NA	NA	NA	NA	NA	NA	NA
SOV6g046760	bZIP	transcription factor RF2a [Spinacia oleracea]	AT4G27230	HTA2	NA	NA	NA	NA	NA	NA	NA	NA
SOV3g039720	bZIP	transcription factor TGA4-like isoform X1 [Spinacia oleracea]	AT5G10030	TGA4	0.376936	0	0.0298329	0.112785	0.192739	0.0795157	0.0208125	0.102001	8
SOV6g020280	bZIP	transcription factor TGA7-like [Spinacia oleracea]	AT1G77920	TGA7	0	0	0.0451916	0	0	0	0	0	1
SOV1g006950	bZIP	transcription factor TGA2.3-like, partial [Spinacia oleracea]	AT5G06950	AHBP-1B	0	0.189106	0.16748	0.0433589	0	0.12243	0.0984295	0.137079	9
SOV1g013740	bZIP	transcription factor TGA2-like isoform X1 [Chenopodium quinoa]	AT5G06950	AHBP-1B	0.446044	0	0.305395	0.110643	0.157607	0.174512	0.125604	0.195859	8
SOV3g020510	bZIP	bZIP transcription factor TGA10 [Spinacia oleracea]	AT5G06839	TGA10	0	0	0	0	0	0.159251	0.0202227	0.302987	6
SOV3g034050	bZIP	transcription factor TGA2-like isoform X1 [Spinacia oleracea]	AT1G68640	PAN	0.190578	0.0571448	0.0559785	0.0908288	0	0.0268517	0.121869	0.213067	6
SOV6g028440	bZIP	transcription factor TGA9 isoform X1 [Spinacia oleracea]	AT1G08320	TGA9	0	0	0	0	0	0.036871	0	0.119667	6
SOV5g019380	bZIP	transcription factor TGA2.3-like, partial [Spinacia oleracea]	AT5G06950	AHBP-1B	0	0	0	0	0	0	0	0
SOV4g007250	bZIP	protein DOG1-like 3 [Spinacia oleracea]	AT3G14880	NA	0	0	0	0	0	0	0	0
YY17214	bZIP	protein DOG1-like 3 [Spinacia oleracea]	AT3G14880	NA	0	0	0	0	0	0	0	0
SOV3g044880	bZIP	uncharacterized protein LOC110792423 [Spinacia oleracea]	AT2G22850	bZIP6;bZIP6	0	0	0.0472054	0.0375777	0	0	0	0	11
SOV5g001000	bZIP	hypothetical protein SOVF_157420 [Spinacia oleracea]	AT3G62420	BZIP53	0.823848	0.898686	1.10832	0.981699	0.870978	0.872148	0.60755	0.150249	9
SOV3g006510	bZIP	bZIP transcription factor 11-like [Spinacia oleracea]	AT1G75390	bZIP44	0	0.0361235	0.0565099	0	0	0.0426403	0.0246714	0	9
SOV2g024940	bZIP	bZIP transcription factor 11-like [Spinacia oleracea]	AT1G75390	bZIP44	0	0.356147	0.49865	0.0289012	0.25589	0.151556	0.298159	0.14324	9
SOV3g016740	bZIP	basic leucine zipper 43-like [Spinacia oleracea]	AT2G04038	bZIP48	0	0	0	0	0	0	0	0
SOV2g015940	bZIP	basic leucine zipper 43-like [Spinacia oleracea]	AT2G04038	bZIP48	0	0	0	0	0	0	0	0
SOV3g046020	bZIP	bZIP transcription factor 11-like [Spinacia oleracea]	AT2G18160	bZIP2	0	0	0.0571821	0	0	0	0	0	1
SOV3g031880	bZIP	basic leucine zipper 43-like [Chenopodium quinoa]	AT2G04038	bZIP48	0	0	0	0	0.0866957	0	0	0	3
SOV3g016730	bZIP	basic leucine zipper 43-like [Spinacia oleracea]	AT3G30530	bZIP42	NA	NA	NA	NA	NA	NA	NA	NA
SOV6g048320	bZIP	bZIP transcription factor 16-like isoform X1 [Spinacia oleracea]	AT2G35530	bZIP16	0.21724	0.0907491	0.140759	0.209575	0.212786	0.165334	0.151428	0.222758	6
SOV3g047760	bZIP	G-box-binding factor 1 [Spinacia oleracea]	AT4G36730	GBF1	0.717213	0.297819	0.426824	0.616206	0.296557	0.484274	0.221272	0.38797	8
SOV2g032420	bZIP	common plant regulatory factor 1-like [Spinacia oleracea]	AT2G46270	GBF3	0.190578	0.201352	0.276843	0.336224	0.0773623	0.453178	0.205761	0.38481	12
SOV3g004110	bZIP	common plant regulatory factor 1-like isoform X1 [Spinacia oleracea]	AT2G46270	GBF3	0.964944	0.241942	0.812776	0.680316	0.30411	0.741126	0.522484	0.610802	8
YY08502	bZIP	common plant regulatory factor 1-like isoform X2 [Spinacia oleracea]	AT2G46270	GBF3	0	0	0	0	0	0.0536527	0	0	12
SOV5g019390	bZIP	transcription factor TGA2.3-like, partial [Spinacia oleracea]	AT1G68640	PAN	NA	NA	NA	NA	NA	NA	NA	NA
SOV5g019400	bZIP	transcription factor TGA2.3-like [Chenopodium quinoa]	AT5G06960	OBF5	0	0.145253	0.14996	0.246746	0.143753	0.033891	0.177423	0.319551	7
SOV6g001640	bZIP	basic leucine zipper 43-like [Spinacia oleracea]	AT2G04038	bZIP48	NA	NA	NA	NA	NA	NA	NA	NA
SOV1g033900	bZIP	basic leucine zipper 9 isoform X2 [Spinacia oleracea]	AT5G24800	BZIP9	0	0	0.0524769	0.184751	0	0	0.0799016	0.0445565	2
YY31748	bZIP	light-inducible protein CPRF2 [Spinacia oleracea]	AT5G28770	BZO2H3	0.202462	0.499152	0.317142	0.465783	0.403834	0.343681	0.409091	0.161676	5
SOV4g015800	bZIP	light-inducible protein CPRF2 [Spinacia oleracea]	AT5G28770	BZO2H3	0.203849	0.0463852	0.175468	0.188614	0.0642979	0.157342	0.0880355	0	8
YY00065	bZIP	hypothetical protein SOVF_082670 [Spinacia oleracea]	AT3G58120	BZIP61	0	0	0	0	0.22763	0.0997286	0	0.0186907	10
SOV4g033100	bZIP	hypothetical protein SOVF_082670 [Spinacia oleracea]	AT3G58120	BZIP61	0	0.0344775	0	0	0.0796883	0	0	0.0231116	3
YY07373	bZIP	basic leucine zipper 34-like isoform X1 [Spinacia oleracea]	AT3G58120	BZIP61	0	0	0	0	0	0	0	0
SOV4g030090	bZIP	basic leucine zipper 34-like isoform X1 [Spinacia oleracea]	AT3G58120	BZIP61	0	0.0341579	0.044611	0.0283005	0	0	0	0.0438589	11
YY02282	bZIP	uncharacterized protein At4g06598 [Spinacia oleracea]	AT1G58110	NA	0.888136	0.323498	0.0770526	0.21368	0.432319	0.236922	0.239742	0.196352	8
SOV4g057580	bZIP	uncharacterized protein At4g06598 [Spinacia oleracea]	AT1G58110	NA	NA	NA	NA	NA	NA	NA	NA	NA
YY00829	bZIP	G-box-binding factor 4-like [Spinacia oleracea]	AT5G44080	NA	0.758355	0	0.108611	0.0646017	0.186761	0.147288	0.1244	0.0779571	8
SOV4g042110	bZIP	G-box-binding factor 4-like [Spinacia oleracea]	AT5G44080	NA	0.468561	0.142245	0	0	0	0.0822001	0	0.165115	8
SOV1g043800	bZIP	hypothetical protein SOVF_031330 [Spinacia oleracea]	AT3G19290	ABF4	0.184094	0.274759	0.122514	0.377194	0.160751	0.0964583	0.241809	0.249544	2
YY15856	bZIP	protein ABSCISIC ACID-INSENSITIVE 5-like [Spinacia oleracea]	AT2G36270	NA	0	0	0	0.0324278	0	0	0.0213392	0.0801175	6
SOV4g021570	bZIP	protein ABSCISIC ACID-INSENSITIVE 5-like [Spinacia oleracea]	AT2G36270	NA	0	0	0	0	0	0	0	0
YY15834	bZIP	ABSCISIC ACID-INSENSITIVE 5-like protein 2 [Spinacia oleracea]	AT3G56850	AREB3	0	0.0612196	0.0952222	0.025503	0.0796883	0.0838026	0.0704693	0.179022	6
SOV4g020620	bZIP	ABSCISIC ACID-INSENSITIVE 5-like protein 2 [Spinacia oleracea]	AT3G56850	AREB3	0.429615	0.0864222	0.125723	0.229472	0	0.264888	0.112884	0.15943	8
SOV3g038960	bZIP	bZIP transcription factor 27-like [Spinacia oleracea]	AT3G56850	AREB3	0	0	0.178991	0.0717537	0	0	0.0736902	0	1
SOV3g014300	bZIP	transcription factor HY5-like [Spinacia oleracea]	AT3G17609	HYH	0	0	0.355141	0.0547621	0.0486256	0.167121	0	0	1
SOV1g015960	bZIP	transcription factor HY5 [Spinacia oleracea]	AT5G11260	NA	0.154074	0	0	0.0288635	0	0.0321734	0	0	8
SOV1g005870	bZIP	hypothetical protein SOVF_193430 [Spinacia oleracea]	AT2G40950	BZIP17	0.954306	0.407904	0.510138	0.480447	0.487001	0.51446	0.136127	0.274539	8
SOV5g038800	bZIP	bZIP transcription factor 60 [Spinacia oleracea]	AT1G42990	BZIP60	0.376332	0.595431	0.594167	0.0920736	0.43308	0.524702	0.194618	0.437838	9
SOV6g016890	bZIP	protein FD-like isoform X1 [Spinacia oleracea]	AT3G56850	AREB3	0.280033	0.419969	0.590195	0.980514	0	0.610575	0.247468	0.513013	2
YY29680	bZIP	uncharacterized protein LOC110800411 [Spinacia oleracea]	AT3G14880	NA	0	0	0	0	0	0	0	0
SOV2g024080	bZIP	transcription factor RF2a [Spinacia oleracea]	AT4G38900	NA	NA	NA	NA	NA	NA	NA	NA	NA
SOV1g032350	bZIP	hypothetical protein SOVF_078800, partial [Spinacia oleracea]	AT2G46270	GBF3	0	0.031031	0	0	0	0	0	0	5
SOV4g043050	bZIP	hypothetical protein SOVF_078800, partial [Spinacia oleracea]	AT2G46270	GBF3	NA	NA	NA	NA	NA	NA	NA	NA
SOV3g010090	bZIP	common plant regulatory factor 1-like [Spinacia oleracea]	AT2G46270	GBF3	NA	NA	NA	NA	NA	NA	NA	NA
SOV3g010230	bZIP	bZIP transcription factor 53-like [Spinacia oleracea]	AT1G75390	bZIP44	0.532344	0.231185	0.0596659	0.241436	0.173171	0.288787	0.0233076	0.130464	8
SOV2g027030	bZIP	basic leucine zipper 34-like [Spinacia oleracea]	AT1G58110	NA	0	0	0	0	0	0	0	0
YY16075	bZIP	uncharacterized protein At4g06598 [Spinacia oleracea]	AT5G04840	NA	0	0	0.0915445	0	0	0	0.0569433	0.0238732	1
SOV4g007370	bZIP	uncharacterized protein LOC110800411 [Spinacia oleracea]	AT3G14880	NA	0	0	0	0	0	0	0	0
SOV2g032920	bZIP	bZIP transcription factor 23-like [Spinacia oleracea]	AT1G45249	NA	NA	NA	NA	NA	NA	NA	NA	NA
SOV6g049760	bZIP	bZIP transcription factor 53-like [Spinacia oleracea]	AT3G62420	BZIP53	0.670342	0	0.0387237	0.038079	0.0526798	0.0511645	0.052073	0.0384769	8
SOV4g028100	bZIP	hypothetical protein SOVF_071390 isoform A [Spinacia oleracea]	AT1G19490	NA	0	0	0	0	0	0	0	0
YY37685	bZIP	probable basic-leucine zipper transcription factor F [Spinacia oleracea]	AT1G19490	NA	0	0	0	0	0	0	0	0
SOV4g024470	bZIP	uncharacterized protein At4g06598 [Spinacia oleracea]	AT5G04840	NA	0	0	0	0	0	0	0	0
SOV4g026080	bZIP	transcription factor RF2a [Spinacia oleracea]	AT4G38900	NA	0.143893	0	0.0559785	0	0.110972	0	0.0260679	0.0418078	8
SOV6g035650	C2H2	protein indeterminate-domain 11 [Spinacia oleracea]	AT1G55110	IDD7	0	0.216724	0.056638	0	0.0526798	0.106419	0.0949872	0	5
SOV1g035270	C2H2	hypothetical protein SOVF_016050 [Spinacia oleracea]	AT1G03840	MGP	0	0.0429963	0.0714722	0.0473999	0.324327	0	0.210012	0.0588425	3
SOV5g002900	C2H2	protein indeterminate-domain 12 [Spinacia oleracea]	AT4G02670	NA	0	0.325221	0	0.18857	0.282563	0.0255995	0.185249	0.144137	5
SOV3g047800	C2H2	protein indeterminate-domain 2-like [Spinacia oleracea]	AT5G66730	IDD1	0.539465	0.306804	0.600089	1.04304	0.23991	0.46064	0.197567	0.399632	2
YY00009	C2H2	zinc finger protein NUTCRACKER [Spinacia oleracea]	AT5G44160	NUC	0	0	0	0	0	0	0	0
SOV5g019700	C2H2	zinc finger protein JACKDAW [Spinacia oleracea]	AT5G03150	JKD	0.305425	0.239966	0.723946	0.224266	0.235315	0.254051	0.241039	0.041032	1
SOV3g027360	C2H2	hypothetical protein SOVF_049570 isoform A [Spinacia oleracea]	AT2G02070	IDD5	0	0	0	0	0	0.0415946	0.0340866	0	12
SOV4g032650	C2H2	zinc finger protein NUTCRACKER [Spinacia oleracea]	AT5G44160	NUC	0	0	0	0	0	0	0.0228243	0	4
SOV2g011970	C2H2	protein indeterminate-domain 16-like [Spinacia oleracea]	AT2G01940	SGR5	0	0	0	0.0406502	0	0	0	0.0547323	6
SOV2g040090	C2H2	protein SENSITIVE TO PROTON RHIZOTOXICITY 1 [Spinacia oleracea]	AT1G34370	STOP1	0.428757	0.605516	0.353808	0.287719	0.409306	0.443551	0.178826	0.853069	6
SOV3g020000	C2H2	zinc finger protein WIP2 [Spinacia oleracea]	AT3G57670	NTT	0	0	0	0	0	0	0.0230348	0.0582757	6
YY13632	C2H2	zinc finger protein WIP2-like [Spinacia oleracea]	AT3G57670	NTT	0	0.036862	0.0361272	0.0862195	0.0656422	0.046899	0.0663193	0.0391218	2
SOV4g001220	C2H2	zinc finger protein WIP2-like [Spinacia oleracea]	AT3G57670	NTT	0.136003	0.031031	0.0703779	0.141096	0.0972512	0.114779	0.043394	0.150398	6
SOV1g018900	C2H2	zinc finger protein WIP5-like [Spinacia oleracea]	AT3G57670	NTT	0	0	0.111909	0	0	0	0.0192571	0	1
SOV6g028520	C2H2	zinc finger protein WIP3-like [Spinacia oleracea]	AT1G08290	WIP3	0	0	0	0	0	0	0	0
SOV2g038120	C2H2	protein TRANSPARENT TESTA 1-like [Spinacia oleracea]	AT1G34790	TT1	0	0	0.028591	0	0	0	0	0	1
SOV2g027610	C2H2	protein SENSITIVE TO PROTON RHIZOTOXICITY 2-like [Spinacia oleracea]	AT5G22890	NA	0	0	0	0	0	0	0	0
SOV4g052300	C2H2	zinc finger protein ZAT3-like [Spinacia oleracea]	AT4G35280	DAZ2	NA	NA	NA	NA	NA	NA	NA	NA
YY36381	C2H2	zinc finger protein ZAT3-like [Spinacia oleracea]	AT4G35280	DAZ2	NA	NA	NA	NA	NA	NA	NA	NA
YY37041	C2H2	hypothetical protein SOVF_128760 [Spinacia oleracea]	AT4G35280	DAZ2	NA	NA	NA	NA	NA	NA	NA	NA
SOV2g029350	C2H2	zinc finger protein ZAT4-like [Spinacia oleracea]	AT1G02040	NA	NA	NA	NA	NA	NA	NA	NA	NA
SOV2g029370	C2H2	zinc finger protein ZAT9-like [Spinacia oleracea]	AT3G60580	NA	0	0	0.0797839	0	0.0484985	0.189153	0.0908692	0	12
SOV3g022630	C2H2	zinc finger protein ZAT10-like [Spinacia oleracea]	AT1G27730	STZ	0	0.204184	0.661764	0.218435	0.16148	0.576623	0.0217538	0.195486	9
SOV2g021790	C2H2	zinc finger protein ZAT10-like [Spinacia oleracea]	AT1G27730	STZ	0	0	0.118218	0.0389505	0.100286	0	0	0	3
SOV6g025480	C2H2	zinc finger protein ZAT12 [Spinacia oleracea]	AT5G59820	RHL41	0.155415	0	0	0.0284369	0	0.0415794	0.0195646	0	8
SOV1g021950	C2H2	zinc finger protein ZAT12 [Spinacia oleracea]	AT2G28710	NA	0	0.118457	0.0400769	0	0	0	0.0384231	0	5
YY36576	C2H2	uncharacterized protein LOC110783269 [Spinacia oleracea]	AT5G56200	NA	NA	NA	NA	NA	NA	NA	NA	NA
SOV2g027560	C2H2	zinc finger protein ZAT5-like [Spinacia oleracea]	AT2G28200	NA	0	0	0	0	0	0	0	0
SOV1g010420	C2H2	uncharacterized protein LOC110795921 [Spinacia oleracea]	AT5G04390	NA	0	0	0	0	0	0	0	0
SOV5g022640	C2H2	hypothetical protein SOVF_208860 [Spinacia oleracea]	AT5G04390	NA	NA	NA	NA	NA	NA	NA	NA	NA
SOV5g020880	C2H2	hypothetical protein SOVF_009930 [Spinacia oleracea]	AT5G03510	NA	0	0	0	0	0	0	0.016161	0	4
SOV3g021410	C2H2	zinc finger protein 8-like [Spinacia oleracea]	AT2G41940	ZFP8	0	0	0	0.0397197	0	0.0269792	0	0	2
SOV3g032550	C2H2	hypothetical protein SOVF_166150 [Spinacia oleracea]	AT1G68360	NA	0	0	0	0	0	0	0	0
SOV4g034860	C2H2	zinc finger protein 7-like [Spinacia oleracea]	AT1G66140	ZFP4	0.201548	0.118334	0.240542	0	0.534154	0.142169	0	0	3
SOV1g038840	C2H2	hypothetical protein SOVF_064430 [Spinacia oleracea]	AT1G68360	NA	NA	NA	NA	NA	NA	NA	NA	NA
SOV1g025960	C2H2	zinc finger protein 3-like [Spinacia oleracea]	AT5G10970	NA	0.202462	0	0.0678874	0	0	0.0920187	0	0	8
SOV2g009870	C2H2	hypothetical protein SOVF_076970, partial [Spinacia oleracea]	AT5G57520	ZFP2	0	0	0	0.0313259	0	0	0	0.206217	6
SOV6g034830	C2H2	protein LATE FLOWERING-like [Spinacia oleracea]	AT5G14010	KNU	0	0.0298191	0	0.066479	0	0	0.0213392	0.0324204	2
SOV4g038820	C2H2	hypothetical protein SOVF_144030 [Spinacia oleracea]	AT1G80730	ZFP1	0	0.0278769	0	0.059997	0.150599	0	0	0	3
YY00602	C2H2	hypothetical protein SOVF_144030 [Spinacia oleracea]	AT1G80730	ZFP1	0	0.0476904	0	0	0	0	0	0	5
SOV1g014620	C2H2	PREDICTED: zinc finger protein 1-like [Beta vulgaris subsp. vulgaris]	AT5G01860	NA	NA	NA	NA	NA	NA	NA	NA	NA
SOV3g000610	C2H2	hypothetical protein SOVF_076370 [Spinacia oleracea]	AT1G80730	ZFP1	0	0	0	0	0	0	0	0
SOV3g007000	C2H2	hypothetical protein SOVF_076370 [Spinacia oleracea]	AT1G80730	ZFP1	NA	NA	NA	NA	NA	NA	NA	NA
SOV3g043720	C2H2	zinc finger protein 7-like [Chenopodium quinoa]	AT1G24625	ZFP7	0	0	0	0	0	0	0	0
SOV6g008040	C2H2	nucleolar transcription factor 1-A [Spinacia oleracea]	AT5G52010	NA	0	0	0	0.125252	0	0.0301983	0	0.0296729	2
SOV4g003070	C2H2	uncharacterized protein LOC110783269 [Spinacia oleracea]	AT5G56200	NA	NA	NA	NA	NA	NA	NA	NA	NA
YY33137	C2H2	uncharacterized protein LOC110783269 [Spinacia oleracea]	AT2G26940	NA	NA	NA	NA	NA	NA	NA	NA	NA
YY31304	C2H2	uncharacterized protein LOC110784153 [Spinacia oleracea]	AT4G25610	NA	0	0	0	0.0345281	0.0582924	0	0	0.094797	6
SOV3g002890	C2H2	uncharacterized protein LOC110784153 [Spinacia oleracea]	AT4G25610	NA	0	0.0381738	0	0	0	0	0	0	5
SOV3g026490	C2H2	protein SUPPRESSOR OF FRI 4 isoform X1 [Spinacia oleracea]	AT1G30970	NA	0	0.0757719	0	0.0826825	0	0.0605415	0.0281348	0	5
SOV1g013720	C2H2	hypothetical protein SOVF_025230 [Spinacia oleracea]	AT4G27440	PORB	NA	NA	NA	NA	NA	NA	NA	NA
SOV3g021300	C2H2	uncharacterized protein LOC110796598 [Spinacia oleracea]	AT3G58050	NA	0.201776	0.223923	0.211686	0.0965781	0.044608	0.124632	0.046518	0.197003	9
SOV3g028510	C2H2	hypothetical protein BVRB_6g130850 [Beta vulgaris subsp. vulgaris]	AT5G14010	KNU	0	0	0	0	0	0	0	0
YY34950	C2H2	hypothetical protein BVRB_6g130850 [Beta vulgaris subsp. vulgaris]	AT5G14010	KNU	0	0	0	0	0	0	0	0
SOV1g004300	C2H2	transcription factor IIIA-like [Spinacia oleracea]	AT1G72050	NA	0	0.402119	0.553397	0.627424	0.479468	0.498161	0.321319	0.587434	11
SOV6g048450	C2H2	transcription factor IIIA-like [Spinacia oleracea]	AT1G72050	NA	0	0.05471	0.106962	0.117293	0.325711	0.0499501	0.0524093	0.05202	3
SOV6g004070	C2H2	hypothetical protein SOVF_113280 [Spinacia oleracea]	AT1G72050	NA	0	0	0	0	0	0	0	0
SOV1g041300	C2H2	lysine-specific demethylase REF6 isoform X1 [Spinacia oleracea]	AT3G48430	REF6	0.205255	0.158369	0.0497216	0.126998	0.243341	0.21113	0.103019	0.0616416	10
SOV3g024660	C2H2	zinc finger transcription factor YY1 [Spinacia oleracea]	AT4G06634	YY1	0	0.068899	0.133557	0.0895375	0.0608835	0	0.0814963	0.0248033	11
SOV3g025730	C2H2	hypothetical protein SOVF_038690 [Spinacia oleracea]	AT5G04240	ELF6	0	0.166189	0.0924837	0.142155	0.0656422	0.157952	0.106312	0.0257772	5
SOV3g019340	C2H2	zinc finger AN1 and C2H2 domain-containing stress-associated protein 11-like [Spinacia oleracea]	AT2G41835	NA	0	0.443018	0.489753	0.167057	0.135842	0.0841368	0.116697	0.190811	9
SOV1g022390	C2H2	zinc finger AN1 domain-containing stress-associated protein 12 [Spinacia oleracea]	AT3G28210	PMZ	0	0	0	0.0345012	0	0.105366	0	0	12
SOV5g014990	C2H2	hypothetical protein SOVF_089860 [Spinacia oleracea]	AT2G37740	ZFP10	NA	NA	NA	NA	NA	NA	NA	NA
SOV3g000300	C2H2	PREDICTED: transcriptional regulator SUPERMAN-like [Beta vulgaris subsp. vulgaris]	AT3G23130	SUP	0	0	0	0	0	0	0.0230348	0.223067	6
SOV6g047390	C2H2	zinc finger protein 11 [Spinacia oleracea]	AT4G17810	NA	0	0	0	0	0	0	0	0
SOV1g029870	C2H2	probable transcriptional regulator RABBIT EARS [Spinacia oleracea]	AT5G06070	RBE	0	0	0	0	0	0	0.0494739	0.0334795	4
SOV5g002080	C2H2	transcriptional regulator SUPERMAN-like [Spinacia oleracea]	AT3G23130	SUP	NA	NA	NA	NA	NA	NA	NA	NA
SOV5g015010	C2H2	transcriptional regulator TAC1-like [Spinacia oleracea]	AT3G09290	TAC1	NA	NA	NA	NA	NA	NA	NA	NA
SOV5g002070	C2H2	hypothetical protein SOVF_108890 [Spinacia oleracea]	AT5G06070	RBE	0	0	0	0	0	0	0	0
SOV3g000310	C2H2	zinc finger protein 11-like [Chenopodium quinoa]	AT3G09290	TAC1	NA	NA	NA	NA	NA	NA	NA	NA
SOV1g041210	C2H2	hypothetical protein SOVF_135490 [Spinacia oleracea]	AT5G63280	NA	0	0	0	0.0567131	0	0	0	0.0436765	2
SOV1g024140	C2H2	hypothetical protein SOVF_152580 [Spinacia oleracea]	AT5G63280	NA	0	0	0	0	0	0.0508895	0	0	12
SOV1g001170	C2H2	hypothetical protein SOVF_013090 [Spinacia oleracea]	AT5G40710	NA	NA	NA	NA	NA	NA	NA	NA	NA
SOV1g029370	C2H2	hypothetical protein SOVF_135490 [Spinacia oleracea]	AT5G40710	NA	0	0	0	0	0	0	0	0
SOV1g022430	C2H2	hypothetical protein SOVF_194890 [Spinacia oleracea]	AT1G67030	ZFP6	NA	NA	NA	NA	NA	NA	NA	NA
SOV5g009980	C2H2	DNAJ protein JJJ1 homolog [Spinacia oleracea]	AT1G74250	NA	0.129965	0.100199	0.0269397	0.0319133	0	0	0.0816343	0.0474712	8
YY21513	C2H2	dnaJ homolog subfamily C member 2-like [Spinacia oleracea]	AT5G06110	NA	0	0.21287	0.181233	0.487148	0.219842	0.231101	0.419124	0.136668	2
YY21683	C2H2	dnaJ homolog subfamily B member 6-like [Spinacia oleracea]	AT1G56300	NA	0.114249	0.159726	0.91124	0.25205	0.057278	0.164468	0.295798	0.356137	1
SOV4g009890	C2H2	dnaJ homolog subfamily B member 6-like [Spinacia oleracea]	AT1G56300	NA	0.120983	0.187196	0.635048	0.593928	0.611669	0.410423	0.394775	0.420502	11
SOV2g028910	C2H2	dnaJ protein homolog 2-like [Spinacia oleracea]	AT5G22060	J2	0.29446	0.72963	0.717089	0.807761	0.616116	0.726594	0.769469	0.663041	11
SOV6g032510	C2H2	uncharacterized protein LOC110801570 isoform X1 [Spinacia oleracea]	AT1G71000	NA	0	0.030561	0.0509996	0	0.0940902	0	0.0492491	0	3
SOV4g032560	C2H2	dnaJ homolog subfamily B member 4-like [Spinacia oleracea]	AT2G20560	NA	0	0.243372	0.179226	0.128185	0.0506657	0	0.297218	0.17966	7
YY00685	C2H2	chaperone protein dnaJ 72 [Spinacia oleracea]	AT2G41000	NA	0	0.133104	0.0944823	0.0824591	0.144988	0.105049	0	0.0521428	10
YY01375	C2H2	uncharacterized protein LOC110784274 isoform X1 [Spinacia oleracea]	AT1G80030	NA	0	0.0383118	0.150083	0.180314	0.0608835	0.111431	0.246074	0.0571656	4
SOV4g039960	C2H2	chaperone protein dnaJ 72 [Spinacia oleracea]	AT2G41000	NA	0	0.036356	0.248751	0.116274	0.0854971	0.145867	0.0178295	0.0833334	11
SOV2g027600	C2H2	protein SENSITIVE TO PROTON RHIZOTOXICITY 2-like [Spinacia oleracea]	AT5G22890	NA	0	0	0	0	0	0	0	0
SOV4g054610	C2H2	hypothetical protein SOVF_177620 [Spinacia oleracea]	AT3G44750	HDA3	0	0.0437736	0.0237552	0	0	0	0.0313242	0	5
YY02019	C2H2	hypothetical protein SOVF_177620 [Spinacia oleracea]	AT5G03740	HD2C	0.871423	2.29656	1.14739	1.74469	0.799106	0.97738	4.13683	1.17037	4
SOV3g001140	C2H2	hypothetical protein SOVF_077360 [Spinacia oleracea]	AT4G25340	FKBP53	1.39635	1.67925	1.32914	1.38856	0.910801	2.08532	2.03957	2.9712	7
SOV5g039220	C2H2	peptidyl-prolyl cis-trans isomerase FKBP43-like [Spinacia oleracea]	AT5G05420	NA	0	0.171719	0	0.0640344	0	0.0646695	0.193731	0.144586	7
SOV2g035070	C2H2	peptidyl-prolyl cis-trans isomerase FKBP43-like [Spinacia oleracea]	AT5G05420	NA	0	0.0348318	0	0.155596	0.0484985	0	0.0820816	0.149082	7
SOV6g005350	C2H2	uncharacterized protein LOC110789695 [Spinacia oleracea]	AT4G27240	NA	0.394197	0.0804039	0	0.0369039	0.101331	0	0.0212693	0.0270901	8
SOV4g044740	C2H2	hypothetical protein SOVF_118420 [Spinacia oleracea]	AT5G54630	NA	0	0.036356	0.275516	0.0599158	0.10199	0.0881516	0.0768521	0.114434	1
SOV2g040600	C2H2	uncharacterized protein LOC110795050 [Spinacia oleracea]	AT1G75710	NA	0	0.319099	0.429201	0.347418	0.0843661	0.130133	0.17794	0.231231	11
SOV6g019100	C2H2	hypothetical protein SOVF_163300 [Spinacia oleracea]	AT1G75710	NA	0.157609	0.25237	0.294834	0.041941	0.0646646	0.186786	0.0797962	0.0875018	9
SOV1g040450	C2H2	hypothetical protein SOVF_046750 [Spinacia oleracea]	AT2G29660	NA	0.105476	0	0	0	0	0	0.0164601	0	8
SOV6g049820	C2H2	uncharacterized protein LOC110795247 [Spinacia oleracea]	AT1G62520	NA	0	0.124023	0.0257255	0	0	0.119516	0.0551306	0.0439967	12
SOV4g058850	C2H2	uncharacterized protein LOC110782713 [Spinacia oleracea]	AT4G27240	NA	0	0	0.0237552	0.0786497	0.0642979	0	0	0	2
YY02385	C2H2	uncharacterized protein LOC110782713 [Spinacia oleracea]	AT4G27240	NA	0	0.0344775	0.0405186	0	0.0642979	0.0538309	0	0.0203767	10
SOV1g005350	C2H2	hypothetical protein SOVF_062390 [Spinacia oleracea]	AT5G27880	NA	NA	NA	NA	NA	NA	NA	NA	NA
SOV6g048170	C2H2	lysine-specific demethylase JMJ706 [Spinacia oleracea]	AT5G46910	NA	0	0.314783	0.095017	0.0873412	0	0.0855584	0.0208125	0.126116	5
YY13547	C2H2	putative lysine-specific demethylase JMJ16 isoform X1 [Spinacia oleracea]	AT1G08620	JMJ16	0	0.0523122	0.0987362	0	0	0	0.0202606	0	9
SOV4g018160	C2H2	hypothetical protein SOVF_023490, partial [Spinacia oleracea]	AT1G08620	JMJ16	0	0.0589331	0.771447	0.0937953	0.0866957	0.0924692	0.0947644	0.305736	1
SOV6g040630	C2H2	lysine-specific demethylase 5B [Spinacia oleracea]	AT1G63490	NA;NA	0.161749	0.241278	0.199725	0.232161	0.148635	0.251122	0.134238	0.308714	6
SOV5g001430	C2H2	putative lysine-specific demethylase JMJ16 isoform X2 [Spinacia oleracea]	AT1G08620	JMJ16	0	0.0728737	0.124035	0.225974	0.300328	0.316197	0.164677	0.107254	10
SOV4g000630	C2H2	hypothetical protein SOVF_095780 [Spinacia oleracea]	AT2G15740	NA	NA	NA	NA	NA	NA	NA	NA	NA
SOV3g027800	C2H2	zinc finger protein 511 [Spinacia oleracea]	AT5G14140	NA	0.411556	0.144983	0.416859	0.39482	0.110179	0.351597	0.0949534	0.145164	8
SOV3g042820	C2H2	zinc finger protein 7-like [Spinacia oleracea]	AT1G24625	ZFP7	0	0	0	0	0	0	0	0
YY32416	C2H2	zinc finger protein 3-like [Chenopodium quinoa]	AT1G68360	NA	NA	NA	NA	NA	NA	NA	NA	NA
YY12125	C3H	zinc finger CCCH domain-containing protein ZFN-like [Spinacia oleracea]	AT3G02830	ZFN1	0.192842	0.268528	0.348743	0.111494	0.253016	0.235953	0.097896	0.408305	6
SOV4g003930	C3H	zinc finger CCCH domain-containing protein ZFN-like [Spinacia oleracea]	AT3G02830	ZFN1	0	0.148978	0.55812	0.263181	0.501964	0.413159	0.191827	0.251054	11
SOV6g030630	C3H	zinc finger CCCH domain-containing protein 32 [Spinacia oleracea]	AT5G18550	NA	0.566893	0.035803	0.0364963	0.0283005	0	0.0968566	0.0533796	0.0665339	8
SOV5g024440	C3H	zinc finger CCCH domain-containing protein 34-like isoform X1 [Spinacia oleracea]	AT3G06410	NA	0	0	0	0	0	0	0	0.0411526	6
SOV1g041290	C3H	zinc finger CCCH domain-containing protein 43 [Spinacia oleracea]	AT3G48440	NA	0.419535	0.37035	0.777278	0.627307	0.961781	0.358822	0.271637	0.757003	3
SOV1g023170	C3H	hypothetical protein SOVF_169580 [Spinacia oleracea]	AT3G12680	HUA1	0	0.18679	0.0716298	0.0906835	0	0.08043	0.127834	0.0745614	5
YY19907	C3H	zinc finger CCCH domain-containing protein 67-like [Spinacia oleracea]	AT3G48440	NA	0	0.130683	0.25272	0.0936261	0.26807	0.382773	0.274378	0.325902	12
SOV4g015260	C3H	zinc finger CCCH domain-containing protein 67-like [Spinacia oleracea]	AT3G48440	NA	0.349113	0.225278	0.158437	0.321884	0.38584	0.318161	0.089035	0.0980515	10
SOV6g014500	C3H	zinc finger CCCH domain-containing protein 67-like [Spinacia oleracea]	AT1G04080	PRP39a	0	0	0.148772	0.112675	0	0.0404544	0	0.030714	11
SOV1g040600	C3H	hypothetical protein SOVF_018580 [Spinacia oleracea]	AT3G47120	NA	0.17786	0.232295	0.0962037	0.110989	0.245006	0.240461	0.203313	0.313289	6
YY08315	C3H	zinc finger CCCH domain-containing protein 48-like [Spinacia oleracea]	AT5G51980	NA	0	0.131841	0.0526651	0.105934	0.148911	0.0901152	0.160177	0.0461723	4
SOV3g001670	C3H	zinc finger CCCH domain-containing protein 48-like [Spinacia oleracea]	AT5G51980	NA	0	0.0943951	0.0694239	0.20396	0.126657	0.148811	0.0806835	0.246318	6
SOV1g007760	C3H	hypothetical protein SOVF_120480 [Spinacia oleracea]	AT3G50390	NA	0	0	0	0	0	0	0	0
SOV1g046150	C3H	protein JINGUBANG [Spinacia oleracea]	AT1G24530	NA	0	0.11913	0.0995758	0.0347178	0.247392	0.212797	0.13676	0.0892008	10
SOV6g030350	C3H	probable purine permease 5 isoform X2 [Spinacia oleracea]	AT4G15900	PRL1	0.664172	1.23568	0.655944	0.809303	1.13246	0.890156	0.836335	0.792043	5
YY12186	C3H	COMPASS-like H3K4 histone methylase component WDR5A [Spinacia oleracea]	AT3G49660	WDR5a	0	0.0278769	0	0	0	0	0.0387441	0.0671466	7
SOV4g003250	C3H	COMPASS-like H3K4 histone methylase component WDR5A [Spinacia oleracea]	AT3G49660	WDR5a	0	0.110056	0	0	0.118302	0	0	0	3
YY00380	C3H	protein JINGUBANG-like [Spinacia oleracea]	AT2G26490	NA	NA	NA	NA	NA	NA	NA	NA	NA
SOV4g036410	C3H	protein JINGUBANG-like [Spinacia oleracea]	AT2G26490	NA	NA	NA	NA	NA	NA	NA	NA	NA
SOV3g047270	C3H	protein JINGUBANG-like [Spinacia oleracea]	AT3G50390	NA	NA	NA	NA	NA	NA	NA	NA	NA
SOV3g008310	C3H	zinc finger CCCH domain-containing protein 56 [Spinacia oleracea]	AT1G32360	NA	1.01874	0.472218	0.322843	0.400042	0.310899	0.178092	0.100513	0.383393	8
SOV2g018950	C3H	zinc finger CCCH domain-containing protein 39 [Spinacia oleracea]	AT3G19360	NA	0	0.113444	0	0	0	0.200428	0.0527612	0.0391218	12
SOV3g031510	C3H	zinc finger CCCH domain-containing protein 56-like [Chenopodium quinoa]	AT1G32360	NA	NA	NA	NA	NA	NA	NA	NA	NA
SOV4g027660	C3H	zinc finger CCCH domain-containing protein 39 [Spinacia oleracea]	AT3G19360	NA	0	0	0	0.125361	0.0492951	0	0.0455351	0.0313558	2
YY22500	C3H	zinc finger CCCH domain-containing protein 39 [Spinacia oleracea]	AT3G19360	NA	0.210084	0.0372837	0.320577	0.359696	0.140501	0.240167	0.198412	0.780281	6
SOV1g013390	C3H	zinc finger CCCH domain-containing protein 39 [Spinacia oleracea]	AT3G19360	NA	0.15328	0.0670988	0.0643002	0.111061	0.201385	0.145273	0.0709944	0.180809	10
SOV4g048090	C3H	zinc finger CCCH domain-containing protein 39-like [Spinacia oleracea]	AT3G19360	NA	0	0	0	0.041941	0	0.0415794	0.0413247	0	12
SOV5g035970	C3H	zinc finger CCCH domain-containing protein 39 [Spinacia oleracea]	AT3G19360	NA	0	0	0	0.0658329	0.128974	0.0434058	0	0.113692	10
YY05965	C3H	zinc finger CCCH domain-containing protein 39 [Spinacia oleracea]	AT3G19360	NA	0	0.0278769	0.035241	0	0.206526	0.0815698	0.0178295	0.164006	10
SOV4g026220	C3H	zinc finger CCCH domain-containing protein 39 [Spinacia oleracea]	AT3G19360	NA	0.190578	0.154971	0.195355	0.237888	0.057278	0.0456554	0.0195646	0.172114	2
YY21547	C3H	zinc finger CCCH domain-containing protein 2-like [Spinacia oleracea]	AT1G03790	SOM	0	0	0	0	0	0	0	0
SOV4g011720	C3H	zinc finger CCCH domain-containing protein 2-like [Spinacia oleracea]	AT1G03790	SOM	0	0	0	0.0925047	0	0	0	0	2
SOV1g035870	C3H	zinc finger CCCH domain-containing protein 49-like [Spinacia oleracea]	AT4G29190	OZF2	1.05542	0.361252	0.595478	0.675283	0.727471	0.187483	0.0782034	0.477875	8
SOV1g019070	C3H	zinc finger CCCH domain-containing protein 30-like [Spinacia oleracea]	AT2G41900	OXS2	0	0.16111	0.499702	0.170632	0.240706	0.048939	0.16918	0.0431087	1
SOV3g019640	C3H	zinc finger CCCH domain-containing protein 30 [Spinacia oleracea]	AT2G41900	OXS2	0.264877	0.482821	0.231071	0.275967	0.044608	0.1009	0.14153	0	5
SOV2g014540	C3H	zinc finger CCCH domain-containing protein 20-like [Spinacia oleracea]	AT4G29190	OZF2	0	0	0	0.109584	0	0	0	0.040016	2
SOV4g001440	C3H	zinc finger CCCH domain-containing protein 24-like [Spinacia oleracea]	AT2G41900	OXS2	0	0	0	0.0245344	0	0	0	0	2
YY26474	C3H	zinc finger CCCH domain-containing protein 24-like [Spinacia oleracea]	AT2G41900	OXS2	0	0.0316216	0.0356328	0.0463813	0	0	0	0.0438589	11
SOV4g006910	C3H	zinc finger CCCH domain-containing protein 66-like isoform X1 [Spinacia oleracea]	AT5G58620	NA	0	0	0	0	0	0	0	0
YY11820	C3H	zinc finger CCCH domain-containing protein 66-like isoform X1 [Spinacia oleracea]	AT5G58620	NA	0	0	0	0	0	0	0	0
YY33248	C3H	zinc finger CCCH domain-containing protein 24 [Spinacia oleracea]	AT2G28450	NA	0	0.0719752	0	0	0.081829	0	0.0683384	0.0384066	3
SOV4g012110	C3H	zinc finger CCCH domain-containing protein 24 [Spinacia oleracea]	AT2G28450	NA	0.280773	0.411516	0.242209	0.230365	0.150412	0.48002	0.464344	0.192505	12
SOV4g054110	C3H	uncharacterized protein LOC110781834 [Spinacia oleracea]	AT3G21300	NA	0	0	0	0	0.0492951	0	0.0313242	0	3
SOV2g019030	C3H	zinc finger CCCH domain-containing protein 32-like [Spinacia oleracea]	AT2G02160	NA	0.854036	0.11705	0	0.0451048	0	0	0.0780295	0.0248915	8
SOV5g039030	C3H	zinc finger CCCH domain-containing protein 32 [Spinacia oleracea]	AT2G47850	NA	0	0	0	0	0	0	0	0
SOV1g028420	C3H	zinc finger CCCH domain-containing protein 47-like isoform X1 [Spinacia oleracea]	AT2G40140	CZF1	0.807755	1.48592	1.15047	0.88309	1.40079	1.50995	0.703935	0.591435	9
SOV1g032710	C3H	zinc finger CCCH domain-containing protein 16 isoform X1 [Spinacia oleracea]	AT1G75340	NA	0.219725	0.0282016	0.0898226	0.103332	0	0.130286	0.0208125	0.0983524	8
SOV5g010250	C3H	uncharacterized protein LOC110795619 [Spinacia oleracea]	AT3G29760	NA	0	0.0267421	0	0.0595529	0.0940902	0.0499501	0.0593796	0.0825938	10
SOV3g046560	C3H	zinc finger CCCH domain-containing protein 44 isoform X1 [Spinacia oleracea]	AT2G16485	NERD	0.696355	0.425984	0.469234	0.176454	0.250232	0.391015	0.175723	0.236945	8
YY36087	C3H	uncharacterized protein At5g08430-like isoform X1 [Spinacia oleracea]	AT5G63700	NA	0	0.337213	0.264316	0.15335	0.057278	0.390695	0.172814	0.203366	12
SOV4g007570	C3H	uncharacterized protein At5g08430-like isoform X1 [Spinacia oleracea]	AT5G63700	NA	0.388561	0.146475	0.409372	0.31796	0.226876	0.565585	0.258463	0.129747	12
SOV2g016690	C3H	uncharacterized protein At5g08430-like [Spinacia oleracea]	AT5G63700	NA	0	0.087292	0	0.0545259	0	0.0463633	0	0.0449378	5
SOV3g015410	C3H	hypothetical protein SOVF_148310 [Spinacia oleracea]	AT5G63700	NA	0.105476	0	0	0.0284369	0	0.0268517	0	0.0842943	8
YY23928	C3H	hypothetical protein SOVF_033410 [Spinacia oleracea]	AT5G08430	NA	0.180193	0.0822485	0.148878	0.0495496	0	0.0378788	0.0421383	0.0195609	8
SOV4g007690	C3H	hypothetical protein SOVF_033410 [Spinacia oleracea]	AT5G08430	NA	0.180193	0.02864	0.0305176	0.119557	0.0673537	0.0528296	0.09692	0	8
SOV4g039680	C3H	hypothetical protein SOVF_027610 [Spinacia oleracea]	AT2G35605	NA	2.31117	1.58648	1.56086	1.54313	1.95603	1.61676	2.18223	2.44344	6
SOV5g003470	C3H	hypothetical protein SOVF_032500 [Spinacia oleracea]	AT4G14920	NA	0.424657	1.02682	0.421417	0.594598	0.504261	0.668333	0.841138	0.436098	5
SOV3g031790	C3H	zinc finger CCCH domain-containing protein 15 [Spinacia oleracea]	AT1G68200	NA	0	0	0	0	0	0	0	0.0852268	6
SOV1g031850	C3H	zinc finger CCCH domain-containing protein 14 isoform X2 [Spinacia oleracea]	AT1G68200	NA	0	0	0	0	0	0	0	0
SOV1g007280	C3H	zinc finger CCCH domain-containing protein 39-like isoform X2 [Spinacia oleracea]	AT1G68200	NA	0	0.146138	0.120974	0.194259	0.1852	0.19856	0.114206	0.168702	10
SOV5g006920	C3H	protein JINGUBANG-like [Spinacia oleracea]	AT1G24130	NA	0	0	0	0	0	0	0	0
SOV1g036520	C3H	protein JINGUBANG-like [Spinacia oleracea]	AT4G34380	NA	0.929036	0.462287	1.57333	0.773176	0.627181	0.565898	0.528186	0.631013	1
SOV1g012320	C3H	protein JINGUBANG [Spinacia oleracea]	AT3G51930	NA	0	0	0	0	0	0.0755784	0	0	12
SOV1g013240	C3H	zinc finger CCCH domain-containing protein 32 [Spinacia oleracea]	AT2G47850	NA	0	0	0	0	0	0	0	0
SOV6g037700	C3H	zinc finger CCCH domain-containing protein 1 [Spinacia oleracea]	AT1G01350	NA	0	0	0.0367215	0.0449444	0	0	0.0281714	0.103462	6
SOV3g016270	C3H	E3 ubiquitin-protein ligase RHF1A [Spinacia oleracea]	AT4G14220	RHF1A	0.210084	0.125243	0.0862286	0.0728734	0.0709109	0.183811	0.120077	0.136931	8
SOV1g042630	C3H	E3 ubiquitin-protein ligase RNF4 [Spinacia oleracea]	AT5G48655	NA	0	0.181678	0	0.0284369	0.0529257	0	0.125664	0.0745964	5
SOV3g021160	C3H	uncharacterized protein LOC110775442 [Spinacia oleracea]	AT3G58030	NA	0.347283	0.4953	0.309619	0.255979	0.754923	0.561164	0.358522	0.4982	10
SOV2g022910	C3H	E3 ubiquitin-protein ligase RMA1H1-like isoform X1 [Spinacia oleracea]	AT4G03510	RMA1	0.705285	0.42426	0.774476	0.965881	1.03288	0.780209	0.0506475	0.551739	3
SOV3g047590	C3H	E3 ubiquitin-protein ligase RNF185-like [Spinacia oleracea]	AT1G19310	NA	0.228459	0.199006	0.154604	0	0.204048	0.126332	0.174656	0.215308	8
SOV5g018080	C3H	RING finger and transmembrane domain-containing protein 1 [Spinacia oleracea]	AT5G01960	NA	0.692724	0.209672	0.472923	0.454294	0.348672	0.626195	0.321202	0.764239	6
SOV5g019100	C3H	hypothetical protein SOVF_096140 [Spinacia oleracea]	AT5G22000	RHF2A	0	0.222053	0.40157	0.533103	0.217611	0.334006	0.140885	0.205215	11
SOV1g006340	C3H	putative SWI/SNF-related matrix-associated actin-dependent regulator of chromatin subfamily A member 3-like 1 [Spinacia oleracea]	AT5G05130	NA	0.292406	0.16681	0.131834	0.185339	0	0.155129	0.0952999	0.331443	6
YY02021	C3H	splicing factor U2af small subunit B-like [Spinacia oleracea]	AT5G42820	U2AF35B	0.13768	0.0705703	0.456255	0.489756	0.287948	0.094881	0.0551798	0.207148	11
SOV4g054620	C3H	splicing factor U2af small subunit B-like [Spinacia oleracea]	AT5G42820	U2AF35B	0	0	0	0	0	0	0	0.0461216	6
SOV5g021940	C3H	splicing factor U2af small subunit B-like [Spinacia oleracea]	AT5G42820	U2AF35B	1.63919	1.35082	0.928669	1.3297	1.05807	1.33079	0.804689	1.06108	8
SOV2g022190	C3H	splicing factor U2af small subunit A-like [Spinacia oleracea]	AT5G42820	U2AF35B	0.337086	0.175108	0.292004	0.324317	0.380168	0.314562	0.170032	0.535355	6
SOV2g010420	C3H	zinc finger CCCH domain-containing protein 5 [Spinacia oleracea]	AT1G10320	NA	0	0	0.192344	0.196935	0.247815	0.234353	0.138887	0.257812	10
SOV6g008720	C3H	hypothetical protein SOVF_009540 [Spinacia oleracea]	AT2G33835	FES1	0.281065	0.336229	0.340329	0.300537	0.448732	0.108023	0.0774846	0.0610943	3
SOV5g010280	C3H	serine/arginine repetitive matrix protein 2-like isoform X1 [Spinacia oleracea]	AT3G26850	NA	0.343979	0.126755	0.0411049	0.180392	0	0.0456554	0.111914	0.258644	8
YY01749	C3H	RNA-binding protein 39 isoform X1 [Spinacia oleracea]	AT2G16940	NA	0.403472	0.528016	0.353227	0.434822	0.211057	0.405845	0.241381	0.591616	6
SOV4g051360	C3H	RNA-binding protein 39 isoform X1 [Spinacia oleracea]	AT2G16940	NA	0.150186	0.435059	0.704255	0.581238	0.50208	0.803853	0.145992	0.647626	11
YY11963	C3H	zinc finger CCCH domain-containing protein 3 [Spinacia oleracea]	AT5G26749	NA	0	0.0279504	0.0356328	0.11259	0	0.0485418	0.0435833	0.0591969	2
SOV4g005540	C3H	zinc finger CCCH domain-containing protein 3 [Spinacia oleracea]	AT5G26749	NA	0	0	0.062004	0.0406502	0	0	0.0246714	0.030714	11
SOV1g035530	C3H	far upstream element-binding protein 1 [Spinacia oleracea]	AT2G25970	NA	1.00525	1.65723	1.15326	0.954722	0.975824	0.633919	0.802123	1.28173	5
YY01270	C3H	far upstream element-binding protein 2-like [Spinacia oleracea]	AT2G25970	NA	1.65308	0.990192	1.51892	1.35251	2.16013	1.7022	1.14808	1.05109	3
SOV4g046590	C3H	far upstream element-binding protein 2-like [Spinacia oleracea]	AT2G25970	NA	1.01634	1.45084	1.40338	1.13425	1.73054	0.88027	1.13075	1.11378	3
SOV2g033100	C3H	protein CIA1 [Spinacia oleracea]	AT2G26060	emb1345	0.847332	1.06588	0.386031	1.23024	1.47671	1.5309	1.18488	1.34042	10
SOV5g019580	C3H	F-box/WD-40 repeat-containing protein At5g21040 [Spinacia oleracea]	AT5G21040	FBX2	0.452538	0.0989082	0.193909	0.333085	0.0818947	0.304125	0.0425804	0.0951166	8
SOV4g037120	C3H	U5 small nuclear ribonucleoprotein 40 kDa protein [Spinacia oleracea]	AT2G43770	NA	0.60087	0.979968	0.803672	0.376446	0.470256	0.835024	0.763945	0.862164	9
SOV1g018880	C3H	putative RING-type E3 ubiquitin transferase C3H69 [Spinacia oleracea]	AT3G08505	NA	0.174046	0.0278769	0	0.02261	0	0.0255995	0	0	8
SOV2g002250	C3H	uncharacterized protein LOC110777653 isoform X1 [Spinacia oleracea]	AT5G56930	EMB1789	0	0.0361235	0	0	0	0	0.0192571	0	5
SOV6g031510	C3H	probable E3 ubiquitin-protein ligase BAH1-like 1 isoform X1 [Spinacia oleracea]	AT1G02860	NLA	0	0.030561	0.114486	0.0669914	0	0.108351	0.0312188	0.0655699	11
SOV1g046510	C3H	uncharacterized protein LOC110793756 [Spinacia oleracea]	AT1G24440	NA	0	0	0	0	0	0	0	0
SOV1g003110	C3H	uncharacterized protein LOC110793756 [Spinacia oleracea]	AT1G24440	NA	0	0	0.044611	0	0.0892355	0.029999	0.0192571	0.0331125	3
YY30118	C3H	DNA repair protein RAD5A [Spinacia oleracea]	AT5G22750	RAD5	0	0.185821	0.0666311	0	0	0	0.16619	0	5
SOV4g054700	C3H	DNA repair protein RAD5A [Spinacia oleracea]	AT5G22750	RAD5	0	0.05471	0.111313	0.0773951	0	0.0437063	0.150818	0.0278257	4
SOV2g039750	C3H	zinc finger CCCH domain-containing protein 11 [Spinacia oleracea]	AT2G20280	NA	0.161749	0.759195	0.414095	0.824225	0.691501	0.771128	0.934833	0.85644	7
SOV2g001650	C3H	zinc finger CCCH domain-containing protein 64 isoform X1 [Spinacia oleracea]	AT5G56900	NA	0.13768	0.0694637	0.0300048	0.159239	0	0.133875	0.164147	0.0449864	4
YY01274	C3H	hypothetical protein SOVF_030150 [Spinacia oleracea]	AT3G19080	NA	0.150186	0	0	0	0.044608	0.094683	0.0192571	0	8
YY15810	C3H	hypothetical protein SOVF_178160 isoform B [Spinacia oleracea]	AT3G21810	NA	0.480011	0.389049	0.0555584	0.0534131	0.14425	0.270664	0.116234	0.0282561	8
SOV4g020330	C3H	zinc finger CCCH domain-containing protein 13 isoform X3 [Spinacia oleracea]	AT3G21810	NA	0	0	0	0	0	0.0525122	0	0.0548522	6
SOV1g018070	C3H	zinc finger CCCH domain-containing protein 18 [Spinacia oleracea]	AT2G24830	NA	0.346168	0.358823	0.228931	0.161795	0.26878	0.186156	0.0660581	0.170842	8
SOV5g027740	C3H	zinc finger CCCH domain-containing protein 18-like [Spinacia oleracea]	AT2G24830	NA	NA	NA	NA	NA	NA	NA	NA	NA
SOV1g007020	C3H	zinc finger CCCH domain-containing protein 18-like [Spinacia oleracea]	AT2G24830	NA	NA	NA	NA	NA	NA	NA	NA	NA
SOV1g006460	C3H	zinc finger CCCH domain-containing protein 18-like [Spinacia oleracea]	AT2G24830	NA	NA	NA	NA	NA	NA	NA	NA	NA
SOV6g028050	C3H	zinc finger CCCH domain-containing protein 18 [Spinacia oleracea]	AT2G24830	NA	0	0	0	0	0	0	0	0
SOV4g050780	C3H	zinc finger CCCH domain-containing protein 18-like [Spinacia oleracea]	AT2G24830	NA	NA	NA	NA	NA	NA	NA	NA	NA
SOV4g043520	C3H	zinc finger CCCH domain-containing protein 18-like [Spinacia oleracea]	AT2G24830	NA	NA	NA	NA	NA	NA	NA	NA	NA
SOV4g016210	C3H	zinc finger CCCH domain-containing protein 18-like [Spinacia oleracea]	AT2G24830	NA	NA	NA	NA	NA	NA	NA	NA	NA
SOV3g023910	C3H	zinc finger CCCH domain-containing protein 18-like [Spinacia oleracea]	AT2G24830	NA	NA	NA	NA	NA	NA	NA	NA	NA
YY21490	C3H	zinc finger CCCH domain-containing protein 18-like [Spinacia oleracea]	AT2G24830	NA	NA	NA	NA	NA	NA	NA	NA	NA
SOV4g050080	CAMTA	calmodulin-binding transcription activator 2-like [Spinacia oleracea]	AT5G09410	EICBP.B	0.122983	0.546297	0.373183	0.286654	0.0526798	0.662528	0.177316	0.147587	12
YY01617	CAMTA	calmodulin-binding transcription activator 2-like [Spinacia oleracea]	AT5G09410	EICBP.B	0.203616	0.165689	0.220278	0.277139	0.294012	0.601218	0.191789	0.126882	12
SOV1g047670	CAMTA	hypothetical protein SOVF_175580 isoform A [Spinacia oleracea]	AT1G67310	NA	0.174557	0.389638	0.498566	0.404112	0.36835	0.601455	0.23329	0.565926	12
SOV3g010070	CAMTA	hypothetical protein SOVF_174400 isoform B [Spinacia oleracea]	AT3G16940	NA	0.370208	0.26362	0.0912742	0.0935349	0.41246	0.239077	0.124994	0.23656	10
SOV1g042160	CAMTA	calmodulin-binding transcription activator 3-like isoform X2 [Chenopodium quinoa]	AT5G64220	NA	0	0	0.0712176	0.038079	0	0	0	0	1
SOV6g021870	CAMTA	ankyrin repeat domain-containing protein, chloroplastic [Spinacia oleracea]	AT5G66055	AKRP	0	0.0307384	0.268959	0.291965	0.0854971	0.154243	0.0492515	0.151325	11
SOV2g020780	CAMTA	protein S-acyltransferase 24 [Spinacia oleracea]	AT5G20350	TIP1	0	0.649352	0.986417	0.196328	0.266068	0.518113	0.138436	0.147785	9
SOV2g015850	CAMTA	ankyrin repeat domain-containing protein EMB506, chloroplastic [Spinacia oleracea]	AT5G40160	EMB506	0.208368	0.15337	0	0	0	0.0487291	0.0238032	0.0585856	8
SOV5g007400	CAMTA	26S proteasome non-ATPase regulatory subunit 10 [Spinacia oleracea]	AT2G03430	NA	2.07553	1.07123	1.69958	1.72687	1.14345	2.0011	1.20998	1.97834	8
SOV6g028930	CAMTA	calmodulin-binding transcription activator 3-like isoform X2 [Chenopodium quinoa]	AT2G22300	SR1	NA	NA	NA	NA	NA	NA	NA	NA
SOV5g030880	CAMTA	ankyrin repeat domain-containing protein 2A-like [Spinacia oleracea]	AT2G17390	AKR2B	2.0715	1.54388	1.94181	2.42445	2.17877	2.26713	1.46217	2.71855	6
SOV1g034430	CAMTA	myosin-15 [Spinacia oleracea]	AT4G33200	NA	0.202462	0.146889	0.260899	0	0	0	0.135872	0.0970328	1
SOV2g000810	CAMTA	hypothetical protein SOVF_083900 [Spinacia oleracea]	AT2G31820	NA;NA	0	0	0	0.0325112	0.0746731	0	0.0247938	0	3
SOV6g012620	CAMTA	ankyrin repeat-containing protein NPR4-like [Spinacia oleracea]	AT3G09550	NA;NA	0.174557	0.719862	1.38591	0.382532	0.286621	0.736258	0.457606	0.544033	9
SOV6g034290	CAMTA	myosin-6 [Spinacia oleracea]	AT5G43900	MYA2	0.205255	0.201733	0	0.0283005	0.117019	0	0.0661576	0.0665002	8
SOV5g002440	CAMTA	ankyrin-1-like [Spinacia oleracea]	AT3G04710	TPR10	0	0	0	0.0498286	0	0	0	0	2
SOV2g015170	CAMTA	protein IQ-DOMAIN 14-like [Spinacia oleracea]	AT3G16490	IQD26	0.136003	0.420599	0.659365	0.863933	0.694047	0.204631	0.13734	0.319674	11
SOV6g044650	CAMTA	hypothetical protein SOVF_013230 [Spinacia oleracea]	AT1G01110	IQD18	0	0	0	0	0	0.0883214	0.0286689	0	12
SOV2g035040	CAMTA	probable L-gulonolactone oxidase 6 [Spinacia oleracea]	AT2G46760	GulLO6	0.539406	0.496417	0.788842	0.551314	1.51992	1.03692	0.627706	0.596446	10
SOV3g006090	CAMTA	protein IQ-DOMAIN 14-like [Spinacia oleracea]	AT1G01110	IQD18	0	0	0.2195	0.216648	0.057278	0.251768	0.324308	0.025667	4
SOV2g002180	CAMTA	BTB/POZ domain and ankyrin repeat-containing protein NPR1 [Spinacia oleracea]	AT1G64280	NPR1	0.688865	0.183238	0.289362	0.277008	0.244991	0.190057	0.159268	0.22653	8
SOV6g036820	CAMTA	ankyrin-1-like [Spinacia oleracea]	AT3G04710	TPR10	NA	NA	NA	NA	NA	NA	NA	NA
SOV1g019740	CO-like	zinc finger protein CONSTANS-LIKE 2 isoform X1 [Spinacia oleracea]	AT3G02380	COL2	0.342849	0.0725645	0.200766	0.204968	0.258132	0.0943428	0.0861597	0	8
SOV1g018270	CO-like	zinc finger protein CONSTANS-LIKE 4 [Spinacia oleracea]	AT5G24930	COL4	2.67183	1.63592	2.01137	3.00387	1.56337	1.76863	1.04677	1.58061	2
SOV2g009530	CO-like	zinc finger protein CONSTANS-LIKE 3-like [Spinacia oleracea]	AT5G57660	COL5	0	0.25469	0.29805	0.236542	0.584618	0.379848	0.0743456	0.0195336	3
SOV6g030260	CO-like	zinc finger protein CONSTANS-LIKE 13 [Spinacia oleracea]	AT2G47890	NA	0.387127	0.219246	0.136457	0.345959	0.115519	0.182645	0.217047	0.156185	8
SOV6g021350	CO-like	zinc finger protein CONSTANS-LIKE 15-like [Spinacia oleracea]	AT2G33500	BBX12	0	0.09072	0.0981013	0	0	0.0397191	0.0643425	0.0483517	9
YY00508	CO-like	B-box zinc finger protein 19-like isoform X2 [Spinacia oleracea]	AT2G21320	BBX18	0.15328	0.099161	0.0885254	0.0960689	0	0	0.0199862	0.136573	8
SOV4g038210	CO-like	B-box zinc finger protein 19-like isoform X1 [Spinacia oleracea]	AT2G21320	BBX18	0	0.0416441	0.0924937	0.0328735	0	0.0884511	0.027045	0.0537299	9
YY27474	CO-like	B-box zinc finger protein 22 [Spinacia oleracea]	AT1G78600	LZF1	1.161	0.939679	0.649905	0.746123	0.960337	0.659784	0.565213	0.826397	8
SOV4g058710	CO-like	B-box zinc finger protein 22 [Spinacia oleracea]	AT1G78600	LZF1	0.407465	0.243229	0.434865	0.241372	0.853558	0.447297	0.379008	0.629739	10
SOV2g025420	CO-like	B-box zinc finger protein 20-like [Spinacia oleracea]	AT1G75540	BBX21	0	0.0383118	0.0361272	0	0	0.0404544	0	0	9
YY15813	CO-like	zinc finger protein CONSTANS-LIKE 9-like [Spinacia oleracea]	AT3G07650	COL9	0	0.0429963	0	0.074609	0	0	0.052073	0.108746	7
SOV4g020370	CO-like	hypothetical protein SOVF_198260 [Spinacia oleracea]	AT5G48250	BBX8	0	0	0	0.0495496	0.0843661	0.0562	0.0741403	0	10
YY32733	CO-like	hypothetical protein SOVF_097670 [Spinacia oleracea]	AT3G07650	COL9	0	0	0	0	0	0	0	0
SOV3g031800	CO-like	hypothetical protein SOVF_158150 [Spinacia oleracea]	AT1G68190	NA	0.344477	0.153835	0.0438443	0.0435939	0.621407	0.176935	0.0354256	0.0745473	3
SOV1g048100	CO-like	hypothetical protein SOVF_017570 [Spinacia oleracea]	AT2G33500	BBX12	0	0.0616333	0.163753	0.218002	0.11463	0.113392	0.0247938	0.13613	11
SOV3g012290	CO-like	B-box zinc finger protein 24-like [Spinacia oleracea]	AT1G06040	STO	0	0.121448	0.206044	0.166655	0.19932	0	0.0433439	0.0589296	3
SOV6g038780	CO-like	zinc finger protein CONSTANS-LIKE 16-like [Spinacia oleracea]	AT1G25440	BBX15	0.201548	0	0	0	0	0	0	0	8
YY00476	CO-like	B-box zinc finger protein 20-like [Spinacia oleracea]	AT4G39070	BZS1	0	0.0818009	0	0.0350894	0	0.0520313	0	0	5
SOV3g033300	CO-like	zinc finger protein CONSTANS-LIKE 16-like [Spinacia oleracea]	AT1G25440	BBX15	0.114249	0	0.135219	0.108409	0.243513	0.0432242	0.144576	0.0364097	3
SOV1g030060	CO-like	protein CHLOROPLAST IMPORT APPARATUS 2-like isoform X1 [Spinacia oleracea]	AT5G57180	CIA2	0	0.0348748	0.119773	0.0393489	0	0.119137	0.0854021	0	12
YY23930	CO-like	B-box zinc finger protein 18-like isoform X2 [Spinacia oleracea]	AT2G21320	BBX18	0	0	0	0.0340237	0	0	0	0	2
SOV2g039630	CO-like	GATA transcription factor 25 [Spinacia oleracea]	AT4G24470	ZIM	0.174557	0.036356	0.0755244	0.0776832	0	0.0736968	0.222214	0.0686106	4
SOV3g017100	CPP	protein tesmin/TSO1-like CXC 2 [Spinacia oleracea]	AT4G14770	TCX2	0.297124	0.519608	0.056638	0.388852	0.114012	0.0535768	0.218166	0.24206	5
SOV4g022890	CPP	hypothetical protein SOVF_137700 isoform A [Spinacia oleracea]	AT3G22780	TSO1	0	0.106041	0.210361	0.0662554	0	0	0.018681	0	1
YY15954	CPP	CRC domain-containing protein TSO1-like isoform X1 [Spinacia oleracea]	AT3G22780	TSO1	0.14613	0.066175	0.0340321	0.128634	0	0.0671941	0.0331132	0.0272483	8
SOV1g016100	CPP	protein tesmin/TSO1-like CXC 2 [Spinacia oleracea]	AT3G22760	SOL1	0	0	0.0869191	0.0578025	0.0608835	0.142966	0	0.0789974	12
SOV1g036690	CPP	protein tesmin/TSO1-like CXC 5 [Spinacia oleracea]	AT4G29000	NA	0.659426	0.129199	0.0605034	0.376651	0.181866	0.204207	0.154205	0.127524	8
SOV2g016720	CPP	protein tesmin/TSO1-like CXC 5 [Spinacia oleracea]	AT4G29000	NA	0.17786	0.0345619	0.0298329	0	0.044608	0.0511645	0.123456	0.0517448	8
SOV4g007710	DBB	B-box zinc finger protein 18-like isoform X1 [Spinacia oleracea]	AT2G21320	BBX18	0	0	0.0405186	0	0	0.0376903	0	0	12
SOV4g037870	DBB	hypothetical protein SOVF_199900 [Spinacia oleracea]	AT4G39070	BZS1	0	0	0.0327139	0	0.057278	0	0	0	3
SOV6g024960	Dof	dof zinc finger protein DOF2.4-like [Spinacia oleracea]	AT2G37590	DOF2.4	0	0	0	0.0463813	0	0.0404544	0	0	2
SOV1g022360	Dof	hypothetical protein SOVF_052390 [Spinacia oleracea]	AT3G55370	OBP3	0	0.0793349	0.0760803	0	0	0	0.0248508	0	9
SOV6g009010	Dof	hypothetical protein SOVF_056250 [Spinacia oleracea]	AT5G60200	TMO6	0	0	0	0	0	0	0	0
SOV3g038690	Dof	dof zinc finger protein DOF5.7 [Spinacia oleracea]	AT5G65590	NA	0	0.0499092	0	0.100817	0	0.106315	0.122111	0.0344966	4
SOV3g041400	Dof	dof zinc finger protein DOF4.7-like isoform X1 [Spinacia oleracea]	AT5G60200	TMO6	0	0.249642	0.117962	0.0256509	0.0709109	0.0775979	0.23712	0.0672269	5
YY29738	Dof	dof zinc finger protein DOF1.7 [Spinacia oleracea]	AT1G51700	DOF1	0.866044	0.951406	0.931902	0.506846	1.12198	0.75347	0.357519	0.409437	3
SOV4g054340	Dof	dof zinc finger protein DOF1.7 [Spinacia oleracea]	AT1G51700	DOF1	1.3418	0.660134	0.941635	0.504138	0.868093	0.648188	0.466262	0.610023	8
SOV4g040980	Dof	dof zinc finger protein DOF3.5-like [Spinacia oleracea]	AT3G52440	NA	0	0.0316216	0	0	0	0.0369429	0	0	12
SOV6g011870	Dof	dof zinc finger protein DOF3.1-like [Spinacia oleracea]	AT1G51700	DOF1	0.184665	0.101112	0.0592213	0.100561	0.507455	0.119954	0.0959599	0.209724	3
SOV6g028900	Dof	cyclic dof factor 2-like [Spinacia oleracea]	AT5G39660	CDF2	0	0.036356	0.0405186	0	0	0.029999	0	0.0349557	9
SOV6g044220	Dof	dof zinc finger protein DOF4.6 [Spinacia oleracea]	AT4G24060	NA	0.400834	0.264414	0.0731591	0.0632674	0.24046	0.281973	0.292599	0.211344	8
SOV2g034480	Dof	hypothetical protein SOVF_136060 isoform B [Spinacia oleracea]	AT4G24060	NA	0	0	0.0366569	0	0	0	0.0371908	0	1
SOV5g005870	Dof	dof zinc finger protein DOF5.6 [Spinacia oleracea]	AT5G62940	HCA2	0	0	0.0689465	0	0.0709109	0.0397191	0	0	3
SOV6g009030	Dof	dof zinc finger protein PBF-like [Spinacia oleracea]	AT3G61850	DAG1	0	0	0	0	0	0	0	0
SOV2g011180	Dof	cyclic dof factor 1 [Spinacia oleracea]	AT5G39660	CDF2	0	0.0337498	0	0.106435	0	0.0419013	0	0	2
SOV1g040120	Dof	cyclic dof factor 1-like isoform X2 [Spinacia oleracea]	AT5G62430	CDF1	0.205255	0	0.111204	0.148699	0	0.0381458	0.163242	0.261042	6
SOV5g029860	Dof	dof zinc finger protein DOF1.5-like [Spinacia oleracea]	AT2G34140	NA	0	0	0.0358989	0	0	0	0	0	1
YY24164	Dof	cyclic dof factor 3-like [Spinacia oleracea]	AT5G39660	CDF2	0	0	0	0	0.0529257	0.0376903	0	0.0326979	10
SOV3g041270	Dof	dof zinc finger protein DOF3.4 [Spinacia oleracea]	AT3G50410	OBP1	0	0	0	0.0473999	0	0.0537034	0.0519162	0.106719	7
SOV5g010560	Dof	dof zinc finger protein DOF5.4-like [Spinacia oleracea]	AT5G60850	OBP4	0	0.0267421	0.274723	0.0951689	0.123591	0.0525122	0.072798	0	1
SOV6g037660	Dof	dof zinc finger protein DOF3.5 [Spinacia oleracea]	AT3G52440	NA	NA	NA	NA	NA	NA	NA	NA	NA
SOV5g018410	E2F/DP	hypothetical protein SOVF_045470 [Spinacia oleracea]	AT5G22220	E2F1	0	0.0353697	0	0.0602005	0	0.0677183	0.128395	0.103244	7
SOV5g018420	E2F/DP	hypothetical protein SOVF_210010 [Spinacia oleracea]	AT5G22220	E2F1	0	0	0	0	0	0.0381458	0.0341225	0.025667	12
SOV5g007000	E2F/DP	E2F transcription factor-like E2FE isoform X1 [Spinacia oleracea]	AT3G48160	DEL1	0	0.393796	0.202198	0.404341	0.510032	0.297452	0.499873	0.612526	7
SOV5g028470	E2F/DP	transcription factor E2FB-like [Chenopodium quinoa]	AT2G36010	E2F3	0	0.153496	0.0557303	0.176495	0.0673537	0.153947	0.157332	0.243009	7
YY33663	EIL	hypothetical protein SOVF_032130 [Spinacia oleracea]	AT5G65100	NA	0	0	0	0	0	0	0	0
YY24178	EIL	ETHYLENE INSENSITIVE 3-like 1 protein [Spinacia oleracea]	AT3G20770	EIN3	0.200417	0.38066	0.100785	0	0.0710591	0.197939	0	0.241234	5
SOV4g025220	EIL	ETHYLENE INSENSITIVE 3-like 1 protein [Spinacia oleracea]	AT3G20770	EIN3	0.228459	0.250297	0.216019	0.139813	0.100286	0.0679811	0.0590092	0.240647	8
SOV4g000150	EIL	hypothetical protein SOVF_032130 [Spinacia oleracea]	AT3G57560	NAGK	0	0.036862	0.147348	0.171355	0.175919	0.126536	0.103701	0.142085	11
YY13653	EIL	ETHYLENE INSENSITIVE 3-like 3 protein [Spinacia oleracea]	AT1G73730	EIL3	0.161749	0	0	0	0.0689465	0.0488969	0.0680891	0.127314	8
SOV4g001000	EIL	ETHYLENE INSENSITIVE 3-like 3 protein [Spinacia oleracea]	AT1G73730	EIL3	0.282733	0.0519913	0.0779788	0	0	0	0.0199065	0.0508063	8
YY02447	ERF	ethylene-responsive transcription factor 4-like [Spinacia oleracea]	AT3G15210	ERF4	0	0	0.0666311	0.0345281	0	0	0.0187565	0.0324204	1
YY01034	ERF	ethylene-responsive transcription factor 3 [Spinacia oleracea]	AT1G50640	ERF3	0	0.0342961	0.119456	0.061322	0.0656422	0	0.0548031	0.0837526	1
SOV4g043840	ERF	ethylene-responsive transcription factor 3 [Spinacia oleracea]	AT1G50640	ERF3	0	0	0.0987937	0.0498286	0	0.135792	0	0	12
SOV6g008680	ERF	hypothetical protein SOVF_213500 [Spinacia oleracea]	AT1G28360	ERF12	0.584761	0.575938	0.39717	0.525572	0.176871	0.300206	0.392825	0.357245	8
SOV6g008570	ERF	ethylene-responsive transcription factor 4-like [Spinacia oleracea]	AT5G44210	ERF9	0.312237	1.65879	1.81034	1.04552	0.855948	0.510053	0.662611	0.325274	9
YY39113	ERF	ethylene-responsive transcription factor 8 [Spinacia oleracea]	AT3G15210	ERF4	0.275361	0.32876	0.667605	0.509905	0.956673	0.321517	0.491101	0.78787	3
SOV4g040740	ERF	ethylene-responsive transcription factor 8 [Spinacia oleracea]	AT3G15210	ERF4	0.549665	0.551525	0.696016	0.598267	1.07619	0.471862	0.240098	0.375261	3
YY15067	ERF	ethylene-responsive transcription factor ERF114 [Spinacia oleracea]	AT5G61890	NA	NA	NA	NA	NA	NA	NA	NA	NA
SOV5g011510	ERF	ethylene-responsive transcription factor ERF114 [Spinacia oleracea]	AT5G61890	NA	0	0	0	0	0	0	0	0
SOV1g045680	ERF	hypothetical protein SOVF_125230 [Spinacia oleracea]	AT1G24590	DRNL	0	0.0532657	0	0	0	0	0.162249	0.113697	7
SOV1g042550	ERF	ethylene-responsive transcription factor-like protein At4g13040 isoform X1 [Spinacia oleracea]	AT4G13040	NA	0	0	0	0	0	0	0	0.117374	6
SOV5g004430	ERF	F-box protein SKIP23-like [Spinacia oleracea]	AT2G17030	NA;NA	0	0	0.0977036	0.162621	0.278051	0.0557979	0.0621418	0.168131	3
SOV6g045610	ERF	hypothetical protein SOVF_011330 [Spinacia oleracea]	AT5G47230	ERF5	0.912324	1.03204	1.63418	1.57346	2.34859	1.16778	0.63502	0.458857	3
SOV6g045620	ERF	ethylene-responsive transcription factor 2-like [Spinacia oleracea]	AT4G17500	ERF-1	0	0	0.0440141	0.0361206	0	0.0369309	0	0	11
SOV6g007300	ERF	pathogenesis-related genes transcriptional activator PTI5-like [Spinacia oleracea]	AT4G17500	ERF-1	NA	NA	NA	NA	NA	NA	NA	NA
SOV6g007280	ERF	hypothetical protein SOVF_102430 [Spinacia oleracea]	AT4G18450	NA	NA	NA	NA	NA	NA	NA	NA	NA
SOV4g002590	ERF	ethylene-responsive transcription factor 5-like [Spinacia oleracea]	AT5G47230	ERF5	0	0	0	0	0	0	0	0
SOV3g042240	ERF	LOW QUALITY PROTEIN: ethylene-responsive transcription factor ERF109-like [Spinacia oleracea]	AT5G13330	Rap2.6L	0	0.128367	0.041625	0.124345	0	0	0.0212693	0.0655322	5
SOV6g032730	ERF	ethylene-responsive transcription factor ERF073-like isoform X1 [Spinacia oleracea]	AT2G47520	ERF71	1.39748	1.65822	1.48281	0.148567	1.32649	3.32468	0.528936	1.0008	12
SOV1g043820	ERF	ethylene-responsive transcription factor RAP2-12-like [Spinacia oleracea]	AT3G14230	RAP2.2	1.25521	0.746805	1.47436	1.56267	1.98991	1.88588	1.22771	1.17211	10
SOV3g042190	ERF	hypothetical protein SOVF_028240 [Spinacia oleracea]	AT5G61890	NA	0	1.26676	2.43839	1.03016	1.18288	0.429693	0.282465	0.671486	1
YY02252	ERF	ethylene-responsive transcription factor ERF037 [Spinacia oleracea]	AT5G11590	TINY2	0	0.173121	0.25228	0.29502	0.331742	0.214732	0.10494	0.0720465	3
SOV4g057310	ERF	ethylene-responsive transcription factor ERF037 [Spinacia oleracea]	AT5G11590	TINY2	0.339609	0.305926	0.19913	0.297268	0.432669	0.181822	0.160387	0.065784	3
SOV2g037660	ERF	hypothetical protein SOVF_039260 [Spinacia oleracea]	AT1G78080	RAP2.4	1.133	1.3753	3.56739	1.16968	1.0695	1.22081	1.18533	1.17201	1
SOV4g049800	ERF	ethylene-responsive transcription factor 5-like [Spinacia oleracea]	AT5G47230	ERF5	0	0.035803	0	0	0	0	0	0	5
SOV1g026720	ERF	hypothetical protein SOVF_203440, partial [Spinacia oleracea]	AT5G25390	SHN3	0	0	0	0	0	0	0	0
SOV4g047880	ERF	ethylene-responsive transcription factor WIN1-like [Spinacia oleracea]	AT1G15360	SHN1	NA	NA	NA	NA	NA	NA	NA	NA
SOV1g026000	ERF	ethylene-responsive transcription factor ERF003 [Spinacia oleracea]	AT5G25190	ESE3	0	0.121525	0	0	0	0	0.0187565	0	5
SOV6g040240	ERF	ethylene-responsive transcription factor CRF2-like [Spinacia oleracea]	AT4G23750	CRF2	0.340803	0.0650889	0	0.139061	0.0637556	0.0607426	0	0.0343555	8
SOV3g040140	ERF	ethylene-responsive transcription factor RAP2-4-like [Spinacia oleracea]	AT1G78080	RAP2.4	0	0	0	0	0	0	0	0
SOV1g000260	ERF	ethylene-responsive transcription factor ERF062-like [Spinacia oleracea]	AT4G13620	NA	0	0	0.0613046	0	0	0	0	0	1
YY20120	ERF	ethylene-responsive transcription factor ERF054-like [Spinacia oleracea]	AT2G20880	ERF53	0	0	0	0	0	0	0	0.0706165	6
SOV4g020880	ERF	ethylene-responsive transcription factor ERF054-like [Spinacia oleracea]	AT2G20880	ERF53	0	0	0	0	0	0	0	0
SOV2g015980	ERF	ethylene-responsive transcription factor ERF043-like [Spinacia oleracea]	AT4G32800	NA	0	0.169481	0.210857	0.389888	0	0.0301983	0.133571	0.344088	2
SOV6g045370	ERF	hypothetical protein SOVF_080630 [Spinacia oleracea]	AT2G44940	NA	0	0.054994	0.0614855	0	0.0818947	0	0	0.0411526	3
SOV2g028980	ERF	ethylene-responsive transcription factor ERF043-like [Spinacia oleracea]	AT2G44940	NA	0	0	0	0	0	0	0.0248508	0	4
SOV2g034320	ERF	ethylene-responsive transcription factor ERF023 [Spinacia oleracea]	AT1G01250	NA	0	0	0	0	0	0	0	0
YY08316	ERF	dehydration-responsive element-binding protein 1E-like [Spinacia oleracea]	AT5G51990	CBF4	0	0	0	0.0325951	0	0	0	0	2
SOV3g001750	ERF	dehydration-responsive element-binding protein 1E-like [Spinacia oleracea]	AT5G51990	CBF4	0	0.0691802	0	0.0678665	0	0	0	0	5
SOV6g035980	ERF	hypothetical protein SOVF_188360 [Spinacia oleracea]	AT5G51990	CBF4	0	0	0.0519751	0	0	0	0	0	1
SOV6g022180	ERF	ethylene-responsive transcription factor ERF021-like [Spinacia oleracea]	AT1G71450	NA	0	0	0	0	0	0	0	0
YY08504	ERF	ethylene-responsive transcription factor CRF4 [Spinacia oleracea]	AT4G27950	CRF4	0.17786	0	0.041625	0	0	0.0960655	0.0217538	0	8
SOV3g004160	ERF	ethylene-responsive transcription factor CRF4 [Spinacia oleracea]	AT4G27950	CRF4	0	0	0	0	0	0	0	0
SOV2g032490	ERF	hypothetical protein SOVF_129130 [Spinacia oleracea]	AT3G61630	CRF6	0	0.146755	0.142274	0.157325	0.132865	0.210335	0.161047	0.12326	12
SOV3g033590	ERF	ethylene-responsive transcription factor ERF118-like [Spinacia oleracea]	AT1G68550	CRF10	0	0.268965	0.121558	0.176699	0.0661314	0.0960537	0.139424	0.254408	7
SOV3g033550	ERF	uncharacterized protein LOC110783458 [Spinacia oleracea]	AT1G68550	CRF10	0	0.43467	0.599039	0.437893	0.344334	0.319603	0.488051	0.397844	11
SOV2g040770	ERF	ethylene-responsive transcription factor ERF014-like [Spinacia oleracea]	AT1G21910	DREB26	0	0.0921943	0.0451916	0.0359738	0	0.0465723	0	0	5
SOV2g004450	ERF	ethylene-responsive transcription factor ERF017-like [Spinacia oleracea]	AT1G19210	NA	0.425134	0.688795	2.23202	0.895129	1.06226	1.00792	0.703486	0.713449	1
SOV3g043070	ERF	ethylene-responsive transcription factor ERF010-like [Spinacia oleracea]	AT5G67190	DEAR2	0.258142	0.0583817	0.312089	0.404139	1.04023	0.777996	0.118621	0.18112	10
SOV5g022270	ERF	ethylene-responsive transcription factor ERF024 [Spinacia oleracea]	AT2G36450	HRD	NA	NA	NA	NA	NA	NA	NA	NA
SOV6g043430	ERF	hypothetical protein SOVF_066580 [Spinacia oleracea]	AT1G64380	NA	0.403096	0.24204	0.879969	0.573284	0.187288	0.148621	0.0380405	0.307294	1
SOV3g019850	ERF	dehydration-responsive element-binding protein 2F [Spinacia oleracea]	AT3G57600	NA	0	0	0	0	0	0	0.0384231	0	4
SOV3g008780	ERF	hypothetical protein SOVF_129930 [Spinacia oleracea]	AT3G23230	TDR1	0	0	0	0	0	0	0	0
SOV5g001500	ERF	ethylene-responsive transcription factor ERF098-like [Spinacia oleracea]	AT3G23230	TDR1	0	0	0	0	0	0	0	0
SOV3g008770	ERF	ethylene-responsive transcription factor ERF096-like [Spinacia oleracea]	AT3G23230	TDR1	NA	NA	NA	NA	NA	NA	NA	NA
SOV6g038040	ERF	dehydration-responsive element-binding protein 2E-like [Spinacia oleracea]	AT2G40350	NA	0	0	0	0	0.0582924	0	0	0	3
SOV1g027710	ERF	hypothetical protein SOVF_172040 isoform A, partial [Spinacia oleracea]	AT2G40350	NA	0	0.118254	0.317695	0.0365835	0.0709109	0.194625	0.100469	0.0466881	9
SOV6g038050	ERF	dehydration-responsive element-binding protein 2A-like [Spinacia oleracea]	AT2G38340	DREB19	0.145062	0	0.0472054	0	0.117154	0	0	0	8
SOV2g025260	ERF	probable GTP-binding protein OBGC2 [Spinacia oleracea]	AT1G75490	NA	0.639816	0.392549	0.280329	0.291137	0.174196	0.160291	0.132839	0.194846	8
SOV4g000700	ERF	ethylene-responsive transcription factor LEP-like [Spinacia oleracea]	AT5G13910	LEP	NA	NA	NA	NA	NA	NA	NA	NA
YY38346	ERF	ethylene-responsive transcription factor LEP-like [Spinacia oleracea]	AT5G13910	LEP	NA	NA	NA	NA	NA	NA	NA	NA
SOV3g018040	ERF	ethylene-responsive transcription factor ERF086-like [Spinacia oleracea]	AT5G18560	PUCHI	NA	NA	NA	NA	NA	NA	NA	NA
SOV3g023530	ERF	ethylene-responsive transcription factor LEP [Spinacia oleracea]	AT5G13910	LEP	NA	NA	NA	NA	NA	NA	NA	NA
YY36217	ERF	ethylene-responsive transcription factor RAP2-11 [Spinacia oleracea]	AT5G19790	RAP2.11	0	0.0755149	0	0.059997	0	0	0	0	5
SOV4g000110	ERF	ethylene-responsive transcription factor RAP2-11 [Spinacia oleracea]	AT5G19790	RAP2.11	0	0.0301801	0	0	0	0	0	0	5
SOV6g042520	ERF	dehydration-responsive element-binding protein 1D-like [Spinacia oleracea]	AT5G51990	CBF4	0	0.472023	0.434585	0.428165	0.267254	1.2763	0.116657	0.717097	12
YY00785	ERF	ethylene-responsive transcription factor ABR1-like [Spinacia oleracea]	AT2G33710	NA	0	0	0.0405186	0	0	0	0	0	1
SOV4g042450	ERF	ethylene-responsive transcription factor ABR1-like [Spinacia oleracea]	AT2G33710	NA	0	0	0	0	0	0	0	0
SOV3g037690	ERF	ethylene-responsive transcription factor ERF110-like [Spinacia oleracea]	AT5G64750	ABR1	0	0	0	0	0	0	0.016161	0	4
YY01253	ERF	hypothetical protein SOVF_144730 [Spinacia oleracea]	AT5G19790	RAP2.11	0	0	0	0	0	0	0	0
SOV4g046400	ERF	hypothetical protein SOVF_144730 [Spinacia oleracea]	AT5G19790	RAP2.11	0	0	0	0	0	0.073742	0	0	12
SOV1g048350	ERF	ubiquitin thioesterase otubain-like [Spinacia oleracea]	AT1G28120	NA	0.840445	2.05502	1.04036	1.19293	2.31301	1.70177	1.25577	1.2103	10
SOV6g042530	ERF	ethylene-responsive transcription factor ERF027-like [Spinacia oleracea]	AT5G52020	NA	0	0	0	0	0	0	0	0
SOV6g042480	ERF	dehydration-responsive element-binding protein 1A-like [Spinacia oleracea]	AT5G51990	CBF4	0	0.145988	0	0	0	0	0	0	5
SOV6g042500	ERF	dehydration-responsive element-binding protein 1A-like [Spinacia oleracea]	AT4G25470	CBF2	0	0.0279504	0.12022	0.319383	0	0	0	0.077749	2
SOV6g042490	ERF	dehydration-responsive element-binding protein 1A-like [Spinacia oleracea]	AT5G51990	CBF4	0	0	0	0	0	0	0	0
SOV5g001510	ERF	hypothetical protein SOVF_045160 [Spinacia oleracea]	AT3G23240	ERF1	0	0	0	0	0	0	0	0
SOV3g008800	ERF	ethylene-responsive transcription factor 1B-like [Spinacia oleracea]	AT3G23240	ERF1	0	0	0	0	0	0	0	0
SOV1g028210	ERF	ethylene-responsive transcription factor ABI4 [Spinacia oleracea]	AT2G40220	ABI4	0	0	0	0	0	0	0	0
SOV2g007360	ERF	AP2-like ethylene-responsive transcription factor At1g79700 [Chenopodium quinoa]	AT5G57390	AIL5	0	0	0	0	0	0	0	0
YY01314	ERF	ethylene-responsive transcription factor ERF084 [Chenopodium quinoa]	AT5G44210	ERF9	0	0	0	0	0	0.0268517	0.0178491	0	12
SOV4g046970	ERF	ethylene-responsive transcription factor ERF084 [Chenopodium quinoa]	AT5G44210	ERF9	0	0	0	0	0	0	0	0
SOV3g012150	FAR1	hypothetical protein SOVF_144150 [Spinacia oleracea]	AT3G59470	NA	2.12908	0.679246	0.851501	0.599801	0.815664	1.06546	0.657775	1.05895	8
YY02309	FAR1	protein FAR1-RELATED SEQUENCE 5 [Spinacia oleracea]	AT4G38180	FRS5	0	0.0344775	0.0613583	0.0779865	0.0484985	0.14129	0.107566	0.0588792	12
YY00362	FAR1	protein FAR-RED IMPAIRED RESPONSE 1 [Spinacia oleracea]	AT4G15090	FAR1	0	0	0	0	0	0	0	0.0611154	6
SOV4g041750	FAR1	protein FAR1-RELATED SEQUENCE 5-like [Spinacia oleracea]	AT4G38180	FRS5	0	0	0	0	0	0	0	0
YY03907	FAR1	protein FAR1-RELATED SEQUENCE 5-like [Spinacia oleracea]	AT4G38180	FRS5	0	0	0	0	0	0	0	0
YY01839	FAR1	protein FAR1-RELATED SEQUENCE 5-like [Spinacia oleracea]	AT4G38180	FRS5	0	0	0	0	0	0	0	0
YY01368	FAR1	protein FAR1-RELATED SEQUENCE 8-like isoform X2 [Spinacia oleracea]	AT1G80010	FRS8	0	0.0463852	0	0	0	0	0.0212693	0	5
YY36602	FAR1	protein FAR1-RELATED SEQUENCE 5-like [Spinacia oleracea]	AT4G38180	FRS5	NA	NA	NA	NA	NA	NA	NA	NA
SOV2g008860	FAR1	protein FAR1-RELATED SEQUENCE 5-like [Spinacia oleracea]	AT4G38180	FRS5	NA	NA	NA	NA	NA	NA	NA	NA
SOV4g030350	FAR1	protein FAR1-RELATED SEQUENCE 5-like [Spinacia oleracea]	AT4G38180	FRS5	NA	NA	NA	NA	NA	NA	NA	NA
YY38537	FAR1	protein FAR1-RELATED SEQUENCE 5-like [Spinacia oleracea]	AT4G38180	FRS5	NA	NA	NA	NA	NA	NA	NA	NA
SOV4g025210	FAR1	protein FAR1-RELATED SEQUENCE 11-like isoform X1 [Chenopodium quinoa]	AT1G10240	FRS11	NA	NA	NA	NA	NA	NA	NA	NA
YY19984	FAR1	protein FAR1-RELATED SEQUENCE 5-like [Spinacia oleracea]	AT4G38180	FRS5	NA	NA	NA	NA	NA	NA	NA	NA
SOV3g021140	FAR1	protein FAR1-RELATED SEQUENCE 11-like [Medicago truncatula]	AT1G10240	FRS11	NA	NA	NA	NA	NA	NA	NA	NA
YY40668	FAR1	protein FAR1-RELATED SEQUENCE 5-like [Spinacia oleracea]	AT4G38180	FRS5	NA	NA	NA	NA	NA	NA	NA	NA
SOV5g003980	FAR1	enoyl-CoA delta isomerase 2, peroxisomal-like [Spinacia oleracea]	AT4G14440	HCD1	0.192842	0.212702	0.0723641	0.328275	0.0529257	0.233971	0.231284	0.446328	6
SOV2g025800	FAR1	protein FAR1-RELATED SEQUENCE 5-like [Spinacia oleracea]	AT3G07500	NA	NA	NA	NA	NA	NA	NA	NA	NA
SOV3g023640	FAR1	protein FAR1-RELATED SEQUENCE 5-like [Spinacia oleracea]	AT3G07500	NA	NA	NA	NA	NA	NA	NA	NA	NA
SOV6g019300	FAR1	protein FAR1-RELATED SEQUENCE 5-like [Spinacia oleracea]	AT4G38180	FRS5	0	0	0	0	0	0	0	0
SOV0g001850	FAR1	protein FAR1-RELATED SEQUENCE 5-like [Spinacia oleracea]	AT4G38180	FRS5	NA	NA	NA	NA	NA	NA	NA	NA
SOV3g042080	FAR1	protein FAR1-RELATED SEQUENCE 5-like [Spinacia oleracea]	AT4G38180	FRS5	NA	NA	NA	NA	NA	NA	NA	NA
YY02314	FAR1	protein FAR1-RELATED SEQUENCE 9 [Spinacia oleracea]	AT4G38170	FRS9	0	0	0.0341997	0.02261	0.0972512	0	0	0	3
YY34076	FAR1	protein FAR1-RELATED SEQUENCE 5-like [Spinacia oleracea]	AT4G38180	FRS5	NA	NA	NA	NA	NA	NA	NA	NA
SOV6g000310	FAR1	protein FAR1-RELATED SEQUENCE 5-like [Spinacia oleracea]	AT4G38180	FRS5	NA	NA	NA	NA	NA	NA	NA	NA
SOV5g038480	FAR1	protein FAR1-RELATED SEQUENCE 5-like [Spinacia oleracea]	AT4G38180	FRS5	NA	NA	NA	NA	NA	NA	NA	NA
YY36182	FAR1	protein FAR1-RELATED SEQUENCE 5-like [Spinacia oleracea]	AT4G38180	FRS5	NA	NA	NA	NA	NA	NA	NA	NA
YY30865	FAR1	protein FAR1-RELATED SEQUENCE 5-like [Spinacia oleracea]	AT4G38180	FRS5	NA	NA	NA	NA	NA	NA	NA	NA
YY37325	FAR1	protein FAR1-RELATED SEQUENCE 5-like [Spinacia oleracea]	AT4G38180	FRS5	0	0	0	0	0	0	0	0
SOV6g002550	FAR1	protein FAR1-RELATED SEQUENCE 5-like [Spinacia oleracea]	AT4G38180	FRS5	NA	NA	NA	NA	NA	NA	NA	NA
SOV1g037320	G2-like	hypothetical protein SOVF_142010 [Spinacia oleracea]	AT3G13040	NA	0.315553	0.281804	0.154092	0.271599	0.271754	0.0331301	0.101497	0.210345	8
YY13574	G2-like	myb family transcription factor PHL13-like [Spinacia oleracea]	AT3G04450	NA	0.210084	0.15393	0.298868	0.171862	0.0506657	0.153555	0	0.137689	1
SOV4g017960	G2-like	myb family transcription factor PHL13-like [Spinacia oleracea]	AT3G04450	NA	0	0.0875731	0.106171	0.116421	0.123299	0.15467	0.115942	0.0331363	12
SOV1g003460	G2-like	L-2-hydroxyglutarate dehydrogenase, mitochondrial [Spinacia oleracea]	AT3G56840	NA	1.15312	0.469706	0.414012	0.272767	0.300813	0.32845	0.212494	0.707392	8
SOV3g020760	G2-like	myb family transcription factor PHL5-like [Spinacia oleracea]	AT5G29000	PHL1	0	0	0.0352709	0	0	0	0	0	1
SOV6g033560	G2-like	cellulose synthase A catalytic subunit 4 [UDP-forming] isoform X2 [Spinacia oleracea]	AT5G44030	NA	1.28562	0.285034	0.847003	0.510156	0.353901	0.546413	0.310367	0.873579	8
SOV5g030700	G2-like	myb family transcription factor PHL7-like isoform X1 [Spinacia oleracea]	AT2G01060	NA	0	0.0337364	0	0	0	0	0	0.0384066	6
SOV5g016470	G2-like	myb family transcription factor APL-like isoform X3 [Spinacia oleracea]	AT4G13640	UNE16	0	0	0	0.082861	0	0	0	0	2
SOV1g023540	G2-like	hypothetical protein SOVF_075560 [Spinacia oleracea]	AT4G13640	UNE16	0	0	0	0.038712	0.117019	0	0.0692271	0	3
SOV6g048800	G2-like	myb family transcription factor PHL11 [Spinacia oleracea]	AT4G13640	UNE16	0	0	0	0	0	0	0	0
SOV3g020310	G2-like	myb-related protein 2-like isoform X1 [Spinacia oleracea]	AT3G04030	MYR2	0	0	0	0.1062	0	0	0	0	2
SOV1g040110	G2-like	myb family transcription factor PHL8-like isoform X2 [Spinacia oleracea]	AT3G04030	MYR2	0.599275	0.139041	0.0993452	0.0948665	0.202276	0.131099	0.134523	0.115173	8
SOV1g002730	G2-like	protein PHR1-LIKE 2-like isoform X1 [Spinacia oleracea]	AT3G24120	NA	0	0.151372	0.0308109	0.107	0.0892355	0.164273	0.112109	0.133519	7
SOV3g034190	G2-like	transcription factor HHO2-like isoform X1 [Spinacia oleracea]	AT1G68670	NA	0.971159	0.277827	0.391907	0.254244	0.40657	0.293826	0.101549	0.0990567	8
SOV2g018360	G2-like	myb family transcription factor EFM [Spinacia oleracea]	AT2G03500	NA	0	0.0807839	0.128651	0.251008	0.132263	0.235272	0.137843	0.311655	7
YY01278	G2-like	transcription factor HHO5-like [Spinacia oleracea]	AT2G03500	NA	0	0.02864	0.0842975	0.0720062	0	0.081184	0.051884	0.0486306	11
SOV4g046640	G2-like	transcription factor HHO5-like [Spinacia oleracea]	AT2G03500	NA	0	0.0846517	0	0	0	0.0426403	0.0270901	0	5
SOV3g041530	G2-like	transcription factor HHO5-like [Spinacia oleracea]	AT4G37180	NA	0.143893	0.187346	0.0361272	0.247842	0.147665	0.137336	0.0358205	0.229143	2
SOV6g048180	G2-like	hypothetical protein SOVF_075720 [Spinacia oleracea]	AT1G32240	KAN2	0	0.305817	0.0438443	0.106667	0	0	0.163304	0.186757	5
SOV5g022850	G2-like	hypothetical protein SOVF_124250 [Spinacia oleracea]	AT5G42630	ATS	0.555712	0.045685	0	0	0.0526798	0	0	0	8
SOV6g038330	G2-like	hypothetical protein SOVF_016700 [Spinacia oleracea]	AT2G38300	NA	NA	NA	NA	NA	NA	NA	NA	NA
SOV1g028040	G2-like	probable transcription factor KAN2 isoform X1 [Spinacia oleracea]	AT2G38300	NA	0	0	0	0	0	0	0	0
SOV6g000770	G2-like	PREDICTED: uncharacterized protein LOC104901034 [Beta vulgaris subsp. vulgaris]	AT2G02060	NA	0	0	0	0	0	0	0	0
SOV6g001040	G2-like	myb family transcription factor PHL13-like [Spinacia oleracea]	AT4G04605	NA	NA	NA	NA	NA	NA	NA	NA	NA
SOV3g009910	GATA	GATA transcription factor 15-like [Spinacia oleracea]	AT3G06740	GATA15	0.442211	0.455654	0.357142	0.253309	0.421974	0.319258	0.374496	0.273236	8
SOV1g035390	GATA	GATA transcription factor 21-like [Spinacia oleracea]	AT4G26150	CGA1	0	0	0	0	0	0	0	0
SOV4g009930	GATA	GATA transcription factor 16-like [Spinacia oleracea]	AT5G49300	GATA16	0	0.151958	0	0	0	0.0388633	0.315152	0	4
SOV6g033080	GATA	GATA transcription factor 16-like isoform X1 [Spinacia oleracea]	AT5G49300	GATA16	0.223494	0.341259	0.21707	0.200806	0	0.244264	0.303775	0.1918	5
SOV3g045470	GATA	GATA transcription factor 19-like [Spinacia oleracea]	AT3G50870	MNP	0.354239	0.110113	0	0.121573	0	0	0.0249462	0	8
SOV1g036260	GATA	GATA transcription factor 12-like [Spinacia oleracea]	AT5G25830	GATA12	0	0	0	0.0498286	0	0	0	0.0174488	2
SOV1g028570	GATA	GATA transcription factor 8-like [Spinacia oleracea]	AT4G32890	GATA9	0	0.150156	0.213656	0.0473999	0.214259	0.113016	0.153865	0	3
YY00490	GATA	GATA transcription factor 5-like [Spinacia oleracea]	AT5G66320	GATA5	0	0.0361235	0.0714722	0.078654	0.057278	0	0.0389215	0.107107	6
SOV4g038030	GATA	GATA transcription factor 5-like [Spinacia oleracea]	AT5G66320	GATA5	0	0.0658795	0.0613346	0	0	0	0.0164601	0	9
YY29637	GATA	GATA transcription factor 12-like [Spinacia oleracea]	AT5G25830	GATA12	0	0	0	0.0917614	0	0	0.0533129	0	2
SOV3g046490	GATA	GATA transcription factor 7-like [Spinacia oleracea]	AT4G36240	GATA7	0.136003	0.800603	0.650849	0.534501	0.55549	0.675685	0.341163	0.333309	9
SOV1g009800	GATA	GATA transcription factor 1-like isoform X2 [Spinacia oleracea]	AT3G24050	GATA1	0	0.228035	0.0364963	0.0738014	0	0.0293938	0	0.152658	5
SOV4g057230	GATA	GATA transcription factor 12-like [Spinacia oleracea]	AT5G25830	GATA12	0	0.035803	0.0987362	0.168723	0.0804421	0.068996	0.124858	0	11
SOV4g006440	GATA	GATA transcription factor 2-like [Spinacia oleracea]	AT4G32890	GATA9	NA	NA	NA	NA	NA	NA	NA	NA
SOV5g009300	GATA	uncharacterized protein LOC110693770 [Chenopodium quinoa]	AT5G66320	GATA5	NA	NA	NA	NA	NA	NA	NA	NA
SOV6g045920	GATA	GATA transcription factor 26 [Spinacia oleracea]	AT4G17570	GATA26	0.13768	0.162052	0.0545662	0	0	0.0919481	0.0755687	0.0583015	5
SOV3g033410	GATA	GATA transcription factor 5-like [Spinacia oleracea]	AT3G54810	BME3	0	0.0591387	0.0308109	0	0	0	0.0187565	0	5
SOV1g044560	GATA	GATA transcription factor 28 [Spinacia oleracea]	AT1G51600	ZML2	0.184094	0.303013	0.459696	0.399936	0.334715	0.295251	0.43727	0.547159	7
SOV2g039670	GATA	GATA transcription factor 19-like isoform X1 [Spinacia oleracea]	AT3G21175	ZML1	0	0.0348318	0.163547	0.21407	0.0731475	0.136732	0	0.0336134	11
YY30827	GATA	GATA transcription factor 19-like isoform X1 [Spinacia oleracea]	AT1G51600	ZML2	0.136003	0.218889	0.302545	0.215368	0.119869	0.0255995	0.130734	0.403867	6
SOV4g052890	GATA	GATA transcription factor 19-like isoform X1 [Spinacia oleracea]	AT1G51600	ZML2	0.258757	0.366786	0.217753	0.592872	0.481432	0.139659	0.0821329	0.603648	6
SOV1g023190	GATA	zinc finger protein CO3 [Spinacia oleracea]	AT3G12890	ASML2	0	0	0	0	0	0	0	0
YY19927	GeBP	probable transcription factor At3g04930 isoform X1 [Spinacia oleracea]	AT5G28040	NA	0.537655	0.318855	0.228699	0.195151	0.117019	0.307332	0.0207992	0.166391	8
SOV4g014940	GeBP	probable transcription factor At3g04930 isoform X1 [Spinacia oleracea]	AT5G28040	NA	0.129965	0.181842	0.224283	0.201628	0	0.246219	0.139761	0.0975492	12
SOV6g005310	GeBP	GLABROUS1 enhancer-binding protein-like [Spinacia oleracea]	AT4G25210	NA	0.275999	1.01218	0.861393	0.815958	0.50201	0.922957	1.34014	1.23731	7
SOV1g046730	GeBP	probable transcription factor At1g61730 [Spinacia oleracea]	AT1G44810	NA	0.306223	0.207029	0.424917	0.3671	0.395675	0.224268	0.269003	0.460734	6
YY34257	GeBP	TLC domain-containing protein At5g14285 [Spinacia oleracea]	AT5G14285	NA	0	0.0746874	0.0497216	0.0847789	0.0709109	0	0.0237596	0.0503195	11
SOV4g004450	GeBP	TLC domain-containing protein At5g14285 [Spinacia oleracea]	AT5G14285	NA	0	0	0	0	0	0	0.0437273	0	4
SOV1g046720	GeBP	hypothetical protein SOVF_091820 [Spinacia oleracea]	AT5G14285	NA	0.145062	1.4103	0.495777	0.763961	1.66258	0.783563	0.980655	0.91601	3
SOV6g024260	GRAS	scarecrow-like protein 30 [Spinacia oleracea]	AT2G29060	NA	0.174046	0.206095	0.150436	0.18012	0	0.216167	0.0425183	0.181176	12
SOV6g024270	GRAS	scarecrow-like protein 30 [Spinacia oleracea]	AT2G29060	NA	0	0.279959	0.235999	0.0365835	0.0796883	0.121871	0.118684	0.143354	9
SOV6g024150	GRAS	scarecrow-like protein 30 [Spinacia oleracea]	AT2G29060	NA	0	0	0	0	0.057278	0.0757012	0.0165608	0	10
SOV6g024300	GRAS	scarecrow-like protein 33 [Spinacia oleracea]	AT1G07530	SCL14	0.392353	0.189516	0.147582	0.305401	0.117154	0.143998	0.0992636	0.166601	8
SOV1g030140	GRAS	scarecrow-like protein 33 [Spinacia oleracea]	AT1G07530	SCL14	0	0	0	0	0.0646646	0	0	0	3
SOV6g024280	GRAS	scarecrow-like protein 30 [Spinacia oleracea]	AT3G46600	NA	NA	NA	NA	NA	NA	NA	NA	NA
SOV5g015220	GRAS	scarecrow-like protein 9 [Spinacia oleracea]	AT2G37650	NA	0.201776	0.0875619	0.0352709	0.0980906	0.0833667	0	0.0404832	0.151764	8
YY00287	GRAS	chitin-inducible gibberellin-responsive protein 1-like [Spinacia oleracea]	AT1G50600	NA	0	0.068899	0.0497216	0.0242853	0	0.146918	0.0281348	0.0335062	12
SOV4g035550	GRAS	hypothetical protein SOVF_056370 [Spinacia oleracea]	AT1G50600	NA	0	0.0854371	0.0764645	0.0634849	0	0.029999	0	0.0210189	9
YY02386	GRAS	hypothetical protein SOVF_011520 [Spinacia oleracea]	AT5G48150	PAT1	0	0.0463852	0	0	0	0.0255995	0	0	5
SOV4g058860	GRAS	hypothetical protein SOVF_011520 [Spinacia oleracea]	AT5G48150	PAT1	0	0	0	0	0	0	0.0270225	0	4
SOV3g035270	GRAS	DELLA protein GAIP-like [Spinacia oleracea]	AT2G01570	RGA1	0	0.0785055	0	0.0722383	0	0	0	0	5
SOV6g050020	GRAS	hypothetical protein SOVF_034090 isoform B [Spinacia oleracea]	AT4G00150	HAM3	0.79856	0.741772	0.12412	0.58676	0.408913	0.519184	0.392586	0.364226	8
SOV3g047770	GRAS	scarecrow-like protein 15 [Spinacia oleracea]	AT4G36710	HAM4	0	0	0	0	0	0	0	0
SOV3g045330	GRAS	scarecrow-like protein 4 [Spinacia oleracea]	AT5G66770	NA	0	0.244611	0.332709	0.256665	0.351788	0.466325	0.288642	0.11892	12
SOV4g052670	GRAS	protein SCARECROW 1 [Spinacia oleracea]	AT3G54220	SCR	0	0.0602744	0.0257255	0	0	0.207398	0.0711222	0.0856666	12
YY25878	GRAS	protein SCARECROW 1 [Spinacia oleracea]	AT3G54220	SCR	0.105476	0.0628656	0.299245	0.200966	0.0818947	0.143447	0.147773	0.109266	1
SOV6g042640	GRAS	scarecrow-like protein 28 [Spinacia oleracea]	AT1G63100	NA	0.354035	0.646634	0.254799	0.462725	0.275156	0.278296	0.130065	0.31177	5
SOV1g034750	GRAS	scarecrow-like protein 23 [Spinacia oleracea]	AT5G41920	NA	0	0.0383118	0.0367215	0.148427	0	0.0747095	0.0410203	0.0908752	2
SOV2g018420	GRAS	hypothetical protein SOVF_198160 [Spinacia oleracea]	AT1G14920	GAI	0	0	0	0	0	0	0	0
YY12262	GRAS	hypothetical protein SOVF_030920 [Spinacia oleracea]	AT1G50420	SCL3	0	0	0.0954234	0.0595529	0.310822	0.34408	0.162735	0.250862	10
SOV4g002230	GRAS	hypothetical protein SOVF_030920 [Spinacia oleracea]	AT1G50420	SCL3	0	0.213965	0	0.256316	0.0637556	0.276063	0.183004	0.225585	7
YY08430	GRAS	scarecrow-like protein 8 [Spinacia oleracea]	AT5G52510	SCL8	0	0.0298191	0.0812699	0.0449444	0.0608835	0.198873	0.112625	0.103775	12
SOV3g003140	GRAS	scarecrow-like protein 8 [Spinacia oleracea]	AT5G52510	SCL8	0.386934	0.310219	0.224253	0.123337	0.057278	0.0268517	0.0305003	0.0347534	8
SOV3g044230	GRAS	hypothetical protein SOVF_174310 [Spinacia oleracea]	AT3G49950	NA	0	0.137637	0.134369	0.0874537	0.0709109	0.373654	0.301224	0.20901	12
SOV4g053740	GRAS	hypothetical protein SOVF_006130 [Spinacia oleracea]	AT1G55580	LAS	0.663008	0.0387321	0	0.138565	0.201163	0.0827458	0.0626069	0.0582757	8
YY01940	GRAS	scarecrow-like protein 18 [Spinacia oleracea]	AT1G55580	LAS	0	0.144051	0	0.0504507	0.187702	0.149366	0.055351	0.0456209	10
SOV3g044560	GRAS	protein SHORT-ROOT [Spinacia oleracea]	AT4G37650	SHR	0	0.0347319	0.106473	0	0.192867	0.0331301	0.0615498	0	3
SOV3g012670	GRAS	protein SHORT-ROOT-like [Spinacia oleracea]	AT4G37650	SHR	0	0	0	0	0	0	0	0
SOV1g043110	GRF	growth-regulating factor 5-like [Spinacia oleracea]	AT3G13960	GRF5	1.42404	1.59082	1.52719	2.56209	0.878023	1.10562	0.836356	0.763154	2
SOV3g044950	GRF	growth-regulating factor 1-like isoform X1 [Spinacia oleracea]	AT2G22840	GRF1	0.57635	1.06081	0.803083	0.793652	0.752797	0.776177	0.578092	0.487277	5
SOV3g008410	GRF	growth-regulating factor 5-like [Spinacia oleracea]	AT3G13960	GRF5	0.208368	0.355955	0.208322	0.0701863	0.0709109	0.0255995	0.194599	0.0584378	5
SOV5g022510	GRF	growth-regulating factor 3 isoform X2 [Spinacia oleracea]	AT3G52910	GRF4	0.143893	0.407289	0.389813	0.228857	0.101786	0.24112	0.219683	0.0968242	9
SOV3g006080	GRF	hypothetical protein SOVF_138880 isoform A [Spinacia oleracea]	AT5G53660	GRF7	0.154074	0.526989	0.254234	0.32623	0.215543	0.379999	0.211668	0.208998	5
SOV2g030240	GRF	growth-regulating factor 9-like [Spinacia oleracea]	AT5G53660	GRF7	0.256986	1.04356	1.05607	1.27198	0.695814	0.722216	0.430095	0.834748	11
SOV6g044640	GRF	hypothetical protein SOVF_013240 [Spinacia oleracea]	AT4G24150	GRF8	0.200417	0.056123	0.163992	0.25308	0.0526798	0.337593	0.172501	0.0618518	12
YY27572	GRF	lysine-specific demethylase JMJ25 [Spinacia oleracea]	AT1G09060	NA	0	0.0505341	0.0237552	0	0	0	0.0528357	0	5
SOV4g010970	GRF	lysine-specific demethylase JMJ25 [Spinacia oleracea]	AT1G09060	NA	0	0.0409598	0	0	0	0.0499501	0	0	12
SOV6g014560	GRF	lysine-specific demethylase JMJ25 [Spinacia oleracea]	AT4G21430	JMJ28	0.555267	0.402726	0.4207	0.833274	0.434845	0.464421	0.418781	0.667089	2
SOV2g002920	GRF	growth-regulating factor 1-like [Spinacia oleracea]	AT3G13960	GRF5	0.444492	0.503466	0.488053	0.286712	0.245026	0.0569782	0.441744	0.202309	5
SOV2g034870	GRF	hypothetical protein SOVF_061180 [Spinacia oleracea]	AT3G07610	IBM1	0	0.927241	0.43457	0.525401	0.533407	0.602069	0.339997	0.451683	5
SOV3g021120	GRF	uncharacterized protein LOC110775444 isoform X1 [Spinacia oleracea]	AT2G42040	NA	0.120983	0.174199	0.187232	0.173256	0.085176	0.305684	0.132642	0.205498	12
SOV1g015970	HB-other	hypothetical protein SOVF_093040 [Spinacia oleracea]	AT5G11270	OCP3	0.743727	0.416643	0.467593	0.579815	0.119176	0.173245	0.461353	0.381362	8
YY19835	HB-other	homeobox-DDT domain protein RLT3 isoform X2 [Spinacia oleracea]	AT4G12750	NA	0	0	0.0882743	0	0	0	0.0269776	0	1
SOV4g015900	HB-other	homeobox-DDT domain protein RLT3 isoform X2 [Spinacia oleracea]	AT4G12750	NA	0	0.0870428	0	0	0	0	0.0233076	0.0497446	5
SOV4g017600	HB-other	DDT domain-containing protein DDB_G0282237 [Spinacia oleracea]	AT5G08630	NA	0	0.0757177	0.0497216	0.0303691	0.433301	0.126095	0.128005	0.0312858	3
SOV2g024610	HB-other	uncharacterized protein LOC110790099 isoform X1 [Spinacia oleracea]	AT3G48670	IDN2	0.29754	0.216464	0	0.138165	0.151285	0.047867	0.0697546	0.212343	8
YY29343	HB-other	hypothetical protein SOVF_023560 [Spinacia oleracea]	AT3G18380	SHH2	0	0.168972	0.0440141	0.0990435	0.0866957	0.0487291	0.147175	0.0427434	5
SOV4g030330	HB-other	hypothetical protein SOVF_023560 [Spinacia oleracea]	AT3G18380	SHH2	0.283245	0.0684535	0.102666	0.215289	0.0484985	0.0808456	0.0469185	0.0122498	8
SOV1g036140	HB-other	protein SAWADEE HOMEODOMAIN HOMOLOG 2-like [Spinacia oleracea]	AT1G15215	NA	0.184665	0.414261	0.30607	0.122187	0.494475	0.278434	0.325116	0.181962	3
YY02236	HB-other	protein SAWADEE HOMEODOMAIN HOMOLOG 1 isoform X2 [Spinacia oleracea]	AT1G15215	NA	0.105476	0.0695946	0.0753806	0.138448	0.159257	0.127204	0.056627	0.177238	6
SOV4g057120	HB-other	protein SAWADEE HOMEODOMAIN HOMOLOG 1 isoform X2 [Spinacia oleracea]	AT1G15215	NA	0.412266	0.457183	0.583244	0.382378	0.440041	0.414234	0.299684	0.558838	9
SOV2g020890	HB-other	uncharacterized protein LOC110792323 [Spinacia oleracea]	AT3G18380	SHH2	0.15328	0.226329	0.24008	0.364599	0.114757	0.232012	0.30497	0.248576	2
SOV2g027740	HB-other	uncharacterized protein LOC110787944 isoform X1 [Spinacia oleracea]	AT4G25330	NA	0.229822	0.303623	0.119724	0.355343	0	0.092329	0.140779	0.161474	2
SOV6g042360	HB-other	homeobox protein knotted-1-like 7 [Spinacia oleracea]	AT1G62990	KNAT7	0.114249	0.159416	0.226925	0.0999003	0	0.277715	0	0.324848	6
SOV1g029690	HB-other	BEL1-like homeodomain protein 9 [Spinacia oleracea]	AT5G02030	RPL	2.16402	0.816406	0.662323	0.318667	0.440537	0.383568	0.408898	0.206251	8
YY02115	HB-other	hypothetical protein SOVF_013670 [Spinacia oleracea]	AT5G35210	PTM	0.122983	0.335274	0	0	0	0.110541	0.101484	0.102114	5
SOV4g054720	HB-other	hypothetical protein SOVF_013670 [Spinacia oleracea]	AT5G35210	PTM	0	0.117121	0.028319	0	0	0.0521507	0.0532678	0.0694964	5
SOV5g004550	HB-PHD	hypothetical protein SOVF_145940 [Spinacia oleracea]	AT3G19510	HAT3.1	0.30656	1.09356	0.362211	0.937856	0.845188	0.710458	0.805099	0.989983	7
SOV2g036870	HB-PHD	hypothetical protein SOVF_061040 [Spinacia oleracea]	AT1G77250	NA	0.276389	1.15329	0.860892	1.11733	0.732742	1.29973	0.860662	0.830741	12
YY08615	HB-PHD	histone-lysine N-methyltransferase ATXR6 [Spinacia oleracea]	AT5G24330	ATXR6	0	0	0	0	0	0.0418242	0	0	12
SOV3g005490	HB-PHD	histone-lysine N-methyltransferase ATXR6 [Spinacia oleracea]	AT5G24330	ATXR6	0	0.0941518	0	0.0313259	0	0	0.0312188	0	5
SOV3g016790	HB-PHD	uncharacterized protein LOC110796928 isoform X2 [Spinacia oleracea]	AT4G14920	NA	0	0.13064	0.0765931	0.050074	0	0	0.128723	0.144772	7
SOV5g021080	HB-PHD	uncharacterized protein LOC110788572 isoform X1 [Spinacia oleracea]	AT2G36720	NA	0	0.386371	0.304624	0.510557	0.301008	0.632491	0.367182	0.350893	12
SOV1g024570	HB-PHD	protein CHROMATIN REMODELING 4 [Spinacia oleracea]	AT5G44800	CHR4	0	0.295728	0.172642	0.107422	0.134032	0.104808	0.224001	0.237507	7
SOV1g022720	HB-PHD	methyl-CpG-binding domain-containing protein 9 isoform X1 [Spinacia oleracea]	AT3G01460	MBD9	0	0.160924	0.0557245	0.0631781	0	0.0321734	0.114684	0.0481292	5
SOV6g002450	HD-ZIP	homeobox-leucine zipper protein PROTODERMAL FACTOR 2-like [Spinacia oleracea]	AT4G04890	PDF2	0	0.0307384	0.1106	0.0780608	0	0.047867	0	0.0816741	11
YY02292	HD-ZIP	homeobox-leucine zipper protein GLABRA 2 [Spinacia oleracea]	AT1G79840	GL2	0	0.032582	0	0.0572735	0	0.0525122	0.084278	0	4
SOV4g057680	HD-ZIP	homeobox-leucine zipper protein GLABRA 2 [Spinacia oleracea]	AT1G79840	GL2	0	0.0344775	0	0	0	0	0.0354256	0.0474766	7
SOV6g048150	HD-ZIP	hypothetical protein SOVF_075750 [Spinacia oleracea]	AT5G46880	HB-7	0.143893	0.0804039	0.164861	0.0625809	0	0	0.130569	0.132105	1
SOV6g033440	HD-ZIP	homeobox-leucine zipper protein ROC2-like [Spinacia oleracea]	AT1G05230	HDG2	NA	NA	NA	NA	NA	NA	NA	NA
SOV1g036220	HD-ZIP	hypothetical protein SOVF_168070 [Spinacia oleracea]	AT4G32880	HB-8	0.302151	0.655778	0.459494	0.322279	0.358973	0.736504	0.770945	0.472745	4
SOV4g057220	HD-ZIP	homeobox-leucine zipper protein ATHB-15 [Spinacia oleracea]	AT1G52150	ATHB-15	0.29529	0.89439	0.560329	0.558627	0.320657	0.099646	0.691743	0.558448	5
SOV2g023480	HD-ZIP	homeobox-leucine zipper protein REVOLUTA-like [Spinacia oleracea]	AT5G60690	REV	0.548181	0.830898	0.768266	0.580647	1.31544	0.853486	0.906354	0.748781	3
SOV6g045510	HD-ZIP	hypothetical protein SOVF_025660 isoform A [Spinacia oleracea]	AT5G47370	HAT2	0.633398	0.282184	0.349958	0.469489	0.613709	0.282879	0.299706	0.185083	8
SOV2g028800	HD-ZIP	homeobox-leucine zipper protein HOX28 [Spinacia oleracea]	AT3G60390	HAT3	0	0	0	0	0	0.0541641	0	0	12
SOV3g048060	HD-ZIP	homeobox-leucine zipper protein HAT22-like [Spinacia oleracea]	AT4G37790	HAT22	0.403096	0.149577	0	0.128775	0.142351	0.0437063	0.0732904	0	8
SOV3g021170	HD-ZIP	homeobox-leucine zipper protein HOX11-like [Spinacia oleracea]	AT4G37790	HAT22	0.547478	0.486686	0.806988	0.237076	0.393933	0.585308	0.0760646	0.751216	9
SOV1g037580	HD-ZIP	homeobox-leucine zipper protein ATHB-13-like [Spinacia oleracea]	AT1G69780	ATHB13	0	0.10697	0.220151	0.122994	0.128187	0.0701026	0	0.0305577	11
SOV1g011150	HD-ZIP	homeobox-leucine zipper protein HAT7-like [Spinacia oleracea]	AT5G15150	HB-3	0	0	0	0	0	0	0	0
SOV5g007860	HD-ZIP	homeobox-leucine zipper protein HAT5-like [Spinacia oleracea]	AT3G01470	HB-1	0.927402	0.821367	1.37078	0.600369	0.844097	0.852138	0.795662	0.455154	1
SOV1g038010	HD-ZIP	homeobox-leucine zipper protein HAT5-like [Spinacia oleracea]	AT5G65310	HB5	0	0	0	0	0	0	0	0
SOV3g047000	HD-ZIP	homeobox-leucine zipper protein ATHB-16-like [Spinacia oleracea]	AT2G22430	HB6	0.2501	0.106223	0.411014	0.421124	0.0892355	0.261071	0.232395	0.109108	11
SOV4g032390	HD-ZIP	homeobox-leucine zipper protein REVOLUTA-like isoform X2 [Durio zibethinus]	AT5G60690	REV	NA	NA	NA	NA	NA	NA	NA	NA
SOV2g034670	HD-ZIP	homeobox-leucine zipper protein ATHB-12 [Spinacia oleracea]	AT2G46680	HB-7	0	0.0663991	0.262244	0.519147	0.0608835	0	0.145689	0.210198	2
SOV3g005920	HD-ZIP	homeobox-leucine zipper protein ATHB-12-like [Spinacia oleracea]	AT2G46680	HB-7	0	0	0.0987362	0.0880553	0	0.0369429	0	0	11
SOV6g044540	HD-ZIP	homeobox-leucine zipper protein ATHB-12-like [Spinacia oleracea]	AT3G61890	HB-12	0	0	0	0.479714	0	0.12129	0	0.298345	2
YY15956	HD-ZIP	homeobox-leucine zipper protein ATHB-6-like [Spinacia oleracea]	AT4G40060	HB16	0	0	0	0	0	0	0.0187565	0	4
SOV4g022870	HD-ZIP	homeobox-leucine zipper protein ATHB-6-like [Spinacia oleracea]	AT4G40060	HB16	NA	NA	NA	NA	NA	NA	NA	NA
YY00472	HD-ZIP	homeobox-leucine zipper protein ATHB-40-like isoform X1 [Spinacia oleracea]	AT4G36740	NA	0	0	0	0.0375777	0	0.0831587	0	0.255601	6
SOV5g021600	HD-ZIP	putative homeobox-leucine zipper protein ATHB-51 [Spinacia oleracea]	AT2G36610	HB22	0.122983	0.0630981	0.449949	0.32474	0	0.363247	0.269779	0.275246	11
SOV4g037820	HD-ZIP	homeobox-leucine zipper protein ATHB-40-like isoform X1 [Spinacia oleracea]	AT4G36740	NA	0	0	0	0.025503	0	0.0293938	0.0372976	0.173603	6
SOV6g007920	HD-ZIP	PREDICTED: homeobox-leucine zipper protein ATHB-52 [Beta vulgaris subsp. vulgaris]	AT5G53980	HB52	0	0	0	0	0	0	0	0.0230229	6
SOV2g000550	HRT-like	hypothetical protein SOVF_041470 [Spinacia oleracea]	AT3G54420	EP3	0.201548	0.0361235	0.0819799	0	0	0	0.088202	0.222936	6
SOV6g047940	HSF	heat shock factor protein HSF8-like [Spinacia oleracea]	AT1G32330	HSFA1D	0.612664	0.0523122	0.0654279	0.0325112	0.126482	0.149823	0.0372976	0.222837	8
SOV3g008060	HSF	heat stress transcription factor A-1e-like [Spinacia oleracea]	AT5G16820	HSF3	0	0	0	0	0.0661314	0	0.0270901	0	3
SOV1g035200	HSF	hypothetical protein Lal_00004574 [Lupinus albus]	AT2G26170	CYP711A1	0.140386	0.470091	0.993778	0.776049	0	1.2319	0.281705	0.645018	12
SOV5g002910	HSF	hypothetical protein SOVF_127680 [Spinacia oleracea]	AT3G22830	HSFA6B	0	0	0	0.0284369	0	0.077571	0	0.0656513	12
SOV3g025980	HSF	heat stress transcription factor A-8 [Spinacia oleracea]	AT1G67970	HSFA8	0	0	0.028591	0.0604389	0.247954	0.136649	0.021035	0.0462231	10
SOV5g022030	HSF	hypothetical protein SOVF_177340 [Spinacia oleracea]	AT5G03720	HSFA3	0.192842	0	0	0.0513018	0	0	0	0	8
SOV1g040140	HSF	heat stress transcription factor A-6b-like [Chenopodium quinoa]	AT3G22830	HSFA6B	0	0.163606	0.0934635	0.120646	0.422954	0.0884076	0.0992895	0.047898	3
SOV2g002210	HSF	heat shock factor protein HSF30-like [Spinacia oleracea]	AT3G51910	HSFA7A	0.475423	0.189402	0.0605034	0.106391	0	0.126746	0.0685129	0.112022	8
SOV1g001310	HSF	hypothetical protein SOVF_178240 [Spinacia oleracea]	AT4G13980	AT-HSFA5	0.13768	0.17068	0.10678	0.766197	0.128189	0.199	0.117751	0.213397	2
SOV2g017320	HSF	heat stress transcription factor C-1 isoform X1 [Spinacia oleracea]	AT3G24520	HSFC1	0	0.0571448	0.0699099	0	0	0.180644	0.020229	0.0583126	12
SOV5g028370	HSF	heat stress transcription factor A-4c-like [Spinacia oleracea]	AT4G18880	HSF A4A	0.129965	0.136383	0.346851	0.226459	0.416627	0.175925	0	0.0464933	3
SOV6g042860	HSF	heat stress transcription factor B-2b [Spinacia oleracea]	AT4G11660	AT-HSFB2B	0	0	0	0.0397197	0	0	0.051938	0.0448898	7
SOV3g042380	HSF	heat shock factor protein HSF24 isoform X1 [Spinacia oleracea]	AT4G36990	HSF4	0.145062	0	0.311797	0.180361	0.0692037	0.0972292	0.053464	0.0502593	1
YY08351	HSF	heat stress transcription factor B-2a [Spinacia oleracea]	AT5G62020	HSFB2A	0	0	0.0342091	0.0902096	0	0	0	0.0253266	2
SOV3g002060	HSF	heat stress transcription factor B-2a [Spinacia oleracea]	AT5G62020	HSFB2A	0	0.0345619	0	0	0	0	0.0205882	0	5
SOV6g019250	HSF	heat stress transcription factor B-4-like [Spinacia oleracea]	AT1G46264	HSFB4	0	0.19278	0.147282	0.374254	0.213408	0.204193	0.314954	0.154325	2
YY12241	HSF	heat stress transcription factor B-4b-like [Spinacia oleracea]	AT1G46264	HSFB4	0.297124	0.437727	0.262818	0.154377	0.100286	0.11244	0.116988	0.141268	5
SOV4g002560	HSF	heat stress transcription factor B-4b-like [Spinacia oleracea]	AT1G46264	HSFB4	0.180193	0.325945	0.0890359	0.282944	0.328705	0.120212	0.256807	0.0540062	5
SOV3g018960	HSF	heat stress transcription factor B-3 [Spinacia oleracea]	AT2G41690	HSFB3	0	0	0	0	0	0	0	0
SOV1g031330	LBD	hypothetical protein SOVF_080370 [Spinacia oleracea]	AT3G02550	LBD41	0	0.938174	1.81015	0.143823	0.222645	2.26509	0.592268	0.813733	12
SOV3g033290	LBD	LOB domain-containing protein 41-like [Spinacia oleracea]	AT3G02550	LBD41	0	0	0	0.0289012	0.131108	0.171083	0.0338027	0	10
SOV3g044250	LBD	LOB domain-containing protein 38-like [Spinacia oleracea]	AT5G67420	LBD37	0	0.184785	0.138544	0.117339	0.258043	0.0528296	0.096442	0.117358	3
SOV6g027710	LBD	LOB domain-containing protein 15 isoform X1 [Spinacia oleracea]	AT2G40470	LBD15	0	0	0	0	0	0	0	0
SOV1g027830	LBD	LOB domain-containing protein 12-like [Spinacia oleracea]	AT2G30130	ASL5	0	0.102332	0.071215	0.143684	0.0526798	0.111737	0.080152	0.156462	7
SOV3g001790	LBD	LOB domain-containing protein 24-like [Chenopodium quinoa]	AT3G26660	LBD24	0	0	0	0	0	0	0	0
SOV6g027010	LBD	LOB domain-containing protein 12 [Spinacia oleracea]	AT2G30130	ASL5	0	0	0	0	0	0	0.103403	0	4
SOV1g028110	LBD	LOB domain-containing protein 21-like [Spinacia oleracea]	AT3G11090	LBD21	0	0.222716	0.170122	0.276728	0.29503	0.0255995	0.25389	0.111712	3
SOV1g027280	LBD	LOB domain-containing protein 15 [Spinacia oleracea]	AT2G40470	LBD15	NA	NA	NA	NA	NA	NA	NA	NA
SOV5g005330	LBD	protein LATERAL ORGAN BOUNDARIES isoform X2 [Spinacia oleracea]	AT5G63090	LOB	0	0	0	0.151233	0	0	0.0305003	0.110602	2
SOV2g023240	LBD	LOB domain-containing protein 1-like [Spinacia oleracea]	AT1G07900	LBD1	0	0.0620621	0.197363	0.0467531	0.0484985	0	0.0736663	0.155729	1
SOV1g020630	LBD	LOB domain-containing protein 1-like [Spinacia oleracea]	AT1G07900	LBD1	0	0	0.105987	0.0741531	0	0	0	0	11
SOV6g025640	LBD	LOB domain-containing protein 36-like [Spinacia oleracea]	AT5G66870	ASL1	NA	NA	NA	NA	NA	NA	NA	NA
SOV3g041560	LBD	uncharacterized protein LOC110794078 [Spinacia oleracea]	AT5G66870	ASL1	NA	NA	NA	NA	NA	NA	NA	NA
SOV4g003170	LBD	LOB domain-containing protein 6-like [Spinacia oleracea]	AT1G65620	AS2	0	0	0.0684182	0	0	0	0	0.0439967	1
YY12192	LBD	LOB domain-containing protein 6-like [Spinacia oleracea]	AT1G65620	AS2	0.157609	0	0	0	0.0486256	0	0.0213392	0	8
SOV1g000430	LBD	LOB domain-containing protein 36-like [Spinacia oleracea]	AT5G66870	ASL1	NA	NA	NA	NA	NA	NA	NA	NA
SOV5g001930	LBD	LOB domain-containing protein 29-like [Spinacia oleracea]	AT3G58190	LBD29	0	0	0	0	0	0	0	0
SOV5g001940	LBD	hypothetical protein BVRB_5g120850 [Beta vulgaris subsp. vulgaris]	AT2G42430	LBD16	NA	NA	NA	NA	NA	NA	NA	NA
SOV2g030090	LBD	LOB domain-containing protein 18-like [Spinacia oleracea]	AT2G45420	LBD18	0	0	0	0	0	0	0	0
SOV6g028670	LBD	hypothetical protein SOVF_114870 [Spinacia oleracea]	AT3G03760	LBD20	0	0	0	0	0	0	0	0
SOV2g030080	LBD	LOB domain-containing protein 31-like [Spinacia oleracea]	AT4G00210	LBD31	0.592237	0.375472	0.811645	0.796004	0.594715	0.648868	0.389652	0.513716	11
SOV1g029910	LBD	LOB domain-containing protein 29-like [Spinacia oleracea]	AT5G06080	LBD33	NA	NA	NA	NA	NA	NA	NA	NA
SOV1g044600	LBD	LOB domain-containing protein 24-like [Spinacia oleracea]	AT3G26660	LBD24	NA	NA	NA	NA	NA	NA	NA	NA
SOV6g035720	LBD	LOB domain-containing protein 27-like [Chenopodium quinoa]	AT3G13850	LBD22	NA	NA	NA	NA	NA	NA	NA	NA
SOV5g007750	LBD	LOB domain-containing protein 27-like [Spinacia oleracea]	AT3G47870	LBD27	NA	NA	NA	NA	NA	NA	NA	NA
SOV4g005330	LBD	protein IAL1-like [Spinacia oleracea]	AT3G47870	LBD27	NA	NA	NA	NA	NA	NA	NA	NA
SOV1g035310	LBD	LOB domain-containing protein 22-like [Spinacia oleracea]	AT3G13850	LBD22	0	0	0	0	0	0	0	0
SOV4g015010	LBD	LOB domain-containing protein 2 [Spinacia oleracea]	AT1G06280	LBD2	NA	NA	NA	NA	NA	NA	NA	NA
YY23976	LBD	LOB domain-containing protein 2-like [Chenopodium quinoa]	AT1G06280	LBD2	NA	NA	NA	NA	NA	NA	NA	NA
YY15069	LFY	hypothetical protein SOVF_041970 [Spinacia oleracea]	AT5G61850	NA	0	0	0	0.419861	0	0.260296	0.479304	0.686337	7
SOV5g011480	LFY	hypothetical protein SOVF_041970 [Spinacia oleracea]	AT5G61850	NA	0	0.0530656	0	0.545247	0	0.155041	0.347306	1.20813	6
SOV5g025380	LSD	protein LSD1 isoform X2 [Spinacia oleracea]	AT4G20380	LSD1	0.746657	0.420452	0.137801	0.270773	0.272707	0.454823	0.309845	0.225357	8
SOV6g047270	LSD	protein LSD1 [Spinacia oleracea]	AT1G32540	LOL1	0	0.116866	0.24929	0.352096	0.239584	0	0.260608	0.0527316	11
SOV6g010340	LSD	protein LOL2-like isoform X1 [Spinacia oleracea]	AT4G21610	LOL2	0	0.18765	0.144178	0.298767	0.222566	0.144435	0.132043	0.0481292	11
SOV2g023860	LSD	metacaspase-1 [Spinacia oleracea]	AT1G02170	MC1	0	0.19574	0.19719	0.0347178	0	0.174152	0.0588853	0.0331886	9
SOV6g041070	LSD	ABC transporter G family member 14 [Spinacia oleracea]	AT1G31770	ABCG14	0.18679	0.339697	0.252435	0.0983725	0.468799	0.537893	0.273653	0.236583	10
SOV3g038170	MIKC_MADS	MADS-box protein JOINTLESS [Spinacia oleracea]	AT2G22540	SVP	2.58831	1.09002	1.75211	1.98446	1.5871	1.24222	0.770591	1.24671	8
SOV2g039010	MIKC_MADS	MADS-box protein AGL24 isoform X1 [Spinacia oleracea]	AT4G24540	AGL24	2.55571	2.70247	2.99062	0.97275	1.98943	1.98578	1.60585	0.584895	9
YY25883	MIKC_MADS	MADS-box protein AGL24-like [Spinacia oleracea]	AT4G24540	AGL24	0	0.545057	0.13024	0.0716757	0.183151	0.396204	0.420924	0.274249	5
SOV4g052720	MIKC_MADS	MADS-box protein AGL24-like [Spinacia oleracea]	AT4G24540	AGL24	0.122983	0.660818	0.0602622	0.0369039	0.0986121	0.221252	0.487367	0.166048	5
SOV1g019570	MIKC_MADS	agamous-like MADS-box protein AGL15 [Spinacia oleracea]	AT5G13790	NA	0	0	0	0	0	0	0	0.402179	6
SOV6g022100	MIKC_MADS	MADS-box transcription factor 23-like isoform X2 [Spinacia oleracea]	AT2G22630	AGL17	0	0	0	0	0	0	0.0183225	0	4
SOV1g020300	MIKC_MADS	developmental protein SEPALLATA 1-like [Spinacia oleracea]	AT5G15800	2024-09-01	0	0.0762788	0	0.749037	0	0	0.154849	2.73341	6
SOV3g046810	MIKC_MADS	truncated transcription factor CAULIFLOWER A-like [Spinacia oleracea]	AT1G69120	AP1	0	0	0	0.123653	0	0	0.028963	0.174581	6
SOV4g052950	MIKC_MADS	MADS-box transcription factor 23-like [Spinacia oleracea]	AT2G22630	AGL17	0	0.0451736	0	0	0	0.068996	0.0524093	0	12
SOV3g048400	MIKC_MADS	MADS-box protein CMB1 [Spinacia oleracea]	AT5G15800	2024-09-01	0	0.482821	0.901026	0.85858	0	0	0.0281348	0.755173	11
SOV6g042340	MIKC_MADS	agamous-like MADS-box protein AGL19 [Spinacia oleracea]	AT4G22950	AGL19	0	0	0.0356328	0.0880553	0	0	0.0212693	0.135541	6
SOV2g030600	MIKC_MADS	truncated transcription factor CAULIFLOWER A [Spinacia oleracea]	AT2G45650	AGL6	0	0	0	0.285675	0	0	0	0	2
SOV5g010450	MIKC_MADS	MADS-box protein CMB1-like [Spinacia oleracea]	AT5G15800	2024-09-01	0	0.039675	0	0.593717	0	0.111737	0.134513	0.611905	6
SOV1g020280	MIKC_MADS	hypothetical protein SOVF_169520 isoform A [Spinacia oleracea]	AT1G26310	CAL	0.574242	2.85018	3.32464	4.29998	1.73504	3.17337	2.52859	2.8664	11
SOV1g047710	MIKC_MADS	agamous-like MADS-box protein AGL9 homolog isoform X2 [Spinacia oleracea]	AT1G24260	2024-09-03	0	0	0.056638	0.822877	0.0484985	0.0255995	0.357476	1.61334	6
SOV5g027690	MIKC_MADS	floral homeotic protein AGAMOUS isoform X2 [Spinacia oleracea]	AT2G42830	SHP2	0	0	0	0.306663	0	0	0.053878	2.23321	6
YY01864	MIKC_MADS	MADS-box transcription factor 23-like [Spinacia oleracea]	AT2G22630	AGL17	0	0	0.0472054	0.30727	0.0608835	0.0541641	0.0159194	0.0778298	2
SOV4g052960	MIKC_MADS	MADS-box transcription factor 23-like [Spinacia oleracea]	AT2G22630	AGL17	0	0.0772885	0.14092	0	0.0608835	0	0.0652193	0.0515475	1
SOV2g039860	MIKC_MADS	MADS-box transcription factor 23-like isoform X2 [Spinacia oleracea]	AT3G57230	AGL16	0	0.036356	0	0	0.0709109	0.0503931	0	0.0649998	10
SOV4g032440	MIKC_MADS	agamous-like MADS-box protein AGL11 [Spinacia oleracea]	AT4G09960	STK	0	0	0	0	0	0	0	0
SOV2g030620	MIKC_MADS	MADS-box protein SOC1 isoform X1 [Spinacia oleracea]	AT2G45660	AGL20	5.00644	3.9908	6.27289	5.53091	5.57365	5.08487	2.95574	4.53384	11
YY23871	MIKC_MADS	truncated transcription factor CAULIFLOWER A-like [Spinacia oleracea]	AT1G26310	CAL	0	0.0969702	0.035241	0.204074	0	0.140991	0.249291	0.194895	7
SOV4g008150	MIKC_MADS	truncated transcription factor CAULIFLOWER A-like [Spinacia oleracea]	AT1G26310	CAL	0	0	0.0269397	0.458636	0.580611	0.554975	0.0873952	0.465855	10
SOV3g046460	MIKC_MADS	hypothetical protein SOVF_030800 [Spinacia oleracea]	AT1G69120	AP1	0	0	0	0.0947452	0	0	0	0	2
SOV3g046800	MIKC_MADS	truncated transcription factor CAULIFLOWER A-like [Chenopodium quinoa]	AT1G26310	CAL	0	0	0	0	0	0	0	0.0666404	6
YY08561	MIKC_MADS	MADS-box protein FBP24-like [Spinacia oleracea]	AT5G23260	NA	0	0	0	0	0	0	0	0
YY02439	MIKC_MADS	agamous-like MADS-box protein AGL12 isoform X2 [Spinacia oleracea]	AT1G71692	AGL12	0	0.0903473	0.0440141	0.0406502	0	0	0	0	5
SOV2g002570	MIKC_MADS	floral homeotic protein PMADS 2-like [Spinacia oleracea]	AT5G20240	PI	0	0	0	0	0	0	0.123407	0.465815	6
SOV2g002560	MIKC_MADS	floral homeotic protein PMADS 2-like [Spinacia oleracea]	AT5G20240	PI	0	0	0.0411049	0.0393489	0.0637556	0	0.131674	1.66474	6
SOV1g047700	MIKC_MADS	hypothetical protein SOVF_098330 isoform B [Spinacia oleracea]	AT5G13790	NA	0.687877	0.0617676	0.353724	0.26457	0.174877	0.202684	0.0690422	0.419017	8
SOV3g004950	MIKC_MADS	MADS-box protein FBP24-like [Spinacia oleracea]	AT5G23260	NA	NA	NA	NA	NA	NA	NA	NA	NA
SOV4g059500	MIKC_MADS	agamous-like MADS-box protein AGL12 isoform X2 [Spinacia oleracea]	AT1G71692	AGL12	0	0	0	0	0	0	0.0328286	0	4
SOV2g025350	MIKC_MADS	APETALA3 [Spinacia oleracea]	AT3G54340	AP3	0	0.0389099	0.0779788	0.0615605	0	0	0.218367	0.576557	6
YY38850	MIKC_MADS	MADS-box transcription factor 23-like [Spinacia oleracea]	AT2G22630	AGL17	NA	NA	NA	NA	NA	NA	NA	NA
SOV3g018900	MIKC_MADS	MADS-box transcription factor 23-like isoform X1 [Spinacia oleracea]	AT5G13790	NA	0	0	0	0	0	0	0	0
SOV3g039930	MIKC_MADS	agamous-like MADS-box protein AGL104, partial [Spinacia oleracea]	AT1G22130	AGL104	0	0	0	0.0957399	0	0	0	0	2
SOV5g008760	MIKC_MADS	agamous-like MADS-box protein AGL65 isoform X2 [Spinacia oleracea]	AT1G69540	NA	0.566893	0.189922	0.0785176	0.143531	0	0	0	0	8
SOV1g040180	MIKC_MADS	agamous-like MADS-box protein AGL30 [Spinacia oleracea]	AT1G69540	NA	0	0	0	0	0	0	0	0
SOV4g043530	M-type_MADS	agamous-like MADS-box protein AGL82 [Chenopodium quinoa]	AT5G55690	NA	NA	NA	NA	NA	NA	NA	NA	NA
SOV3g038790	M-type_MADS	agamous-like MADS-box protein AGL82 [Chenopodium quinoa]	AT5G55690	NA	NA	NA	NA	NA	NA	NA	NA	NA
SOV6g015560	M-type_MADS	agamous-like MADS-box protein AGL80 [Spinacia oleracea]	AT5G48670	AGL80	NA	NA	NA	NA	NA	NA	NA	NA
YY01007	M-type_MADS	agamous-like MADS-box protein AGL82 [Chenopodium quinoa]	AT5G55690	NA	NA	NA	NA	NA	NA	NA	NA	NA
SOV3g011510	M-type_MADS	agamous-like MADS-box protein AGL80 [Spinacia oleracea]	AT5G48670	AGL80	NA	NA	NA	NA	NA	NA	NA	NA
SOV3g011540	M-type_MADS	agamous-like MADS-box protein AGL80 [Spinacia oleracea]	AT1G65330	PHE1	NA	NA	NA	NA	NA	NA	NA	NA
SOV3g011520	M-type_MADS	agamous-like MADS-box protein AGL80 [Spinacia oleracea]	AT1G65330	PHE1	NA	NA	NA	NA	NA	NA	NA	NA
YY01582	M-type_MADS	floral homeotic protein AGAMOUS-like [Spinacia oleracea]	AT5G60440	AGL62	NA	NA	NA	NA	NA	NA	NA	NA
SOV4g049770	M-type_MADS	floral homeotic protein AGAMOUS-like [Spinacia oleracea]	AT5G60440	AGL62	0	0	0	0	0	0	0	0
SOV3g014340	M-type_MADS	agamous-like MADS-box protein AGL80 [Chenopodium quinoa]	AT5G48670	AGL80	NA	NA	NA	NA	NA	NA	NA	NA
SOV6g015590	M-type_MADS	hypothetical protein SOVF_144240 [Spinacia oleracea]	AT5G48670	AGL80	NA	NA	NA	NA	NA	NA	NA	NA
YY21666	M-type_MADS	agamous-like MADS-box protein AGL80 [Spinacia oleracea]	AT5G48670	AGL80	NA	NA	NA	NA	NA	NA	NA	NA
SOV4g010070	M-type_MADS	agamous-like MADS-box protein AGL80 [Spinacia oleracea]	AT5G48670	AGL80	NA	NA	NA	NA	NA	NA	NA	NA
YY29561	M-type_MADS	agamous-like MADS-box protein AGL80 [Spinacia oleracea]	AT5G48670	AGL80	NA	NA	NA	NA	NA	NA	NA	NA
SOV4g010080	M-type_MADS	agamous-like MADS-box protein AGL80 [Spinacia oleracea]	AT5G48670	AGL80	NA	NA	NA	NA	NA	NA	NA	NA
YY07254	M-type_MADS	agamous-like MADS-box protein AGL80 [Spinacia oleracea]	AT3G05860	NA	NA	NA	NA	NA	NA	NA	NA	NA
SOV4g031530	M-type_MADS	agamous-like MADS-box protein AGL80 [Spinacia oleracea]	AT3G05860	NA	NA	NA	NA	NA	NA	NA	NA	NA
YY07255	M-type_MADS	agamous-like MADS-box protein AGL80 [Spinacia oleracea]	AT5G26630	NA	NA	NA	NA	NA	NA	NA	NA	NA
SOV2g018990	M-type_MADS	agamous-like MADS-box protein AGL61 [Spinacia oleracea]	AT2G24840	AGL61	NA	NA	NA	NA	NA	NA	NA	NA
YY02219	M-type_MADS	agamous-like MADS-box protein AGL61 [Spinacia oleracea]	AT2G24840	AGL61	NA	NA	NA	NA	NA	NA	NA	NA
SOV4g056890	M-type_MADS	agamous-like MADS-box protein AGL61 [Spinacia oleracea]	AT2G24840	AGL61	0	0.039675	0	0	0	0.0304982	0.0369602	0.0617894	7
SOV4g049760	M-type_MADS	agamous-like MADS-box protein AGL62 [Spinacia oleracea]	AT5G60440	AGL62	0	0	0	0	0	0	0	0
YY23946	M-type_MADS	hypothetical protein SOVF_209410 [Spinacia oleracea]	AT5G60440	AGL62	0	0	0	0	0	0	0.0204391	0	4
SOV4g007500	M-type_MADS	hypothetical protein SOVF_209410 [Spinacia oleracea]	AT5G60440	AGL62	0	0	0	0	0	0	0	0
YY00292	M-type_MADS	Agamous-like MADS-box protein [Actinidia chinensis var. chinensis]	AT2G24840	AGL61	NA	NA	NA	NA	NA	NA	NA	NA
SOV5g026380	M-type_MADS	agamous-like MADS-box protein AGL29 [Spinacia oleracea]	AT2G34440	AGL29	0	0	0	0	0	0	0	0
SOV2g024380	M-type_MADS	agamous-like MADS-box protein AGL61 [Spinacia oleracea]	AT2G24840	AGL61	NA	NA	NA	NA	NA	NA	NA	NA
SOV1g020140	M-type_MADS	uncharacterized protein At1g04910-like [Spinacia oleracea]	AT5G15740	NA	0	0.0398241	0.0613346	0	0	0	0	0	9
SOV6g023690	M-type_MADS	hypothetical protein SOVF_060810 [Spinacia oleracea]	AT5G60440	AGL62	0	0	0	0	0	0	0	0
SOV3g018890	M-type_MADS	agamous-like MADS-box protein AGL15 [Spinacia oleracea]	AT5G13790	NA	NA	NA	NA	NA	NA	NA	NA	NA
SOV4g056900	M-type_MADS	agamous-like MADS-box protein AGL19 [Spinacia oleracea]	AT5G60440	AGL62	NA	NA	NA	NA	NA	NA	NA	NA
SOV3g041660	M-type_MADS	hypothetical protein SOVF_017880 [Spinacia oleracea]	AT1G22590	AGL87	NA	NA	NA	NA	NA	NA	NA	NA
YY15868	M-type_MADS	uncharacterized protein LOC110784757 [Spinacia oleracea]	AT5G26880	AGL26	0	0	0	0	0	0	0	0
SOV4g021730	M-type_MADS	uncharacterized protein LOC110784757 [Spinacia oleracea]	AT5G26880	AGL26	0	0	0	0	0	0	0.0322258	0	4
SOV6g035480	MYB	transcription factor MYB46 [Spinacia oleracea]	AT3G13890	MYB26	0	0	0	0	0	0	0	0
SOV6g039680	MYB	transcription factor MYB3-like [Spinacia oleracea]	AT1G63910	AtMYB103	0	0	0	0	0	0	0	0
SOV4g006160	MYB	transcription factor MYB61-like [Spinacia oleracea]	AT1G09540	MYB61	0	0	0.0342091	0	0.0656422	0	0	0	3
YY11898	MYB	transcription factor MYB61-like [Spinacia oleracea]	AT1G09540	MYB61	0	0.032582	0	0.145652	0.0656422	0.0301983	0	0	2
SOV1g015300	MYB	transcription factor MYB61-like [Spinacia oleracea]	AT3G12720	MYB67	NA	NA	NA	NA	NA	NA	NA	NA
SOV5g005180	MYB	transcription factor MYB86-like [Spinacia oleracea]	AT1G57560	MYB50	0	0	0	0	0	0	0	0.0411526	6
SOV6g014480	MYB	transcription factor MYB102-like [Spinacia oleracea]	AT4G21440	MYB102	0.203616	0.0463852	0.0319693	0.059649	0	0.0614463	0	0.161227	8
YY38830	MYB	myb-related protein 330-like [Spinacia oleracea]	AT4G09460	MYB6	0	0	0.0305176	0	0	0	0	0.0434941	6
SOV4g017830	MYB	myb-related protein 330-like [Spinacia oleracea]	AT4G09460	MYB6	0	0	0	0	0	0.0488969	0	0.064443	6
YY26468	MYB	transcription factor MYB83-like [Spinacia oleracea]	AT5G12870	MYB46	0	0	0	0	0	0	0	0
SOV2g036490	MYB	transcription factor MYB1-like [Spinacia oleracea]	AT1G17950	MYB52	NA	NA	NA	NA	NA	NA	NA	NA
SOV1g040170	MYB	hypothetical protein SOVF_103700 [Spinacia oleracea]	AT1G69560	NA	0	0.0716982	0.180361	0.161389	0.0843661	0	0	0.0170939	11
SOV6g029130	MYB	transcription factor MYB15-like [Spinacia oleracea]	AT1G69560	NA	0	0	0.0358989	0	0	0	0.0516283	0	4
SOV1g028250	MYB	transcription factor MYB56-like [Spinacia oleracea]	AT5G67300	MYBR1	NA	NA	NA	NA	NA	NA	NA	NA
SOV1g029400	MYB	transcription factor MYB25-like [Spinacia oleracea]	AT3G55730	MYB109	0	0	0.0269397	0.0809644	0.286575	0	0.0218049	0.0508063	3
SOV3g043550	MYB	hypothetical protein SOVF_127650 [Spinacia oleracea]	AT4G37260	MYB73	0.32863	0.316083	0.544785	0.469891	0.486722	0.484695	0.542461	0.529355	11
YY00173	MYB	transcription factor MYB44-like [Spinacia oleracea]	AT4G37260	MYB73	3.28025	1.04839	0.500784	0.82124	2.7855	2.87283	0.692155	4.24532	6
SOV4g034520	MYB	transcription factor MYB44-like [Spinacia oleracea]	AT4G37260	MYB73	2.57334	3.34574	2.19998	3.05405	2.36037	3.02482	1.02238	1.72118	5
SOV1g036800	MYB	hypothetical protein SOVF_040570 [Spinacia oleracea]	AT5G11510	MYB3R-4	0	1.92165	0.942196	0.874601	0.660734	1.30621	1.59083	1.01574	5
SOV5g015310	MYB	transcription factor MYB3R-3 [Spinacia oleracea]	AT5G02320	MYB3R-5	0	0.10009	0.140223	0.0328369	0.117019	0.0604973	0.0644926	0.0563032	9
SOV3g008100	MYB	hypothetical protein SOVF_052010 [Spinacia oleracea]	AT5G16770	MYB9	0	0.0377151	0	0	0	0	0	0	5
SOV6g047780	MYB	transcription factor MYB39-like [Spinacia oleracea]	AT5G16770	MYB9	NA	NA	NA	NA	NA	NA	NA	NA
SOV3g040790	MYB	transcription factor MYB41-like [Spinacia oleracea]	AT5G10280	MYB92	NA	NA	NA	NA	NA	NA	NA	NA
SOV2g011060	MYB	transcription factor MYB106-like [Spinacia oleracea]	AT3G01140	MYB106;MYB106	0	0	0	0.0236366	0	0	0	0	2
SOV6g014470	MYB	transcription factor MYB41-like [Spinacia oleracea]	AT4G21440	MYB102	NA	NA	NA	NA	NA	NA	NA	NA
SOV6g014430	MYB	transcription factor MYB41-like [Spinacia oleracea]	AT4G21440	MYB102	NA	NA	NA	NA	NA	NA	NA	NA
SOV6g049390	MYB	protein ODORANT1-like [Spinacia oleracea]	AT4G12350	MYB42	0	0	0	0	0	0	0	0.0254493	6
SOV2g031220	MYB	hypothetical protein SOVF_167170 [Spinacia oleracea]	AT3G61250	MYB17	0.461975	0.085515	0.175493	0.224687	0	0.033891	0.118304	0.356199	8
YY01714	MYB	myb-related protein 308-like [Spinacia oleracea]	AT4G38620	MYB4	0	0.0932954	0.154012	0.0758992	0.0492951	0.106609	0.103582	0	9
SOV6g042880	MYB	PREDICTED: uncharacterized protein LOC104892321 [Beta vulgaris subsp. vulgaris]	AT2G03220	FT1	0	0	0	0.0650225	0	0	0.105328	0.143322	7
SOV5g005760	MYB	hypothetical protein SOVF_004120 [Spinacia oleracea]	AT4G18770	MYB98	0	0	0	0	0	0	0	0
SOV5g012810	MYB	transcription factor MYB64-like [Spinacia oleracea]	AT5G11050	MYB64	NA	NA	NA	NA	NA	NA	NA	NA
SOV1g040470	MYB	transcription factor MYB64-like [Spinacia oleracea]	AT5G58850	MYB119	NA	NA	NA	NA	NA	NA	NA	NA
SOV6g023180	MYB	transcription factor DIVARICATA-like [Spinacia oleracea]	AT5G58900	NA	0	0.131269	0.165296	0.0284369	0	0.113827	0.0813137	0.164914	9
SOV1g029090	MYB	transcription factor DIVARICATA-like [Spinacia oleracea]	AT2G38090	NA	0.225185	0.207467	0	0.230418	0.573368	0.379591	0.221953	0.134113	10
SOV2g035290	MYB	transcription factor SRM1 [Spinacia oleracea]	AT5G08520	NA	0	0.0476904	0	0	0	0	0.0860257	0.025667	4
YY31875	MYB	transcription factor DIVARICATA-like [Spinacia oleracea]	AT5G04760	NA	0	0.213741	0.111694	0	0.0656422	0.231276	0.0875045	0.0347534	12
SOV4g024080	MYB	transcription factor DIVARICATA-like [Spinacia oleracea]	AT5G04760	NA	0.174557	0.36548	0.248139	0.025503	0.131774	0.191093	0.0183225	0.0993024	9
SOV1g030920	MYB	hypothetical protein SOVF_066050 [Spinacia oleracea]	AT5G08520	NA	0	0	0	0	0	0	0	0
SOV6g009230	MYB	PREDICTED: transcription factor DIVARICATA-like [Beta vulgaris subsp. vulgaris]	AT5G08520	NA	0	0	0	0	0.1029	0	0	0	3
SOV6g045450	MYB	transcription factor MYBS3 [Spinacia oleracea]	AT5G47390	NA	1.4478	0.754431	0.602775	0.851652	0.539673	0.237511	0.372761	0.669445	8
SOV6g029500	MYB	myb-related protein 305-like [Spinacia oleracea]	AT3G27810	MYB21	NA	NA	NA	NA	NA	NA	NA	NA
SOV3g032780	MYB	transcription factor MYB62-like [Spinacia oleracea]	AT1G68320	MYB62	0.154074	0	0.0890359	0.0491397	0.0689465	0	0	0	8
SOV1g020340	MYB	myb-related protein 305-like [Spinacia oleracea]	AT3G30210	MYB121	NA	NA	NA	NA	NA	NA	NA	NA
SOV5g000410	MYB	transcription factor MYB2-like [Spinacia oleracea]	AT1G48000	MYB112	NA	NA	NA	NA	NA	NA	NA	NA
SOV2g034460	MYB	myb-related protein 308-like [Spinacia oleracea]	AT3G13540	MYB5	0	0	0	0	0	0	0	0
SOV6g025520	MYB	transcription factor MYB59 isoform X1 [Spinacia oleracea]	AT4G13480	MYB79	0	0	0.0440141	0.038712	0	0	0.0518651	0.0573217	7
SOV1g037600	MYB	transcription factor MYB124 isoform X2 [Spinacia oleracea]	AT1G14350	FLP	0	0.0307384	0	0	0	0	0.0682579	0.0550679	7
SOV5g020750	MYB	transcription factor MYB59-like [Spinacia oleracea]	AT3G30210	MYB121	NA	NA	NA	NA	NA	NA	NA	NA
SOV6g047810	MYB	transcription factor MYB74-like [Spinacia oleracea]	AT5G16770	MYB9	0	0	0	0	0	0	0	0
SOV3g008990	MYB	transcription factor MYB30-like [Spinacia oleracea]	AT3G23250	MYB15	0	0	0.0613346	0	0.0637556	0	0.0234931	0	3
SOV4g050990	MYB	myb-related protein 308-like [Spinacia oleracea]	AT4G38620	MYB4	0.389894	0.0560117	0.18756	0.105965	0	0.242065	0.0524304	0.0595788	8
SOV2g027080	MYB	transcription repressor MYB6-like [Spinacia oleracea]	AT4G09460	MYB6	0.702197	0.580259	0.348537	0.1812	0.384039	0.489407	0.278707	0.351681	8
SOV2g009730	MYB	hypothetical protein SOVF_162020 [Spinacia oleracea]	AT5G57620	MYB36	0	0	0	0	0	0	0	0
SOV5g020530	MYB	transcription factor RAX2 [Spinacia oleracea]	AT5G57620	MYB36	1.31586	0.147491	0	0.267179	0.541302	0.0953966	0.0705619	0.188845	8
SOV3g045270	MYB	transcription factor RAX3-like [Spinacia oleracea]	AT3G49690	MYB84	0	0	0	0	0	0	0	0
SOV6g020490	MYB	transcription factor MYB36-like [Spinacia oleracea]	AT5G57620	MYB36	NA	NA	NA	NA	NA	NA	NA	NA
SOV1g035860	MYB	transcription factor RAX2-like [Spinacia oleracea]	AT5G57620	MYB36	0	0	0	0	0	0	0	0
SOV2g014490	MYB	transcription factor MYB87-like [Spinacia oleracea]	AT2G36890	NA	0	0	0	0	0	0	0	0.025667	6
SOV1g011930	MYB	transcription factor MYB35 [Spinacia oleracea]	AT3G28470	TDF1	0	0	0	0	0	0	0	0
SOV2g035840	MYB	transcription factor MYB80 [Spinacia oleracea]	AT5G56110	MYB80	0	0	0	0.0347178	0.152607	0.183064	0.0303577	0	10
SOV5g008550	MYB	myb-related protein 306-like [Spinacia oleracea]	AT5G62470	MYB96	0	0.705359	0.998445	0.398601	0.513901	0.284466	0.305635	0.642512	9
SOV1g010690	MYB	transcription factor MYB30-like [Spinacia oleracea]	AT5G62470	MYB96	0.697431	0.992483	2.10025	0.783004	0.322835	0.93762	0.460129	0.520216	1
SOV1g002700	MYB	myb-related protein 306 [Spinacia oleracea]	AT5G62470	MYB96;MYB96	0.15328	0	0.101382	0.0236366	0	0	0	0.0288181	8
YY01116	MYB	transcription factor MYB97-like [Spinacia oleracea]	AT4G26930	MYB97	0	0	0	0	0.081829	0	0	0	3
SOV4g003080	MYB	hypothetical protein SOVF_114070 [Spinacia oleracea]	AT2G26960	MYB81	0	0.0716832	0.028591	0	0	0	0.0288857	0	5
SOV4g044610	MYB	transcription factor MYB97-like [Spinacia oleracea]	AT4G26930	MYB97	0	0	0	0	0	0	0	0
SOV4g026050	MYB	transcription factor MYB41-like [Chenopodium quinoa]	AT2G32460	MYB101	0	0	0	0	0	0	0	0
YY36881	MYB	transcription factor MYB41-like [Chenopodium quinoa]	AT2G32460	MYB101	0	0	0	0	0	0	0	0
SOV3g015250	MYB	transcription factor MYB108 isoform X1 [Spinacia oleracea]	AT5G49620	MYB78	0	0	0.0400769	0	0	0.0833278	0	0	12
YY08383	MYB	transcription factor MYB41-like [Spinacia oleracea]	AT3G61250	MYB17	0	0.464316	0.128019	0.0732669	0.0833667	0.148205	0.302672	0.142008	5
SOV2g002850	MYB	transcription factor MYB8-like [Spinacia oleracea]	AT3G13540	MYB5	NA	NA	NA	NA	NA	NA	NA	NA
SOV6g029460	MYB	hypothetical protein SOVF_096440, partial [Spinacia oleracea]	AT3G18100	MYB4R1	0.315823	0.0537045	0.0272035	0.0765547	0	0.0488969	0.0364394	0.0326979	8
YY01913	MYB	transcription factor MYBS3 [Spinacia oleracea]	AT3G16350	NA	0	0.266905	0.353058	0.038079	0.196311	0.317899	0.100329	0.129443	9
SOV4g053510	MYB	transcription factor MYBS3 [Spinacia oleracea]	AT3G16350	NA	0	0.340295	0.474787	0.0220138	0.044608	0.224614	0	0.0789121	9
SOV6g001490	MYB	transcription factor SRM1-like [Spinacia oleracea]	AT5G04760	NA	0	0	0	0	0	0	0	0
SOV1g032640	MYB	uncharacterized protein LOC110803228 isoform X1 [Spinacia oleracea]	AT3G52250	NA;NA;NA	1.22517	0.806505	0.462565	0.67167	0.43941	0.358089	0.332723	0.910572	8
YY08371	MYB	transcription factor LAF1-like [Spinacia oleracea]	AT4G25560	LAF1	NA	NA	NA	NA	NA	NA	NA	NA
SOV3g002250	MYB	transcription factor LAF1-like [Spinacia oleracea]	AT4G25560	LAF1	0	0	0	0	0	0	0	0
YY08370	MYB	transcription factor LAF1-like [Spinacia oleracea]	AT5G52260	MYB19	0	0	0	0	0	0	0	0
SOV3g002240	MYB	transcription factor LAF1-like [Spinacia oleracea]	AT5G52260	MYB19	0	0	0	0	0	0	0	0
SOV5g007520	MYB	transcription factor MYB35-like [Spinacia oleracea]	AT5G56110	MYB80	0	0	0	0.038712	0	0.0793029	0	0	12
SOV6g047790	MYB	transcription factor MYB106-like [Spinacia oleracea]	AT3G02940	MYB107	0.140386	0	0.365179	0.105601	0.143444	0.0397191	0.149606	0.0741834	1
SOV5g001570	MYB	transcription factor MYB13-like [Spinacia oleracea]	AT2G31180	MYB14	0.395832	0.251693	0.595984	0.193807	0.495217	0.452077	0.0559985	0.190667	1
SOV2g033470	MYB	transcription factor MYB13-like [Spinacia oleracea]	AT1G79180	NA	0.105476	0	0	0	0	0.0898311	0	0	8
SOV6g046810	MYB	hypothetical protein SOVF_163190 [Spinacia oleracea]	AT5G45420	maMYB	0.341934	0.244493	0.0864882	0.35892	0.0796883	0.0404544	0.107171	0.297115	8
SOV5g001270	MYB	dnaJ protein ERDJ3B [Spinacia oleracea]	AT3G62600	ATERDJ3B	0.354828	0.142722	0.357386	0.176852	0.513895	0.100259	0.454287	0.130658	3
SOV5g007800	MYB	dnaJ homolog subfamily B member 1-like [Spinacia oleracea]	AT3G47940	NA	0.210084	0.112165	0.356157	0.113324	0.0661314	0.0718925	0.142009	0.213128	1
SOV1g033650	MYB	hypothetical protein SOVF_013360 [Spinacia oleracea]	AT1G75250	RL6	NA	NA	NA	NA	NA	NA	NA	NA
SOV1g008800	MYB	uncharacterized protein LOC110776748 [Spinacia oleracea]	AT2G41520	TPR15	0.169423	0.0692367	0	0.213777	0.0773623	0	0	0.151161	2
SOV2g028930	MYB	transcription factor DUO1 [Spinacia oleracea]	AT3G60460	DUO1	0	0	0	0	0	0	0.0227683	0	4
SOV4g001400	MYB	transcription factor MYB83-like [Spinacia oleracea]	AT5G12870	MYB46	NA	NA	NA	NA	NA	NA	NA	NA
SOV1g019030	MYB	transcription factor MYB83-like [Spinacia oleracea]	AT5G12870	MYB46	0	0	0	0	0	0	0	0
SOV3g016770	MYB	transcription factor AS1 [Spinacia oleracea]	AT2G37630	AS1	0.201776	0.890315	1.16069	0.872718	1.11581	0.896733	0.802174	0.799851	11
SOV5g001280	MYB	transcription factor MYB11 [Spinacia oleracea]	AT2G47460	MYB12	0	0.0381738	0.317797	0.0546256	0	0	0.0841674	0.0512651	1
SOV4g035500	MYB	hypothetical protein SOVF_092290 [Spinacia oleracea]	AT1G10350	NA	0	0	0.0926354	0.0762559	0	0	0	0	11
YY01166	MYB	protein RADIALIS-like 2 [Spinacia oleracea]	AT1G75250	RL6	0	0	0	0	0.172945	0.129383	0.924394	0.311828	4
SOV4g005980	MYB	cell division cycle 5-like protein isoform X1 [Spinacia oleracea]	AT1G09770	CDC5	0	0.0429963	0	0.0359738	0	0.168596	0.0806438	0.0170939	12
YY11920	MYB	cell division cycle 5-like protein isoform X1 [Spinacia oleracea]	AT1G09770	CDC5	0.545303	0.112806	0.133511	0.15989	0.0642979	0.0432242	0.0474672	0.234878	8
YY35123	MYB	cell division cycle 5-like protein [Spinacia oleracea]	AT1G09770	CDC5	0	0	0	0	0	0	0	0
YY11917	MYB	cell division cycle 5-like protein [Spinacia oleracea]	AT1G09770	CDC5	0	0	0	0	0	0	0	0
SOV4g005990	MYB	cell division cycle 5-like protein [Spinacia oleracea]	AT1G09770	CDC5	0.18679	0.0316216	0	0.134513	0	0.210623	0.016161	0.0230988	8
SOV4g006000	MYB	cell division cycle 5-like protein [Spinacia oleracea]	AT1G09770	CDC5	0	0	0	0	0	0	0	0
SOV2g039510	MYB_related	uncharacterized protein PB18E9.04c-like [Spinacia oleracea]	AT1G58220	NA	0.497043	0.256438	0.569457	0.579277	0.487093	0.428466	0.322277	0.689807	6
SOV2g017070	MYB_related	uncharacterized protein LOC110803403 [Spinacia oleracea]	AT1G58220	NA	0	0.0519913	0.196867	0.0340237	0	0.036871	0.0415298	0	1
SOV2g002060	MYB_related	telomere repeat-binding factor 4-like [Spinacia oleracea]	AT1G17520	NA	0.18679	0.204662	0.076094	0.0236366	0	0.0807152	0.0880487	0.0800284	8
SOV1g024460	MYB_related	telomere repeat-binding factor 1-like [Spinacia oleracea]	AT1G49950	TRB1	0.525147	0.715015	0.52858	0.687168	1.02419	0.465146	0.750731	1.14612	6
SOV5g002360	MYB_related	hypothetical protein SOVF_044060 [Spinacia oleracea]	AT2G30620	NA	7.57607	4.20308	3.1859	3.35965	4.14343	4.15683	3.58124	3.35729	8
SOV5g007550	MYB_related	histone H1-like [Spinacia oleracea]	AT2G30620	NA	8.12516	7.53341	5.84799	4.82922	6.39617	4.93183	7.04621	3.58342	8
SOV3g046680	MYB_related	histone H1 [Spinacia oleracea]	AT2G18050	HIS1-3	8.20841	0.778086	2.21779	2.56097	1.14303	1.28234	0.336073	1.63244	8
SOV3g019840	MYB_related	uncharacterized protein LOC110787001 [Spinacia oleracea]	AT5G03780	TRFL10	0.129965	0.384069	0.0938843	0.25283	0.386462	0.202126	0.215203	0.274544	5
SOV4g003550	MYB_related	ankyrin repeat and SAM domain-containing protein 1A-like isoform X1 [Spinacia oleracea]	AT1G15720	TRFL5	0.254013	0.036862	0.206606	0.156375	0.114556	0.0451834	0.016161	0.222395	8
YY12164	MYB_related	ankyrin repeat and SAM domain-containing protein 1A-like isoform X1 [Spinacia oleracea]	AT1G15720	TRFL5	0.585307	0.121279	0.094206	0.158991	0.107129	0.220575	0.0917577	0.0605751	8
SOV1g043020	MYB_related	uncharacterized protein LOC110803852 [Spinacia oleracea]	AT1G72650	TRFL6	0.122983	0.200821	0.205766	0.498138	0.302919	0.116419	0.229528	0.639574	6
SOV5g020090	MYB_related	uncharacterized protein LOC110796042 [Spinacia oleracea]	AT2G37025	TRFL8	0	0.238445	0.0602883	0.171263	0.261605	0.198626	0.23493	0.134926	10
SOV1g030150	MYB_related	telomere repeat-binding protein 3 [Spinacia oleracea]	AT3G12560	TRFL9	0	0.0369907	0.0367215	0	0	0	0	0.0195336	9
SOV6g024330	MYB_related	telomere repeat-binding protein 5-like [Spinacia oleracea]	AT1G07540	TRFL2	0	0	0	0.173086	0	0	0.0541229	0.0829514	2
SOV3g037930	MYB_related	TSL-kinase interacting protein 1 isoform X2 [Spinacia oleracea]	AT2G36960	TKI1	0	0.02864	0	0	0.114012	0	0	0	3
SOV4g020610	MYB_related	E3 ubiquitin-protein ligase RZFP34-like [Spinacia oleracea]	AT2G36960	TKI1	0	0	0	0	0.13144	0	0	0.160197	6
SOV3g007480	MYB_related	cyclin-D-binding Myb-like transcription factor 1 [Spinacia oleracea]	AT5G41020	NA	0.150186	0.196849	0.277404	0.138527	0.2428	0.0465723	0.13229	0.127087	1
SOV5g026490	MYB_related	RNA polymerase I termination factor-like [Spinacia oleracea]	AT5G41020	NA	0	0	0	0	0	0	0.0178295	0	4
SOV5g026480	MYB_related	RNA polymerase I termination factor-like [Spinacia oleracea]	AT5G41020	NA	NA	NA	NA	NA	NA	NA	NA	NA
SOV2g013500	MYB_related	protein REVEILLE 8-like isoform X1 [Spinacia oleracea]	AT5G02840	LCL1	0	0.21076	0.123517	0.061357	0.0656422	0.0461936	0.0348327	0.0257772	5
SOV2g031980	MYB_related	protein REVEILLE 5 isoform X1 [Spinacia oleracea]	AT4G01280	NA	0.169423	0	0.0298329	0.0927893	0.0540041	0	0.0580838	0.162965	8
SOV4g045350	MYB_related	protein RADIALIS-like 2 [Spinacia oleracea]	AT1G75250	RL6	0	0	0	0	0.255443	0.181462	0.191498	0.180972	10
SOV4g045240	MYB_related	hypothetical protein SOVF_160800, partial [Spinacia oleracea]	AT1G75250	RL6	NA	NA	NA	NA	NA	NA	NA	NA
YY27775	MYB_related	protein RADIALIS-like 3 [Spinacia oleracea]	AT4G39250	RL1	0	0	0	0	0	0	0	0
SOV3g045550	MYB_related	protein RADIALIS-like 3 [Spinacia oleracea]	AT4G39250	RL1	0.35475	0.0977063	0.0308109	0.0802368	0.130105	0	0	0	8
SOV3g006490	MYB_related	uncharacterized protein LOC110797534 [Spinacia oleracea]	AT4G39160	NA	0	0	0.0614855	0	0.0676888	0	0.0745951	0	3
SOV3g020850	MYB_related	uncharacterized protein LOC110785103 [Spinacia oleracea]	AT3G57980	NA	0.739166	0.321679	0.0591086	0.183585	0.350848	0.351757	0.101169	0.255928	8
YY13674	MYB_related	hypothetical protein SOVF_008890 [Spinacia oleracea]	AT3G57980	NA	0	0.0890742	0	0.0377541	0	0	0.053608	0	5
SOV4g000790	MYB_related	hypothetical protein SOVF_008890 [Spinacia oleracea]	AT5G19630	NA	0.825565	0.810091	0.7408	0.958203	0.833538	2.13633	1.01809	1.01187	12
YY13672	MYB_related	histone-lysine N-methyltransferase, H3 lysine-79 specific-like [Spinacia oleracea]	AT3G57980	NA	NA	NA	NA	NA	NA	NA	NA	NA
SOV6g012680	MYB_related	uncharacterized protein LOC110795961 isoform X1 [Spinacia oleracea]	AT1G61215	BRD4	0	0.0893892	0.108562	0.31665	0.101786	0.0378788	0.112571	0.159301	2
SOV6g029510	MYB_related	histone-lysine N-methyltransferase, H3 lysine-79 specific-like [Spinacia oleracea]	AT2G44430	NA	NA	NA	NA	NA	NA	NA	NA	NA
SOV5g018100	MYB_related	hypothetical protein SOVF_042870 [Spinacia oleracea]	AT1G20670	NA	0	0	0.0375263	0	0	0.0331301	0	0.0397134	6
YY01571	MYB_related	bromodomain-containing protein DDB_G0270170 [Spinacia oleracea]	AT1G20670	NA	0	0.494188	0.249298	0.191633	0	0.182132	0.137197	0.164123	5
SOV4g049640	MYB_related	bromodomain-containing protein DDB_G0270170 [Spinacia oleracea]	AT1G20670	NA	0.129965	0.187658	0.308073	0.338933	0.335444	0.336466	0.188891	0.273849	11
SOV1g038570	MYB_related	transcription factor MYB1R1 [Spinacia oleracea]	AT1G70000	NA	0.154074	0.0943078	0.0298329	0	0.240572	0.105823	0	0.135726	10
SOV5g013450	MYB_related	transcription factor GTE10-like isoform X1 [Spinacia oleracea]	AT5G63320	NPX1	0.297124	0.148399	0.13214	0.117076	0	0.0511645	0.0903302	0.192053	8
SOV4g029610	MYB_related	transcription factor GTE4-like [Spinacia oleracea]	AT1G06230	NA	0	0.0984757	0.0955176	0	0	0	0	0.0146502	9
YY07406	MYB_related	hypothetical protein SOVF_175160 [Spinacia oleracea]	AT1G06230	NA	0.15328	0.087576	0.0585206	0.0293713	0	0	0.0693176	0.142128	8
SOV5g024380	MYB_related	protein ALWAYS EARLY 3 isoform X1 [Spinacia oleracea]	AT3G21430	ALY3	0	0.192735	0.0237552	0.117531	0.139857	0.35356	0.0387441	0.261589	12
YY31065	MYB_related	hypothetical protein SOVF_043680 isoform A [Spinacia oleracea]	AT3G05380	ALY2	0	0.0829149	0	0	0	0.0465723	0.141094	0.0461977	4
SOV4g011570	MYB_related	hypothetical protein SOVF_043680 isoform A [Spinacia oleracea]	AT3G05380	ALY2	0	0.113699	0.0640563	0	0.17129	0	0	0	3
SOV4g024990	MYB_related	SWR1-complex protein 4 [Spinacia oleracea]	AT2G47210	NA	0	0.0901562	0.148665	0	0.126437	0	0.0472082	0.0787212	9
SOV3g006820	NAC	NAC domain-containing protein 62-like isoform X1 [Spinacia oleracea]	AT1G33060	NAC014	0.600929	2.67413	5.26336	1.19316	1.5966	2.47426	0.749792	1.73829	9
YY01676	NAC	hypothetical protein SOVF_132120 [Spinacia oleracea]	AT1G54330	NAC020	0	0	0	0	0	0	0	0
SOV4g050620	NAC	hypothetical protein SOVF_132120 [Spinacia oleracea]	AT1G54330	NAC020	0	0	0	0	0	0	0	0
YY19759	NAC	NAC domain-containing protein 86-like [Spinacia oleracea]	AT1G65910	NAC028	0	0	0	0	0	0	0.0351952	0	4
SOV4g016790	NAC	NAC domain-containing protein 86-like [Spinacia oleracea]	AT1G65910	NAC028	0	0	0	0	0	0	0.0208059	0	4
YY19731	NAC	NAC domain-containing protein 86-like [Spinacia oleracea]	AT1G65910	NAC028	0	0	0	0	0	0	0	0
SOV4g017140	NAC	NAC domain-containing protein 86-like [Spinacia oleracea]	AT1G65910	NAC028	0	0	0	0	0	0	0	0
SOV5g018330	NAC	NAC domain-containing protein 89-like [Spinacia oleracea]	AT2G27300	NTL8	0	0	0	0	0	0	0	0
YY11896	NAC	NAC domain-containing protein 82-like [Spinacia oleracea]	AT5G64060	NAC103	1.80398	1.0343	0.913568	1.05582	1.0543	1.14767	1.05534	1.24189	8
SOV4g006180	NAC	NAC domain-containing protein 82-like [Spinacia oleracea]	AT5G64060	NAC103	1.53562	0.583379	0.693067	0.949044	0.66468	0.862822	1.28544	1.14876	8
SOV2g027960	NAC	protein BEARSKIN2-like [Spinacia oleracea]	AT4G10350	NAC070	0	0.039675	0	0	0	0	0	0	5
SOV4g041260	NAC	hypothetical protein SOVF_028020 [Spinacia oleracea]	AT1G79580	SMB	NA	NA	NA	NA	NA	NA	NA	NA
SOV6g044670	NAC	NAC domain-containing protein 43-like [Spinacia oleracea]	AT2G46770	NST1	0	0	0	0	0	0	0	0
SOV2g035030	NAC	NAC domain-containing protein 43-like [Spinacia oleracea]	AT2G46770	NST1	0	0	0	0.0266392	0	0	0	0	2
SOV3g000770	NAC	hypothetical protein SOVF_141550 [Spinacia oleracea]	AT1G12260	NAC007	0	0	0	0	0	0.12106	0	0	12
SOV3g046640	NAC	NAC domain-containing protein 105 [Spinacia oleracea]	AT2G18060	VND1	0	0.0344775	0	0.0463085	0	0.0369429	0	0.0776295	6
SOV2g039960	NAC	NAC domain-containing protein 30 [Spinacia oleracea]	AT1G71930	VND7	0	0	0	0	0	0	0	0
SOV6g049650	NAC	hypothetical protein SOVF_134920 [Spinacia oleracea]	AT1G12260	NAC007	0	0	0.0405186	0	0.157534	0	0	0.0528513	3
SOV5g009170	NAC	NAC domain-containing protein 92 [Spinacia oleracea]	AT3G18400	NAC058	0	0	0	0	0	0	0	0
SOV5g008850	NAC	NAC domain-containing protein 100 [Spinacia oleracea]	AT5G07680	NAC080	0	0.14365	0	0	0	0	0	0	5
SOV6g047020	NAC	NAC domain-containing protein 71-like isoform X1 [Spinacia oleracea]	AT4G17980	NA	0	0	0	0	0	0.0503931	0	0.0423557	12
YY29406	NAC	NAC transcription factor 29-like [Spinacia oleracea]	AT3G10480	NAC050	0	0.0721926	0.0896266	0.038079	0.117154	0.0376903	0.0620654	0.0709335	3
SOV2g001750	NAC	NAC domain-containing protein 17-like isoform X1 [Spinacia oleracea]	AT1G34190	NAC017	0	0.159262	0.184623	0.0227495	0.194846	0.377084	0.0303577	0.432276	6
YY15753	NAC	NAC domain-containing protein 53-like [Spinacia oleracea]	AT5G04410	NAC2	0.757037	0.278704	0.287496	0.0876557	0.381644	0.184482	0.340733	0.342469	8
SOV4g019550	NAC	NAC domain-containing protein 53-like [Spinacia oleracea]	AT5G04410	NAC2	0.50382	0.231851	0.2688	0.265662	0.101975	0.19556	0.305745	0.358737	8
SOV6g012150	NAC	NAC transcription factor 25-like [Spinacia oleracea]	AT1G61110	NAC025	0	0	0	0	0	0	0	0
YY00637	NAC	NAC transcription factor 56 [Spinacia oleracea]	AT3G15510	NAC2	NA	NA	NA	NA	NA	NA	NA	NA
SOV4g039600	NAC	NAC transcription factor 56 [Spinacia oleracea]	AT3G15510	NAC2	0	0	0	0.0720062	0	0	0	0	2
SOV1g040380	NAC	NAC transcription factor 29-like [Spinacia oleracea]	AT1G69490	NAP	0.184665	0	0	0.0347178	0.11533	0	0	0.0310316	8
YY00636	NAC	NAC domain-containing protein 72-like [Spinacia oleracea]	AT4G27410	RD26	0.143893	0.0499092	0.343903	0.24784	0	0	0.0323221	0.0834456	1
SOV4g039590	NAC	NAC domain-containing protein 72-like [Spinacia oleracea]	AT4G27410	RD26	0	0.149625	0.120169	0.0977852	0	0.0404544	0	0.0346102	9
YY23018	NAC	NAC domain-containing protein 2-like [Spinacia oleracea]	AT1G01720	ATAF1	0	0	0	0	0	0	0	0.0755307	6
SOV4g007040	NAC	NAC domain-containing protein 2-like [Spinacia oleracea]	AT1G01720	ATAF1	0.13768	0.054994	0	0	0	0.0255995	0	0.0174488	8
SOV1g010760	NAC	protein FEZ-like [Spinacia oleracea]	AT5G39820	NAC094	NA	NA	NA	NA	NA	NA	NA	NA
SOV1g045020	NAC	putative NAC domain-containing protein 94 [Spinacia oleracea]	AT1G26870	FEZ	0	0	0	0	0	0	0	0
SOV1g048050	NAC	NAC domain-containing protein 83 [Spinacia oleracea]	AT5G13180	NAC083	7.61503	1.61522	2.29473	2.98485	3.47804	2.21703	1.33837	3.05826	8
SOV1g043850	NAC	NAC domain-containing protein 55-like [Spinacia oleracea]	AT1G61110	NAC025	NA	NA	NA	NA	NA	NA	NA	NA
YY01816	NAC	NAC domain-containing protein 35 [Spinacia oleracea]	AT2G17040	NAC036	0	0	0	0	0	0	0	0
SOV4g051940	NAC	NAC domain-containing protein 35 [Spinacia oleracea]	AT2G17040	NAC036	0	0	0	0.0284369	0	0	0.0305003	0	4
SOV4g042520	NAC	protein CUP-SHAPED COTYLEDON 2-like [Spinacia oleracea]	AT5G53950	CUC2	0.72768	0.175897	0	0.191678	0.276446	0.0207328	0.312375	0.161242	8
SOV5g001440	NAC	protein CUP-SHAPED COTYLEDON 3-like [Spinacia oleracea]	AT4G28530	NAC074	0	0.0576894	0	0.059997	0	0	0	0	5
SOV3g024230	NAC	hypothetical protein SOVF_054400 [Spinacia oleracea]	AT2G02450	LOV1	0	0	0	0	0	0	0	0
SOV4g019690	NAC	NAC transcription factor 29-like [Spinacia oleracea]	AT3G10480	NAC050	0.23161	0.0316216	0	0	0	0.102306	0.0860204	0.18093	8
SOV1g033980	NAC	protein CUP-SHAPED COTYLEDON 3 [Spinacia oleracea]	AT2G24430	NAC038	0	0	0	0	0	0.0321734	0	0	12
SOV5g018210	NAC	LOW QUALITY PROTEIN: NAC domain-containing protein 90-like [Spinacia oleracea]	AT5G22380	NAC090	0	0	0	0	0	0.0432242	0.0372976	0	12
SOV2g022510	NAC	NAC domain-containing protein 90-like [Spinacia oleracea]	AT3G44350	NAC061	0	0	0	0.0498286	0	0.0369309	0.0286689	0	2
SOV1g023160	NAC	transcription factor JUNGBRUNNEN 1-like [Spinacia oleracea]	AT3G12910	NA	0	0.0591387	0	0	0	0	0	0	5
SOV2g033730	NAC	SUPPRESSOR OF GAMMA RESPONSE 1-like [Spinacia oleracea]	AT3G01600	NAC044	0	0	0.04363	0	0	0	0	0	1
SOV3g034480	NAC	SUPPRESSOR OF GAMMA RESPONSE 1 [Spinacia oleracea]	AT1G25580	SOG1	0.210084	0.106461	0.0341997	0.320023	0.188026	0.36322	0.18242	0.157951	12
SOV2g014810	NAC	hypothetical protein SOVF_213220 isoform A [Spinacia oleracea]	AT4G29230	NAC075	0	0	0	0	0	0	0	0
SOV6g008000	NAC	NAC domain-containing protein 73-like [Spinacia oleracea]	AT1G28470	NAC010	0	0	0	0.0603653	0	0	0	0	2
YY00003	NAC	NAC domain-containing protein 73-like [Spinacia oleracea]	AT4G28500	NAC073	0	0	0	0	0	0	0	0
SOV4g032610	NAC	NAC domain-containing protein 73-like [Spinacia oleracea]	AT4G28500	NAC073	0	0	0	0	0.0526798	0	0	0	3
SOV4g056170	NAC	NAC domain-containing protein 21/22-like isoform X1 [Spinacia oleracea]	AT3G12977	NA	0	0	0	0	0	0	0	0
SOV2g000400	NAC	NAC domain-containing protein 104 [Spinacia oleracea]	AT5G64530	XND1	0	0.0278769	0	0	0	0	0	0	5
SOV2g012900	NAC	NAC domain-containing protein 78-like [Spinacia oleracea]	AT5G64060	NAC103	NA	NA	NA	NA	NA	NA	NA	NA
SOV3g030910	NAC	NAC domain-containing protein 78-like [Spinacia oleracea]	AT5G04410	NAC2	NA	NA	NA	NA	NA	NA	NA	NA
SOV2g022350	NAC	hypothetical protein SOVF_209880 [Spinacia oleracea]	AT5G04410	NAC2	NA	NA	NA	NA	NA	NA	NA	NA
SOV5g025330	NAC	NAC domain-containing protein 13-like [Spinacia oleracea]	AT5G04410	NAC2	NA	NA	NA	NA	NA	NA	NA	NA
SOV4g049530	NAC	NAC domain-containing protein 13-like [Spinacia oleracea]	AT5G04410	NAC2	NA	NA	NA	NA	NA	NA	NA	NA
YY01905	NAC	PREDICTED: NAC domain-containing protein 82 [Beta vulgaris subsp. vulgaris]	AT5G09330	NAC082	NA	NA	NA	NA	NA	NA	NA	NA
SOV5g004420	NAC	NAC domain-containing protein 67-like [Spinacia oleracea]	AT3G04070	NAC047	NA	NA	NA	NA	NA	NA	NA	NA
SOV5g006000	NAC	NAC domain-containing protein 2-like [Spinacia oleracea]	AT1G77450	NAC032	NA	NA	NA	NA	NA	NA	NA	NA
SOV5g000560	NAC	NAC transcription factor 32-like [Spinacia oleracea]	AT3G04070	NAC047	0	0	0	0	0	0	0	0
SOV2g037200	NAC	uncharacterized protein LOC110636145 [Hevea brasiliensis]	AT3G12580	HSP70-4	0	0.032582	0.121221	0.0617228	0	0	0.369173	0.503884	7
SOV3g030900	NAC	NAC domain-containing protein 13-like [Spinacia oleracea]	AT5G09330	NAC082	NA	NA	NA	NA	NA	NA	NA	NA
SOV4g052120	NAC	NAC domain-containing protein 13-like [Spinacia oleracea]	AT5G09330	NAC082	NA	NA	NA	NA	NA	NA	NA	NA
SOV3g010530	NAC	NAC transcription factor 25-like [Spinacia oleracea]	AT1G61110	NAC025	0	0	0	0	0	0	0	0
YY15008	NAC	NAC domain-containing protein 83 [Spinacia oleracea]	AT5G13180	NAC083	0	0.035803	0	0	0	0	0	0	5
SOV5g012240	NAC	NAC domain-containing protein 83 [Spinacia oleracea]	AT5G13180	NAC083	0	0	0	0	0	0	0	0.0426134	6
SOV4g034690	NAC	NAC domain-containing protein 82-like [Chenopodium quinoa]	AT5G64060	NAC103	0	0	0	0	0	0.0988469	0.163784	0	4
YY21759	NAC	putative pentatricopeptide repeat-containing protein At1g12700, mitochondrial [Spinacia oleracea]	AT1G12700	NA;NA	NA	NA	NA	NA	NA	NA	NA	NA
YY27976	NAC	putative pentatricopeptide repeat-containing protein At1g12700, mitochondrial [Spinacia oleracea]	AT1G12700	NA;NA	NA	NA	NA	NA	NA	NA	NA	NA
SOV3g042330	NAC	hypothetical protein SOVF_207010, partial [Spinacia oleracea]	AT1G12700	NA	0	0	0	0	0	0	0	0
SOV4g009530	NAC	ATP-dependent DNA helicase Q-like 1 [Spinacia oleracea]	AT3G05740	RECQI1	0.200417	0	0	0.0819774	0	0	0	0.0379556	8
SOV4g009600	NAC	hypothetical protein SOVF_165150 [Spinacia oleracea]	AT1G62670	RPF2	0	0.071474	0	0.0561479	0.0526798	0	0.0229048	0.0959912	7
SOV4g010060	NAC	putative pentatricopeptide repeat-containing protein At1g12700, mitochondrial isoform X2 [Spinacia oleracea]	AT1G12700	NA	0	0	0	0	0	0	0.034551	0.0976908	6
SOV4g007840	NAC	putative pentatricopeptide repeat-containing protein At1g12700, mitochondrial [Spinacia oleracea]	AT1G12700	NA	0	0	0	0	0	0	0.018681	0	4
YY23884	NAC	hypothetical protein SOVF_187550 [Spinacia oleracea]	AT1G12700	NA	0	0	0	0	0	0	0	0.0417662	6
SOV4g008050	NAC	hypothetical protein SOVF_187550 [Spinacia oleracea]	AT1G12700	NA	0	0	0	0	0	0.0723171	0	0	12
SOV4g009590	NAC	putative pentatricopeptide repeat-containing protein At1g12700, mitochondrial [Spinacia oleracea]	AT1G12700	NA	0	0	0	0	0	0	0	0
YY27426	NF-X1	hypothetical protein SOVF_036090 [Spinacia oleracea]	AT1G10170	NA	0	0.12158	0.242126	0.0913229	0	0.430865	0.157172	0.272167	12
SOV3g003220	NF-X1	hypothetical protein SOVF_036090 [Spinacia oleracea]	AT1G10170	NA	0	0.0308953	0.121838	0.377628	0.115979	0.220936	0.0673448	0.268516	2
SOV1g028510	NF-X1	NF-X1-type zinc finger protein NFXL2 [Spinacia oleracea]	AT5G05660	NFXL2	0.174557	0.0369907	0.206622	0.290574	0.0710591	0.18282	0.121938	0.247421	2
SOV1g042940	NF-YA	nuclear transcription factor Y subunit A-3-like [Spinacia oleracea]	AT1G72830	NF-YA3	0.136003	0.0810924	0.0555225	0.141066	0	0.123087	0.0244577	0.168912	6
SOV2g002520	NF-YA	nuclear transcription factor Y subunit A-7-like [Spinacia oleracea]	AT1G72830	NF-YA3	0.13768	0.294565	0.35053	0.152944	0.430093	0.238997	0.548118	0.260495	4
SOV3g019580	NF-YA	nuclear transcription factor Y subunit A-7-like [Spinacia oleracea]	AT1G30500	NF-YA7	0	0	0	0	0	0	0	0.0457699	6
YY13628	NF-YA	nuclear transcription factor Y subunit A-1-like isoform X1 [Spinacia oleracea]	AT3G20910	NF-YA9	0	0	0.0524769	0	0	0	0	0	1
SOV1g019100	NF-YA	hypothetical protein SOVF_205690 [Spinacia oleracea]	AT5G12840	NF-YA1	0	0.152272	0.028319	0.184128	0.183344	0.102772	0.154895	0.180925	7
SOV4g001480	NF-YA	nuclear transcription factor Y subunit A-1-like isoform X1 [Spinacia oleracea]	AT3G20910	NF-YA9	0	0	0.0366569	0.0508595	0	0	0	0.0712149	6
YY33511	NF-YA	nuclear transcription factor Y subunit A-10-like isoform X2 [Spinacia oleracea]	AT3G05690	NA	0	0.156965	0.036507	0.121724	0.0486256	0.0690053	0.0717029	0.0832115	5
SOV4g024550	NF-YA	nuclear transcription factor Y subunit A-10-like isoform X2 [Spinacia oleracea]	AT3G05690	NA	0	0	0.028319	0.0503961	0.0582924	0.0771151	0.0971083	0.0812704	7
SOV1g033630	NF-YB	protein Dr1 homolog isoform X1 [Spinacia oleracea]	AT5G23090	NF-YB13	0	0.232949	0.483337	0.419068	0.13052	0.294713	0.115466	0.231	11
SOV2g013430	NF-YB	hypothetical protein SOVF_194990 isoform A [Spinacia oleracea]	AT2G37060	NF-YB8	0.157609	0.165683	0.0913098	0.375797	0.272196	0.151941	0.179229	0.201724	2
SOV2g032190	NF-YB	hypothetical protein SOVF_126100 [Spinacia oleracea]	AT1G21970	LEC1	0.145062	0	0.0375263	0.106719	0.341824	0.366016	0.0849696	0.335761	10
YY02410	NF-YB	nuclear transcription factor Y subunit B-3-like [Spinacia oleracea]	AT5G47640	NF-YB2	0	0	0	0	0	0	0	0
SOV5g030900	NF-YB	hypothetical protein SOVF_190030 [Spinacia oleracea]	AT5G47670	NF-YB6	0	0	0	0	0	0	0	0
SOV6g030930	NF-YB	nuclear transcription factor Y subunit B-5 [Spinacia oleracea]	AT2G47810	NF-YB5	0	0	0	0	0	0	0	0
YY11889	NF-YB	hypothetical protein SOVF_085570 [Spinacia oleracea]	AT2G13570	NF-YB7	NA	NA	NA	NA	NA	NA	NA	NA
SOV4g006250	NF-YB	hypothetical protein SOVF_085570 [Spinacia oleracea]	AT2G13570	NF-YB7	NA	NA	NA	NA	NA	NA	NA	NA
SOV4g010910	NF-YB	nuclear transcription factor Y subunit B-4-like [Spinacia oleracea]	AT2G47810	NF-YB5	NA	NA	NA	NA	NA	NA	NA	NA
YY21597	NF-YB	nuclear transcription factor Y subunit B-4-like [Spinacia oleracea]	AT2G47810	NF-YB5	NA	NA	NA	NA	NA	NA	NA	NA
YY02423	NF-YB	nuclear transcription factor Y subunit B-9-like [Spinacia oleracea]	AT1G21970	LEC1	NA	NA	NA	NA	NA	NA	NA	NA
SOV4g059250	NF-YB	nuclear transcription factor Y subunit B-9-like [Spinacia oleracea]	AT1G21970	LEC1	NA	NA	NA	NA	NA	NA	NA	NA
SOV6g028200	NF-YB	DNA polymerase epsilon subunit 3 [Spinacia oleracea]	AT2G27470	NF-YB11	0.468833	0.506692	0.351387	0.311476	0.154878	0.319604	0.53396	0.214411	4
SOV1g014650	NF-YC	dr1-associated corepressor isoform X1 [Spinacia oleracea]	AT3G12480	NF-YC11	0	0.414354	0.23277	0.285858	0.19608	0.563214	0.256673	0.215294	12
SOV3g016090	NF-YC	hypothetical protein SOVF_053050 [Spinacia oleracea]	AT1G54830	NF-YC3	0	0	0	0	0	0	0	0
SOV5g012800	NF-YC	nuclear transcription factor Y subunit C-1 isoform X1 [Spinacia oleracea]	AT3G48590	NF-YC1	0.521036	0.104297	0.117251	0.185202	0.473128	0.197518	0.209023	0.236044	8
YY21475	NF-YC	nuclear transcription factor Y subunit C-3-like [Spinacia oleracea]	AT1G08970	NF-YC9	0.697528	0.488567	0.481555	0.764623	0.219343	0.649498	0.476045	0.419387	2
SOV1g047330	NF-YC	nuclear transcription factor Y subunit C-8 [Spinacia oleracea]	AT5G43250	NF-YC13	0.685705	0.190998	0.216289	0.393724	0.289756	0.0976813	0.483382	0.224526	8
SOV6g029740	NF-YC	histone H2A-beta, sperm-like [Spinacia oleracea]	AT1G08880	H2AXA	6.15449	20.035	10.463	9.66995	14.1196	8.11374	17.0342	7.60066	5
SOV6g044000	Nin-like	hypothetical protein SOVF_037930 [Spinacia oleracea]	AT4G24020	NLP7	0.528734	0.148964	0.269686	0.62989	0.589418	0.309091	0.207185	0.52849	2
YY01856	Nin-like	protein NLP2-like [Spinacia oleracea]	AT4G35270	NA	0	0.0345619	0	0	0	0	0	0	5
SOV4g052310	Nin-like	protein NLP2-like [Spinacia oleracea]	AT4G35270	NA	0	0	0.04363	0.031337	0.0642979	0	0.0230348	0.0174488	3
SOV5g037340	Nin-like	hypothetical protein SOVF_001520 [Spinacia oleracea]	AT1G20640	NA	0	0	0	0	0	0	0	0
SOV3g025430	Nin-like	hypothetical protein SOVF_166410 [Spinacia oleracea]	AT2G43500	NA	0.519946	0.13842	0.138358	0.157149	0.181165	0.154448	0.0202606	0.207631	8
SOV6g018180	Nin-like	protein NLP6-like isoform X2 [Spinacia oleracea]	AT1G64530	NA	0	0.0854371	0.0930218	0.0443365	0.151368	0	0	0	3
SOV6g044010	Nin-like	hypothetical protein SOVF_037960 [Spinacia oleracea]	AT1G69550	NA	0	0.0650889	0.196131	0.316944	0.498457	0.182655	0.197089	0.112665	3
SOV6g044040	Nin-like	protein NLP6-like [Chenopodium quinoa]	AT4G24020	NLP7	0	0.106531	0.211922	0	0.108554	0.105973	0.0303577	0.0231116	9
YY07475	Nin-like	hypothetical protein SOVF_001520 [Spinacia oleracea]	AT2G17150	NA	0	0.0943717	0.247381	0.256495	0.288287	0.233242	0.117132	0.106023	11
SOV5g008640	Nin-like	protein RKD1-like [Spinacia oleracea]	AT5G62440	NA	0.295801	0.760131	0.330547	0.374756	0.575682	0.713903	0.49121	0.49349	5
SOV3g005220	Nin-like	protein RKD4 [Spinacia oleracea]	AT5G53040	RKD4	NA	NA	NA	NA	NA	NA	NA	NA
YY08580	Nin-like	protein RKD4 [Spinacia oleracea]	AT5G53040	RKD4	NA	NA	NA	NA	NA	NA	NA	NA
SOV4g001120	Nin-like	protein NLP3-like [Spinacia oleracea]	AT1G06500	NA	0.4745	0.0866448	0.328523	0.53905	0.416253	0.381553	0.31603	0.38263	2
YY13642	Nin-like	protein NLP3-like [Spinacia oleracea]	AT1G06500	NA	0.5117	0.288716	0.449296	0.335062	0.520416	0.73287	0.27646	0.483232	12
SOV1g034620	Nin-like	uncharacterized protein LOC110710203 [Chenopodium quinoa]	AT5G16100	NA	NA	NA	NA	NA	NA	NA	NA	NA
YY00231	NZZ/SPL	hypothetical protein SOVF_208080 [Spinacia oleracea]	AT4G27330	SPL	0	0	0	0	0	0	0	0
SOV4g035090	NZZ/SPL	hypothetical protein SOVF_208080 [Spinacia oleracea]	AT4G27330	SPL	NA	NA	NA	NA	NA	NA	NA	NA
SOV1g035950	RAV	PREDICTED: AP2/ERF and B3 domain-containing transcription factor At1g50680 [Beta vulgaris subsp. vulgaris]	AT1G50680	NA	NA	NA	NA	NA	NA	NA	NA	NA
SOV2g025790	SAP	transcriptional regulator STERILE APETALA [Spinacia oleracea]	AT5G35770	SAP	1.88634	0.918424	0.827917	0.700055	0.656141	0.556185	0.535188	0.536052	8
YY32854	SBP	squamosa promoter-binding-like protein 4 [Spinacia oleracea]	AT1G53160	SPL4	0.336976	0.146008	0.0771129	0.214165	0.0526798	0.301026	0.0437273	0.46078	6
SOV4g040490	SBP	squamosa promoter-binding-like protein 4 [Spinacia oleracea]	AT1G53160	SPL4	0.161749	0.152709	0.114419	0.155243	0.0492951	0.0503931	0.200395	0.461608	6
SOV6g008890	SBP	hypothetical protein SOVF_112880 isoform B [Spinacia oleracea]	AT2G33810	SPL3	0	0.0338171	0	0.0502245	0	0.102809	0	0	12
SOV6g008880	SBP	squamosa promoter-binding protein 1-like [Spinacia oleracea]	AT2G33810	SPL3	0	0.0361235	0	0.0289012	0	0	0	0	5
SOV3g014820	SBP	squamosa promoter-binding-like protein 1 [Spinacia oleracea]	AT2G47070	SPL1	0.129965	0.444019	0.49165	0.340639	0.436466	0.5522	0.221885	0.4942	9
SOV2g029150	SBP	squamosa promoter-binding-like protein 8 [Spinacia oleracea]	AT1G02065	SPL8	0	0.126771	0.438356	0.141762	0.49398	0.16596	0.113966	0.0667843	3
SOV5g038970	SBP	squamosa promoter-binding-like protein 14 [Spinacia oleracea]	AT1G20980	SPL14	0.230118	0.111935	0.245227	0.358529	0.295465	0.190029	0.138053	0.282254	2
SOV5g003560	SBP	squamosa promoter-binding-like protein 1 [Spinacia oleracea]	AT2G47070	SPL1	0.564092	0.475266	0.226206	0.439016	0.155416	0.300848	0.364436	0.570842	8
SOV5g010430	SBP	squamosa promoter-binding-like protein 13A [Spinacia oleracea]	AT1G69170	NA	0	0	0.0900106	0.0492875	0	0	0	0	1
SOV3g020670	SBP	squamosa promoter-binding-like protein 9 [Spinacia oleracea]	AT2G42200	SPL9	0.392045	0.523587	0.528479	0.169565	0.421004	0.620602	0.410146	0.275194	9
SOV1g047580	SBP	squamosa promoter-binding-like protein 2 [Spinacia oleracea]	AT5G43270	SPL2	1.1524	0.702507	0.55047	1.19154	0.51879	0.631542	0.491924	0.323694	8
SOV1g047720	SBP	squamosa promoter-binding-like protein 13A [Spinacia oleracea]	AT5G50670	SPL13B	0.82934	0.898487	1.33525	0.640796	1.12321	1.11453	0.559116	0.65569	9
SOV3g048420	SBP	squamosa promoter-binding-like protein 6 isoform X1 [Spinacia oleracea]	AT1G69170	NA	0	0	0	0.0313259	0	0	0.0212693	0	2
SOV1g008550	SBP	squamosa promoter-binding-like protein 14 [Spinacia oleracea]	AT1G20980	SPL14	NA	NA	NA	NA	NA	NA	NA	NA
SOV3g017630	SBP	squamosa promoter-binding-like protein 7 [Spinacia oleracea]	AT5G18830	SPL7	0.140386	0.357469	0.426637	0.458236	0.357171	0.323122	0.144062	0.534525	11
SOV2g025330	SRS	protein SHI RELATED SEQUENCE 1-like [Spinacia oleracea]	AT1G75520	SRS5	0	0.118376	0.159916	0.166158	0	0.315292	0.273674	0.203124	12
SOV3g046350	SRS	hypothetical protein SOVF_179220 [Spinacia oleracea]	AT5G66350	SHI	0.319619	0.12194	0.139966	0.34078	0.044608	0.191916	0.465568	0.302229	4
YY00474	SRS	protein SHI RELATED SEQUENCE 1 [Spinacia oleracea]	AT3G51060	STY1	0	0.0799488	0	0.135247	0	0	0.088981	0.0238732	2
SOV4g037800	SRS	protein SHI RELATED SEQUENCE 1 [Spinacia oleracea]	AT3G51060	STY1	0	0.0404321	0	0	0	0.0290333	0	0.100938	6
SOV4g002330	SRS	hypothetical protein SOVF_009360 [Spinacia oleracea]	AT5G12330	LRP1	0	0	0.124375	0	0.0582924	0	0.0742378	0.0312858	1
YY12251	SRS	protein LATERAL ROOT PRIMORDIUM 1 [Spinacia oleracea]	AT5G12330	LRP1	0	0	0	0	0	0	0.0752315	0	4
SOV4g058510	STAT	uncharacterized protein LOC110782673 isoform X1 [Spinacia oleracea]	AT1G78540	SHB	0	0.11334	0	0.0803775	0	0	0.0192571	0	5
YY29099	STAT	hypothetical protein SOVF_082150 isoform B [Spinacia oleracea]	AT1G78540	SHB	0	0.0498504	0	0	0	0	0	0	5
SOV6g000390	TALE	hypothetical protein SOVF_085630, partial [Spinacia oleracea]	AT1G62360	STM	0.58034	1.25857	0.412864	0.548949	1.38938	0.945387	0.968594	0.623146	10
SOV1g045220	TALE	homeobox protein knotted-1-like 6 [Spinacia oleracea]	AT1G23380	KNAT6	1.85704	1.476	1.22859	1.02105	0.978758	0.856583	1.33336	0.914571	8
SOV6g020530	TALE	homeotic protein knotted-1 isoform X2 [Spinacia oleracea]	AT4G08150	KNAT1	0	0.117221	0.374711	0.0606971	0	0.0802583	0.148404	0.0238732	1
SOV1g026140	TALE	homeobox protein knotted-1-like 2 [Spinacia oleracea]	AT5G25220	KNAT3	0	0.106332	0.153822	0.0918734	0	0.0426403	0.0869199	0.127261	11
SOV6g020540	TALE	hypothetical protein SOVF_097790 [Spinacia oleracea]	AT4G08150	KNAT1	0	0.116343	0.120607	0.0638266	0	0	0	0	9
SOV2g028250	TALE	hypothetical protein SOVF_200660 [Spinacia oleracea]	AT5G02030	RPL	0.665439	1.08896	0.107545	0.312137	0.606713	0.218324	0.113554	0.275944	5
SOV2g025060	TALE	BEL1-like homeodomain protein 11 [Spinacia oleracea]	AT1G19700	BEL10	0.359328	0.193199	0.14108	0	0.184842	0.0878023	0.400294	0.252668	4
SOV6g039480	TALE	hypothetical protein SOVF_027110 [Spinacia oleracea]	AT5G41410	BEL1	NA	NA	NA	NA	NA	NA	NA	NA
SOV5g018710	TALE	BEL1-like homeodomain protein 1 [Spinacia oleracea]	AT2G35940	BLH1	0	0	0	0	0	0	0	0
SOV6g037720	TALE	hypothetical protein SOVF_186530 [Spinacia oleracea]	AT2G35940	BLH1	0	0.147227	0.0305176	0.0458526	0.0484985	0	0	0	5
SOV3g047480	TALE	BEL1-like homeodomain protein 4 [Spinacia oleracea]	AT2G23760	NA	0.140386	0.113176	0	0.0261821	0	0	0	0	8
SOV2g025070	TALE	BEL1-like homeodomain protein 3 [Spinacia oleracea]	AT1G75410	BLH3	0	0.0383118	0	0.104906	0	0	0	0	2
SOV1g035470	TALE	homeobox protein ATH1 isoform X1 [Spinacia oleracea]	AT4G32980	ATH1	0	0.112342	0.0616244	0	0	0.170408	0.0519689	0.010233	12
SOV5g025770	TALE	BEL1-like homeodomain protein 8 [Spinacia oleracea]	AT5G02030	RPL	0	0	0	0	0	0	0	0
SOV5g035460	TALE	PREDICTED: homeobox protein knotted-1-like 3 [Beta vulgaris subsp. vulgaris]	AT5G25220	KNAT3	0	0	0	0.0488926	0	0.163159	0.0717768	0	12
SOV2g010840	TALE	hypothetical protein SOVF_190000, partial [Spinacia oleracea]	AT5G02030	RPL	0	0.0629361	0.0792862	0.179182	0.125981	0	0.104852	0.121357	2
SOV4g029530	TCP	transcription factor TCP4-like [Spinacia oleracea]	AT3G15030	TCP4	0	0	0	0	0	0	0	0
YY07424	TCP	transcription factor TCP4-like [Spinacia oleracea]	AT3G15030	TCP4	0	0	0.0958848	0.0880553	0	0.0404544	0.0540317	0	11
YY00054	TCP	hypothetical protein SOVF_170630 [Spinacia oleracea]	AT3G15030	TCP4	0	0	0	0	0	0	0	0
YY32816	TCP	transcription factor TCP4-like isoform X2 [Spinacia oleracea]	AT1G53230	TCP3	NA	NA	NA	NA	NA	NA	NA	NA
SOV4g033200	TCP	hypothetical protein SOVF_163700 [Spinacia oleracea]	AT1G53230	TCP3	0	0	0	0	0	0	0	0
SOV5g025370	TCP	hypothetical protein SOVF_056700 [Spinacia oleracea]	AT4G18390	TCP2	0	0.0307384	0.0993313	0	0	0.105577	0.0270901	0.0942792	12
SOV6g006810	TCP	transcription factor TCP24-like [Spinacia oleracea]	AT2G31070	TCP10	0	0	0	0	0	0	0.0566948	0	4
SOV5g010230	TCP	transcription factor TCP17 [Spinacia oleracea]	AT5G60970	TCP5	0	0	0	0	0	0	0	0
SOV1g030820	TCP	transcription factor CYCLOIDEA-like [Spinacia oleracea]	AT1G67260	TCP1	0	0.0692367	0	0.0435939	0.0526798	0	0.0311589	0	5
SOV3g046420	TCP	hypothetical protein SOVF_150880, partial [Spinacia oleracea]	AT3G18550	NA	0	0	0	0	0	0	0.0518651	0.100092	7
SOV1g037480	TCP	hypothetical protein SOVF_149860 [Spinacia oleracea]	AT1G69690	TCP15	0.174557	0.11045	0.0300048	0	0.529269	0.175729	0.0708764	0.0288775	3
SOV5g008350	TCP	transcription factor TCP14 [Spinacia oleracea]	AT3G47620	TCP14	0	0	0.0472054	0	0	0	0.0217319	0	1
SOV1g047830	TCP	transcription factor TCP20-like [Spinacia oleracea]	AT1G69690	TCP15	0	0	0	0	0	0.0415794	0.0680653	0.0170939	4
SOV2g035150	TCP	transcription factor TCP21-like [Spinacia oleracea]	AT5G23280	NA	0	0.0442075	0.175894	0	0	0	0	0.0335062	1
SOV3g001560	TCP	transcription factor TCP19 [Spinacia oleracea]	AT5G51910	NA	0.345844	0.104233	0.12084	0.14382	0.525203	0.472534	0.257969	0.122081	10
YY30331	TCP	transcription factor TCP19 [Spinacia oleracea]	AT5G51910	NA	0	0	0	0.0270051	0.0646646	0	0	0.0462231	3
SOV3g028040	TCP	hypothetical protein SOVF_052630 [Spinacia oleracea]	AT3G27010	TCP20	0	0.0805635	0	0	0	0	0	0.0406745	5
SOV5g020000	TCP	transcription factor PCF1 [Spinacia oleracea]	AT5G08330	TCP21	0.347524	0.570606	0.579163	0.503263	0.155182	0.603336	0.635489	0.843183	7
SOV5g011030	TCP	transcription factor TCP20-like [Spinacia oleracea]	AT3G27010	TCP20	NA	NA	NA	NA	NA	NA	NA	NA
SOV5g011150	TCP	transcription factor CYCLOIDEA-like [Spinacia oleracea]	AT3G18550	NA	0	0.0769018	0.0237552	0.0449673	0	0.153769	0.223819	0	4
SOV1g033750	Trihelix	hypothetical protein SOVF_109860 [Spinacia oleracea]	AT4G31270	NA	0.566893	0.508674	0.159114	0.175555	0.30381	0.106814	0.298364	0.258194	8
SOV5g011610	Trihelix	hypothetical protein SOVF_135010 [Spinacia oleracea]	AT2G33550	NA	0	0	0	0	0	0	0	0
SOV1g048320	Trihelix	trihelix transcription factor ASR3-like [Spinacia oleracea]	AT2G33550	NA	0	0.0337364	0	0	0	0	0.0246714	0	5
SOV2g014140	Trihelix	hypothetical protein SOVF_070530 [Spinacia oleracea]	AT1G31310	NA	0.750349	0.509115	0.816147	0.33042	0.61782	0.368976	0.315702	0.442352	1
SOV3g001450	Trihelix	uncharacterized protein LOC110782433 [Spinacia oleracea]	AT5G51800	NA	0	0	0	0	0	0.0511645	0	0.0440428	12
SOV5g029720	Trihelix	trihelix transcription factor ASIL2-like [Spinacia oleracea]	AT3G58630	NA	0.656715	0.142986	0.0829483	0.143595	0.203659	0.243874	0.158455	0.151842	8
SOV6g002100	Trihelix	trihelix transcription factor ASIL2-like [Spinacia oleracea]	AT3G14180	ASIL2	0.621799	0.17595	0.229535	0.0861011	0.23765	0.263762	0.098319	0.299923	8
SOV1g028120	Trihelix	trihelix transcription factor ASIL2-like [Spinacia oleracea]	AT3G11100	NA	0.23161	0.115064	0.0361272	0.0539514	0.0540041	0	0.0795391	0.16855	8
SOV4g058460	Trihelix	trihelix transcription factor ASIL2-like [Spinacia oleracea]	AT3G58630	NA	0	0	0.0519751	0.0377541	0.0492951	0	0.0574444	0.0174488	3
YY01488	Trihelix	hypothetical protein SOVF_088370 [Spinacia oleracea]	AT3G24490	NA	0	0.347806	0.479573	0.0743956	0	0.0728492	0.299452	0.0704846	9
SOV4g048810	Trihelix	trihelix transcription factor ASIL1-like [Spinacia oleracea]	AT3G24490	NA	0	0	0.028591	0	0	0.0768615	0.0340866	0	12
SOV2g017590	Trihelix	trihelix transcription factor ASIL1 isoform X2 [Spinacia oleracea]	AT3G24490	NA	0	0.0898516	0.187264	0.28396	0	0.149294	0.0796387	0.419121	6
SOV5g021740	Trihelix	uncharacterized protein LOC110804258 isoform X1 [Spinacia oleracea]	AT3G10030	NA	0	0.0875085	0.223276	0.0536012	0.0773623	0.100119	0.033029	0.041322	1
SOV1g013560	Trihelix	hypothetical protein SOVF_105450 [Spinacia oleracea]	AT3G54390	NA	0	0	0	0.0380462	0	0	0.107931	0.157991	7
YY01237	Trihelix	trihelix transcription factor ASIL2-like [Spinacia oleracea]	AT2G44730	NA	0	0.0398241	0.161331	0.0371362	0.0486256	0.0805914	0	0.0349557	1
YY29658	Trihelix	uncharacterized protein LOC110797005 [Spinacia oleracea]	AT1G21200	NA	0	0.167558	0.142221	0.0502245	0.057278	0.156617	0.10398	0.255504	7
SOV4g041760	Trihelix	uncharacterized protein LOC110797005 [Spinacia oleracea]	AT1G21200	NA	0.230118	0	0.236058	0.132184	0	0.0465723	0.0791032	0.117374	1
YY02333	Trihelix	trihelix transcription factor ASIL2-like [Spinacia oleracea]	AT5G05550	NA	0	0.0353697	0.0524769	0.0608688	0	0	0.0553989	0	11
SOV6g046060	Trihelix	hypothetical protein SOVF_126950 [Spinacia oleracea]	AT2G44730	NA	0.274899	0.184492	0.137082	0.0878739	0.0661314	0.058818	0.0448299	0.0480234	8
SOV1g025530	Trihelix	uncharacterized protein LOC110803330 [Spinacia oleracea]	AT3G18680	NA	0	0.103633	0.169177	0.110288	0.39087	0.111907	0.0591639	0.172678	3
SOV4g046190	Trihelix	trihelix transcription factor ASIL2-like [Spinacia oleracea]	AT2G44730	NA	0.745834	0.619366	0.63848	0.449148	0.645298	0.596195	0.291834	0.948414	6
SOV1g046660	Trihelix	hypothetical protein SOVF_091750 [Spinacia oleracea]	AT1G13450	GT-1	0	0.0855871	0.245977	0.1962	0.336488	0.62262	0.174019	0.211874	12
SOV6g038860	Trihelix	hypothetical protein SOVF_084710 [Spinacia oleracea]	AT5G01380	NA	0.114249	0.0571448	0.152615	0	0.26667	0.442556	0.0260888	0	12
SOV5g030940	Trihelix	trihelix transcription factor GT-2 [Spinacia oleracea]	AT5G47660	NA	0	0.0414405	0	0	0	0	0	0.0422279	5
SOV5g013200	Trihelix	uncharacterized protein LOC110787304 isoform X1 [Spinacia oleracea]	AT5G63420	emb2746	0	0.59556	0.265104	0.424323	0.221142	0.184998	0.142086	0.330842	5
SOV3g037300	Trihelix	trihelix transcription factor GTL1-like [Spinacia oleracea]	AT1G76890	GT2	0.237232	0.030561	0.154477	0.206673	0	0	0.147117	0.183348	8
SOV4g022730	Trihelix	hypothetical protein SOVF_167040 [Spinacia oleracea]	AT5G28300	NA	0.265967	0	0.0438443	0.0238919	0	0.0655549	0.0821126	0.171643	8
SOV5g022250	Trihelix	hypothetical protein SOVF_133280 [Spinacia oleracea]	AT5G03680	PTL	0	0.044603	0.168164	0.0994023	0.10199	0.0486874	0	0.149066	11
YY15941	Trihelix	trihelix transcription factor GTL2 [Spinacia oleracea]	AT5G28300	NA	0	0.0451736	0.121848	0.219895	0	0.0360065	0.0739338	0.0798366	2
SOV6g035250	Trihelix	hypothetical protein SOVF_088090 [Spinacia oleracea]	AT3G24860	NA	0	0.165448	0.174841	0.241321	0.15438	0.105661	0.10825	0.21631	11
SOV5g013520	Trihelix	hypothetical protein SOVF_158240 [Spinacia oleracea]	AT3G25990	NA	0.2501	0.035803	0.0987362	0.0317644	0.0526798	0	0	0.0379556	8
SOV2g017840	Trihelix	uncharacterized protein LOC110787304 isoform X1 [Spinacia oleracea]	AT5G63420	emb2746	0.297124	0.337732	0.254444	0.423508	0.63158	0.16583	0.223792	0.459687	3
SOV5g021660	Trihelix	uncharacterized protein LOC110804265 [Spinacia oleracea]	AT3G10040	NA	0	0.587913	0.867606	0.059997	0.123299	1.29846	0.106268	0.430146	12
YY28839	Trihelix	uncharacterized protein LOC110801768 [Spinacia oleracea]	AT1G21200	NA	0	0.0942844	0.035241	0.0270051	0	0.0456554	0.0358757	0.0238732	5
SOV4g001240	Trihelix	hypothetical protein SOVF_057020 isoform A [Spinacia oleracea]	AT1G63440	HMA5	0.360836	0.594971	0.455953	0.559856	0.870597	0.375925	0.38942	1.05303	6
YY02280	Trihelix	cleavage and polyadenylation specificity factor subunit 3-I [Spinacia oleracea]	AT1G61010	CPSF73-I	0.169423	0.217976	0.265235	0.194768	0.32736	0.24532	0.0869787	0.201115	3
SOV4g057560	Trihelix	cleavage and polyadenylation specificity factor subunit 3-I [Spinacia oleracea]	AT1G61010	CPSF73-I	0	0.260822	0.331866	0.309309	0.0646646	0.292562	0.1025	0.161059	11
YY00036	VOZ	hypothetical protein SOVF_014540 [Spinacia oleracea]	AT2G42400	VOZ2	0.180193	0.252412	0.199479	0.147652	0.117154	0.162818	0.0752791	0.245168	9
SOV4g032950	VOZ	hypothetical protein SOVF_014540 [Spinacia oleracea]	AT2G42400	VOZ2	0	0.275037	0.204646	0.148171	0.0656422	0.301513	0.203855	0.379147	7
SOV6g007770	VOZ	transcription factor VOZ1 [Spinacia oleracea]	AT1G28520	VOZ1	0	0	0	0	0	0.0541641	0	0	12
SOV2g037340	Whirly	single-stranded DNA-bindig protein WHY2, mitochondrial [Spinacia oleracea]	AT1G71260	ATWHY2	0.610549	0.513365	0.329609	0.977979	0.344201	0.580217	0.58248	0.791315	2
SOV1g037800	Whirly	single-stranded DNA-binding protein WHY1, chloroplastic-like [Spinacia oleracea]	AT1G14410	WHY1	0.302151	0.132465	0.347445	0.17464	0.155367	0.318439	0.296666	0.11075	1
SOV5g036260	Whirly	single-stranded DNA-binding protein WHY1, chloroplastic-like [Spinacia oleracea]	AT2G39930	ISA1	0	0	0	0	0	0	0	0
YY32790	Whirly	single-stranded DNA-binding protein WHY3, chloroplastic-like [Spinacia oleracea]	AT2G02740	WHY3	NA	NA	NA	NA	NA	NA	NA	NA
YY05401	Whirly	single-stranded DNA-binding protein WHY1, chloroplastic-like [Spinacia oleracea]	AT1G14410	WHY1	NA	NA	NA	NA	NA	NA	NA	NA
SOV3g042800	Whirly	protein FAR1-RELATED SEQUENCE 5-like [Spinacia oleracea]	AT4G38180	FRS5	NA	NA	NA	NA	NA	NA	NA	NA
SOV6g007400	WOX	WUSCHEL-related homeobox 9-like [Spinacia oleracea]	AT2G33880	NA	1.47382	0.357104	0.253822	0	0.0608835	0.0461936	0.111533	0.158062	8
SOV2g033180	WOX	WUSCHEL-related homeobox 1-like [Spinacia oleracea]	AT3G18010	WOX1	0	0	0	0	0	0.0835228	0	0	12
SOV6g026450	WOX	WUSCHEL-related homeobox 3-like [Spinacia oleracea]	AT2G28610	PRS;PRS	0	0.284752	0.117766	0.117884	0.0646646	0.180015	0.108515	0.0701792	5
SOV1g028940	WOX	WUSCHEL-related homeobox 5-like [Spinacia oleracea]	AT3G11260	WOX5	0	0	0	0	0	0	0	0
SOV6g024990	WOX	WUSCHEL-related homeobox 2 [Spinacia oleracea]	AT5G59340	WOX2	0	0	0	0	0	0.0293938	0	0.0612998	6
SOV3g021990	WOX	hypothetical protein SOVF_108670 isoform B [Spinacia oleracea]	AT1G46480	WOX4	0.105476	0.0537045	0.0746971	0.097451	0	0.125801	0.034996	0	12
YY00099	WOX	protein WUSCHEL-like [Spinacia oleracea]	AT2G17950	WUS	0	0	0.0364963	0	0.175171	0	0.0205882	0.0230229	3
SOV4g033630	WOX	protein WUSCHEL-like [Spinacia oleracea]	AT2G17950	WUS	0.120983	0.0847259	0.115102	0	0	0	0	0.0170939	8
SOV3g028740	WOX	protein WUSCHEL-like [Spinacia oleracea]	AT2G17950	WUS	0.184094	0.339927	0.14403	0	0.227353	0.0843625	0.177718	0.0614293	5
YY00974	WRKY	probable WRKY transcription factor 66 [Spinacia oleracea]	AT5G22570	WRKY38	0	0	0	0	0	0	0	0
SOV4g043220	WRKY	probable WRKY transcription factor 66 [Spinacia oleracea]	AT5G22570	WRKY38	NA	NA	NA	NA	NA	NA	NA	NA
SOV5g017810	WRKY	probable WRKY transcription factor 70 [Spinacia oleracea]	AT3G56400	WRKY70	0	0.0338171	0.0940187	0.0970879	0.0833667	0	0	0.0434477	11
SOV4g043150	WRKY	probable WRKY transcription factor 67 [Spinacia oleracea]	AT5G22570	WRKY38	0	0	0	0	0	0	0	0
YY00977	WRKY	probable WRKY transcription factor 67 [Spinacia oleracea]	AT5G22570	WRKY38	0	0	0	0	0	0	0	0
SOV6g022660	WRKY	probable WRKY transcription factor 3 [Spinacia oleracea]	AT2G03340	WRKY3	0.157609	0.0342961	0.0585958	0.0303691	0	0.176669	0.069487	0.187113	6
SOV1g015320	WRKY	WRKY transcription factor 55 [Spinacia oleracea]	AT2G40740	NA	NA	NA	NA	NA	NA	NA	NA	NA
SOV6g043230	WRKY	probable WRKY transcription factor 53 [Spinacia oleracea]	AT4G11070	WRKY41	0	0.0602744	0.0366569	0	0	0	0.0306297	0	5
SOV6g041330	WRKY	probable WRKY transcription factor 57 [Spinacia oleracea]	AT1G69310	WRKY57	0	0	0	0	0	0.137336	0	0.0230229	12
SOV2g032640	WRKY	hypothetical protein SOVF_110710 [Spinacia oleracea]	AT4G11070	WRKY41	0.129965	0.095692	0.327969	0	0.15558	0.269388	0.0356394	0.0230988	1
SOV2g032090	WRKY	probable WRKY transcription factor 75 [Spinacia oleracea]	AT5G41570	WRKY24	NA	NA	NA	NA	NA	NA	NA	NA
SOV6g039810	WRKY	probable WRKY transcription factor 12 [Spinacia oleracea]	AT1G64000	WRKY56	NA	NA	NA	NA	NA	NA	NA	NA
SOV1g047760	WRKY	probable WRKY transcription factor 75 [Spinacia oleracea]	AT5G13080	WRKY75	0	0	0	0	0	0	0	0
SOV5g012650	WRKY	probable WRKY transcription factor 56 [Spinacia oleracea]	AT5G13080	WRKY75	0	0	0	0	0	0	0	0
SOV2g028490	WRKY	probable WRKY transcription factor 12 [Spinacia oleracea]	AT2G44745	WRKY12	0.174557	0.166048	0.250675	0.161502	0.437009	0.438178	0.156426	0.046946	10
SOV3g011080	WRKY	probable WRKY transcription factor 23 [Spinacia oleracea]	AT2G47260	WRKY23	0	0	0.107523	0	0	0.0369309	0	0	1
SOV5g000650	WRKY	hypothetical protein SOVF_052830 [Spinacia oleracea]	AT2G47260	WRKY23	0.180193	0	0.0342091	0.171567	0.166243	0.108351	0.175229	0.0898755	8
SOV3g038030	WRKY	probable WRKY transcription factor 8 isoform X1 [Spinacia oleracea]	AT4G39410	WRKY13	0.404033	0.389124	0.339404	0.235672	0.157564	0.0780875	0.0518651	0.135191	8
SOV5g026680	WRKY	probable WRKY transcription factor 28 [Spinacia oleracea]	AT4G18170	WRKY28	0	0	0	0	0	0	0	0
SOV2g032050	WRKY	probable WRKY transcription factor 27 [Spinacia oleracea]	AT4G01250	WRKY22	0	0.0505341	0.152268	0.0762217	0	0.0959977	0.033029	0.0338572	11
SOV5g025470	WRKY	hypothetical protein SOVF_004170 [Spinacia oleracea]	AT2G34830	NA	0	0.0819008	0	0	0	0.0536527	0	0	5
SOV3g003570	WRKY	hypothetical protein SOVF_175350 [Spinacia oleracea]	AT5G52830	WRKY27	0	0	0	0	0	0	0	0
YY08451	WRKY	hypothetical protein SOVF_175350 [Spinacia oleracea]	AT5G52830	WRKY27	0	0	0	0	0	0	0	0
SOV6g039790	WRKY	hypothetical protein SOVF_006240 [Spinacia oleracea]	AT4G01250	WRKY22	0	0	0	0	0	0	0	0
YY02086	WRKY	probable WRKY transcription factor 65 [Spinacia oleracea]	AT3G58710	WRKY69	0	0	0	0	0	0	0.0240768	0	4
SOV4g055350	WRKY	probable WRKY transcription factor 65 [Spinacia oleracea]	AT3G58710	WRKY69	0	0	0	0	0	0	0	0
SOV4g057840	WRKY	hypothetical protein SOVF_030320 isoform B [Spinacia oleracea]	AT1G29280	WRKY65	0.450559	0	0	0.0642756	0	0	0.0615498	0	8
SOV5g000890	WRKY	probable WRKY transcription factor 65 [Spinacia oleracea]	AT1G29280	WRKY65	NA	NA	NA	NA	NA	NA	NA	NA
SOV5g002380	WRKY	hypothetical protein SOVF_010850 [Spinacia oleracea]	AT2G30590	WRKY21	0.362525	0.581448	0.359522	0.29418	0.117019	0.171503	0.292093	0.258412	5
SOV1g034690	WRKY	hypothetical protein SOVF_107410 [Spinacia oleracea]	AT5G26170	WRKY50	NA	NA	NA	NA	NA	NA	NA	NA
YY02384	WRKY	probable WRKY transcription factor 20 [Spinacia oleracea]	AT4G26640	WRKY20	0.174046	0.397795	0.185287	0.0375777	0.198378	0.357019	0.136271	0.119217	5
SOV4g058840	WRKY	probable WRKY transcription factor 20 [Spinacia oleracea]	AT4G26640	WRKY20	0	0.200434	0.116955	0.188919	0.15253	0.237258	0.228411	0.144236	12
SOV1g018540	WRKY	WRKY transcription factor WRKY51-like [Spinacia oleracea]	AT4G31550	WRKY11	0.686791	0.496613	0.974344	0.454268	0.385264	0.23361	0.144519	0.32742	1
SOV3g022370	WRKY	hypothetical protein SOVF_178170 [Spinacia oleracea]	AT4G31550	WRKY11	1.1576	1.91858	3.16621	0.860465	1.25815	1.82823	0.626172	1.20978	9
SOV3g043310	WRKY	probable WRKY transcription factor 15 [Spinacia oleracea]	AT2G23320	WRKY15	0	0.0998928	0.0380402	0.0468953	0.0676888	0	0	0.0413959	5
YY15969	WRKY	probable WRKY transcription factor 74 [Spinacia oleracea]	AT5G28650	WRKY74	0	0	0	0.0340237	0	0	0	0	2
SOV4g023100	WRKY	probable WRKY transcription factor 74 [Spinacia oleracea]	AT5G28650	WRKY74	0	0	0	0.0340237	0	0	0	0	2
SOV6g049800	WRKY	probable WRKY transcription factor 39 [Spinacia oleracea]	AT5G28650	WRKY74	0	0	0	0	0.108554	0	0.0312188	0.0333467	3
SOV1g038650	WRKY	disease resistance protein TAO1-like [Spinacia oleracea]	AT1G27180	NA	0	0.0337498	0	0.110468	0.13144	0	0.0460016	0.086115	3
YY12140	WRKY	WRKY transcription factor SUSIBA2-like [Spinacia oleracea]	AT5G56270	WRKY2	NA	NA	NA	NA	NA	NA	NA	NA
SOV4g003800	WRKY	WRKY transcription factor SUSIBA2-like [Spinacia oleracea]	AT5G56270	WRKY2	0	0.0531655	0	0	0	0	0	0	5
SOV5g016330	WRKY	hypothetical protein SOVF_213430 [Spinacia oleracea]	AT2G38470	WRKY33	0	0	0.169331	0	0.0608835	0.0599981	0	0	1
SOV6g027540	WRKY	WRKY transcription factor WRKY24-like [Spinacia oleracea]	AT2G38470	WRKY33	0	0.0571448	0.204561	0	0.116978	0.212865	0	0	9
SOV5g024620	WRKY	hypothetical protein SOVF_180300 [Spinacia oleracea]	AT2G03340	WRKY3	0	0	0	0.0503961	0	0	0	0	2
SOV6g021120	WRKY	WRKY transcription factor 44-like isoform X1 [Spinacia oleracea]	AT2G37260	TTG2	0.174557	0.0301801	0.0815404	0.230778	0.127015	0.115258	0.0423043	0.244127	6
SOV1g025520	WRKY	probable WRKY transcription factor 3 [Spinacia oleracea]	AT4G30935	WRKY32	0	0.255418	0.130212	0.101728	0.170191	0.243962	0.160755	0.248512	7
SOV1g011260	WRKY	probable WRKY transcription factor 72 [Spinacia oleracea]	AT5G15130	WRKY72	NA	NA	NA	NA	NA	NA	NA	NA
SOV5g008030	WRKY	hypothetical protein SOVF_106280 [Spinacia oleracea]	AT1G18860	WRKY61	NA	NA	NA	NA	NA	NA	NA	NA
SOV6g000960	WRKY	hypothetical protein SOVF_009720 [Spinacia oleracea]	AT1G62300	WRKY6	0	0	0	0	0	0	0	0
SOV1g037790	WRKY	probable WRKY transcription factor 36 isoform X1 [Spinacia oleracea]	AT5G15130	WRKY72	NA	NA	NA	NA	NA	NA	NA	NA
SOV4g056510	WRKY	probable WRKY transcription factor 40 [Spinacia oleracea]	AT1G80840	WRKY40	0	0.02864	0.07176	0	0	0	0.0217538	0	1
YY02176	WRKY	probable WRKY transcription factor 40 [Spinacia oleracea]	AT1G80840	WRKY40	0	0	0	0	0	0	0	0
SOV2g026060	WRKY	WRKY transcription factor 1 [Spinacia oleracea]	AT2G04880	ZAP1	0	0	0.0781186	0.461638	0.155899	0.0269792	0.274306	0.0700948	2
SOV6g040010	WRKY	uncharacterized protein LOC110778200 [Spinacia oleracea]	AT1G64140	NA	0.878642	0.167341	0.241474	0.0770181	0.0642979	0.0925569	0.349086	0.327612	8
SOV3g003870	WRKY	uncharacterized protein LOC110779769 [Spinacia oleracea]	AT1G64140	NA	0	0	0	0	0	0	0	0
YY08477	WRKY	uncharacterized protein LOC110779769 [Spinacia oleracea]	AT1G64140	NA	0	0	0	0	0	0	0	0.0289971	6
YY34879	WRKY	uncharacterized protein LOC110779769 [Spinacia oleracea]	AT1G64140	NA	0	0	0	0	0	0	0	0.0289971	6
SOV2g040460	WRKY	mitogen-activated protein kinase kinase kinase 1 [Spinacia oleracea]	AT4G08500	MEKK1	0.886198	0.629961	0.598751	0.52577	0.729713	0.666806	0.626465	0.821561	8
SOV2g000340	WRKY	uncharacterized protein LOC110779467 [Spinacia oleracea]	AT5G64550	NA	0	0.0868083	0.201471	0.250755	0.108554	0.192964	0.140986	0.115364	11
SOV5g015150	WRKY	probable WRKY transcription factor 49 isoform X1 [Spinacia oleracea]	AT5G43290	WRKY49	0	0	0.0585206	0.145978	0	0.110382	0.0454801	0	2
SOV1g025590	WRKY	probable WRKY transcription factor 40 [Spinacia oleracea]	AT1G80840	WRKY40	0	0	0	0	0	0	0	0
SOV6g039160	WRKY	mitogen-activated protein kinase kinase kinase YODA-like [Spinacia oleracea]	AT1G63700	YDA	0	0.0581247	0	0	0.114012	0	0.0336451	0	3
SOV3g035830	WRKY	mitogen-activated protein kinase kinase kinase 3 [Spinacia oleracea]	AT1G53570	MAP3KA	0	0.0982398	0.0298329	0	0.0486256	0.0378788	0	0.0540062	5
YY08514	WRKY	probable WRKY transcription factor 53 [Spinacia oleracea]	AT4G23810	WRKY53	NA	NA	NA	NA	NA	NA	NA	NA
SOV3g004290	WRKY	probable WRKY transcription factor 53 [Spinacia oleracea]	AT4G23810	WRKY53	NA	NA	NA	NA	NA	NA	NA	NA
SOV6g026830	WRKY	probable WRKY transcription factor 39 [Spinacia oleracea]	AT3G04670	WRKY39	NA	NA	NA	NA	NA	NA	NA	NA
SOV4g015280	WRKY	probable WRKY transcription factor 39 [Spinacia oleracea]	AT5G28650	WRKY74	NA	NA	NA	NA	NA	NA	NA	NA
SOV6g026270	WRKY	probable WRKY transcription factor 39 [Spinacia oleracea]	AT3G04670	WRKY39	0	0	0	0.0359738	0	0	0	0.0549048	6
SOV1g002970	WRKY	probable disease resistance protein At4g27220 [Spinacia oleracea]	AT4G27190	NA	0	0.0616333	0	0	0.111962	0.0998196	0.0331132	0.135057	10
SOV2g029560	YABBY	hypothetical protein SOVF_160970 [Spinacia oleracea]	AT2G45190	AFO	0.692383	1.15692	0.809059	1.9529	0.704382	1.06483	0.836979	1.13968	2
SOV6g049670	YABBY	axial regulator YABBY 5-like [Spinacia oleracea]	AT2G45190	AFO	0.711625	0.848934	1.05749	0.932197	0.63323	1.03555	1.1042	1.3581	7
SOV5g019010	YABBY	putative axial regulator YABBY 2 isoform X1 [Spinacia oleracea]	AT1G08465	YAB2	0.122983	0.256586	0.759647	0.832165	0	0.518113	0.054451	0.27475	11
SOV2g019700	YABBY	axial regulator YABBY 5 [Spinacia oleracea]	AT2G26580	YAB5	0.244214	0.133656	0.232528	0.422448	0.0731475	0.128994	0.270069	0.206927	2
SOV1g045060	YABBY	axial regulator YABBY 4 [Spinacia oleracea]	AT1G23420	NA	0	0	0	0	0	0	0	0
SOV2g000320	YABBY	protein CRABS CLAW [Spinacia oleracea]	AT1G69180	CRC	0	0	0	1.14972	0	0	0	0.138728	2
SOV1g010540	ZF-HD	zinc-finger homeodomain protein 9-like [Spinacia oleracea]	AT5G15210	HB30	0.681102	0.293949	0.9115	0.167169	0.522636	0.324606	0.249696	0.153041	1
SOV1g039990	ZF-HD	hypothetical protein SOVF_029840 [Spinacia oleracea]	AT5G15210	HB30	1.07429	0.454076	0.237263	0.51981	0.693812	0.344739	0.281582	0.388785	8
SOV3g045530	ZF-HD	zinc-finger homeodomain protein 6-like [Spinacia oleracea]	AT2G18350	HB24	0	0.147011	0.258446	0.0947326	0.167565	0.220991	0.0306297	0.135221	9
SOV2g038700	ZF-HD	zinc-finger homeodomain protein 1-like [Spinacia oleracea]	AT4G24660	NA	2.36483	2.06418	1.85149	1.82049	3.45049	2.28513	1.62686	2.01698	3
SOV5g008560	ZF-HD	mini zinc finger protein 1-like [Spinacia oleracea]	AT1G74660	MIF1	0	0	0	0	0	0	0	0
SOV3g046840	ZF-HD	zinc-finger homeodomain protein 1-like [Spinacia oleracea]	AT2G02540	HB21	0.649237	1.22999	0.816235	0.911124	0.957471	1.18698	1.47075	0.542612	4
SOV6g019470	ZF-HD	mini zinc finger protein 3-like [Chenopodium quinoa]	AT1G18835	MIF3	NA	NA	NA	NA	NA	NA	NA	NA
YY29737	ZF-HD	hypothetical protein SOVF_064840 [Spinacia oleracea]	AT3G28917	MIF2	NA	NA	NA	NA	NA	NA	NA	NA
SOV4g054310	ZF-HD	hypothetical protein SOVF_064840 [Spinacia oleracea]	AT3G28917	MIF2	NA	NA	NA	NA	NA	NA	NA	NA
