# Supplementary material for: Spatiotemporal Transcriptomic Atlas Reveals the Regulatory Mechanisms Underlying Early Inflorescence Development and Sex Differentiation in Spinach
Source: Adv Sci (Weinh). 2025 Jun 26;12(36):e07818. doi: 10.1002/advs.202507818 (PMC12462940; doi:10.1002/advs.202507818)
Supplement: Supplementary file 2 — Supplemental Tables [file ADVS-12-e07818-s002.zip › Supplementary table 9 List of the identified Hormone-related genes in spinach(1).xlsx]

## Sheet: Summary of hormone-related-gene
Hormone type	Number
polypeptide	18
ABA_metabolism	6
ABA_signal	18
ABA_synthesis	2
ABA_transport	27
AUX_metabolism	4
AUX_signal	44
AUX_synthesis	16
AUX_transport	14
BR_metabolism	12
BR_signal	21
BR_synthesis	7
CK_metabolism	5
CK_signal	14
CK_synthesis	5
CK_transport	4
ETH_signal	22
ETH_synthesis	8
ETH_transport	1
GA_metabolism	3
GA_signal	14
GA_synthesis	6
JA_signal	59
JA_synthesis	9
SA_signal	34
SA_synthesis	6

## Sheet: List
phytohormone	Sp NO.	Homolog ID	Annotation	FC	F4	F6	F8	MC	M4	M6	M8
ABA_metabolism	SOV2g030350	AT2G45510	CYP704A2	0	0	0.056638	0.0749502	0	0.0321734	0.0521357	0.0248915
ABA_metabolism	SOV2g030380	AT2G45510	CYP704A2	0.298318	0.189362	0.413742	0.119774	0.380352	0.37653	0.0610005	0.416411
ABA_metabolism	SOV3g042300	AT3G19270	CYP707A4	0	0	0	0.025503	0	0	0	0
ABA_metabolism	SOV5g022670	AT5G48000	CYP708A2	0	0	0	0	0.0709109	0	0	0
ABA_metabolism	SOV6g041220	AT4G19230	CYP707A1	0.190578	0.0333382	0	0	0	0.0388633	0.0785587	0.0261461
ABA_metabolism	SOV6g049380	AT4G12300	CYP706A4	0.316429	0.643396	0.0852087	0.511393	1.00789	0.17139	0.153546	0.534675
ABA_signal	SOV1g043800	AT3G19290	ABF4	0.184094	0.274759	0.122514	0.377194	0.160751	0.0964583	0.241809	0.249544
ABA_signal	SOV1g029850	AT3G11410	PP2CA	0.324675	0.542707	0.60211	0.385343	0.279936	0.129673	0.157365	0.148657
ABA_signal	SOV2g021450	AT3G51370	PP2C.D6	0.229822	1.81365	2.77731	0.574174	1.62546	2.22444	0.244848	0.932496
ABA_signal	SOV3g009690	AT3G05640	ATPP2CF1;EGR1	0	0.100319	0	0.038712	0.0710591	0.0488969	0.0192571	0.240054
ABA_signal	SOV3g010990	AT3G17090	PP2C.D2	0	0.031031	0.0308109	0.038079	0.0864753	0.104096	0.0920801	0
ABA_signal	SOV4g010200	AT3G05640	ATPP2CF1;EGR1	0	0.0820671	0.256837	0.25299	0.291781	0.0488548	0.0588843	0.187796
ABA_signal	SOV4g021160	AT4G03415	PP2C52	0	0.191254	0.0990697	0.337337	0	0.403402	0.215814	0.0803519
ABA_signal	SOV4g037670	AT3G05640	ATPP2CF1;EGR1	0	0	0	0	0	0.0488548	0	0
ABA_signal	SOV4g040880	AT3G05640	ATPP2CF1;EGR1	0	0.0348748	0	0	0	0	0	0
ABA_signal	SOV5g000300	AT3G62260	PP2C49	0	0.135728	0.316672	0.0369039	0	0.110585	0.0521253	0.213801
ABA_signal	SOV5g038030	AT2G33700	PP2CG1	0	0.158863	0.176442	0.0784131	0	0.0980635	0.168064	0.217389
ABA_signal	SOV6g022030	AT3G51370	PP2C.D6	0.150186	0	0	0.0369039	0	0	0.086958	0.0364097
ABA_signal	SOV2g038290	AT1G78290	SNRK2-8	0.327837	0.0404321	0.114778	0.224357	0.389386	0.036871	0.202847	0.123912
ABA_signal	SOV3g031550	AT1G60940	SNRK2.10	0	0.102939	0.0733138	0.123842	0.0692037	0.147528	0.22674	0.20576
ABA_signal	SOV3g040890	AT5G10290	TIRK	0.322759	0.0768102	0.218911	0.229903	0.108554	0.0930334	0.054947	0.103555
ABA_signal	SOV3g041510	AT5G66880	SNRK2.3	1.92294	0.60256	0.620515	0.607257	0.580913	0.88851	0.571901	0.704018
ABA_signal	SOV3g047150	AT1G78290	SNRK2-8	0	0	0	0	0.14473	0.0525365	0.0358757	0
ABA_signal	SOV4g017710	AT1G10940	SNRK2.4	0	0.379319	0.655319	0.532882	0.210544	0.3163	0.383885	0.134346
ABA_synthesis	SOV5g025720	AT1G30100	NCED5	0.169423	0	0.0531011	0	0	0	0	0
ABA_synthesis	SOV3g042440	AT5G67030	ZEP	0	0.261626	0.243681	0.278708	0.202651	0.260636	0.208016	0.278547
ABA_transport	SOV1g021430	AT3G55090	ABCG16	0	0	0.133475	0.0283005	0	0	0.017498	0
ABA_transport	SOV1g040680	AT2G29940	ABCG31	0	0	0	0	0	0	0.020229	0
ABA_transport	SOV1g045080	AT2G36380	ABCG34	0	0.0819053	0.124875	0.110593	0.117154	0.117795	0.0159194	0.321489
ABA_transport	SOV2g012390	AT1G17840	ABCG11	0	0.53156	1.15574	0.761968	0.588029	0.407297	0.401473	0.843057
ABA_transport	SOV2g018240	AT2G26910	ABCG32	0.297996	0.370264	0.73406	0.437489	0.454411	0.583018	0.299219	0.767402
ABA_transport	SOV2g022810	AT1G66950	ABCG39	0	0	0.0400769	0.0228612	0.166654	0.102997	0	0.0218383
ABA_transport	SOV2g027250	AT1G71960	ABCG25	0	0	0.0380402	0	0	0	0	0
ABA_transport	SOV2g028200	AT2G28070	ABCG3	0.25955	0.476813	1.01903	0.924914	0.237471	1.02191	0.46287	0.497322
ABA_transport	SOV2g033490	AT2G36380	ABCG34	0	0.170841	0.0622218	0.127182	0.34326	0	0.075125	0.0891451
ABA_transport	SOV2g036250	AT3G13220	ABCG26	0	0	0	0.0566009	0	0	0	0
ABA_transport	SOV3g003710	AT5G52860	ABCG8	0.157609	0.209616	0.235786	0.26696	0.323067	0.323339	0.299261	0.0574
ABA_transport	SOV3g031330	AT2G01320	ABCG7	0.122983	0.263084	0.382381	0.0842529	0.251946	0.0918514	0.192628	0.275985
ABA_transport	SOV3g035400	AT2G13610	ABCG5	0	0	0.0559785	0.0236366	0	0.0827367	0	0
ABA_transport	SOV3g040490	AT1G66950	ABCG39	0	0	0	0.0502245	0.081829	0.0688237	0.0733634	0.0397134
ABA_transport	SOV3g041130	AT1G17840	ABCG11	0	0.0442075	0.0793186	0.156568	0	0.138825	0	0
ABA_transport	SOV4g001780	AT3G21090	ABCG15	0.18679	0	0.192452	0.171978	0.0486256	0.126959	0.0538637	0.149979
ABA_transport	SOV4g005670	AT3G53480	ABCG37	0	0	0	0	0	0	0.0354256	0
ABA_transport	SOV4g041000	AT5G06530	ABCG22	0	0	0	0.0568008	0	0	0	0
ABA_transport	SOV4g048540	AT1G15520	ABCG40	0.145062	0	0	0.0328369	0	0.029999	0	0
ABA_transport	SOV4g049790	AT1G17840	ABCG11	0	0	0.783093	0.0289012	0	0.0304982	0.0921052	0
ABA_transport	SOV4g049820	AT1G17840	ABCG11	0	0	0	0	0	0	0	0.0356679
ABA_transport	SOV6g037230	AT5G06530	ABCG22	0	0	0.0440141	0	0	0	0	0
ABA_transport	SOV6g041070	AT1G31770	ABCG14	0.18679	0.339697	0.252435	0.0983725	0.468799	0.537893	0.273653	0.236583
ABA_transport	SOV1g016660	AT1G15520	ABCG40	0	0	0	0.0345281	0.262907	0.0783328	0.0552615	0.215967
ABA_transport	SOV1g016900	AT2G26910	ABCG32	1.9032	1.55094	1.1509	1.44477	1.63769	1.6535	0.910616	1.3308
ABA_transport	SOV4g026420	AT2G36380	ABCG34	0	0	0	0	0	0	0	0.0258565
ABA_transport	SOV6g024250	AT2G29940	ABCG31	0	0	0.028591	0.111704	0.0492951	0	0	0.016529
AUX_metabolism	SOV6g048490	AT1G59500	GH3.4	0	0	0	0.064884	0	0	0	0
AUX_metabolism	SOV2g037980	AT2G14960	GH3.1	0	0.229181	0.298441	0.486523	0	0.860846	0.0742066	0.154438
AUX_metabolism	SOV6g029610	AT5G51470	Auxin-responsive GH3 family protein	0	0	0.0393949	0	0	0.0465723	0	0
AUX_metabolism	SOV6g031220	AT2G47750	GH3.9	0	0.0674996	0	0	0	0	0	0
AUX_signal	SOV1g012130	AT2G22670	IAA8	0	0	0.0300048	0	0	0	0	0
AUX_signal	SOV2g010000	AT5G57420	IAA33	0	0	0.231693	0.050074	0	0	0.0178295	0
AUX_signal	SOV2g019920	AT2G33310	IAA13	0	0.360457	0.303713	0.0528332	0.119281	0.188358	0.083235	0.0617894
AUX_signal	SOV3g032050	AT2G01200	IAA32	0	0	0	0.0359738	0	0	0	0
AUX_signal	SOV4g015600	AT3G04730	IAA16	1.26079	1.78208	1.20638	1.02568	2.43652	1.28115	1.00016	0.845006
AUX_signal	SOV4g047550	AT2G33310	IAA13	0	0	0	0	0.044608	0	0	0
AUX_signal	SOV4g048620	AT3G04730	IAA16	0	0.112696	0.909975	0.347979	0.530247	0.344265	0	0.322919
AUX_signal	SOV5g002600	AT4G14550	IAA14	0	0	0.0581519	0.0223248	0	0.105024	0.117065	0.177869
AUX_signal	SOV5g011680	AT5G62000	ARF2	0	0.046436	0.0693997	0.216523	0.199707	0.0293938	0.202096	0.144172
AUX_signal	SOV5g017190	AT2G33310	IAA13	0	0	0.0968242	0	0	0	0	0
AUX_signal	SOV6g033740	AT2G33310	IAA13	0.420419	0	0.0340321	0.0764819	0	0.047867	0	0.132781
AUX_signal	SOV6g043900	AT4G23980	ARF9	0.251607	0.756194	1.14983	0.903937	0.659766	0.666219	0.687911	0.436324
AUX_signal	SOV1g033040	AT1G19220	ARF19	0.746907	0.223268	0.317699	0.694669	0.216927	0.39375	0.172981	0.403994
AUX_signal	SOV2g004400	AT1G19220	ARF19	0.140386	0.101634	0.213837	0.248668	0	0.0847805	0.10383	0.172315
AUX_signal	SOV2g032990	AT1G30330	ARF6	0.310158	0.262918	0.188118	0.469411	0	0.123879	0.241772	0.0913144
AUX_signal	SOV2g034330	AT2G46530	ARF11	0.808712	0.606579	0.946044	0.622165	0.712877	0.528474	0.854901	0.590051
AUX_signal	SOV3g024850	AT1G59750	ARF1	0	0.363038	0.144295	0.528693	0.0484985	0.214377	0.112661	0.126569
AUX_signal	SOV4g016440	AT5G37020	ARF8	0.21724	0.262574	0.303758	0.213616	0.181462	0.166427	0.210634	0.0999208
AUX_signal	SOV2g016640	AT4G28950	ROP9	0.235233	0.117704	0.103712	0.397924	0.505884	0.807704	0.342289	0.28217
AUX_signal	SOV1g022910	AT3G12955	SAUR74	0	0	0	0	0.0709109	0	0	0
AUX_signal	SOV1g023410	AT3G12830	SAUR72	0.496471	0.137222	0.152741	0.268321	0.128963	0.227476	0.0560577	0.242256
AUX_signal	SOV1g033870	AT2G24400	SAUR38	0	0.112986	0.0531011	0	0	0	0.0237596	0
AUX_signal	SOV1g042430	AT2G37030	SAUR46	0	0	0	0.0347178	0	0	0.0263535	0
AUX_signal	SOV1g043660	AT1G17345	SAUR77	0	0	0	0	0	0.0466679	0.0416117	0.0634947
AUX_signal	SOV1g044880	AT2G24400	SAUR38	0.349113	0.046436	0.122242	0.103136	0.119409	0.029999	0.0956409	0
AUX_signal	SOV2g005200	AT5G20820	SAUR76	0.208368	0	0.0560287	0	0	0	0.048243	0
AUX_signal	SOV2g028680	AT1G56150	SAUR71	0	0	0	0.0325951	0.0540041	0	0	0.0434507
AUX_signal	SOV2g034690	AT2G46690	SAUR32	0.169423	0	0.103135	0	0	0	0	0
AUX_signal	SOV3g005990	AT2G46690	SAUR32	0	0.200056	0.0272035	0.0443587	0.399241	0.130934	0.0313242	0.0249358
AUX_signal	SOV4g007420	AT5G53590	SAUR30	0.566893	0.150248	0.162608	0.217622	0.118242	0.2076	0.0341225	0.100591
AUX_signal	SOV4g038580	AT5G10990	SAUR69	0.192842	0.164799	0	0.130701	0.0866957	0.0426403	0.175084	0.0374148
AUX_signal	SOV4g038610	AT2G21210	SAUR6	0	0	0	0.0435939	0	0	0.0247938	0
AUX_signal	SOV4g038620	AT4G34770	SAUR1	0.200417	0	0.0823995	0.117633	0	0	0.041264	0.0515228
AUX_signal	SOV4g038760	AT2G21210	SAUR6	0.136003	0.122114	0.198228	0	0.0540041	0.269795	0	0
AUX_signal	SOV5g018430	AT1G56150	SAUR71	0	0	0	0.0259366	0	0	0.0360676	0
AUX_signal	SOV5g020430	AT2G28085	SAUR42	0.174046	0.349193	0.253601	0.317712	0.827605	1.04438	0.154847	0.139748
AUX_signal	SOV6g005240	AT2G28085	SAUR42	0	0	0	0	0	0	0	0.0244996
AUX_signal	SOV6g017930	AT2G21210	SAUR6	0	0	0	0	0	0.0488969	0	0
AUX_signal	SOV6g018820	AT1G75590	SAUR52	0	0.0429963	0	0	0	0.0397191	0	0
AUX_signal	SOV6g025370	AT2G21210	SAUR6	0.13768	0.0267421	0.103227	0.165706	0.165652	0.0269792	0.139566	0.134338
AUX_signal	SOV1g036130	AT1G66150	TMK1	0.140386	0.136457	0.156769	0.17423	0.0689465	0.175383	0.0909595	0.128125
AUX_signal	SOV1g042240	AT2G01820	TMK3	0	0	0	0.0528332	0	0	0.0281714	0.0334795
AUX_signal	SOV4g050240	AT1G66150	TMK1	0	0.0537045	0.041625	0.0880553	0	0.0266815	0.0204391	0
AUX_signal	SOV6g037820	AT2G01820	TMK3	1.12315	0.366766	0.382514	0.367998	0.438387	0.248086	0.311777	0.584364
AUX_synthesis	SOV1g016780	AT5G11320	YUC4	0.17786	0	0.059852	0.0861251	0	0	0	0.131488
AUX_synthesis	SOV1g040500	AT2G29690	ASA2	0	0.0279505	0.112336	0.106407	0.221336	0.058818	0.14735	0.247191
AUX_synthesis	SOV6g029970	AT1G48910	YUC10	0	0.124994	0	0	0	0	0	0
AUX_synthesis	SOV2g017300	AT5G25620	YUC6	0	0	0	0.02261	0	0	0	0
AUX_synthesis	SOV6g034310	AT4G28720	YUC8	0	0	0.0605034	0.041941	0.18716	0.0293938	0.21449	0.0426134
AUX_synthesis	SOV1g028410	AT5G05590	PAI2	0	0.036356	0.185509	0.158697	0.114421	0.313262	0.129067	0.391107
AUX_synthesis	SOV4g012200	AT1G08980	AMI1	0.751797	0.786624	0.855164	0.974122	1.13973	0.827059	0.380144	0.963991
AUX_synthesis	SOV4g030910	AT1G07780	PAI1	1.42156	0	0.297248	0	0.0918046	0.140311	0.387702	0.889778
AUX_synthesis	SOV5g003630	AT5G05590	PAI2	0	0.112432	0.261798	0.555881	0.441928	0.219672	0.319493	0.288323
AUX_synthesis	SOV5g005650	AT5G17990	TRP1	0.120983	0.250807	0.454388	0.274114	0.327016	0.19545	0.223519	0.607284
AUX_synthesis	SOV5g018310	AT3G44300	NIT2	0	0.0702512	0.283277	0.489069	0.250679	0.246761	0.281938	0.320265
AUX_synthesis	SOV6g039530	AT4G39830	AO;MCO1	0	0	0	0.0297764	0	0	0	0
AUX_synthesis	YY21483	AT1G08980	AMI1	1.49816	0.213107	0.317295	0.436119	0.923948	0.155181	0.0669259	0.425713
AUX_synthesis	SOV1g040530	AT2G29690	ASA2	0	0.102787	0.23441	0.0894849	0.121358	0.0838012	0.0370846	0.0594583
AUX_synthesis	SOV3g035300	AT5G17990	PAT1;TRP1	0	0	0.0237552	0	0	0	0	0
AUX_synthesis	SOV3g039940	AT4G39830	AO;MCO1	0	0.0298191	0.683906	0	0.253577	0.35385	0.0426041	0.0418078
AUX_transport	SOV1g028800	AT5G01240	LAX1	0.509913	0.688891	0.464095	0.671714	0.0918046	0.582273	0.413225	1.09437
AUX_transport	SOV2g040640	AT1G77690	LAX3	0.174557	0.699338	0.795708	0.996161	0.532895	0.702691	0.790174	0.428537
AUX_transport	SOV4g050790	AT2G21050	LAX2	0.765681	0.19808	0.278011	0.159802	0.101786	0.345745	0.0621127	0.244519
AUX_transport	SOV5g014840	AT5G01240	LAX1	0	0.031031	0.111649	0.0604038	0	0.0843847	0	0
AUX_transport	SOV1g006540	AT1G73590	PIN1	0	0	0.028591	0	0	0	0.016161	0
AUX_transport	SOV2g026230	AT1G20925	PILS1	0.282733	0.31892	0.750845	0.890319	0.607637	0.594179	0.460569	0.163288
AUX_transport	SOV3g019970	AT1G70940	PIN3	0	0	0	0	0	0	0	0.079445
AUX_transport	SOV3g029810	AT1G76520	PILS3	0	0.173649	0.0237552	0	0	0.0835988	0.0227683	0
AUX_transport	SOV3g031320	AT1G71090	PILS2	0.327032	0.497509	1.1208	0.814891	0.481519	0.443666	0.55105	0.467869
AUX_transport	SOV3g039380	AT2G17500	PILS5	4.26412	2.69737	3.5917	0.469595	1.1615	1.31024	1.3634	0.126713
AUX_transport	SOV5g018120	AT5G01990	PILS6	0.445812	0.545956	0.756002	0.61739	0.447188	0.205527	0.789261	0.626153
AUX_transport	SOV6g010480	AT1G73590	PIN1	0.336306	0	0.0380402	0.0451048	0	0.036871	0	0.156452
AUX_transport	SOV6g012830	AT1G20925	PILS1	0	0	0	0.0794395	0	0.0898311	0	0
AUX_transport	SOV6g013140	AT1G70940	PIN3	0	0.0587289	0.0927651	0.0375777	0.0710591	0.0996308	0	0.0975466
BR_metabolism	SOV1g011500	AT2G15490	UGT73B4	0	0.163255	0.119626	0.0293713	0.0689465	0.183733	0.0981038	0.137523
BR_metabolism	SOV1g041600	AT2G15480	UGT73B5	0.180193	0.0895214	0.0953367	0.0449444	0.0637556	0.0269792	0.13841	0.0632923
BR_metabolism	SOV2g021060	AT4G34131	UGT73B3	0	0	0	0	0.117154	0	0	0
BR_metabolism	SOV3g018680	AT2G15490	UGT73B4	0.742978	1.01051	0.934247	0.858597	1.3599	1.65293	0.420987	0.7508
BR_metabolism	SOV3g024890	AT4G34131	UGT73B3	0	0.0762788	0	0	0	0.080304	0.0537248	0.154466
BR_metabolism	SOV4g010600	AT4G34131	UGT73B3	0	0.068385	0	0.0463085	0	0	0.0195646	0.108856
BR_metabolism	SOV4g033880	AT4G34131	UGT73B3	0.154074	0.423914	0.315341	0.338813	0.539248	0.284233	0.295522	0.494621
BR_metabolism	SOV4g058130	AT4G34131	UGT73B3	0	0.0267421	0.0531011	0.0289012	0	0.0463633	0	0
BR_metabolism	SOV5g021030	AT2G36760	UGT73C2	0	0.131287	0	0	0.0673537	0	0.0327955	0.0353975
BR_metabolism	SOV5g021060	AT3G53150	UGT73D1	0.619074	0.446137	0.10894	0.0572507	0.155628	0.518704	0.110679	0.310313
BR_metabolism	SOV6g029320	AT4G34131	UGT73B3	0	0.087187	0.28419	0.0758992	0	0.095414	0	0.097744
BR_metabolism	SOV6g029350	AT4G34131	UGT73B3	0	0	0	0.0648557	0.0484985	0.0534508	0.102469	0
BR_signal	SOV5g029210	AT4G18710	BIN2	0.184094	0.184563	0.0355821	0.0347178	0.0608835	0.0409796	0.140458	0.111882
BR_signal	SOV2g031370	AT4G00710	BSK3	0	0.285022	0.122715	0.106478	0.0692037	0.0784291	0.0893524	0.13527
BR_signal	SOV4g051990	AT4G35230	BSK1	0.140386	0.0620621	0	0.0653482	0.11557	0.0331301	0	0.0246722
BR_signal	SOV5g036190	AT4G35230	BSK1	0	0.0703356	0.0796469	0.104965	0.0484985	0.0781296	0.115528	0.217106
BR_signal	SOV6g023520	AT5G59010	BSK5	0.2501	0.442825	0.178875	0.538468	1.12327	0.730945	0.252536	0.237508
BR_signal	SOV6g040640	AT1G63500	BSK7	0	0	0.19102	0.139527	0	0.235939	0.0685395	0.0687899
BR_signal	SOV6g047170	AT5G46570	BSK2	0.356963	0.55574	0.301118	0.332186	0.372505	0.333919	0.83627	0.770587
BR_signal	SOV3g021660	AT1G75080	BZR1	0.302151	0.127319	0.428951	0.376008	0.150818	0.157584	0.0864464	0.265707
BR_signal	SOV3g047690	AT1G75080	BZR1	0.120983	0.056123	0.0536942	0.0596001	0.0843661	0.0499501	0	0.145326
BR_signal	SOV1g031030	AT3G02520	GRF7	2.84845	2.46709	3.67063	4.92424	2.66806	2.6341	3.56561	4.76848
BR_signal	SOV2g019330	AT4G09000	GRF1	0	0	0	0.340745	0	0.0511645	0	0
BR_signal	SOV2g038300	AT1G78300	GRF2	10.5695	7.15632	5.90743	7.6413	12.1168	10.1223	7.00098	5.23491
BR_signal	SOV2g038790	AT5G65430	GRF8	5.39861	4.08915	4.50296	3.95256	4.52425	4.37839	5.47343	4.52046
BR_signal	SOV3g022540	AT1G26480	GRF12	0	0	0	0	0	0	0	0.0238868
BR_signal	SOV3g030650	AT5G65430	GRF8	11.7352	3.58989	2.81449	4.89108	8.02114	9.64559	1.99509	5.75528
BR_signal	SOV3g034030	AT3G02520	GRF7	3.97842	4.22931	3.77258	4.01014	5.40672	5.17399	4.49985	2.97077
BR_signal	SOV3g047100	AT1G78300	GRF2	2.31754	6.87124	4.33085	2.93893	5.17943	6.01357	4.71215	3.17501
BR_signal	SOV4g058380	AT2G42590	GRF9	4.87902	9.26587	5.9168	9.88972	9.06968	8.28267	6.54347	7.97825
BR_signal	SOV6g010470	AT3G02520	GRF7	0	0	0.070108	0	0	0.0521507	0	0
BR_signal	SOV1g038610	AT1G10430	PP2A-2	0.451216	0.464229	0.0654279	0.305104	0.159191	0.185655	0.307901	0.242864
BR_signal	SOV4g000340	AT3G58500	PP2A-4	0.21724	0.0775457	0.0788006	0.192656	0	0.0536527	0.128789	0.010233
BR_synthesis	SOV1g020370	AT3G30180	BR6OX2	0.329351	0.205625	0.0272035	0.180375	0.407757	0.312298	0.02886	0.252229
BR_synthesis	SOV1g014350	AT2G26710	BAS1	0	0.223348	0.0823098	0.139575	0.160035	0	0.132201	0.134749
BR_synthesis	SOV1g028680	AT5G05690	CPD	0	0	0.0978116	0.0328735	0.103591	0	0.0668821	0
BR_synthesis	SOV2g018700	AT2G26710	BAS1	0.114249	0	0.0309023	0.0964592	0	0	0.0187565	0.0744668
BR_synthesis	SOV2g033450	AT5G05690	CPD	0	0	0.0438443	0.0567374	0.0608835	0	0.0247938	0.0292393
BR_synthesis	SOV3g046260	AT4G36380	ROT3	0.145062	0	0	0.0297764	0	0.0827348	0.0889038	0.064443
BR_synthesis	SOV6g035930	AT3G13730	CYP90D1	0.509913	0.688891	0.464095	0.671714	0.0918046	0.582273	0.413225	1.09437
CK_metabolism	SOV1g008770	AT3G63440	CKX6	0	0.036862	0	0	0	0	0	0
CK_metabolism	SOV1g034510	AT5G21482	CKX7	0.40004	0.249642	0.41554	0.182089	0.649904	0.514227	0.354312	0.273575
CK_metabolism	SOV2g001710	AT5G56970	CKX3	0	0.0342961	0	0	0	0	0	0.0324204
CK_metabolism	SOV2g025140	AT1G75450	CKX5	0	0.113673	0	0.038079	0.249426	0.0719549	0.105131	0.17394
CK_metabolism	SOV3g024080	AT2G41510	CKX1	0.2501	0.28764	0.420761	0.136526	0	0.356339	0.154846	0.429249
CK_signal	SOV1g036100	AT3G16360	AHP4	0	0.0348318	0.0319693	0.0545219	0.193875	0.213327	0.0785106	0.402948
CK_signal	SOV4g003000	AT3G29350	AHP2	0.15328	0.722688	0.92638	0.914784	0.825926	0.527958	0.857357	0.596384
CK_signal	SOV4g013370	AT5G39340	AHP3	0	0.0471333	0.381545	0.594354	0.0656422	0.133367	0.376838	0.188023
CK_signal	SOV2g032490	AT3G61630	CRF6	0	0.146755	0.142274	0.157325	0.132865	0.210335	0.161047	0.12326
CK_signal	SOV3g033550	AT1G68550	CRF10	0	0.43467	0.599039	0.437893	0.344334	0.319603	0.488051	0.397844
CK_signal	SOV6g040240	AT4G23750	CRF2	0.340803	0.0650889	0	0.139061	0.0637556	0.0607426	0	0.0343555
CK_signal	SOV1g008560	AT3G57040	RR9	0.353977	0.0369907	0	0.0301005	0	0.036871	0.0850175	0
CK_signal	SOV1g018390	AT5G10720	HK5	0	0.145005	0.108382	0.0997547	0.0773623	0.0488548	0	0.0461723
CK_signal	SOV1g025940	AT2G25180	RR12	0.114249	0	0.0799398	0.0590364	0.085176	0.129269	0.220588	0.224826
CK_signal	SOV1g038400	AT1G59940	RR3	0	0.32	0.258297	0.0256583	0.3179	0.156836	0.232481	0.145076
CK_signal	SOV1g046550	AT3G16857	RR1	0	0	0	0.0545259	0	0	0	0
CK_signal	SOV2g039240	AT2G41310	RR3	0	0	0	0.0345281	0.044608	0.0513495	0.0230021	0
CK_signal	SOV3g029380	AT2G17820	HK1	0.21724	0	0	0	0	0	0	0
CK_signal	SOV5g007140	AT3G48100	RR5	0	0	0	0	0	0	0.017498	0
CK_synthesis	SOV4g029690	AT5G20040	IPT9	0	0.185613	0.054407	0	0	0	0.0351952	0
CK_synthesis	SOV6g035990	AT2G27760	IPT2	0.129965	0.109842	0.240946	0.187952	0.123985	0.0360065	0.0625735	0.065566
CK_synthesis	SOV1g019140	AT2G37210	LOG3	0	0	0	0	0	0.0301983	0	0
CK_synthesis	SOV4g042780	AT4G35190	LOG5	1.18208	0.682976	0.755082	0.47906	0.167565	0.269644	0.463063	0.621836
CK_synthesis	SOV5g016020	AT5G06300	LOG7	0	0.0713395	0	0.038712	0	0.104338	0.0205882	0.147054
CK_transport	SOV1g016660	AT1G15520	ABCG40	0	0	0	0.0345281	0.262907	0.0783328	0.0552615	0.215967
CK_transport	SOV1g016900	AT2G26910	ABCG32	1.9032	1.55094	1.1509	1.44477	1.63769	1.6535	0.910616	1.3308
CK_transport	SOV4g026420	AT2G36380	ABCG34	0	0	0	0	0	0	0	0.0258565
CK_transport	SOV6g024250	AT2G29940	ABCG31	0	0	0.028591	0.111704	0.0492951	0	0	0.016529
ETH_signal	SOV5g022020	AT5G03730	CTR1	0	0.0301801	0.0841751	0.0371362	0	0.0503931	0	0.105254
ETH_signal	SOV4g032090	AT5G03280	EIN2	0.105476	0.152767	0	0	0	0	0.0848163	0
ETH_signal	SOV4g025220	AT3G20770	EIN3	0.228459	0.250297	0.216019	0.139813	0.100286	0.0679811	0.0590092	0.240647
ETH_signal	SOV1g000260	AT4G13620	encodes a member of the DREB subfamily A-6 of ERF/AP2 transcription factor family	0	0	0.0613046	0	0	0	0	0
ETH_signal	SOV1g027710	AT2G40350	encodes a member of the DREB subfamily A-2 of ERF/AP2 transcription factor family	0	0.118254	0.317695	0.0365835	0.0709109	0.194625	0.100469	0.0466881
ETH_signal	SOV2g004450	AT1G19210	ACRE2;ERF17	0.425134	0.688795	2.23202	0.895129	1.06226	1.00792	0.703486	0.713449
ETH_signal	SOV2g015980	AT4G32800	ERF043	0	0.169481	0.210857	0.389888	0	0.0301983	0.133571	0.344088
ETH_signal	SOV2g025260	AT1G75490	encodes a member of the DREB subfamily A-2 of ERF/AP2 transcription factor family	0.639816	0.392549	0.280329	0.291137	0.174196	0.160291	0.132839	0.194846
ETH_signal	SOV2g028980	AT2G44940	ERF34	0	0	0	0	0	0	0.0248508	0
ETH_signal	SOV3g019850	AT3G57600	encodes a member of the DREB subfamily A-2 of ERF/AP2 transcription factor family	0	0	0	0	0	0	0.0384231	0
ETH_signal	SOV3g042190	AT5G61890	ERF114	0	1.26676	2.43839	1.03016	1.18288	0.429693	0.282465	0.671486
ETH_signal	SOV4g040740	AT3G15210	ERF4	0.549665	0.551525	0.696016	0.598267	1.07619	0.471862	0.240098	0.375261
ETH_signal	SOV4g043840	AT1G50640	ERF3	0	0	0.0987937	0.0498286	0	0.135792	0	0
ETH_signal	SOV4g049800	AT5G47230	ERF5	0	0.035803	0	0	0	0	0	0
ETH_signal	SOV6g008570	AT5G44210	ERF9	0.312237	1.65879	1.81034	1.04552	0.855948	0.510053	0.662611	0.325274
ETH_signal	SOV6g008680	AT1G28360	ERF12	0.584761	0.575938	0.39717	0.525572	0.176871	0.300206	0.392825	0.357245
ETH_signal	SOV6g032730	AT2G47520	ERF71	1.39748	1.65822	1.48281	0.148567	1.32649	3.32468	0.528936	1.0008
ETH_signal	SOV6g038040	AT2G40350	encodes a member of the DREB subfamily A-2 of ERF/AP2 transcription factor family	0	0	0	0	0.0582924	0	0	0
ETH_signal	SOV6g043430	AT1G64380	ERF61	0.403096	0.24204	0.879969	0.573284	0.187288	0.148621	0.0380405	0.307294
ETH_signal	SOV6g045370	AT2G44940	ERF34	0	0.054994	0.0614855	0	0.0818947	0	0	0.0411526
ETH_signal	SOV6g045610	AT5G47230	ERF5	0.912324	1.03204	1.63418	1.57346	2.34859	1.16778	0.63502	0.458857
ETH_signal	SOV6g045620	AT4G17500	ERF-1	0	0	0.0440141	0.0361206	0	0.0369309	0	0
ETH_synthesis	SOV2g001160	AT4G26200	ACS7	0	0.0301801	0.0309023	0.0552051	0	0.0207328	0	0.016529
ETH_synthesis	SOV3g001040	AT5G51690	ACS12	0	0	0	0	0.0866957	0	0	0
ETH_synthesis	SOV3g045260	AT4G37770	ACS8	0	0	0	0	0	0	0.0183225	0
ETH_synthesis	SOV6g039760	AT3G61510	ACS1	0	0.0784905	0.896441	0.129588	0.118322	0.282877	0.203925	0.208576
ETH_synthesis	SOV6g041960	AT1G62960	ACS10	0	0.0398241	0.0612815	0.10304	0.245828	0.0434058	0.0765744	0.0757594
ETH_synthesis	SOV2g037090	AT1G77330	ACO5	0	0.253743	0.876119	0.269618	0	0.171301	0.241673	0.0567519
ETH_synthesis	SOV5g000220	AT4G01850	SAM2	0.174557	0.699338	0.795708	0.996161	0.532895	0.702691	0.790174	0.428537
ETH_synthesis	YY11950	AT3G17390	NA	0.765681	0.19808	0.278011	0.159802	0.101786	0.345745	0.0621127	0.244519
ETH_transport	SOV4g002040	AT1G24400	LHT2	0	0	0.0342091	0.0242853	0	0	0	0
GA_metabolism	SOV5g000430	AT1G47990	GA2OX4	0.23161	0.295828	1.02982	0.32726	0.0492951	0.344512	0.108318	0.0949786
GA_metabolism	SOV5g025800	AT1G78440	GA2OX1	0.499917	0.0810573	0.368063	0.601759	1.27847	0.477432	0.144787	0.541901
GA_metabolism	SOV6g002900	AT4G21200	GA2OX8	0	0.140034	0.028591	0.0584129	0.527434	0.110541	0.254155	0.071231
GA_signal	SOV3g035270	AT2G01570	RGA1	0	0.0785055	0	0.0722383	0	0	0	0
GA_signal	SOV1g008440	AT1G74670	GASA6	0	0.02864	0.0961912	0	0	0	0.177271	0
GA_signal	SOV1g010050	AT1G74670	GASA6	0	0.382751	0.529654	0.131522	0.511311	0.402954	0.794319	0.443579
GA_signal	SOV1g022480	AT5G14920	GASA14	1.90019	0.753279	0.943247	0.753462	1.14952	0.755971	0.769114	0.965482
GA_signal	SOV1g044010	AT5G59845	GASA10	0	0.302699	0.276394	0.10371	0	0.12817	0.0293426	0.070005
GA_signal	SOV1g044020	AT2G39540	GASA8	0.332166	0.958701	0.437324	0.121946	0.243618	0.973312	0.144273	0.280342
GA_signal	SOV2g039990	AT1G22690	GASA9	0.174046	0	0	0	0	0.0331301	0.146247	0
GA_signal	SOV4g050350	AT2G18420	GASA11	0.129965	0.039675	0	0	0	0.0590323	0.227522	0
GA_signal	SOV4g050360	AT1G75750	GASA1	0	0.188344	0.117684	0	0	0	0	0
GA_signal	SOV5g008600	AT1G74670	GASA6	2.39471	5.20445	4.6554	2.79965	1.18749	1.52463	5.86173	1.95201
GA_signal	SOV6g017600	AT1G75750	GASA1	0.574185	0.17316	0.212879	0.643485	0	0.410011	0.590506	0.958843
GA_signal	SOV2g036640	AT1G21410	SKP2A	6.31405	1.21471	1.25734	5.47184	2.1665	1.39774	0.44175	6.94457
GA_signal	SOV2g025810	AT5G48170	SLY2	0	0.0700805	0	0.0604207	0.408041	0	0.14477	0.126481
GA_signal	SOV4g014290	AT4G24210	SLY1	0.287574	0.0619514	0.116625	0.168822	0	0.196381	0.211827	0.138803
GA_synthesis	SOV2g030570	AT5G07200	GA20OX3	0	0	0	0	0.0646646	0	0	0
GA_synthesis	SOV3g001470	AT5G07200	GA20OX3	0	0	0	0	0.0486256	0	0	0
GA_synthesis	SOV2g024320	AT1G05160	KAO1	0.129965	0.02864	0.232448	0.26922	1.34494	0.270499	0.10983	0.0556514
GA_synthesis	SOV3g005550	AT5G25900	GA3	0.105476	0.037816	0.0603648	0.0303691	0	0.0877182	0.043704	0.0518726
GA_synthesis	YY08628	AT5G25900	GA3	0	0	0	0.0303691	0	0.0537034	0	0.0828648
GA_synthesis	SOV5g014030	AT2G32440	KAO2	0	0	0.273114	0	0	0	0	0
JA_signal	SOV1g006660	AT2G41130	BHLH106;STC8	0.13768	0.0301801	0.0578972	0.302398	0.0689465	0.258995	0.163466	0.383259
JA_signal	SOV1g028260	AT2G40200	basic helix-loop-helix (bHLH) DNA-binding superfamily protein	0	0.135468	0.103279	0.243146	0.0746731	0	0.112749	0.223472
JA_signal	SOV1g039580	AT1G10610	basic helix-loop-helix (bHLH) DNA-binding superfamily protein	0	0	0.0565099	0	0	0.110397	0	0.0692204
JA_signal	SOV1g042190	AT3G07340	CIB3	0.129965	0.366835	0.186051	0.248023	0.290985	0.0979675	0.218971	0.0160186
JA_signal	SOV1g048110	AT2G24260	LRL1	0	0.0876378	0.0375263	0.0463813	0	0.1124	0.0229048	0
JA_signal	SOV1g048200	AT1G68920	BHLH49	0	0	0	0	0	0	0.0164601	0
JA_signal	SOV2g001370	AT5G57150	basic helix-loop-helix (bHLH) DNA-binding superfamily protein	0	0.129371	0.382825	0.11449	0.0582924	0.0755496	0.0909638	0.126245
JA_signal	SOV2g002300	AT5G56960	BHLH041	0	0	0	0	0	0	0.0537987	0
JA_signal	SOV2g021720	AT2G14760	basic helix-loop-helix (bHLH) DNA-binding superfamily protein	0	0	0	0.211671	0.131108	0	0	0
JA_signal	SOV2g024520	AT2G31210	BHLH091	0	0	0	0.02261	0	0	0.045233	0.0739667
JA_signal	SOV2g026860	AT4G09180	FBH2	0.314943	0.045685	0.12266	0	0	0.0426403	0.137977	0
JA_signal	SOV2g029280	AT4G00050	UNE10	0.190578	0	0	0	0	0.0537034	0	0
JA_signal	SOV2g030410	AT4G37850	basic helix-loop-helix (bHLH) DNA-binding superfamily protein	0.143893	0.452315	1.06279	0.097721	0.221347	0.120123	0.336138	0.304181
JA_signal	SOV2g033680	AT4G01460	basic helix-loop-helix (bHLH) DNA-binding superfamily protein	0	0.0389099	0.123631	0.458271	0	0.129204	0.0178295	0.215026
JA_signal	SOV2g034310	AT1G01260	BHLH13;JAM2	0	0.236438	0.036507	0.222456	0.100286	0.237331	0.148265	0.186709
JA_signal	SOV2g034720	AT4G00870	BHLH14	0	0	0.0352709	0	0	0	0.0212693	0.0544965
JA_signal	SOV2g038520	AT1G72210	BHLH96	0.301503	0.196817	0.509536	0.581463	0.60666	0.800836	0.499308	0.505135
JA_signal	SOV3g001430	AT1G12540	basic helix-loop-helix (bHLH) DNA-binding superfamily protein	0	0	0	0.0319133	0	0	0	0
JA_signal	SOV3g001440	AT4G25410	basic helix-loop-helix (bHLH) DNA-binding superfamily protein	0.14613	0.035803	0.162998	0.162394	0	0	0.0380405	0.0524554
JA_signal	SOV3g004300	AT5G53210	SPCH	0	0	0	0.0451048	0	0.0925545	0	0
JA_signal	SOV3g008730	AT4G14410	bHLH104	0.629104	0.330724	0.72422	0.811617	0.290979	0.202446	0.469408	0.711617
JA_signal	SOV3g019760	AT3G57870	SCE1	0	0	0	0	0	0	0.0178491	0
JA_signal	SOV3g020220	AT3G57800	BHLH60	0.120983	0.154112	0.089	0.0887388	0.0637556	0.0290333	0.116087	0.16844
JA_signal	SOV3g021920	AT4G36930	SPT	0.229822	0	0.0659272	0	0.117154	0.0840819	0.0247938	0
JA_signal	SOV3g022520	AT4G33880	RSL2	0	0	0	0.0328735	0	0	0	0
JA_signal	SOV3g028940	AT3G19860	bHLH121	0	0.138465	0.171835	0.268974	0.16017	0.21377	0.170877	0.149724
JA_signal	SOV3g032190	AT4G28800	basic helix-loop-helix (bHLH) DNA-binding superfamily protein	0.269114	0.0267421	0.103001	0.0943739	0.0582924	0.0661547	0.0327294	0.0925804
JA_signal	SOV3g034500	AT1G68810	ABS5;T5L1	0	0	0.130516	0.307276	0.323003	0.0503931	0.193126	0.0810129
JA_signal	SOV3g038070	AT1G68810	ABS5;T5L1	1.23757	0.967601	0.627942	1.16939	2.57474	0.99544	1.03898	0.382778
JA_signal	SOV3g039710	AT4G37850	basic helix-loop-helix (bHLH) DNA-binding superfamily protein	0.129965	0	0.0375263	0.0371362	0	0	0	0
JA_signal	SOV3g042690	AT4G36930	SPT	0	0.125314	0.402384	0.24911	0.255399	0.267726	0.237789	0.32705
JA_signal	SOV3g044820	AT4G37850	basic helix-loop-helix (bHLH) DNA-binding superfamily protein	0	0	0.0272035	0	0	0	0	0
JA_signal	SOV3g048250	AT2G03890	PI4K GAMMA 7	0	0.29304	0.434597	0.700482	0.419609	0.605273	0.389735	0.50693
JA_signal	SOV3g048590	AT1G68920	BHLH49	0.341934	0.149794	0.0740499	0.13521	0.275003	0.142824	0.295627	0.164653
JA_signal	SOV4g012750	AT1G72210	BHLH96	0.778389	0.708079	0.671782	0.701637	0.995869	1.10362	1.27424	0.166496
JA_signal	SOV4g015760	AT4G02590	UNE12	0	0.100618	0.0969997	0	0	0.16992	0.0316602	0.0331886
JA_signal	SOV4g031810	AT1G10120	CIB4	0	0.037816	0.166069	0.102241	0.159623	0	0.0340588	0.066369
JA_signal	SOV4g044820	AT5G54680	ILR3	0.210084	0.198977	0.146455	0.145771	0.293306	0.0587876	0.104643	0.582202
JA_signal	SOV5g000620	AT1G71200	BHLH160	0	0	0	0.0443587	0	0.0846035	0	0.120518
JA_signal	SOV5g002110	AT4G16430	BHLH3	0	0.1457	0.435996	0.282995	0.0673537	0.244616	0.204902	0.239866
JA_signal	SOV5g002650	AT4G02590	UNE12	0	0.030561	0	0.0223248	0	0	0	0
JA_signal	SOV5g007420	AT5G62610	basic helix-loop-helix (bHLH) DNA-binding superfamily protein	0.574185	0.239683	0.184108	0.244072	0.260301	0.0971923	0.131403	0.225746
JA_signal	SOV5g008220	AT3G47710	BNQ3	0	0	0.0411049	0	0	0	0	0
JA_signal	SOV5g008280	AT1G26945	KDR	0	0.0727119	0	0	0	0	0	0
JA_signal	SOV5g009370	AT4G00050	UNE10	0	0	0.0356328	0.0784428	0	0	0.0465818	0
JA_signal	SOV5g010630	AT5G08130	BIM1	0	0.0743865	0.0341997	0.0672997	0	0.0493428	0	0.147244
JA_signal	SOV5g011690	AT3G26744	ICE1	0	0.0974782	0.201127	0.088163	0.344916	0.0688149	0.107932	0.196358
JA_signal	SOV5g011940	AT5G50915	BHLH137;CKG	0.460236	0.221569	0	0.053504	0.057278	0	0.101243	0.248863
JA_signal	SOV5g013990	AT1G73830	BEE3	0	0.0380026	0.103161	0	0	0.0293938	0.0230021	0.181571
JA_signal	SOV5g030500	AT3G56770	basic helix-loop-helix (bHLH) DNA-binding superfamily protein	0	0	0	0	0	0	0	0.0649568
JA_signal	SOV6g018260	AT5G65640	bHLH093	0	0.614197	0.326785	0.86356	0.347219	0.634736	0.365248	0.237184
JA_signal	SOV6g022330	AT4G37850	basic helix-loop-helix (bHLH) DNA-binding superfamily protein	0.122983	0	0	0	0	0	0	0
JA_signal	SOV6g043490	AT4G37850	basic helix-loop-helix (bHLH) DNA-binding superfamily protein	0	0	0	0	0	0	0.0229048	0
JA_signal	SOV6g046750	AT4G37850	basic helix-loop-helix (bHLH) DNA-binding superfamily protein	0.114249	0	0	0	0	0	0	0
JA_signal	SOV6g047490	AT1G32640	MYC2	0	0.993946	1.41196	0.190097	0.916522	1.60719	0.177649	0.192336
JA_signal	SOV1g043460	AT1G19180	JAZ1	0	0	0.0666312	0.0701379	0	0.0376903	0	0.0453381
JA_signal	SOV2g004700	AT1G19180	JAZ1	0.694854	1.0249	2.3087	0.955927	0.893127	2.02481	0.832247	0.830724
JA_signal	SOV2g035670	AT1G30135	JAZ8	0	0.036862	0.0298472	0.0962319	0	0	0.0234931	0.108844
JA_signal	SOV6g018070	AT3G17860	JAZ3	0	0	0.106899	0	0	0.0924134	0	0
JA_synthesis	SOV1g030870	AT1G13280	AOC4	0.876539	1.53131	2.55178	1.08557	1.16882	0.911603	1.08588	0.673699
JA_synthesis	SOV1g043210	AT1G17420	LOX3	0.574221	1.58173	2.76207	0.810721	0.596313	1.61639	0.524919	0.933528
JA_synthesis	SOV1g046950	AT1G67560	LOX6	0	0	0.128642	0	0.0892355	0	0	0.12244
JA_synthesis	SOV3g016640	AT3G22400	LOX5	0.338097	0.152057	0.0877241	0.280762	0.101975	0.370259	0.375426	0.0503195
JA_synthesis	SOV4g000930	AT3G45140	LOX2	0	0	0	0.0283005	0	0	0	0
JA_synthesis	SOV4g000950	AT3G45140	LOX2	0	0.0618131	0	0	0	0	0	0.0404274
JA_synthesis	SOV4g011630	AT1G55020	LOX1	0	0.202128	0.532264	0.168054	0.27507	0.17636	0.0638534	0.0556514
JA_synthesis	SOV4g011650	AT1G55020	LOX1	0	0.0665194	0.0367215	0.0443365	0.171167	0.0844566	0.0937961	0.0649483
JA_synthesis	SOV4g011670	AT1G55020	LOX1	0.157609	0	0	0.0508595	0	0.0466679	0.0247938	0
polypeptide	SOV4g047830	AT5G10310	EPFL1	0	0.0839969	0	0.249507	0.0864753	0.0458396	0.0641393	0.025205
polypeptide	SOV6g020590	AT4G37810	EPFL2	0.201548	0.193018	0.04363	0.415685	0.121577	0.31686	0.385595	0.126418
polypeptide	SOV6g035440	AT3G13898	EPFL3	0.140386	0.361482	0.0606581	0.108098	0.180419	0.18792	0.771636	0.651859
polypeptide	SOV4g054550	AT3G44735	PSK3	0	0.240766	0.0764382	0.161118	0	0	0.0935704	0.0357847
polypeptide	SOV1g001350	AT4G14010	RALFL32	0	0.0695637	0.05004	0	0.246757	0.127157	0.0596833	0
polypeptide	SOV1g001360	AT4G14020	Rapid alkalinization factor (RALF) family protein	0	0.0344775	0	0	0.10199	0	0	0
polypeptide	SOV3g042510	AT5G67070	RALFL34	0.539679	0.215439	0.605447	0.478768	0.244527	0.206296	0.549483	0.357465
polypeptide	SOV4g011420	AT4G15800	RALFL33	0	0	0.0393949	0.0536012	0.101886	0.0725184	0	0
polypeptide	SOV6g031260	AT1G28270	RALFL4	0.120983	0	0.0802652	0	0	0	0	0
polypeptide	SOV6g027800	AT2G30370	EPFL6	0	0.031031	0.111649	0.0604038	0	0.0843847	0	0
polypeptide	SOV6g019420	AT2G22942	growth factor	0	0	0.028591	0	0	0	0.016161	0
polypeptide	SOV2g019600	AT1G80133	EPFL8	0.282733	0.31892	0.750845	0.890319	0.607637	0.594179	0.460569	0.163288
polypeptide	SOV3g039230	AT4G37810	EPFL2	0	0	0	0	0	0	0	0.079445
polypeptide	SOV3g048020	AT4G37810	EPFL2	0	0.173649	0.0237552	0	0	0.0835988	0.0227683	0
polypeptide	SOV4g011430	AT4G15800	RALF33	0.327032	0.497509	1.1208	0.814891	0.481519	0.443666	0.55105	0.467869
polypeptide	SOV5g027920	AT3G04735	RALF-LIKE 21	4.26412	2.69737	3.5917	0.469595	1.1615	1.31024	1.3634	0.126713
polypeptide	YY40422	AT4G15800	RALF-LIKE 33	0.445812	0.545956	0.756002	0.61739	0.447188	0.205527	0.789261	0.626153
polypeptide	SOV4g041380	AT5G67070	RALF-LIKE 34	0.336306	0	0.0380402	0.0451048	0	0.036871	0	0.156452
SA_signal	SOV6g007100	AT4G18470	SNI1	0.60542	0.746444	0.230749	0.344234	0.184842	0.576152	0.650953	0.292802
SA_signal	SOV3g020510	AT5G06839	TGA10	0	0	0	0	0	0.159251	0.0202227	0.302987
SA_signal	SOV3g039720	AT5G10030	TGA4	0.376936	0	0.0298329	0.112785	0.192739	0.0795157	0.0208125	0.102001
SA_signal	SOV6g020280	AT1G77920	TGA7	0	0	0.0451916	0	0	0	0	0
SA_signal	SOV6g028440	AT1G08320	TGA9	0	0	0	0	0	0.036871	0	0.119667
SA_signal	SOV1g037800	AT1G14410	WHY1	0.302151	0.132465	0.347445	0.17464	0.155367	0.318439	0.296666	0.11075
SA_signal	SOV2g037340	AT1G71260	ATWHY2	0.610549	0.513365	0.329609	0.977979	0.344201	0.580217	0.58248	0.791315
SA_signal	SOV1g018540	AT4G31550	WRKY11	0.686791	0.496613	0.974344	0.454268	0.385264	0.23361	0.144519	0.32742
SA_signal	SOV1g025520	AT4G30935	WRKY32	0	0.255418	0.130212	0.101728	0.170191	0.243962	0.160755	0.248512
SA_signal	SOV2g007070	AT5G07100	WRKY26	0.680116	0	0.0356328	0.861824	0	0.830412	0.113917	0.670754
SA_signal	SOV2g028490	AT2G44745	WRKY12	0.174557	0.166048	0.250675	0.161502	0.437009	0.438178	0.156426	0.046946
SA_signal	SOV2g032050	AT4G01250	WRKY22	0	0.0505341	0.152268	0.0762217	0	0.0959977	0.033029	0.0338572
SA_signal	SOV2g032640	AT4G11070	WRKY41	0.129965	0.095692	0.327969	0	0.15558	0.269388	0.0356394	0.0230988
SA_signal	SOV3g011080	AT2G47260	WRKY23	0	0	0.107523	0	0	0.0369309	0	0
SA_signal	SOV3g022370	AT4G31550	WRKY11	1.1576	1.91858	3.16621	0.860465	1.25815	1.82823	0.626172	1.20978
SA_signal	SOV3g038030	AT4G39410	WRKY13	0.404033	0.389124	0.339404	0.235672	0.157564	0.0780875	0.0518651	0.135191
SA_signal	SOV3g043310	AT2G23320	WRKY15	0	0.0998928	0.0380402	0.0468953	0.0676888	0	0	0.0413959
SA_signal	SOV4g003800	AT5G56270	WRKY2	0	0.0531655	0	0	0	0	0	0
SA_signal	SOV4g023100	AT5G28650	WRKY74	0	0	0	0.0340237	0	0	0	0
SA_signal	SOV4g056510	AT1G80840	WRKY40	0	0.02864	0.07176	0	0	0	0.0217538	0
SA_signal	SOV4g057840	AT1G29280	WRKY65	0.450559	0	0	0.0642756	0	0	0.0615498	0
SA_signal	SOV4g058840	AT4G26640	WRKY20	0	0.200434	0.116955	0.188919	0.15253	0.237258	0.228411	0.144236
SA_signal	SOV5g000650	AT2G47260	WRKY23	0.180193	0	0.0342091	0.171567	0.166243	0.108351	0.175229	0.0898755
SA_signal	SOV5g002380	AT2G30590	WRKY21	0.362525	0.581448	0.359522	0.29418	0.117019	0.171503	0.292093	0.258412
SA_signal	SOV5g015150	AT5G43290	WRKY49	0	0	0.0585206	0.145978	0	0.110382	0.0454801	0
SA_signal	SOV5g016330	AT2G38470	WRKY33	0	0	0.169331	0	0.0608835	0.0599981	0	0
SA_signal	SOV5g017810	AT3G56400	WRKY70	0	0.0338171	0.0940187	0.0970879	0.0833667	0	0	0.0434477
SA_signal	SOV5g024620	AT2G03340	WRKY3	0	0	0	0.0503961	0	0	0	0
SA_signal	SOV5g025470	AT2G34830	WRKY35	0	0.0819008	0	0	0	0.0536527	0	0
SA_signal	SOV6g022660	AT2G03340	WRKY3	0.157609	0.0342961	0.0585958	0.0303691	0	0.176669	0.069487	0.187113
SA_signal	SOV6g027540	AT2G38470	WRKY33	0	0.0571448	0.204561	0	0.116978	0.212865	0	0
SA_signal	SOV6g041330	AT1G69310	WRKY57	0	0	0	0	0	0.137336	0	0.0230229
SA_signal	SOV6g043230	AT4G11070	WRKY41	0	0.0602744	0.0366569	0	0	0	0.0306297	0
SA_signal	SOV6g049800	AT5G28650	WRKY74	0	0	0	0	0.108554	0	0.0312188	0.0333467
SA_synthesis	SOV1g048000	AT5G13160	PBS1	0.190578	0.0868154	0.0440141	0	0	0	0.0391958	0.0878095
SA_synthesis	SOV3g028210	AT5G13160	PBS1	0	0	0	0	0.10199	0	0.105427	0
SA_synthesis	SOV5g020210	AT2G37040	PAL1	0.150186	0.249015	0.216973	0.319398	0.203596	0.177026	0.0901949	0.140821
SA_synthesis	SOV2g032570	AT2G46370	JAR1	0.613388	0.125197	0.166113	0.0742724	0.290242	0.709436	0.171989	0.057243
SA_synthesis	SOV4g037980	AT2G21340	EDS5H	0	0	0.0305176	0	0	0	0.0327129	0
SA_synthesis	SOV5g007170	AT3G48090	EDS1	0	0	0	0.0433589	0	0	0.0673515	0
