# Supplementary material for: Spatiotemporal Transcriptomic Atlas Reveals the Regulatory Mechanisms Underlying Early Inflorescence Development and Sex Differentiation in Spinach
Source: Adv Sci (Weinh). 2025 Jun 26;12(36):e07818. doi: 10.1002/advs.202507818 (PMC12462940; doi:10.1002/advs.202507818)
Supplement: Supplementary file 2 — Supplemental Tables [file ADVS-12-e07818-s002.zip › Supplementary table 10 List of probes and qRT-pcr primers 20250408.xlsx]

## Sheet: The primers used in this study
The primers used in this study
Analysis	Primer name	Sequence(5'to3')
Quantitative RT-PCR	SOV4g051130 (MSI1)-qPCR-F	AACAGGTACGCTCATGCTCTT
	SOV4g051130 (MSI1)-qPCR-R	GTTGTCATCTGCCACACTCG
	YY02019 (HDT2)-qPCR-F	TGACAAGGCAACTCCCAAGT
	YY02019 (HDT2)-qPCR-R	CCAAGTAGAGCAATCACAGC
	SOV5g00314 (SSRP1)-qPCR-F	TGTCCGACTTACTCCCTCTG
	SOV5g00314 (SSRP1)-qPCR-R	GGTGGACAACATCTCGGCAT
	YY15069 (LFY)-qPCR-F	ACTAAGGTACTCCCTAACCT
	YY15069 (LFY)-qPCR-R	AGTGTGTCATAGTCCGTACA
	SOV5g011480 (LFY)-qPCR-F	ACTAAGGTACTCCCTAACCT
	SOV5g011480 (LFY)-qPCR-R	AGTGTGTCATAGTCCGTACA
	SOV3g046810 (AP1)-qPCR-F	TGATCGAAGGAGGGAGGAATG
	SOV3g046810 (AP1)-qPCR-R	GCTTCCATCCCAGTTGTAGGT
	SOV3g043000 (AP2)-qPCR-F	AATACTGGCTTCCACCCTCT
	SOV3g043000 (AP2)-qPCR-R	GACCAATATGGTCAATAACATGG
	SOV2g025350 (AP3)-qPCR-F	ACGCAAGGTCTAATTTCCACA
	SOV2g025350 (AP3)-qPCR-R	ACAACAACACAATGGCAGGC
	SOV2g002570 (PI)-qPCR-F	TGGACCCACTGAAACGATGG
	SOV2g002570 (PI)-qPCR-R	TCGAGGTAGAGTTCTCAAGTTGTC
	SOV4g052960 (AG)-qPCR-F	AAGGCGGTTACAAGGTGCAT
	SOV4g052960 (AG)-qPCR-R	ACGCGCTAGCTAGGATTACAT
	SOV2g000320 (CRC)-qPCR-F	AGCAATCACTCAGCTCCCTA
	SOV2g000320 (CRC)-qPCR-R	GACCGACTCCGCAAGAGAAG
	SOV1g020300 (SEP1)-qPCR-F	AAGCTCATGACCTACTACGC
	SOV1g020300 (SEP1)-qPCR-R	CCTTGCATCCACCCTGGTAA
	SOV1g047710 (SEP3)-qPCR-F	AGTTCTCTGCAATGGGGGAA
	SOV1g047710 (SEP3)-qPCR-R	GTGGTGAAGGAAAGGTGACA
	SOV3g048400 (SEP4)-qPCR-F	GATGTCGATGAGGCAGAGGC
	SOV3g048400 (SEP4)-qPCR-R	TGCTTCGTTGTTCAAGTGTTCT
	YY29267 (UFO)-qPCR-F	TGACGTTTCCTCCAACGCTT
	YY29267 (UFO)-qPCR-R	GACAGCGGCAACTAGGATGA
in situ experiment	SOV2g000320 (CRC)-insitu-1	CCTGACTGCCTAGGTGGAGGTTGT
	SOV2g000320 (CRC)-insitu-2	CCGCGAGAACAGTGTTGCATAAGT
	SOV2g000320 (CRC)-insitu-3	CCTTGAGGTTGGAGAGGAGTAGGA
	SOV2g000320 (CRC)-insitu-4	GCCGATGGAAGCCTATGCTTCTTC
	SOV2g000320 (CRC)-insitu-5	GTTGGTGTTGTTGGTTCCCGCAGA
	YY29267 (UFO)-insitu-1	GAGACCATACCACCTCTTGCAGACAG
	YY29267 (UFO)-insitu-2	CCTACTACTGGGTTGTGGAGGTAGAG
	YY29267 (UFO)-insitu-3	TTAGAGTCGATGTGGAAGGTCTCAGC
	YY29267 (UFO)-insitu-4	GCAACTAGGATGATGTTCCCGTTGCT
	YY29267 (UFO)-insitu-5	GTTCAAAGTGAGCATAGAGCTGCTGC
VIGS	pTRV2- MSI1-F	TGTGAGTAAGGTTACCGAATTCATCATAATGCCGGGCATCAT
	pTRV2-MSI1-R	GCGTGAGCTCGGTACCGGATCCATGGGGAAGGATGAGGAGGA
	pTRV2-HDT2--F	TGTGAGTAAGGTTACCGAATTCATGGGGAGTAGCTGT
	pTRV2-HDT2--R	GCGTGAGCTCGGTACCGGATCCGTCAAAAGTGCTGAAGAAGA
	pTRV2-SSRP1--F	TGTGAGTAAGGTTACCGAATTCTCATCAGTAGGAGACCCTCCAT
	pTRV2-SSPR1--R	GCGTGAGCTCGGTACCGGATCCGTCCAATATGCATTACTTTG
	pTRV2-SOV2g000320 (CRC)-F	TGTGAGTAAGGTTACCGAATTCTTAGTTGGTGTTGTTGGTTC
	pTRV2-SOV2g000321 (CRC)-R	GCGTGAGCTCGGTACCGGATCCTTTCTTAGAGAAGACATGCA
	pTRV2-YY29267 (UFO)--F	TGTGAGTAAGGTTACCGAATTCCTCCTTCTCCTTCTCCTTCT
	pTRV2-YY29268 (UFO)--R	GCGTGAGCTCGGTACCGGATCCCTACCATCATCACCACCTCT
Y2H	pAD_MSI1_F	CATATGGCCATGGAGGCCAGTGAATTCGCAGTATGGAAGAAG
	pAD_MSI1_R	TGCAGCTCGAGCTCGATGGATCCATTCATTAAACGGGTTGAA
	pBD_HDT2_F	TATGGCCATGGAGGCCGAATTCTGCCTTCCGACGCTCCTTTC
	pBD_HDT2_R	GCCGCTGCAGGTCGACGGATCCACACAGAAACCAGTTATCAG
CO-IP	MSI1-F(HA)	ACAAGTTTGTACAAAAAAGCAGGATCCATGGCCGAAGAAGAAGAAAC
	MSI1-R(HA)	CACCACTTTGTACAAGAAAGCTGGGTATTCAGCTGGCATATCATCCT
	HDT2-F(Flag)	ACAAGTTTGTACAAAAAAGCAGGATCCATGTCGATGCAATTCTGGG
	HDT2-R(Flag)	CACCACTTTGTACAAGAAAGCTGGGTACTTGGCAGCATGCTTTGC
BIFC	MSI1-F(YN)	ACAAGTTTGTACAAAAAAGCAGGATCCATGGCCGAAGAAGAAGAAAC
	MSI1-R(YN)	CACCACTTTGTACAAGAAAGCTGGGTATTCAGCTGGCATATCATCCT
	HDT2-F(YC)	ACAAGTTTGTACAAAAAAGCAGGATCCATGTCGATGCAATTCTGGG
	HDT2-R(YC)	CACCACTTTGTACAAGAAAGCTGGGTACTTGGCAGCATGCTTTGC
